# Supplementary material for: A high-density consensus map of barley linking DArT markers to SSR, RFLP and STS loci and agricultural traits
Source: BMC Genomics. 2006 Aug 12;7:206. doi: 10.1186/1471-2164-7-206 (PMC1564146; doi:10.1186/1471-2164-7-206)
Supplement: Additional file 2 — Locus positions in component maps. Excel spreadsheet with the locus positions of the component maps. [file 1471-2164-7-206-S2.xls]

## Sheet: Component maps
Barque-73/CPI71284-48					Clipper/Sahara					Dayton/Zhepi2					Foster/CI4196					Steptoe/Morex					TX9425/Franklin					Yerong/Franklin
Locus	Type	Chr	cM		Locus	Type	Chr	cM		Locus	Type	Chr	cM		Locus	Type	Chr	cM		Locus	Type	Chr	cM		Locus	Type	Chr	cM		Locus	Type	Chr	cM
bPb-3451	DArT	1H	0		ksuD14	other	1H	0		bPb-0181	DArT	1H	0		24-1B	other	1H	0		bPt-0055	DArT	1H	0		bPb-5064	DArT	1H	0		bPb-0181	DArT	1H	0
bPb-6318	DArT	1H	0		bPb-0181	DArT	1H	3.38425		bPb-5064	DArT	1H	0		32-11A	other	1H	0		bPt-8272	DArT	1H	0		bPb-6451	DArT	1H	0		bPb-0405	DArT	1H	0
bPb-7112	DArT	1H	0		bPb-6238	DArT	1H	3.38425		bPb-6451	DArT	1H	0		37-6A	other	1H	0		bPt-1318	DArT	1H	2.18334		bPb-7697	DArT	1H	0		bPb-7043	DArT	1H	2.31977
bPb-0405	DArT	1H	0.0807		bPb-1165	DArT	1H	4.36694		bPb-7697	DArT	1H	0		45-5A	other	1H	0		bPb-1165	DArT	1H	3.44266		bPb-0181	DArT	1H	1.42426		bPb-9608	DArT	1H	2.31977
bPb-0181	DArT	1H	1.63363		bPb-1348	DArT	1H	4.36694		bPb-2055	DArT	1H	7.46063		bPb-7697	DArT	1H	2.71844		bPb-1348	DArT	1H	3.44266		bPb-1318	DArT	1H	10.8419		bPb-2723	DArT	1H	2.31977
bPb-6451	DArT	1H	1.63363		bPb-3622	DArT	1H	4.36694		bPb-8973	DArT	1H	7.46063		bPb-1663	DArT	1H	5.73504		bPb-3622	DArT	1H	3.44266		bPb-7043	DArT	1H	10.8419		bPb-7137	DArT	1H	2.4298
bPb-1312	DArT	1H	4.71818		bPb-6482	DArT	1H	4.36694		bPb-9414	DArT	1H	7.46063		bPb-2170	DArT	1H	5.73504		bPb-6482	DArT	1H	3.44266		bPb-9608	DArT	1H	10.8419		bPb-1318	DArT	1H	3.12953
bPb-3776	DArT	1H	4.73728		bPb-9881	DArT	1H	4.36694		bPb-2183	DArT	1H	17.982		bPb-3489	DArT	1H	5.73504		bPb-9881	DArT	1H	3.44266		bPb-4415	DArT	1H	40.8824		bPb-0473	DArT	1H	6.76161
bPb-3600	DArT	1H	4.73728		bPb-1312	DArT	1H	6.08256		bPb-4657	DArT	1H	17.982		bPb-5159	DArT	1H	5.73504		bPb-0487	DArT	1H	3.44266		bPb-9418	DArT	1H	44.1284		bPb-5638	DArT	1H	6.90253
bPb-9718	DArT	1H	4.73728		bPb-3776	DArT	1H	6.08256		bPb-7306	DArT	1H	17.982		bPb-9115	DArT	1H	5.73504		bPb-2862	DArT	1H	3.44266		Bmag872	other	1H	49.7866		bPb-8094	DArT	1H	6.90253
bPb-2757	DArT	1H	19.4432		bPb-1318	DArT	1H	6.84257		bPb-4415	DArT	1H	30.7973		bPb-9234	DArT	1H	5.73504		bPb-0878	DArT	1H	3.44266		Bmac90	other	1H	60.1714		GMS21	other	1H	10.2778
bPb-0473	DArT	1H	20.7968		bPb-1562	DArT	1H	6.84257		bPb-6408	DArT	1H	39.4611		bPb-9567	DArT	1H	5.73504		bPb-1663	DArT	1H	3.44266		Bmag770	other	1H	60.1714		bPb-9337	DArT	1H	29.3297
bPb-5638	DArT	1H	20.7968		bPb-7043	DArT	1H	6.84257		bPb-7231	DArT	1H	39.4611		bPb-0178	DArT	1H	5.99177		bPb-2170	DArT	1H	3.44266		bPb-0910	DArT	1H	61.3803		bPb-6408	DArT	1H	37.9508
bPb-8094	DArT	1H	20.7968		bPb-7137	DArT	1H	6.84257		bPb-2976	DArT	1H	48.378		bPb-1165	DArT	1H	6.77132		bPb-3249	DArT	1H	3.44266		bPb-7186	DArT	1H	61.3803		bPb-7231	DArT	1H	37.9508
bPb-4741	DArT	1H	22.161		bPb-9608	DArT	1H	6.84257		bPb-8884	DArT	1H	48.378		bPb-1348	DArT	1H	6.77132		bPb-3489	DArT	1H	3.44266		bPb-1150	DArT	1H	61.3803		bPb-3217	DArT	1H	37.9508
bPb-9337	DArT	1H	28.1675		bPb-0487	DArT	1H	8.51553		bPb-5683	DArT	1H	54.5314		BE216485B	other	1H	6.77132		bPb-5159	DArT	1H	3.44266		bPb-5290	DArT	1H	61.3803		bPb-4813	DArT	1H	37.9508
bPb-6408	DArT	1H	38.1963		bPb-2862	DArT	1H	8.51553		EBmac501	other	1H	54.5314		BI949494B	other	1H	6.77132		bPb-5912	DArT	1H	3.44266		bPb-1377	DArT	1H	61.3803		bPb-9418	DArT	1H	37.9508
bPb-7231	DArT	1H	38.1963		bPb-0878	DArT	1H	10.3471		Bmag211	other	1H	55.7		MWG938	other	1H	6.77132		bPb-6188	DArT	1H	3.44266		bPb-6621	DArT	1H	61.3803		Bmag872	other	1H	40.3624
bPb-3217	DArT	1H	38.1963		BCD402	other	1H	21.5965		bPb-0249	DArT	1H	56.3356		jfr001B	other	1H	9.48182		bPb-9115	DArT	1H	3.44266		bPb-4949	DArT	1H	61.6628		bPb-9423	DArT	1H	44.5767
bPb-4813	DArT	1H	38.1963		bPb-0473	DArT	1H	21.5965		bPb-0468	DArT	1H	56.3356		5-16B	other	1H	10.118		bPb-9234	DArT	1H	3.44266		bPb-9005	DArT	1H	63.7694		bPb-9333	DArT	1H	44.5767
bPb-9418	DArT	1H	38.1963		bPb-2183	DArT	1H	21.5965		bPb-0579	DArT	1H	56.3356		ABG1014	other	1H	10.118		bPb-9567	DArT	1H	3.44266		bPb-3986	DArT	1H	63.7694		bPb-2175	DArT	1H	46.501
bPb-4487	DArT	1H	38.7869		bPb-4657	DArT	1H	21.5965		bPb-2813	DArT	1H	56.3356		AF445764	other	1H	10.118		bPt-0005	DArT	1H	3.44266		bPb-1723	DArT	1H	64.2269		bPb-2976	DArT	1H	46.501
bPb-5400	DArT	1H	38.7869		bPb-5638	DArT	1H	21.5965		bPb-2967	DArT	1H	56.3356		bPb-2055	DArT	1H	10.118		bPt-0487	DArT	1H	3.44266		bPb-1133	DArT	1H	68.725		bPb-8884	DArT	1H	46.501
Bmag872	other	1H	39.1405		bPb-7306	DArT	1H	21.5965		bPb-3835	DArT	1H	56.3356		W1-C1	other	1H	10.118		bPt-0848	DArT	1H	3.44266		bPb-8183	DArT	1H	68.725		bPb-0482	DArT	1H	47.5682
bPb-1231	DArT	1H	43.1343		bPb-8094	DArT	1H	21.5965		bPb-4662	DArT	1H	56.3356		bPb-9414	DArT	1H	10.8273		bPt-1833	DArT	1H	3.44266		bPb-4909	DArT	1H	69.721		bPb-1604	DArT	1H	47.5682
bPb-1535	DArT	1H	43.1343		Hor1	other	1H	21.5965		bPb-6358	DArT	1H	56.3356		bPb-8973	DArT	1H	10.9335		bPt-2419	DArT	1H	3.44266		bPb-3389	DArT	1H	70.9265		bPb-9717	DArT	1H	50.6362
bPb-1586	DArT	1H	43.1343		PSR381	other	1H	21.5965		bPb-6853	DArT	1H	56.3356		bPb-0473	DArT	1H	12.5711		bPt-3432	DArT	1H	3.44266		bPb-6117	DArT	1H	74.2306		bPb-0910	DArT	1H	50.9894
bPb-5672	DArT	1H	43.1343		PM	other	1H	24.726		bPb-7325	DArT	1H	56.3356		bPb-5638	DArT	1H	12.5711		bPt-3852	DArT	1H	3.44266		bPb-2007	DArT	1H	88.6187		bPb-7186	DArT	1H	50.9894
Bmag876	other	1H	43.1343		bPb-3773	DArT	1H	28.0227		bPb-7859	DArT	1H	56.3356		bPb-8094	DArT	1H	12.5711		bPt-4774	DArT	1H	3.44266		bPb-3992	DArT	1H	96.3499		bPb-4949	DArT	1H	50.9894
bPb-2175	DArT	1H	43.1343		ksuE18a	other	1H	28.0227		bPb-8960	DArT	1H	56.3356		ABC165C	other	1H	12.8521		bPt-5342	DArT	1H	3.44266		bPb-5198	DArT	1H	98.3495		bPb-6621	DArT	1H	51.1618
bPb-2976	DArT	1H	43.1343		bPb-9337	DArT	1H	30.1041		bPb-9057	DArT	1H	56.3356		Bmac213	other	1H	18.348		bPt-5389	DArT	1H	3.44266		bPb-2565	DArT	1H	110.192		bPb-0249	DArT	1H	52.6139
bPb-8884	DArT	1H	43.1343		bPb-6408	DArT	1H	35.2179		bPb-9475	DArT	1H	56.3356		BCD098A	other	1H	27.4874		bPt-5433	DArT	1H	3.44266		bPb-5201	DArT	1H	123.595		bPb-0468	DArT	1H	52.6139
bPb-9333	DArT	1H	43.1343		bPb-7231	DArT	1H	35.2179		bPb-3605	DArT	1H	56.3356		bPb-4415	DArT	1H	28.5848		bPt-5619	DArT	1H	3.44266		bPb-0699	DArT	1H	124.649		bPb-2813	DArT	1H	52.6139
EBmac405	other	1H	45.8511		GBM1042	other	1H	37.7534		bPb-1922	DArT	1H	56.3356		bPb-6408	DArT	1H	29.1211		bPt-6329	DArT	1H	3.44266		bPb-0589	DArT	1H	124.649		bPb-3835	DArT	1H	52.6139
bPb-1127	DArT	1H	46.9688		bPb-1231	DArT	1H	40.6142		bPb-9360	DArT	1H	56.3356		AF445769C	other	1H	29.1211		bPt-8010	DArT	1H	3.44266		bPb-5550	DArT	1H	127.037		bPb-4662	DArT	1H	52.6139
bPb-0579	DArT	1H	48.7836		bPb-1398	DArT	1H	40.6142		bPb-4980	DArT	1H	56.3356		jfc006B	other	1H	29.8836		bPt-8024	DArT	1H	3.44266		bPb-1487	DArT	1H	127.037		bPb-6358	DArT	1H	52.6139
bPb-0910	DArT	1H	48.7836		bPb-1535	DArT	1H	40.6142		bPb-9611	DArT	1H	56.3356		jfc011B	other	1H	30.2243		bPt-8274	DArT	1H	3.44266		bPb-2260	DArT	1H	127.037		bPb-6853	DArT	1H	52.6139
bPb-7186	DArT	1H	48.7836		bPb-1586	DArT	1H	40.6142		bPb-9675	DArT	1H	57.3143		jfc003B	other	1H	30.3629		bPt-9651	DArT	1H	3.44266		bPb-3756	DArT	1H	127.037		bPb-7325	DArT	1H	52.6139
0211B	other	1H	48.7836		bPb-5672	DArT	1H	40.6142		bPb-5292	DArT	1H	57.8701		bPb-9423	DArT	1H	35.3003		bPt-9702	DArT	1H	3.44266		bPb-3201	DArT	1H	128.044		bPb-7859	DArT	1H	52.6139
Bmag5a	other	1H	48.7836		bPb-8662	DArT	1H	40.6142		Bmag345a	other	1H	61.6052		BF260528	other	1H	35.3003		bPt-9901	DArT	1H	3.44266		bPb-4285	DArT	2H	0		bPb-9057	DArT	1H	52.6139
bPb-6621	DArT	1H	48.7836		bPb-9388	DArT	1H	41.2728		bPb-1150	DArT	1H	62.5885		BF258391	other	1H	35.3826		MWG938	other	1H	3.44266		bPb-5191	DArT	2H	1.16279		bPb-9475	DArT	1H	52.6139
HvALAAT	other	1H	48.7836		bPb-9423	DArT	1H	43.4845		bPb-5290	DArT	1H	62.5885		BI947581	other	1H	40.5482		bPb-7697	DArT	1H	3.84862		bPb-8959	DArT	2H	1.16279		Bmag770	other	1H	52.6139
HVM20	other	1H	48.7836		bPb-0429	DArT	1H	45.7092		bPb-7190	DArT	1H	62.5885		bPb-2175	DArT	1H	40.5482		bPt-5332	DArT	1H	3.84862		bPb-5489	DArT	2H	1.16279		bPb-3605	DArT	1H	52.6305
0211D	other	1H	48.9321		bPb-1347	DArT	1H	45.7092		bPb-1193	DArT	1H	62.5885		bPb-2976	DArT	1H	40.5482		bPt-1519	DArT	1H	3.97926		bPb-6052	DArT	2H	1.16279		bPb-1922	DArT	1H	53.2505
Bmag347	other	1H	49.6677		bPb-8294	DArT	1H	45.7092		bPb-3382	DArT	1H	62.5885		End1	other	1H	40.5482		bPb-6777a	DArT	1H	4.41157		bPb-7502	DArT	2H	1.16279		bPb-5292	DArT	1H	53.2505
Bmag535	other	1H	49.6677		bPb-8746	DArT	1H	45.7092		bPb-9246	DArT	1H	62.5885		KFP219	other	1H	40.5482		bPb-0178	DArT	1H	4.52365		bPb-8445	DArT	2H	1.16279		bPb-9611	DArT	1H	53.2505
EBmac560	other	1H	50.3701		bPb-0249	DArT	1H	55.6222		bPb-1791	DArT	1H	63.1108		BF254175	other	1H	45.8626		bPb-5877a	DArT	1H	5.40574		bPb-9681	DArT	2H	1.16279		Bmac90	other	1H	54.1909
0090J	other	1H	51.4533		bPb-0468	DArT	1H	55.6222		bPb-6133	DArT	1H	65.7372		BI949494C	other	1H	45.8626		MWG835A	other	1H	6.47567		bPb-0485	DArT	2H	2.30132		bPb-9360	DArT	1H	55.1603
0501D	other	1H	51.4533		bPb-0579	DArT	1H	55.6222		bPb-4590	DArT	1H	65.8267		ABG494	other	1H	46.5886		bPb-7137	DArT	1H	7.09155		bPb-0647	DArT	2H	2.30132		bPb-7190	DArT	1H	56.0783
GBM1234	other	1H	51.4533		bPb-0910	DArT	1H	55.6222		bPb-4614	DArT	1H	65.8267		BG416701	other	1H	46.5886		MWG36A	other	1H	11.0127		bPb-1422	DArT	2H	2.30132		bPb-5290	DArT	1H	56.1831
0090I	other	1H	51.463		bPb-2813	DArT	1H	55.6222		bPb-5334	DArT	1H	65.8267		bPb-0579	DArT	1H	48.6473		bPb-0473	DArT	1H	15.2955		bPb-3608	DArT	2H	2.30132		bPb-1150	DArT	1H	56.6874
0090R	other	1H	51.463		bPb-2967	DArT	1H	55.6222		bPb-5486	DArT	1H	65.8267		Bmac90	other	1H	48.6473		bPb-5638	DArT	1H	15.2955		bPb-4148	DArT	2H	2.30132		bPb-4590	DArT	1H	58.336
0501A	other	1H	51.463		bPb-3835	DArT	1H	55.6222		bPb-7435	DArT	1H	65.8267		HVM20	other	1H	49.3021		bPb-9339	DArT	1H	15.2955		bPb-6466	DArT	2H	2.30132		bPb-5334	DArT	1H	58.336
0501C	other	1H	51.463		bPb-4662	DArT	1H	55.6222		bPb-8897	DArT	1H	65.8267		bPb-7190	DArT	1H	51.0615		bPb-5445	DArT	1H	15.9906		bPb-7803	DArT	2H	4.35333		bPb-8897	DArT	1H	58.336
0501E	other	1H	51.463		bPb-5683	DArT	1H	55.6222		bPb-8107	DArT	1H	70.3671		BF627888	other	1H	51.0615		Hor1	other	1H	17.5486		bPb-7024	DArT	2H	5.44903		bPb-6133	DArT	1H	58.9043
Bmac90	other	1H	51.463		bPb-6358	DArT	1H	55.6222		bPb-1133	DArT	1H	73.6508		EBmac501	other	1H	51.0615		MWG837	other	1H	17.5486		bPb-5900	DArT	2H	5.65307		bPb-7524	DArT	1H	108.629
Bmag644	other	1H	51.463		bPb-6853	DArT	1H	55.6222		bPb-8183	DArT	1H	73.6508		BG367156	other	1H	51.2563		bPt-5198	DArT	1H	20.2738		bPb-7969	DArT	2H	5.65307		bPb-4515	DArT	1H	115.88
bPb-4949	DArT	1H	51.463		bPb-7186	DArT	1H	55.6222		bPb-3389	DArT	1H	79.9205		bPb-8897	DArT	1H	51.2563		bPb-9788	DArT	1H	23.5572		bPb-0471	DArT	2H	5.65307		HvHVA1	other	1H	118.476
EBmac816	other	1H	51.463		bPb-7325	DArT	1H	55.6222		bPb-5339	DArT	1H	79.9205		bPb-5290	DArT	1H	51.8358		bPt-2476	DArT	1H	25.1801		bPb-0615	DArT	2H	5.65307		bPb-3473	DArT	1H	119.003
bPb-1150	DArT	1H	55.1353		bPb-7859	DArT	1H	55.6222		bPb-6158	DArT	1H	82.5996		Bmag105	other	1H	52.1296		bPt-2831	DArT	1H	25.1801		bPb-9757	DArT	2H	5.65307		bPb-1078	DArT	1H	119.871
bPb-7190	DArT	1H	55.1353		bPb-8960	DArT	1H	55.6222		bPb-7524	DArT	1H	104.211		bPb-3389	DArT	1H	61.0558		bPt-7738	DArT	1H	25.1801		bPb-1062a	DArT	2H	10.2089		bPb-3984	DArT	1H	119.871
0211G	other	1H	55.1353		bPb-9057	DArT	1H	55.6222		bPb-1419	DArT	1H	110.111		bPb-5339	DArT	1H	61.0558		bPt-9006	DArT	1H	25.1801		bPb-5188	DArT	2H	12.4547		bPb-6770	DArT	1H	119.871
Bmag345a	other	1H	55.1353		bPb-9475	DArT	1H	55.6222		bPb-4515	DArT	1H	110.111		ABC160	other	1H	61.0558		bPt-9186	DArT	1H	25.1801		bPb-7626	DArT	2H	12.4547		bPb-3992	DArT	1H	122.149
bPb-1723	DArT	1H	56.704		bPb-9767	DArT	1H	55.6222		bPb-7429	DArT	1H	110.111		Bmac32	other	1H	61.1325		bPt-9745	DArT	1H	25.1801		bPb-6235a	DArT	2H	13.9472		bPb-9108	DArT	1H	122.149
bPb-8107	DArT	1H	56.704		bPb-5749	DArT	1H	56.9693		bPb-9180	DArT	1H	110.111		BG369208	other	1H	62.8123		bPb-2166	DArT	1H	30.8963		bPb-1098	DArT	2H	20.5524		bPb-5198	DArT	1H	126.699
bPb-9005	DArT	1H	56.704		bPb-9957	DArT	1H	56.9693		bPb-2063	DArT	1H	115.756		bPb-7524	DArT	1H	75.4824		bPt-1419	DArT	1H	30.8963		bPb-8750	DArT	2H	20.5524		bPb-5014	DArT	1H	126.921
bPb-4590	DArT	1H	56.704		BCD351b	other	1H	57.1931		bPb-5014	DArT	1H	115.756		MWG706	other	1H	79.5442		bPt-1695	DArT	1H	30.8963		bPb-4523	DArT	2H	21.4102		bPb-8935	DArT	1H	127.127
bPb-5334	DArT	1H	56.704		bPb-3605	DArT	1H	57.7817		bPb-5198	DArT	1H	115.756		bPb-3473	DArT	1H	84.5154		bPt-2276	DArT	1H	30.8963		bPb-4821	DArT	2H	24.4087		bPb-2063	DArT	1H	127.358
bPb-6133	DArT	1H	56.704		EBmac404	other	1H	57.7817		bPb-6343	DArT	1H	116.876		bPb-3984	DArT	1H	84.5154		bPt-2947	DArT	1H	30.8963		bPb-7229	DArT	2H	25.6234		bPb-8453	DArT	1H	127.358
bPb-8897	DArT	1H	56.704		WG789d	other	1H	57.7817		bPb-8453	DArT	1H	120.654		bPb-6770	DArT	1H	84.5154		bPt-6418	DArT	1H	30.8963		bPb-4261	DArT	2H	26.8609		bPb-2240	DArT	1H	131.938
bPb-4909	DArT	1H	58.7314		AWRM1	other	1H	58.8613		bPb-8935	DArT	1H	120.654		bPb-1078	DArT	1H	85.2791		bPt-9747	DArT	1H	30.8963		bPb-4875	DArT	2H	28.0275		bPb-9552	DArT	1H	151.819
Bmac154	other	1H	63.9309		bPb-1922	DArT	1H	58.8613		bPb-2240	DArT	1H	123.121		bPb-8307	DArT	1H	131.589		BCD98	other	1H	34.1436		bPb-2501	DArT	2H	30.4213		bPb-6065	DArT	1H	152.362
bPb-7899	DArT	1H	64.4817		bPb-9360	DArT	1H	58.8613		bPb-0631	DArT	1H	131.132		bPb-0699	DArT	1H	132.958		bPb-6408	DArT	1H	36.6535		bPb-3190	DArT	2H	30.4213		bPb-1940	DArT	1H	152.679
bPb-7949	DArT	1H	65.4844		PSR158	other	1H	60.0893		bPb-8855	DArT	1H	132.877		BI952726	other	1H	132.958		bPb-7231	DArT	1H	36.6535		bPb-7906	DArT	2H	30.4213		bPb-8676	DArT	1H	152.679
bPb-7609	DArT	1H	65.4844		bPb-1150	DArT	1H	62.3235		bPb-1940	DArT	1H	136.046		MWG912	other	1H	132.958		bPb-4813	DArT	1H	37.2068		bPb-7975	DArT	2H	30.4213		bPb-3116	DArT	1H	163.547
Bmag382	other	1H	79.5825		bPb-5290	DArT	1H	62.3235		bPb-8676	DArT	1H	136.046		ABG387A	other	1H	133.56		bPb-9388	DArT	1H	45.1698		bPb-8449	DArT	2H	31.6985		bPb-5201	DArT	1H	165.717
bPb-5014	DArT	1H	88.7019		bPb-7190	DArT	1H	62.3235		bPb-1882	DArT	1H	136.277		bPb-5550	DArT	1H	134.179		Ica1	other	1H	46.042		bPb-5629	DArT	2H	31.7694		bPb-8112	DArT	1H	165.717
bPb-2063	DArT	1H	89.5168		CDO105	other	1H	62.3235		bPb-6065	DArT	1H	137.674		bPb-5191	DArT	2H	0		bPb-1398	DArT	1H	49.8546		bPb-3519	DArT	2H	31.7694		bPb-0589	DArT	1H	166.084
bPb-6343	DArT	1H	89.5168		ABC152E	other	1H	66.5182		bPb-9552	DArT	1H	137.674		bPb-9681	DArT	2H	0		bPb-1586	DArT	1H	49.8546		Bmag518	other	2H	56.5562		bPb-0699	DArT	1H	166.84
bPb-8081	DArT	1H	89.5168		AWBMA34	other	1H	66.5182		bPb-0589	DArT	1H	145.889		bPb-8959	DArT	2H	0.50705		bPb-5672	DArT	1H	49.8546		bPb-6088	DArT	2H	58.5618		bPb-8307	DArT	1H	166.84
bPb-5198	DArT	1H	90.9281		bPb-1723	DArT	1H	66.5182		bPb-5201	DArT	1H	145.889		bPb-4285	DArT	2H	0.50705		bPb-0429	DArT	1H	49.8546		bPb-4040	DArT	2H	58.5618		bPb-3201	DArT	1H	173.223
bPb-2565	DArT	1H	106.857		bPb-8107	DArT	1H	66.5182		bPb-8112	DArT	1H	145.889		bPb-5489	DArT	2H	0.50705		bPb-8294	DArT	1H	49.8546		bPb-5440	DArT	2H	58.5618		bPb-3756	DArT	1H	173.223
bPb-1959	DArT	1H	109.855		bPb-9005	DArT	1H	66.5182		bPb-8307	DArT	1H	145.889		bPb-0485	DArT	2H	0.82585		bPb-0720	DArT	1H	49.8546		bPb-6194	DArT	2H	76.5101		bPb-5191	DArT	2H	0
bPb-6065	DArT	1H	113.631		PSR121	other	1H	66.5182		WMC1E8	other	1H	145.889		Bmac134a	other	2H	1.60859		bPb-7925	DArT	1H	49.8546		bPb-0994	DArT	2H	94.9661		bPb-8959	DArT	2H	0
bPb-9552	DArT	1H	113.631		HvUXS2	other	1H	67.7968		bPb-5550	DArT	1H	151.561		ABG58	other	2H	1.60859		ABG500A	other	1H	51.0311		bPb-3870	DArT	2H	98.4709		bPb-4285	DArT	2H	0
bPb-3116	DArT	1H	114.908		AWWM3	other	1H	69.9841		bPb-3201	DArT	1H	151.561		bPb-1422	DArT	2H	1.60859		ABC164a	other	1H	56.7231		bPb-9258	DArT	2H	100.804		bPb-5489	DArT	2H	0
bPb-6502	DArT	1H	114.908		BCD454	other	1H	69.9841		bPb-7502	DArT	2H	0		bPb-2603	DArT	2H	1.60859		bPb-0249	DArT	1H	58.4959		bPb-1266	DArT	2H	105.547		bPb-9681	DArT	2H	0
bPb-0395	DArT	1H	117.393		bPb-1133	DArT	1H	69.9841		bPb-8445	DArT	2H	0		bPb-7602	DArT	2H	1.60859		bPb-0468	DArT	1H	58.4959		bPb-8949	DArT	2H	105.547		Bmac134a	other	2H	7.9822
Bmag579	other	1H	117.393		bPb-8183	DArT	1H	69.9841		bPb-3598	DArT	2H	2.69091		bPb-5519	DArT	2H	3.72268		bPb-0579	DArT	1H	58.4959		bPb-9458	DArT	2H	105.547		bPb-0205	DArT	2H	10.2929
bPb-0589	DArT	1H	117.393		CDO473	other	1H	69.9841		bPb-6466	DArT	2H	2.69091		bPb-7557	DArT	2H	3.72268		bPb-2967	DArT	1H	58.4959		bPb-0590	DArT	2H	105.825		bPb-5991	DArT	2H	10.2929
bPb-5201	DArT	1H	117.393		Bmac32	other	1H	73.5769		Bmac134a	other	2H	5.26545		bPb-7024	DArT	2H	4.12077		bPb-5683	DArT	1H	58.4959		HVM54	other	2H	107.027		bPb-6848	DArT	2H	10.2929
bPb-8112	DArT	1H	117.393		bPb-3389	DArT	1H	73.5769		bPb-2086	DArT	2H	7.93113		DAK605	other	2H	4.12077		bPb-6853	DArT	1H	58.4959		bPb-0775	DArT	2H	118.113		bPb-7354	DArT	2H	10.2929
bPb-0699	DArT	1H	118.635		bPb-5339	DArT	1H	73.5769		bPb-0205	DArT	2H	7.93113		bPb-6897	DArT	2H	8.08842		WG789d	other	1H	58.4959		bPb-7816	DArT	2H	118.843		bPb-9757	DArT	2H	10.2929
bPb-8307	DArT	1H	118.635		bPb-5877b	DArT	1H	73.5769		bPb-1062a	DArT	2H	9.10047		bPb-0715	DArT	2H	8.41528		bPb-6110a	DArT	1H	58.4959		bPb-0326	DArT	2H	118.843		bPb-0471	DArT	2H	10.8103
bPb-5550	DArT	1H	122.477		bPb-1541	DArT	1H	81.7315		bPb-8399	DArT	2H	16.2026		bPb-1708	DArT	2H	8.41528		bPb-7644a	DArT	1H	58.4959		bPb-4094	DArT	2H	118.843		bPb-3186	DArT	2H	18.6636
bPb-1487	DArT	1H	123.465		bPb-7949	DArT	1H	81.7315		bPb-5444	DArT	2H	16.2026		bPb-4295	DArT	2H	8.41528		bPt-3173	DArT	1H	58.4959		bPb-6047	DArT	2H	118.843		bPb-5188	DArT	2H	19.2975
bPb-2260	DArT	1H	123.465		WG184	other	1H	82.8956		bPb-8292	DArT	2H	16.2026		bPb-4481	DArT	2H	8.41528		bPt-6453	DArT	1H	58.4959		bPb-9800	DArT	2H	118.843		bPb-0003	DArT	2H	23.9227
bPb-3660	DArT	1H	123.465		bPb-1213	DArT	1H	95.3457		bPb-3050	DArT	2H	17.3712		bPb-6235a	DArT	2H	9.17458		bPt-7870	DArT	1H	58.4959		bPb-2587	DArT	2H	121.156		bPb-1098	DArT	2H	31.5838
GBM1461	other	1H	123.465		bPb-1366	DArT	1H	95.3457		bPb-6963	DArT	2H	17.3712		BF624772	other	2H	13.1078		bPt-9073	DArT	1H	58.4959		bPb-5203	DArT	2H	121.156		bPb-4523	DArT	2H	31.5838
GBM1204	other	1H	127.094		bPb-4898	DArT	1H	95.3457		HVM36	other	2H	17.3712		ABC311	other	2H	13.1742		bPb-4531	DArT	1H	59.242		bPb-7841	DArT	2H	121.156		bPb-8750	DArT	2H	32.2067
bPb-4370	DArT	2H	0		bPb-5249	DArT	1H	95.3457		bPb-7229	DArT	2H	33.6214		BF266720	other	2H	13.1742		bPb-3605	DArT	1H	59.3468		bPb-4092	DArT	2H	121.156		bPb-4261	DArT	2H	44.4818
bPb-6466	DArT	2H	0		bPb-6901	DArT	1H	95.3457		bPb-8038	DArT	2H	33.6214		MWG889A	other	2H	28.3852		bPb-9767	DArT	1H	60.8393		bPb-6087	DArT	2H	121.156		bPb-9682	DArT	2H	44.4818
GBMS0247	other	2H	0		bPb-6911	DArT	1H	95.3457		bPb-4261	DArT	2H	34.7987		bPb-2501	DArT	2H	28.9344		bPt-4025	DArT	1H	60.8393		bPb-7211	DArT	2H	121.156		bPb-2501	DArT	2H	45.6588
bPb-0611	DArT	2H	1.01259		bPb-9121	DArT	1H	95.3457		bPb-9682	DArT	2H	34.7987		bPb-3190	DArT	2H	28.9344		bPt-6765	DArT	1H	60.8393		bPb-8204	DArT	2H	121.156		bPb-3190	DArT	2H	45.6588
AWBMS62	other	2H	6.11197		ABC152F	other	1H	96.4905		bPb-4875	DArT	2H	37.3146		bPb-7906	DArT	2H	28.9344		bPt-0150	DArT	1H	61.6872		bPb-0303	DArT	2H	122.188		bPb-7906	DArT	2H	45.6588
bPb-5900	DArT	2H	8.97593		bPb-7524	DArT	1H	102.227		bPb-2501	DArT	2H	39.4805		ABG459	other	2H	30.9699		bPb-5292	DArT	1H	61.876		bPb-1986	DArT	2H	122.188		bPb-4875	DArT	2H	45.6588
bPb-7969	DArT	2H	8.97593		PSR162	other	1H	103.868		bPb-3190	DArT	2H	39.4805		bPb-5629	DArT	2H	31.2523		bPb-9611	DArT	1H	61.876		bPb-2831	DArT	2H	122.188		bPb-5629	DArT	2H	46.3555
bPb-9757	DArT	2H	8.97593		HvCSLC1	other	1H	106.14		bPb-7906	DArT	2H	39.4805		Bmac218	other	2H	33.2083		bPt-0325	DArT	1H	61.876		bPb-5619	DArT	2H	122.188		bPb-6835	DArT	2H	54.8605
bPb-0003	DArT	2H	15.6564		ABC257	other	1H	111.659		bPb-5629	DArT	2H	39.4805		ABG5	other	2H	34.3781		bPt-0720	DArT	1H	61.876		bPb-1181	DArT	2H	132.444		bPb-9925	DArT	2H	62.0425
bPb-8399	DArT	2H	15.6564		BCD265c	other	1H	112.779		bPb-3574	DArT	2H	39.4805		ABC454	other	2H	37.131		bPt-3302	DArT	1H	61.876		bPb-1611	DArT	2H	132.444		bPb-1072	DArT	2H	66.1147
bPb-3186	DArT	2H	15.6564		BCD808a	other	1H	112.779		bPb-6992	DArT	2H	39.4805		ABG461C	other	2H	41.721		bPt-5584	DArT	1H	61.876		bPb-4232	DArT	2H	132.444		bPb-1628	DArT	2H	66.1147
bPb-6235a	DArT	2H	15.6564		bPb-2063	DArT	1H	112.779		bPb-2230	DArT	2H	47.4215		bPb-1072	DArT	2H	55.163		bPt-7068	DArT	1H	61.876		bPb-4601	DArT	2H	132.444		bPb-5087	DArT	2H	66.1147
bPb-8292	DArT	2H	18.7715		bPb-5014	DArT	1H	112.779		bPb-2013a	DArT	2H	49.3933		bPb-1628	DArT	2H	55.163		bPt-7165	DArT	1H	61.876		bPb-0299	DArT	2H	132.444		bPb-6970	DArT	2H	66.1147
HVM36	other	2H	22.122		bPb-5198	DArT	1H	112.779		bPb-3572a	DArT	2H	49.3933		bPb-5087	DArT	2H	55.163		bPt-9961	DArT	1H	61.876		bPb-0689	DArT	2H	132.444		bPb-3056	DArT	2H	70.3107
bPb-1196	DArT	2H	26.6099		CDO669b	other	1H	112.779		bPb-3985a	DArT	2H	49.3933		bPb-6970	DArT	2H	55.163		bPb-1193	DArT	1H	64.3487		bPb-7212	DArT	2H	132.444		bPb-6881	DArT	2H	70.3107
bPb-1212	DArT	2H	29.8824		X7SGLOB	other	1H	116.104		bPb-2755a	DArT	2H	51.2348		bPb-3056	DArT	2H	57.499		bPb-1791	DArT	1H	64.3487		bPb-0018	DArT	2H	133.965		Bmac93	other	2H	71.4416
bPb-4875	DArT	2H	36.8811		BCD304	other	1H	116.617		bPb-3309a	DArT	2H	51.2348		bPb-6881	DArT	2H	57.499		bPb-4590	DArT	1H	65.1271		bPb-3993	DArT	2H	135.52		Bmag518	other	2H	71.5216
bPb-6835	DArT	2H	39.047		bPb-0617	DArT	1H	116.617		bPb-6735a	DArT	2H	51.2348		BE195462	other	2H	58.1866		bPb-6133	DArT	1H	65.1271		bPb-1085	DArT	2H	135.52		bPb-9754	DArT	2H	82.3597
bPb-0722	DArT	2H	40.8693		bPb-8453	DArT	1H	116.617		bPb-9925	DArT	2H	51.2348		bPb-1836	DArT	2H	58.1866		bPb-8897	DArT	1H	65.1271		bPb-5015	DArT	2H	135.52		bPb-4040	DArT	2H	82.8452
GBM1251	other	2H	40.8693		bPb-8935	DArT	1H	116.617		bPb-3056	DArT	2H	56.3207		Bmac93	other	2H	59.4244		bPt-4248	DArT	1H	65.1271		bPb-6296	DArT	2H	135.52		bPb-5440	DArT	2H	82.8452
Bmag692	other	2H	42.156		bPb-2565	DArT	1H	120.774		bPb-6881	DArT	2H	56.3207		Bmag114	other	2H	59.6701		bPt-4715	DArT	1H	65.1271		bPb-8698	DArT	2H	135.52		bPb-6088	DArT	2H	83.2529
bPb-2013a	DArT	2H	45.5899		ABC261	other	1H	128.441		bPb-2219	DArT	2H	57.6178		EBmac557	other	2H	59.6701		bPb-8763	DArT	1H	66.1851		bPb-9909	DArT	2H	135.52		bPb-3653	DArT	2H	118
bPb-3572a	DArT	2H	45.5899		AWBMA4	other	1H	128.441		bPb-9992	DArT	2H	58.0673		ABC306	other	2H	60.0082		Glb1	other	1H	66.1851		bPb-9794	DArT	2H	137.431		bPb-4577	DArT	2H	118.635
bPb-3985a	DArT	2H	45.5899		ABG373	other	1H	139.803		Bmac93	other	2H	58.4001		BF254482	other	2H	60.0082		ABC160	other	1H	74.2233		bPb-4022	DArT	3H	0		bPb-8737	DArT	2H	118.635
GBM1459	other	2H	52.7085		bPb-0395	DArT	1H	139.803		bPb-4377	DArT	2H	62.0146		BF263212	other	2H	60.0082		bPb-1541	DArT	1H	78.4273		bPb-1857	DArT	3H	0		bPb-1772	DArT	2H	118.652
HvGLUEND	other	2H	52.7085		bPb-0699	DArT	1H	139.803		bPb-6055	DArT	2H	68.1066		BG414526	other	2H	60.0082		bPt-1231	DArT	1H	78.4273		bPb-5555	DArT	3H	0		bPb-0994	DArT	2H	123.765
bPb-1072	DArT	2H	53.653		bPb-5550	DArT	1H	141.174		Bmag125	other	2H	69.6794		EBmac684	other	2H	60.0082		bPb-3604	DArT	1H	86.7629		bPb-1264	DArT	3H	3.50923		bPb-2481	DArT	2H	124.745
bPb-1628	DArT	2H	53.653		bPb-7057	DArT	2H	0		bPb-3563	DArT	2H	75.263		BF064492	other	2H	60.8218		bPb-7899	DArT	1H	86.7629		bPb-3689	DArT	3H	3.50923		bPb-3870	DArT	2H	124.986
bPb-5087	DArT	2H	53.653		bPb-5191	DArT	2H	0.00285		bPb-6194	DArT	2H	75.263		BF261363A	other	2H	60.8218		ABG464	other	1H	87.3703		bPb-9402	DArT	3H	8.37063		bPb-8274	DArT	2H	125.53
bPb-6970	DArT	2H	53.653		bPb-8959	DArT	2H	0.00285		bPb-1926	DArT	2H	75.263		bPb-4040	DArT	2H	66.5064		bPb-0234	DArT	1H	88.4056		bPb-6978	DArT	3H	13.5876		bPb-9258	DArT	2H	129.465
bPb-0088	DArT	2H	53.653		bPb-7151	DArT	2H	0.19935		bPb-7991	DArT	2H	75.263		bPb-6088	DArT	2H	66.9574		bPb-3089	DArT	1H	88.4056		bPb-6275	DArT	3H	35.5481		bPb-1266	DArT	2H	132
bPb-2225	DArT	2H	53.653		ABG312	other	2H	1.73536		bPb-8260	DArT	2H	82.0208		bPb-5440	DArT	2H	66.9574		bPb-9116	DArT	1H	88.4056		bPb-1814	DArT	3H	35.5481		bPb-8949	DArT	2H	132
Bmac126	other	2H	54.7011		AWBMA28	other	2H	1.7455		bPb-0994	DArT	2H	84.6962		bPb-9754	DArT	2H	67.4751		bPb-1213	DArT	1H	92.0525		bPb-2548	DArT	3H	35.5481		HVM54	other	2H	139.755
Bmag350	other	2H	54.7011		Bmac134a	other	2H	6.29856		bPb-0541	DArT	2H	92.9963		Bmag378	other	2H	69.1528		bPb-1366	DArT	1H	92.0525		bPb-2965	DArT	3H	35.5481		bPb-1103	DArT	2H	142.244
Bmag479	other	2H	54.7011		bPb-2086	DArT	2H	10.544		bPb-7992	DArT	2H	92.9963		BF263615	other	2H	69.1528		bPb-5249	DArT	1H	92.0525		bPb-5487	DArT	3H	35.5481		bPb-3925	DArT	2H	142.244
Bmag639	other	2H	54.7011		bPb-5900	DArT	2H	10.544		EBmac415	other	2H	96.4392		BI954497B	other	2H	69.1528		bPb-9121	DArT	1H	92.0525		bPb-6944	DArT	3H	35.5481		bPb-8302	DArT	2H	142.244
Bmag813	other	2H	54.7011		bPb-7969	DArT	2H	10.544		bPb-1103	DArT	2H	102.371		bPb-8100	DArT	2H	69.6254		bPb-4144	DArT	1H	92.0525		bPb-9878	DArT	3H	35.5481		bPb-5755	DArT	2H	144.815
Bmag829	other	2H	54.7011		BCD175	other	2H	12.8578		bPb-3925	DArT	2H	102.371		ABG714B	other	2H	70.0062		His3B	other	1H	95.6343		bPb-2910	DArT	3H	41.3773		bPb-8008	DArT	2H	152.897
EBmac615	other	2H	54.7011		bPb-5188	DArT	2H	15.7555		bPb-8302	DArT	2H	102.371		ctg9802	other	2H	70.0062		ABC307A	other	1H	96.8518		bPb-2993	DArT	3H	41.3773		bPb-1066	DArT	2H	153.48
GBMS0160	other	2H	54.7011		WG516	other	2H	15.7555		bPb-3858	DArT	2H	102.371		BE231256	other	2H	71.8411		MWG706	other	1H	106.918		bPb-5892	DArT	3H	41.3773		bPb-4094	DArT	2H	153.48
GMS3	other	2H	54.7011		bPb-0003	DArT	2H	17.4487		bPb-5942	DArT	2H	105.171		BF618992	other	2H	71.8411		ABC257	other	1H	111.452		bPb-7938	DArT	3H	41.3773		bPb-4768	DArT	2H	153.48
bPb-6088	DArT	2H	56.7267		bPb-8399	DArT	2H	17.4487		bPb-6087	DArT	2H	111.172		bPb-0890	DArT	2H	71.8411		bPb-3992	DArT	1H	111.452		bPb-0158	DArT	3H	48.6529		bPb-6047	DArT	2H	153.48
bPb-9754	DArT	2H	56.7267		bPb-5444	DArT	2H	20.1127		bPb-0303	DArT	2H	113.308		bPb-6207	DArT	2H	71.8411		bPt-1741	DArT	1H	111.452		bPb-7356	DArT	3H	48.6529		bPb-0326	DArT	2H	153.544
bPb-4040	DArT	2H	56.7267		bPb-9220	DArT	2H	20.1127		bPb-1986	DArT	2H	113.308		BF623140	other	2H	81.5134		bPt-4966	DArT	1H	111.722		bPb-3332	DArT	3H	49.1643		bPb-8204	DArT	2H	154.893
bPb-5440	DArT	2H	56.7267		bPb-8292	DArT	2H	20.6179		bPb-7208	DArT	2H	113.308		BG300452	other	2H	82.6311		bPt-3869	DArT	1H	116.456		bPb-6347	DArT	3H	51.0827		bPb-9857	DArT	2H	154.893
bPb-6951	DArT	2H	56.7267		bPb-3050	DArT	2H	23.6975		bPb-1593	DArT	2H	116.954		BF624673	other	2H	82.7676		bPt-5672	DArT	1H	117.315		bPb-9746	DArT	3H	52.0408		bPb-2244	DArT	2H	159.882
bPb-8100	DArT	2H	56.7267		bPb-6963	DArT	2H	23.6975		bPb-1051	DArT	2H	122.574		ctg15632	other	2H	132.924		bPt-6128	DArT	1H	117.315		Bmag828	other	3H	55.2092		bPb-9199	DArT	2H	159.882
Bmag711	other	2H	57.7711		PSR108	other	2H	31.8615		bPb-1415	DArT	2H	122.574		MWG503	other	2H	132.924		bPb-5014	DArT	1H	117.987		bPb-1012	DArT	3H	55.2092		bPb-7211	DArT	2H	161.527
AWBMS56	other	2H	60.0426		BCD221a	other	2H	32.9601		bPb-6105	DArT	2H	124.915		bPb-6194	DArT	2H	134.9		bPb-5198	DArT	1H	117.987		bPb-0736	DArT	3H	56.8224		bPb-2587	DArT	2H	162.103
Bmac216	other	2H	65.2192		bPb-7229	DArT	2H	36.1599		bPb-6222	DArT	2H	124.915		bPb-1926	DArT	2H	134.9		bPt-1505	DArT	1H	117.987		Bmag6	other	3H	57.5006		bPb-5203	DArT	2H	162.103
Hv5s	other	2H	68.2031		bPb-1212	DArT	2H	37.7466		bPb-8734	DArT	2H	124.915		AW983293A	other	2H	134.9		bPt-7875	DArT	1H	117.987		bPb-0068	DArT	3H	58.1727		bPb-7841	DArT	2H	162.103
bPb-3769	DArT	2H	69.6821		bPb-2501	DArT	2H	37.7466		bPb-0689	DArT	2H	124.915		BE196192	other	2H	134.9		bPt-8813	DArT	1H	117.987		bPb-6771	DArT	3H	58.1727		bPb-5619	DArT	2H	163.394
EBmatc39	other	2H	69.6821		bPb-3190	DArT	2H	37.7466		bPb-6777b	DArT	2H	124.915		BE231098	other	2H	134.9		cMWG733	other	1H	117.987		bPb-1301	DArT	3H	58.1727		bPb-0303	DArT	2H	163.994
Bmag125	other	2H	71.3731		bPb-4261	DArT	2H	37.7466		bPb-8240	DArT	2H	124.915		BF253600	other	2H	134.9		bPb-0617	DArT	1H	122.29		bPb-1707	DArT	3H	58.1727		bPb-1986	DArT	2H	163.994
bPb-6822	DArT	2H	74.5483		bPb-4877	DArT	2H	37.7466		bPb-0305	DArT	2H	127.464		BF265857	other	2H	134.9		bPb-8935	DArT	1H	122.29		bPb-2394	DArT	3H	58.1727		bPb-7208	DArT	2H	163.994
bPb-3870	DArT	2H	76.7659		bPb-7906	DArT	2H	37.7466		bPb-9419	DArT	2H	127.464		BI954724	other	2H	134.9		bPt-0534	DArT	1H	122.29		bPb-7937b	DArT	3H	58.1727		bPb-8530	DArT	2H	163.994
bPb-0590	DArT	2H	83.1483		bPb-9682	DArT	2H	37.7466		bPb-3993	DArT	2H	127.595		bPb-3563	DArT	2H	135.017		bPt-2693	DArT	1H	122.29		bPb-4747	DArT	3H	59.7		bPb-0299	DArT	2H	177.229
bPb-6688	DArT	2H	84.0619		bPb-5629	DArT	2H	41.0338		bPb-2408	DArT	2H	134.455		BE558794B	other	2H	135.803		bPt-8800	DArT	1H	122.29		bPb-0079	DArT	3H	66.8891		bPb-3993	DArT	2H	180.918
bPb-9458	DArT	2H	84.0619		bPb-7299	DArT	2H	47.3345		bPb-4093	DArT	2H	134.455		BG343659	other	2H	137.827		bPt-5002	DArT	1H	122.698		bPb-6765	DArT	3H	71.8332		bPb-1085	DArT	2H	180.918
GBM1385	other	2H	86.0898		HvUXS3	other	2H	49.8237		bPb-7455	DArT	2H	134.455		MWG882A	other	2H	140.042		AtpbA	other	1H	125.956		bPb-1183	DArT	3H	71.8332		bPb-6048	DArT	2H	180.918
EBmac415	other	2H	87.6887		bPb-6835	DArT	2H	51.4559		bPb-7723	DArT	2H	134.455		BF265762C	other	2H	159.47		bPb-0092	DArT	1H	125.956		bPb-6722	DArT	3H	75.7906		bPb-6296	DArT	2H	180.918
HVM54	other	2H	89.7145		GBM1115	other	2H	54.8882		bPb-9467	DArT	2H	134.455		BI954497A	other	2H	162.369		bPb-2240	DArT	1H	125.956		Bmag606	other	3H	82.2006		bPb-8698	DArT	2H	180.918
bPb-1103	DArT	2H	95.0208		AWBMA27	other	2H	73.9549		bPb-0870	DArT	3H	0		EBmac415	other	2H	162.369		ABG702a	other	1H	128.031		bPb-0716	DArT	3H	92.8		bPb-9909	DArT	2H	180.918
bPb-3925	DArT	2H	95.0208		bPb-0220	DArT	2H	75.7722		bPb-8756	DArT	3H	0		HVM54	other	2H	162.369		bPb-4902	DArT	1H	128.031		bPb-2550	DArT	3H	100.529		bPb-3102	DArT	2H	181.027
bPb-8302	DArT	2H	95.0208		AWBMA14	other	2H	77.6691		bPb-0650	DArT	3H	7.69248		bPb-0659	DArT	2H	170.728		bPt-4611	DArT	1H	134.094		bPb-7245	DArT	3H	100.529		bPb-0305	DArT	2H	181.588
bPb-3536	DArT	2H	95.0513		AWBMA33	other	2H	77.6691		bPb-1137	DArT	3H	7.69248		bPb-1066	DArT	2H	170.728		bPt-6189	DArT	1H	134.094		bPb-8621	DArT	3H	100.529		bPb-5015	DArT	2H	182.921
bPb-3858	DArT	2H	97.7097		bPb-1072	DArT	2H	77.6691		bPb-2891	DArT	3H	7.69248		bPb-4094	DArT	2H	170.728		ABC322B	other	1H	134.139		bPb-1609	DArT	3H	103.91		bPb-0870	DArT	3H	0
bPb-5755	DArT	2H	97.7097		bPb-1628	DArT	2H	77.6691		bPb-3025	DArT	3H	7.69248		bPb-4768	DArT	2H	170.728		ABC261	other	1H	135.477		bPb-4156	DArT	3H	103.91		bPb-3689	DArT	3H	5.5872
bPb-1126	DArT	2H	99.9692		bPb-5087	DArT	2H	77.6691		bPb-1264	DArT	3H	7.69248		bPb-6047	DArT	2H	170.728		bPt-3717	DArT	1H	135.477		bPb-5396	DArT	3H	103.91		bPb-1264	DArT	3H	6.29893
bPb-4863	DArT	2H	99.9692		bPb-6970	DArT	2H	77.6691		bPb-7481	DArT	3H	7.69248		bPb-8008	DArT	2H	170.728		bPt-5220	DArT	1H	135.477		bPb-1253	DArT	3H	103.91		bPb-5490	DArT	3H	20.7096
bPb-4997	DArT	2H	99.9692		PSR126	other	2H	77.6691		bPb-7705	DArT	3H	7.69248		bPb-0326	DArT	2H	170.835		bPt-5898	DArT	1H	135.477		bPb-3843	DArT	3H	103.91		bPb-0433	DArT	3H	34.8487
bPb-6169	DArT	2H	99.9692		ABC309	other	2H	78.8294		bPb-7918	DArT	3H	7.69248		bPb-7816	DArT	2H	171.234		bPt-0579	DArT	1H	138.593		bPb-4739	DArT	3H	103.91		bPb-6664	DArT	3H	34.8487
bPb-8464	DArT	2H	99.9692		ABC468	other	2H	78.8294		bPb-6127	DArT	3H	10.0684		bPb-7890	DArT	2H	171.234		bPt-3630	DArT	1H	138.593		bPb-6228	DArT	3H	103.91		bPb-9213	DArT	3H	34.8487
bPb-9267	DArT	2H	99.9692		CDO474a	other	2H	78.8294		bPb-7199	DArT	3H	10.0684		bPb-9800	DArT	2H	171.552		bPt-4418	DArT	1H	139.567		bPb-4748	DArT	3H	103.91		bPb-5289	DArT	3H	34.8487
bPb-7018	DArT	2H	100.277		HvHOTRI	other	2H	78.8294		bPb-9402	DArT	3H	10.0684		bPb-6087	DArT	2H	175.651		Aga7	other	1H	142.193		bPb-1481	DArT	3H	103.91		bPb-7350	DArT	3H	34.8487
bPb-7588	DArT	2H	100.786		Bmac93	other	2H	79.765		bPb-1077	DArT	3H	14.8515		bPb-2244	DArT	2H	176.256		bPt-5571	DArT	1H	143.823		bPb-2737	DArT	3H	103.91		bPb-2929	DArT	3H	34.8487
bPb-0775	DArT	2H	101.995		bPb-8779	DArT	2H	79.765		bPb-3565	DArT	3H	14.8515		bPb-9199	DArT	2H	176.256		bPb-5550	DArT	1H	144.852		bPb-3109	DArT	3H	103.91		bPb-9903	DArT	3H	34.8487
bPb-1154	DArT	2H	101.995		CDO370	other	2H	79.765		bPb-9745	DArT	3H	14.8515		BF616535	other	2H	176.256		bPb-2260	DArT	1H	144.852		bPb-3634	DArT	3H	103.91		bPb-0527	DArT	3H	35.9685
bPb-4228	DArT	2H	101.995		GBM1232	other	2H	79.765		bPb-5490	DArT	3H	16.0837		BF628577	other	2H	176.883		bPb-8307	DArT	1H	144.852		bPb-4564	DArT	3H	103.91		bPb-1814	DArT	3H	35.9685
bPb-7841	DArT	2H	108.576		GBMS160	other	2H	79.765		bPb-7448	DArT	3H	16.0837		bPb-4092	DArT	2H	176.883		bPt-0677	DArT	1H	144.852		bPb-5129	DArT	3H	103.91		bPb-2203	DArT	3H	35.9685
bPb-2244	DArT	2H	109.621		WG222d	other	2H	79.765		bPb-0433	DArT	3H	21.4931		bPb-1815	DArT	2H	177.041		bPt-1815	DArT	1H	144.852		bPb-7833	DArT	3H	103.91		bPb-2548	DArT	3H	35.9685
bPb-2587	DArT	2H	109.621		WG222e	other	2H	79.765		bPb-6664	DArT	3H	21.4931		BG299587A	other	2H	177.796		bPt-2481	DArT	1H	144.852		bPb-9118	DArT	3H	106.213		bPb-2965	DArT	3H	35.9685
bPb-5203	DArT	2H	109.621		WG789A	other	2H	79.765		bPb-9213	DArT	3H	21.4931		BE602323	other	2H	177.976		bPt-3986	DArT	1H	144.852		bPb-8557	DArT	3H	106.213		bPb-3642	DArT	3H	35.9685
bPb-9199	DArT	2H	109.621		WG996	other	2H	79.765		bPb-9961	DArT	3H	26.738		bPb-0303	DArT	2H	177.976		bPt-4627	DArT	1H	144.852		bPb-6383	DArT	3H	106.297		bPb-5487	DArT	3H	35.9685
HvCSG	other	2H	109.621		bPb-6088	DArT	2H	83.2179		bPb-7989	DArT	3H	32.7428		bPb-1986	DArT	2H	177.976		bPt-4925	DArT	1H	144.852		bPb-7827	DArT	3H	106.297		bPb-6825	DArT	3H	35.9685
bPb-1184	DArT	2H	110.866		bPb-9754	DArT	2H	83.2179		bPb-0158	DArT	3H	36.6145		bPb-5558	DArT	2H	179.035		bPt-5090	DArT	1H	144.852		bPb-3699	DArT	3H	106.297		bPb-6944	DArT	3H	35.9685
bPb-1566	DArT	2H	110.866		Bmag378	other	2H	87.3922		bPb-3332	DArT	3H	36.6145		BI947774C	other	2H	179.9		bPt-6792	DArT	1H	144.852		bPb-8419	DArT	3H	109.861		bPb-9878	DArT	3H	35.9685
bPb-5460	DArT	2H	112.115		CDO366	other	2H	87.3922		bPb-9746	DArT	3H	40.9456		bPb-1611	DArT	2H	183.215		bPt-7356	DArT	1H	144.852		bPb-0032	DArT	3H	109.861		bPb-4660	DArT	3H	44.741
Bmag749	other	2H	114.654		Bmag381	other	2H	87.405		bPb-6347	DArT	3H	40.9456		bPb-4232	DArT	2H	183.215		bPt-7975	DArT	1H	144.852		bPb-0302	DArT	3H	109.861		bPb-2910	DArT	3H	47.1166
bPb-3395	DArT	2H	114.654		CDO588	other	2H	87.405		Bmac67	other	3H	45.9407		bPb-0689	DArT	2H	183.215		bPt-8107	DArT	1H	144.852		bPb-1822	DArT	3H	109.861		bPb-2993	DArT	3H	47.1166
bPb-1181	DArT	2H	115.749		bPb-0827	DArT	2H	90.4457		bPb-6771	DArT	3H	52.3843		bPb-8240	DArT	2H	183.215		MWG912	other	1H	144.852		bPb-1829	DArT	3H	110.58		bPb-7938	DArT	3H	47.1166
bPb-1611	DArT	2H	115.749		CDO474b	other	2H	90.4457		bPb-4645	DArT	3H	52.3843		CDO36B	other	2H	183.215		bPt-0618	DArT	1H	146.983		bPb-1928	DArT	3H	112.265		bPb-5892	DArT	3H	47.3248
bPb-4232	DArT	2H	115.749		WG180	other	2H	90.4457		bPb-5351	DArT	3H	52.3843		bPb-1181	DArT	2H	183.575		bPt-7696	DArT	1H	146.983		bPb-7164	DArT	3H	112.265		bPb-0068	DArT	3H	61.2121
bPb-4601	DArT	2H	115.749		Vrs1	other	2H	100.778		Bmac209	other	3H	52.3843		bPb-4601	DArT	2H	183.986		bPt-1221	DArT	1H	148.06		bPb-8322	DArT	3H	112.265		bPb-6771	DArT	3H	61.2121
bPb-7212	DArT	2H	115.749		bPb-1179	DArT	2H	108.992		bPb-0736	DArT	3H	52.3843		AF445771B	other	2H	183.986		ASE1A	other	2H	0		bPb-1411	DArT	3H	113.319		bPb-0736	DArT	3H	63.4492
bPb-6105	DArT	2H	116.901		bPb-8143	DArT	2H	108.992		bPb-1301	DArT	3H	52.3843		bPb-4691	DArT	2H	188.863		bPb-3598	DArT	2H	0		bPb-5864	DArT	3H	115.599		bPb-1301	DArT	3H	63.4492
bPb-6222	DArT	2H	116.901		ksuF15	other	2H	108.992		bPb-2394	DArT	3H	52.3843		bPb-9794	DArT	2H	188.863		bPb-0485	DArT	2H	2.26202		bPb-0361	DArT	3H	115.599		bPb-2394	DArT	3H	63.4492
bPb-8734	DArT	2H	116.901		ksuF2	other	2H	108.992		bPb-2440	DArT	3H	52.3843		BE215515	other	2H	190.246		bPb-7602	DArT	2H	2.26202		bPb-0164	DArT	3H	115.608		bPb-4747	DArT	3H	63.4492
bPb-6777b	DArT	2H	116.901		bPb-3769	DArT	2H	111.227		bPb-4747	DArT	3H	52.3843		MWG949	other	2H	190.246		ABG58	other	2H	4.52637		bPb-7247	DArT	3H	120.399		Bmag6	other	3H	63.5855
bPb-9587	DArT	2H	116.901		EBmatc39	other	2H	113.51		bPb-5012	DArT	3H	54.5097		ABG70	other	3H	0		bPt-0205	DArT	2H	4.52637		bPb-5355	DArT	3H	120.399		bPb-2433	DArT	3H	64.6448
bPb-3993	DArT	2H	121.403		bPb-3563	DArT	2H	115.754		bPb-8283	DArT	3H	54.5097		BCD907	other	3H	0		bPt-1767	DArT	2H	4.52637		bPb-5569	DArT	3H	120.399		bPb-6923	DArT	3H	70.0893
bPb-1085	DArT	2H	121.403		bPb-6194	DArT	2H	115.754		bPb-8321	DArT	3H	54.5097		BI949494A	other	3H	7.89485		bPt-3854	DArT	2H	4.52637		bPb-7063	DArT	3H	120.399		bPb-8410	DArT	3H	75.3334
bPb-6048	DArT	2H	121.403		bPb-1926	DArT	2H	116.576		bPb-3317	DArT	3H	62.3154		bPb-1799	DArT	3H	8.71514		bPt-3998	DArT	2H	4.52637		bPb-7069	DArT	3H	120.399		bPb-7872	DArT	3H	78.7055
bPb-6296	DArT	2H	121.403		Ha2	other	2H	116.576		bPb-8410	DArT	3H	62.3154		bPb-2891	DArT	3H	8.71514		bPt-5413	DArT	2H	4.52637		bPb-7738	DArT	3H	120.399		bPb-1681	DArT	3H	88.1082
bPb-8698	DArT	2H	121.403		AWBMA21	other	2H	117.711		bPb-0353	DArT	3H	68.8425		bPb-3025	DArT	3H	8.71514		bPb-2579	DArT	2H	8.26596		bPb-8962	DArT	3H	120.399		bPb-6722	DArT	3H	96.3293
bPb-2408	DArT	2H	123.804		S120	other	2H	117.711		bPb-8015	DArT	3H	68.8425		bPb-1137	DArT	3H	9.25538		bPb-4053	DArT	2H	8.26596		bPb-0347	DArT	3H	121.122		Bmag13	other	3H	131.361
bPb-1264	DArT	3H	0		cMWG694	other	2H	118.521		bPb-1681	DArT	3H	70.3101		BF623854	other	3H	13.059		bPt-0095	DArT	2H	8.26596		bPb-9923	DArT	3H	122.419		bPb-1062b	DArT	3H	131.361
bPb-0650	DArT	3H	2.36016		GBM1208	other	2H	121.226		Bmag225	other	3H	73.0015		bPb-6127	DArT	3H	15.369		bPt-1547	DArT	2H	8.26596		HVM40	other	4H	0		bPb-1609	DArT	3H	134.495
bPb-1137	DArT	3H	2.36016		bPb-2481	DArT	2H	126.538		bPb-9879	DArT	3H	77.3688		bPb-7199	DArT	3H	15.369		bPt-2561	DArT	2H	8.26596		bPb-1408	DArT	4H	32.7375		bPb-4830	DArT	3H	135.511
bPb-1799	DArT	3H	2.36016		bPb-3870	DArT	2H	126.538		bPb-6722	DArT	3H	98.0735		bPb-9402	DArT	3H	15.369		bPt-5638	DArT	2H	8.26596		bPb-6404	DArT	4H	34.7636		bPb-9111	DArT	3H	137.049
bPb-2891	DArT	3H	2.36016		bPb-6822	DArT	2H	126.538		bPb-4616	DArT	3H	100.831		bPb-5490	DArT	3H	16.4365		bPt-7043	DArT	2H	8.26596		bPb-6640	DArT	4H	34.7636		bPb-6249	DArT	3H	137.509
bPb-3025	DArT	3H	2.36016		ksuD22	other	2H	131.098		bPb-0716	DArT	3H	110.477		BF627831	other	3H	16.4365		bPt-7287	DArT	2H	8.26596		bPb-8437	DArT	4H	34.7636		bPb-1481	DArT	3H	137.509
bPb-9945	DArT	3H	2.36016		bPb-2680	DArT	2H	131.849		bPb-4830	DArT	3H	128.034		BI947774B	other	3H	16.4365		ABG703B	other	2H	8.55247		bPb-3512	DArT	4H	40.4699		bPb-4564	DArT	3H	137.509
bPb-6127	DArT	3H	4.82312		bPb-4184	DArT	2H	131.849		bPb-2640	DArT	3H	128.034		bPb-7448	DArT	3H	16.6578		bPb-7354	DArT	2H	12.0423		bPb-0130	DArT	4H	40.4699		bPb-0789	DArT	3H	142.654
bPb-7199	DArT	3H	4.82312		bPb-9258	DArT	2H	131.849		bPb-1741	DArT	3H	129.193		bPb-0663	DArT	3H	18.5704		bPb-0205	DArT	2H	14.1228		bPb-0365	DArT	4H	40.4699		bPb-8557	DArT	3H	143.08
bPb-9402	DArT	3H	4.82312		CDO665	other	2H	135.38		bPb-1481	DArT	3H	131.337		bPb-3865	DArT	3H	18.7695		bPb-5631	DArT	2H	16.4627		bPb-0513	DArT	4H	40.4699		bPb-5312	DArT	3H	143.392
bPb-1077	DArT	3H	10.7544		bPb-6688	DArT	2H	137.189		bPb-9111	DArT	3H	131.443		bPb-0548	DArT	3H	18.8743		bPb-4025	DArT	2H	16.6067		bPb-2427	DArT	4H	40.4699		bPb-6383	DArT	3H	143.392
bPb-3565	DArT	3H	10.7544		bPb-7124	DArT	2H	138.819		bPb-4564	DArT	3H	131.443		bPb-3229	DArT	3H	18.8743		bPb-5519	DArT	2H	16.6067		bPb-3045	DArT	4H	40.4699		bPb-7827	DArT	3H	143.392
bPb-7448	DArT	3H	12.5753		bPb-1103	DArT	2H	139.672		bPb-7335	DArT	3H	131.443		bPb-4824	DArT	3H	18.8743		bPb-5688	DArT	2H	16.6067		bPb-3684	DArT	4H	40.4699		bPb-7815	DArT	3H	149.298
bPb-6298	DArT	3H	21.1591		bPb-3925	DArT	2H	139.672		bPb-6249	DArT	3H	132.012		BI951001	other	3H	19.0656		bPb-7557	DArT	2H	16.6067		bPb-4333	DArT	4H	40.4699		bPb-8419	DArT	3H	149.932
bPb-5289	DArT	3H	23.337		bPb-8302	DArT	2H	139.672		bPb-2737	DArT	3H	133.141		ABC171	other	3H	19.573		bPb-4774	DArT	2H	17.6404		bPb-9504	DArT	4H	43.8802		bPb-1822	DArT	3H	150.508
bPb-7350	DArT	3H	23.337		ABC157	other	2H	147.906		bPb-5129	DArT	3H	133.141		BI947774A	other	3H	19.573		bPt-4191	DArT	2H	17.9884		Bmac310	other	4H	51.0257		bPb-1411	DArT	3H	159.396
bPb-2929	DArT	3H	23.337		BCD266	other	2H	147.906		bPb-7833	DArT	3H	133.141		bPb-4660	DArT	3H	49.541		bPb-6792	DArT	2H	19.0938		EBmac679	other	4H	77.1877		bPb-5570	DArT	3H	160.938
bPb-9903	DArT	3H	23.337		bPb-0659	DArT	2H	147.906		bPb-1253	DArT	3H	134.727		bPb-7989	DArT	3H	49.541		bPt-0245	DArT	2H	19.0938		EBmac635	other	4H	77.1877		bPb-0361	DArT	3H	161.469
bPb-3030	DArT	3H	25.6896		bPb-3334	DArT	2H	147.906		bPb-2420	DArT	3H	134.727		BCD1532A	other	3H	49.541		bPt-2619	DArT	2H	19.0938		bPb-1325	DArT	4H	78.6934		bPb-2586	DArT	3H	162.662
bPb-7002	DArT	3H	28.2581		bPb-7816	DArT	2H	147.906		bPb-3843	DArT	3H	134.727		jfr001A	other	3H	49.541		bPt-3556	DArT	2H	19.0938		bPb-6523	DArT	4H	82.9325		bPb-7684	DArT	3H	162.662
bPb-0312	DArT	3H	28.2581		bPb-7890	DArT	2H	147.906		bPb-4739	DArT	3H	134.727		bPb-2910	DArT	3H	50.2741		bPt-3599	DArT	2H	19.0938		bPb-5265	DArT	4H	113.124		bPb-1893	DArT	3H	163.217
bPb-4859	DArT	3H	28.2581		bPb-0326	DArT	2H	149.11		bPb-6228	DArT	3H	134.727		bPb-2993	DArT	3H	50.2741		bPt-4814	DArT	2H	19.0938		bPb-9668	DArT	4H	114.261		bPb-4112	DArT	3H	163.217
bPb-6275	DArT	3H	30.3818		bPb-0775	DArT	2H	149.11		bPb-4748	DArT	3H	134.727		bPb-5892	DArT	3H	50.2741		bPt-5946	DArT	2H	19.0938		bPb-4765	DArT	4H	115.437		bPb-5864	DArT	3H	163.853
bPb-7989	DArT	3H	30.3818		bPb-1066	DArT	2H	149.11		bPb-5312	DArT	3H	134.727		bPb-7938	DArT	3H	50.2741		bPt-6238	DArT	2H	19.0938		bPb-0170	DArT	5H	0		bPb-7238	DArT	3H	163.853
bPb-0158	DArT	3H	34.7753		bPb-1154	DArT	2H	149.11		bPb-6383	DArT	3H	134.727		BCD706	other	3H	50.2741		bPt-6353	DArT	2H	19.0938		bPb-7599	DArT	5H	0		bPb-4628	DArT	3H	165.941
Bmag23	other	3H	36.764		bPb-4094	DArT	2H	149.11		bPb-7827	DArT	3H	134.727		BE216485A	other	3H	50.2741		bPt-8112	DArT	2H	19.0938		bPb-5317	DArT	5H	0		bPb-5355	DArT	3H	173.735
Bmag318	other	3H	39.2234		bPb-4228	DArT	2H	149.11		bPb-0049	DArT	3H	134.727		bPb-3332	DArT	3H	54.5822		MWG878	other	2H	19.0938		bPb-6485	DArT	5H	0		bPb-9304	DArT	4H	0
Bmag828	other	3H	39.2234		bPb-4768	DArT	2H	149.11		bPb-2888	DArT	3H	134.727		bPb-0836	DArT	3H	62.0813		bPt-6523	DArT	2H	19.799		bPb-2330	DArT	5H	0.762345		bPb-8341a	DArT	4H	8.94301
Bmag361	other	3H	40.5322		bPb-6047	DArT	2H	149.11		bPb-3109	DArT	3H	134.727		bPb-1012	DArT	3H	62.9719		bPb-0964	DArT	2H	21.0106		bPb-6051	DArT	5H	2.52632		HVM40	other	4H	16.5475
Bmag508A	other	3H	40.5322		ABC153	other	2H	154.018		bPb-3907	DArT	3H	134.727		BI947095	other	3H	63.7312		bPb-2833	DArT	2H	21.0106		bPb-1909	DArT	5H	13.7049		bPb-2476	DArT	4H	29.3465
Bmag574	other	3H	40.5322		ABC165	other	2H	154.018		bPb-8021	DArT	3H	134.727		Bmag131	other	3H	63.7312		bPt-1383	DArT	2H	21.0106		bPb-2872	DArT	5H	15.7329		bPb-7436	DArT	4H	51.9931
Bmag601	other	3H	40.5322		bPb-2244	DArT	2H	154.018		bPb-8557	DArT	3H	134.727		bPb-1068	DArT	3H	65.4111		bPt-3973	DArT	2H	21.0106		bPb-2591b	DArT	5H	16.3049		bPb-6427	DArT	4H	52.3364
Bmag905	other	3H	40.5322		bPb-2587	DArT	2H	154.018		bPb-8419	DArT	3H	139.606		bPb-7278	DArT	3H	65.6964		bPt-4472	DArT	2H	21.0106		bPb-4814	DArT	5H	16.3049		bPb-0130	DArT	4H	61.4651
Bmac67	other	3H	41.4121		bPb-5203	DArT	2H	154.018		bPb-6631	DArT	3H	139.606		Bmac67	other	3H	65.9239		bPt-5884	DArT	2H	21.0106		bPb-8072	DArT	5H	16.3049		bPb-0365	DArT	4H	61.4651
Bmag603	other	3H	41.4121		bPb-7841	DArT	2H	154.018		HVM62	other	3H	141.634		BF257264	other	3H	65.9239		bPt-6911	DArT	2H	21.0106		bPb-0351	DArT	5H	20.2313		bPb-0513	DArT	4H	61.4651
Bmac209	other	3H	41.4121		bPb-9199	DArT	2H	154.018		bPb-1411	DArT	3H	148.907		BF262538	other	3H	65.9239		bPt-8754	DArT	2H	21.0106		bPb-1807	DArT	5H	20.2313		bPb-2427	DArT	4H	61.4651
Bmag513	other	3H	41.4121		bPb-5460	DArT	2H	156.125		bPb-9207	DArT	3H	159.842		BF619899	other	3H	65.9239		bPb-2923	DArT	2H	21.6325		bPb-3830	DArT	5H	20.2313		bPb-3045	DArT	4H	61.4651
HVM44	other	3H	41.4121		ksuF41	other	2H	156.125		bPb-8123	DArT	3H	159.842		BG368719	other	3H	65.9239		bPb-5444	DArT	2H	24.7115		bPb-0536	DArT	5H	24.3066		bPb-3684	DArT	4H	61.4651
HVM33	other	3H	44.2704		bPb-1593	DArT	2H	157.197		bPb-7247	DArT	3H	165.903		Bmag136	other	3H	65.9239		bPb-2782	DArT	2H	24.7115		bPb-8256	DArT	5H	24.3066		bPb-4333	DArT	4H	61.4651
bPb-7872	DArT	3H	47.9639		bPb-8255	DArT	2H	157.197		bPb-3933	DArT	3H	165.903		bPb-3320	DArT	3H	65.9239		bPb-4715	DArT	2H	24.7115		bPb-9327	DArT	5H	24.3066		bPb-4216	DArT	4H	66.1073
GMS116	other	3H	47.9639		BCD292	other	2H	158.602		bPb-5569	DArT	3H	165.903		Bmag6	other	3H	66.5571		bPb-6128	DArT	2H	24.7115		Bmag337	other	5H	38.6075		bPb-2305	DArT	4H	69.0939
bPb-8024	DArT	3H	48.9056		CDO678a	other	2H	161.588		bPb-9923	DArT	3H	165.903		bPb-0094	DArT	3H	67.614		bPb-6494	DArT	2H	24.7115		Bmac96	other	5H	39.4364		bPb-6872	DArT	4H	69.0939
HVM60	other	3H	50.753		CDO36	other	2H	162.334		bPb-3323a	DArT	4H	0		ABC325	other	3H	67.614		bPb-8374	DArT	2H	24.7115		Bmag387	other	5H	39.4364		bPb-6949	DArT	4H	69.0939
bPb-1511	DArT	3H	54.0141		bPb-6105	DArT	2H	162.936		bPb-5597a	DArT	4H	0		ABG396	other	3H	67.614		bPb-2355	DArT	2H	25.5795		bPb-0845	DArT	5H	40.1112		HVM68	other	4H	76.818
bPb-6722	DArT	3H	57.0101		AWBMA17	other	2H	163.335		bPb-7275	DArT	4H	6.11381		bPb-8283	DArT	3H	68.0515		bPt-0232	DArT	2H	28.9908		bPb-9306	DArT	5H	40.1112		bPb-1329	DArT	4H	84.9526
bPb-2406	DArT	3H	58.0313		BCD410	other	2H	163.335		bPb-1469	DArT	4H	6.11381		bPb-5012	DArT	3H	68.8589		bPt-4115	DArT	2H	28.9908		bPb-0325	DArT	5H	55.7505		EBmac679	other	4H	105.515
bPb-2630	DArT	3H	58.0313		bPb-1181	DArT	2H	163.335		bPb-8569	DArT	4H	6.11381		bPb-8321	DArT	3H	69.5662		bPt-6612	DArT	2H	28.9908		bPb-5532	DArT	5H	71.2715		bPb-8164	DArT	4H	110.22
bPb-3278	DArT	3H	58.0313		bPb-1510	DArT	2H	163.335		bPb-2209	DArT	4H	17.3337		ABG377	other	3H	78.3857		RbcS	other	2H	28.9908		bPb-8179	DArT	5H	77.1698		bPb-9859	DArT	4H	115.887
Bmag841	other	3H	58.0313		bPb-1611	DArT	2H	163.335		bPb-2476	DArT	4H	17.3337		bPb-1681	DArT	3H	78.7922		bPb-3050	DArT	2H	29.6613		bPb-6967	DArT	5H	81.7939		bPb-3468	DArT	4H	133.219
bPb-9336	DArT	3H	60.5727		bPb-3698	DArT	2H	163.335		bPb-1148	DArT	4H	41.1171		bPb-6722	DArT	3H	84.4434		bPt-0092	DArT	2H	29.6613		bPb-7395	DArT	5H	90.7542		bPb-5265	DArT	4H	140.181
bPb-4805	DArT	3H	66.938		bPb-4232	DArT	2H	163.335		bPb-1408	DArT	4H	43.6414		ABG499	other	3H	84.4434		bPt-4531	DArT	2H	29.6613		bPb-3879	DArT	5H	98.2226		bPb-9668	DArT	4H	140.181
bPb-1579	DArT	3H	73.4523		bPb-4601	DArT	2H	163.335		bPb-6404	DArT	4H	44.8376		CDO345	other	3H	84.8258		HVM36	other	2H	29.6613		bPb-6126	DArT	5H	98.2226		bPb-0085	DArT	5H	0
bPb-7695	DArT	3H	73.4523		bPb-6222	DArT	2H	163.335		bPb-6611	DArT	4H	44.8376		HVM70a	other	3H	90.3008		BCD351F	other	2H	31.2402		bPb-1462	DArT	5H	101.559		bPb-6051	DArT	5H	0
bPb-1961	DArT	3H	74.6057		bPb-7934	DArT	2H	163.335		bPb-6640	DArT	4H	44.8376		Bmag606	other	3H	103.395		ABC156A	other	2H	32.5781		bPb-0710	DArT	5H	105.296		bPb-8580	DArT	5H	9.56146
bPb-9110	DArT	3H	74.6057		bPb-8279	DArT	2H	163.335		bPb-8437	DArT	4H	44.8376		ABG4	other	3H	114.419		bPb-1196	DArT	2H	32.5781		bPb-2325	DArT	5H	108.958		bPb-7407	DArT	5H	15.0311
bPb-0716	DArT	3H	85.0422		bPb-8734	DArT	2H	163.335		bPb-8896	DArT	4H	45.6013		BF255490	other	3H	114.419		ABG318	other	2H	34.0464		bPb-7854	DArT	5H	108.958		bPb-6568	DArT	5H	15.7859
Bmag13	other	3H	88.2752		WG645	other	2H	165.951		bPb-1762	DArT	4H	45.6013		bPb-0716	DArT	3H	114.419		bPb-2428	DArT	2H	41.2806		bPb-3241	DArT	5H	113.839		bPb-2460	DArT	5H	16.1121
bPb-3770	DArT	3H	88.2752		BCD339	other	2H	167.893		bPb-4990	DArT	4H	47.9077		Bmag13	other	3H	117.866		bPt-8049	DArT	2H	41.2806		bPb-4494	DArT	5H	115.369		bPb-4814	DArT	5H	16.1121
bPb-6504	DArT	3H	88.2752		bPb-3102	DArT	2H	167.893		Bmag740	other	4H	47.9382		Bmag135a	other	3H	117.866		MWG858	other	2H	41.2806		bPb-3700	DArT	5H	117.57		bPb-8072	DArT	5H	16.1121
bPb-8978	DArT	3H	88.2752		bPb-3993	DArT	2H	169.681		Bmac181	other	4H	52.0302		Bmag9a	other	3H	117.866		bPb-1212	DArT	2H	42.958		bPb-8462	DArT	5H	117.57		bPb-0050	DArT	5H	29.2305
bPb-9543	DArT	3H	88.2752		bPb-5030	DArT	2H	169.681		bPb-1278	DArT	4H	52.3781		bPb-1609	DArT	3H	120.962		ABG358	other	2H	44.4786		bPb-1494	DArT	5H	126.046		bPb-2900	DArT	5H	29.2305
bPb-8093	DArT	3H	93.8381		BG123A	other	2H	171.557		bPb-3268	DArT	4H	52.3781		bPb-4564	DArT	3H	122.124		bPb-6755	DArT	2H	44.4786		bPb-2006	DArT	5H	126.046		bPb-5504	DArT	5H	29.2305
bPb-6758	DArT	3H	96.3264		bPb-4022	DArT	3H	0		bPb-4183	DArT	4H	52.3781		bPb-3899	DArT	3H	130.305		bPt-9048	DArT	2H	45.6537		bPb-5179	DArT	5H	126.046		bPb-6067	DArT	5H	29.2305
bPb-1609	DArT	3H	96.3264		bPb-6884	DArT	3H	0		bPb-6973	DArT	4H	52.3781		bPb-6383	DArT	3H	133.289		bPb-9682	DArT	2H	45.7925		bPb-7277	DArT	5H	126.046		bPb-6495	DArT	5H	29.2305
bPb-9624	DArT	3H	96.3264		bPb-2553	DArT	3H	1.36169		bPb-9039	DArT	4H	52.3781		bPb-7827	DArT	3H	133.289		bPt-3594	DArT	2H	45.7925		bPb-0171	DArT	5H	147.505		bPb-9632	DArT	5H	29.2305
bPb-6249	DArT	3H	97.5123		bPb-3815	DArT	3H	1.36169		HVM3	other	4H	52.3781		bPb-8557	DArT	3H	133.289		bPt-8392	DArT	2H	45.7925		bPb-8684	DArT	5H	149.572		Bmac113	other	5H	44.4643
bPb-9111	DArT	3H	97.5123		bPb-4472	DArT	3H	1.36169		HVRCABG	other	4H	52.3781		EBmac541	other	3H	133.289		bPt-9234	DArT	2H	48.2243		bPb-3138	DArT	5H	151.143		Bmag387	other	5H	44.8606
bPb-1481	DArT	3H	98.7455		bPb-4895	DArT	3H	2.82716		Bmag808	other	4H	53.5514		bPb-6631	DArT	3H	138.302		ABG459	other	2H	48.3687		bPb-2314	DArT	5H	151.143		Bmag337	other	5H	49.5432
bPb-4564	DArT	3H	98.7455		bPb-0650	DArT	3H	7.04353		bPb-9504	DArT	4H	53.5514		HVM62	other	3H	138.302		bPb-0653	DArT	2H	48.3687		bPb-5854	DArT	5H	151.143		bPb-0709	DArT	5H	73.9452
bPb-7335	DArT	3H	98.7455		bPb-1137	DArT	3H	7.04353		MWG2135	other	4H	53.9562		bPb-5150	DArT	3H	139.279		bPb-1664	DArT	2H	48.3687		bPb-4595	DArT	5H	154.38		bPb-7561	DArT	5H	73.9452
bPb-4156	DArT	3H	99.9927		bPb-1799	DArT	3H	7.04353		bPb-9091	DArT	4H	55.6249		bPb-1928	DArT	3H	139.843		bPb-3574	DArT	2H	48.3687		bPb-9868	DArT	5H	159.706		bPb-9719	DArT	5H	85.9151
bPb-5298	DArT	3H	99.9927		bPb-2891	DArT	3H	7.04353		bPb-4896	DArT	4H	56.0244		bPb-7164	DArT	3H	139.843		bPb-6992	DArT	2H	48.3687		bPb-9660	DArT	5H	161.807		bPb-5532	DArT	5H	86.156
bPb-5396	DArT	3H	99.9927		bPb-3025	DArT	3H	7.04353		MWG2134	other	4H	56.0244		bPb-8322	DArT	3H	139.843		bPb-7975	DArT	2H	48.3687		bPb-2689	DArT	5H	161.807		bPb-2425	DArT	5H	97.8511
bPb-7689	DArT	3H	99.9927		bPb-9945	DArT	3H	7.04353		MWG948	other	4H	56.0244		bPb-8907	DArT	3H	139.843		bPb-8449	DArT	2H	48.3687		bPb-4725	DArT	5H	166.314		bPb-9476	DArT	5H	97.8511
bPb-5374	DArT	3H	99.9927		bPb-1264	DArT	3H	7.20232		bPb-2305	DArT	4H	57.761		ABC805	other	3H	140.505		bPt-0193	DArT	2H	48.3687		bPb-5766	DArT	5H	166.314		bPb-8101	DArT	5H	98.1693
bPb-3623	DArT	3H	99.9927		bPb-3689	DArT	3H	7.20232		bPb-4290	DArT	4H	57.761		AW983293C	other	3H	140.505		bPt-6333	DArT	2H	48.3687		bPb-6124	DArT	5H	166.314		bPb-4334	DArT	5H	104.887
bPb-0789	DArT	3H	99.9927		bPb-9583	DArT	3H	7.20232		bPb-6259	DArT	4H	57.761		bPb-0848	DArT	3H	146.545		bPt-7209	DArT	2H	48.3687		bPb-7292	DArT	5H	166.314		bPb-7015	DArT	5H	105.04
bPb-6383	DArT	3H	99.9927		bPb-5995b	DArT	3H	8.59017		bPb-6872	DArT	4H	57.761		bPb-9640	DArT	3H	146.545		bPt-8504	DArT	2H	48.3687		bPb-7360	DArT	5H	166.314		bPb-3879	DArT	5H	106.636
bPb-7827	DArT	3H	99.9927		bPb-5490	DArT	3H	17.5408		bPb-6949	DArT	4H	57.761		ABC172	other	3H	151.343		bPt-8970	DArT	2H	48.3687		bPb-9244	DArT	5H	166.314		bPb-0710	DArT	5H	117.387
bPb-9118	DArT	3H	99.9927		bPb-6978	DArT	3H	19.5659		bPb-7987	DArT	4H	57.761		bPb-9304	DArT	4H	0		bPt-9839	DArT	2H	48.3687		Bmac316	other	6H	0		bPb-6135	DArT	5H	117.387
bPb-2737	DArT	3H	99.9927		BCD15	other	3H	25.0016		Bmac186	other	4H	57.761		bPb-1469	DArT	4H	1.40231		bPt-7362	DArT	2H	52.029		bPb-2751	DArT	6H	5.69464		bPb-3603	DArT	5H	118.548
bPb-5129	DArT	3H	99.9927		HvCW21	other	3H	27.6057		Bmag490	other	4H	57.761		bPb-8569	DArT	4H	1.40231		Pox	other	2H	52.678		bPb-3807	DArT	6H	5.69464		bPb-2325	DArT	5H	122.043
bPb-7833	DArT	3H	99.9927		CDO395	other	3H	32.6009		Bmac310	other	4H	58.6046		bPb-4699	DArT	4H	1.40231		Adh8	other	2H	55.9856		bPb-7193	DArT	6H	5.69464		bPb-7854	DArT	5H	122.923
bPb-8557	DArT	3H	99.9927		bPb-0433	DArT	3H	35.554		HVM68	other	4H	58.6046		MWG634	other	4H	1.40231		bPt-8775	DArT	2H	63.3795		bPb-3532	DArT	6H	5.69464		bPb-9518	DArT	5H	125.954
bPb-4456	DArT	3H	106.505		bPb-6664	DArT	3H	35.554		bPb-0098	DArT	4H	60.6898		bPb-7275	DArT	4H	1.44578		MWG557	other	2H	65.1881		bPb-3586	DArT	6H	10.7963		bPb-3241	DArT	5H	127.467
HVM62	other	3H	107.783		bPb-9213	DArT	3H	35.554		bPb-8013	DArT	4H	60.6898		ABG461E	other	4H	2.02802		bPb-0088	DArT	2H	65.7707		bPb-3202	DArT	6H	14.5414		bPb-4115	DArT	5H	127.467
bPb-1928	DArT	3H	109.832		bPb-2415	DArT	3H	36.7867		bPb-3809	DArT	4H	81.2069		BF258346A	other	4H	7.11262		bPb-2225	DArT	2H	65.7707		bPb-4246	DArT	6H	14.5414		bPb-8771	DArT	5H	127.467
bPb-7164	DArT	3H	109.832		bPb-2838	DArT	3H	36.7867		bPb-5090a	DArT	4H	82.2897		ABG714A	other	4H	8.54794		bPb-1836	DArT	2H	67.4308		bPb-5027	DArT	6H	14.5414		bPb-0071	DArT	5H	128.134
bPb-8322	DArT	3H	109.832		bPb-3569	DArT	3H	36.7867		bPb-0610	DArT	4H	84.4694		MWG77	other	4H	11.2477		bPt-4471	DArT	2H	67.4308		bPb-8708	DArT	6H	14.5414		bPb-4758	DArT	5H	128.134
bPb-8907	DArT	3H	109.832		bPb-4259	DArT	3H	36.7867		bPb-1999	DArT	4H	84.4694		HVM40	other	4H	15.8822		bPt-5796	DArT	2H	67.4308		bPb-8492	DArT	6H	15.7287		bPb-7953	DArT	5H	128.134
bPb-8504	DArT	3H	109.832		bPb-5289	DArT	3H	36.7867		bPb-5408	DArT	4H	84.8622		Bmag106	other	4H	24.438		ABG316C	other	2H	68.236		bPb-8836	DArT	6H	15.7287		bPb-2580	DArT	5H	134.006
HVM70b	other	3H	110.729		bPb-6298	DArT	3H	36.7867		EBmac635	other	4H	89.3718		bPb-8896	DArT	4H	47.8899		bPb-4718	DArT	2H	69.3091		bPb-9848	DArT	6H	15.7287		bPb-3700	DArT	5H	135.378
bPb-1411	DArT	3H	111.332		bPb-6878	DArT	3H	36.7867		EBmac701	other	4H	89.3718		bPb-1762	DArT	4H	47.8899		bPb-5439	DArT	2H	70.5189		Bmag500	other	6H	16.4316		bPb-3910	DArT	5H	135.378
bPb-4169	DArT	3H	112.639		bPb-7350	DArT	3H	36.7867		bPb-1325	DArT	4H	94.0573		ABC303	other	4H	49.3887		bPb-7039	DArT	2H	70.5189		bPb-6661	DArT	6H	21.814		bPb-8462	DArT	5H	135.378
bPb-4387	DArT	3H	113.906		bPb-8913	DArT	3H	36.7867		bPb-8164	DArT	4H	96.9097		CDO795	other	4H	53.1983		ABC167B	other	2H	71.4265		bPb-3921	DArT	6H	33.8646		bPb-5379a	DArT	5H	139.704
bPb-5523	DArT	3H	120.512		bPb-7002	DArT	3H	46.6774		bPb-9859	DArT	4H	101.104		bPb-0365	DArT	4H	53.1983		bPb-8700	DArT	2H	71.4265		bPb-5822	DArT	6H	64.3768		bPb-1420	DArT	5H	140.275
bPb-9207	DArT	3H	120.973		bPb-0312	DArT	3H	51.6328		bPb-9820	DArT	4H	115.223		bPb-0513	DArT	4H	53.1983		bPt-6117	DArT	2H	71.4265		Bmag173	other	6H	66.6229		bPb-4318	DArT	5H	140.275
bPb-7724	DArT	3H	123.589		bPb-4859	DArT	3H	51.6328		bPb-4765	DArT	4H	115.223		bPb-3045	DArT	4H	53.1983		bPt-3082	DArT	2H	76.3183		GMS6	other	6H	66.6229		bPb-4970	DArT	5H	140.275
bPb-5256	DArT	3H	123.589		KoprekB8	other	3H	54.2702		bPb-7599	DArT	5H	0		bPb-3684	DArT	4H	53.1983		bBE54D	other	2H	77.3929		Bmag496	other	6H	70.0867		bPb-4058	DArT	5H	140.275
bPb-7247	DArT	3H	124.371		bPb-4660	DArT	3H	55.9018		bPb-3743	DArT	5H	1.75775		bPb-4333	DArT	4H	53.1983		bPb-8100	DArT	2H	77.3929		bPb-6121	DArT	6H	70.0867		bPb-7277	DArT	5H	140.275
bPb-3933	DArT	3H	124.371		bPb-6275	DArT	3H	55.9018		bPb-0085	DArT	5H	3.07648		Bmac181	other	4H	53.6032		bPt-0858	DArT	2H	77.3929		bPb-3022	DArT	6H	76.9544		bPb-8319	DArT	5H	144.455
bPb-5569	DArT	3H	124.371		bPb-7989	DArT	3H	55.9018		bPb-9562	DArT	5H	3.07648		Bmag375	other	4H	53.772		bPt-4657	DArT	2H	77.3929		bPb-4289	DArT	6H	76.9544		bPb-3590	DArT	5H	161.576
bPb-9923	DArT	3H	124.371		bPb-2910	DArT	3H	58.4443		bPb-6485	DArT	5H	3.07648		EBmac906	other	4H	53.772		bPt-4848	DArT	2H	77.3929		bPb-4627	DArT	6H	76.9544		bPb-0171	DArT	5H	162.513
Bmac29	other	3H	125.484		bPb-2993	DArT	3H	58.4443		bPb-2872	DArT	5H	13.3973		bPb-1278	DArT	4H	55.0908		bPt-5317	DArT	2H	77.3929		bPb-6164	DArT	6H	76.9544		bPb-7046	DArT	5H	162.513
bPb-9304	DArT	4H	0		bPb-5892	DArT	3H	58.4443		bPb-4814	DArT	5H	13.3973		bPb-3268	DArT	4H	55.0908		bPt-6088	DArT	2H	77.3929		bPb-8969	DArT	6H	76.9544		bPb-5238	DArT	5H	162.846
bPb-6938	DArT	4H	0		bPb-7938	DArT	3H	58.4443		bPb-0091	DArT	5H	18.3614		bPb-4183	DArT	4H	55.0908		bPt-9686	DArT	2H	77.3929		EBmac806	other	6H	76.9544		bPb-6239	DArT	5H	192.477
bPb-7534	DArT	4H	0		bPb-9746	DArT	3H	61.1392		bPb-1807	DArT	5H	18.3614		bPb-6973	DArT	4H	55.0908		bPt-6367	DArT	2H	77.9755		bPb-5778	DArT	6H	78.1549		bPb-8754	DArT	5H	193.172
bPb-9406	DArT	4H	0		AWBMA15	other	3H	69.913		bPb-0351	DArT	5H	19.4457		bPb-9039	DArT	4H	55.0908		CDO588	other	2H	78.568		bPb-5903	DArT	6H	78.1549		bPb-4971	DArT	5H	193.467
GBM1221	other	4H	6.52384		Bmac67	other	3H	69.913		bPb-6183	DArT	5H	23.612		ABG484	other	4H	55.8387		bPt-6949	DArT	2H	78.568		bPb-0451	DArT	6H	100.563		bPb-1217	DArT	5H	194.858
HVM40	other	4H	15.4124		Bmag361	other	3H	69.913		bPb-0536	DArT	5H	29.5373		BF264460	other	4H	60.3205		bPt-3512	DArT	2H	79.6242		bPb-3643	DArT	6H	104.556		bPb-3780	DArT	6H	0
HvB23D4	other	4H	22.5942		bPb-0068	DArT	3H	69.913		bPb-8256	DArT	5H	29.5373		BF267786	other	4H	60.3205		bPt-7557	DArT	2H	80.5587		bPb-0857	DArT	6H	110.861		bPb-8889	DArT	6H	0
HvOle	other	4H	22.5942		bPb-6771	DArT	3H	69.913		bPb-9327	DArT	5H	29.5373		BI947774D	other	4H	60.3205		TLM3	other	2H	80.5587		bPb-2062	DArT	6H	116.949		bPb-8473	DArT	6H	16.3856
HvKNOX3	other	4H	41.0078		EBmac760	other	3H	69.913		bPb-2273	DArT	5H	35.8104		BI950272A	other	4H	60.3205		ABC152D	other	2H	83.3384		bPb-5234	DArT	6H	116.949		bPb-3202	DArT	6H	17.5621
bPb-1408	DArT	4H	42.443		EBmac761	other	3H	69.913		bPb-4135	DArT	5H	35.8104		bPb-2305	DArT	4H	62.6379		bPt-8302	DArT	2H	83.3384		bPb-6385	DArT	6H	116.949		bPb-4246	DArT	6H	17.5621
bPb-8896	DArT	4H	43.4315		bPb-5012	DArT	3H	71.0212		bPb-8589	DArT	5H	35.8104		bPb-6872	DArT	4H	62.6379		bPb-0858	DArT	2H	89.9414		bPb-1176	DArT	6H	132.477		bPb-5027	DArT	6H	17.5621
bPb-1762	DArT	4H	43.4315		bPb-0094	DArT	3H	71.3367		bPb-2795	DArT	5H	35.8104		bPb-6949	DArT	4H	62.6379		bPt-0663	DArT	2H	92.889		bPb-7446	DArT	6H	132.477		bPb-8708	DArT	6H	17.5621
bPb-0130	DArT	4H	44.6105		Bmag6	other	3H	71.7112		bPb-6603	DArT	5H	35.8104		Bmag353	other	4H	63.7316		bPt-8737	DArT	2H	93.9433		bPb-7877	DArT	6H	132.477		Bmag500	other	6H	23.5482
bPb-0365	DArT	4H	44.6105		Bmag603	other	3H	71.7112		bPb-9317	DArT	5H	35.8104		Bmag345b	other	4H	66.7937		MWG503	other	2H	95.9856		bPb-6875	DArT	6H	140.78		bPb-5252	DArT	6H	25.6459
bPb-0513	DArT	4H	44.6105		bPb-2433	DArT	3H	71.7112		bPb-4273	DArT	5H	36.2843		HVM68	other	4H	70.6046		bPb-3563	DArT	2H	96.6091		bPb-2863	DArT	6H	140.78		bPb-9749	DArT	6H	33.2276
bPb-2427	DArT	4H	44.6105		bPb-4645	DArT	3H	71.7112		bPb-7348	DArT	5H	39.023		bPb-0098	DArT	4H	72.7878		bPb-1926	DArT	2H	96.6091		bPb-2940	DArT	6H	140.78		bPb-3427	DArT	6H	36.7521
bPb-3045	DArT	4H	44.6105		bPb-5351	DArT	3H	71.7112		bPb-0899	DArT	5H	41.3229		bPb-8013	DArT	4H	72.7878		bPb-7991	DArT	2H	96.6091		bPb-3760	DArT	6H	140.78		bPb-6457	DArT	6H	36.7521
bPb-3684	DArT	4H	44.6105		bPb-5771	DArT	3H	71.7112		bPb-0909	DArT	5H	41.3229		Bmac310	other	4H	75.1333		bPt-3891	DArT	2H	96.6091		bPb-6677	DArT	6H	140.78		bPb-0245	DArT	6H	40.0691
bPb-4333	DArT	4H	44.6105		bPb-8283	DArT	3H	71.7112		bPb-3412	DArT	5H	41.3229		ABG472	other	4H	78.9483		bPb-8274	DArT	2H	109.308		bPb-8382	DArT	6H	141.697		bPb-7998	DArT	6H	40.0691
Bmag218	other	4H	47.0684		bPb-8321	DArT	3H	71.7112		bPb-3792	DArT	5H	41.3229		EBmac788	other	4H	96.4104		Crg3A	other	2H	109.308		bPb-2410	DArT	6H	145.734		bPb-7179	DArT	6H	53.4744
bPb-4216	DArT	4H	47.0684		EBmac672	other	3H	71.7112		Bmag323	other	5H	43.7897		bPb-8164	DArT	4H	100.074		ABG72	other	2H	109.57		bPb-3919	DArT	6H	145.734		bPb-9747	DArT	6H	54.6819
Bmac181	other	4H	47.0684		EBmac839	other	3H	71.7112		bPb-8775	DArT	5H	44.9256		CDO20	other	4H	100.074		bPb-0541	DArT	2H	118.829		bPb-8735	DArT	6H	145.734		bPb-2464	DArT	6H	58.1615
Bmag333	other	4H	47.0684		EBmac848	other	3H	71.7112		bPb-6260	DArT	5H	44.9256		MWG42b	other	4H	101.576		bPt-8117	DArT	2H	118.829		bPb-9817	DArT	6H	145.734		bPb-5270	DArT	6H	58.8763
bPb-5480	DArT	4H	47.0684		GBM1213	other	3H	71.7112		bPb-7627	DArT	5H	44.9256		bPb-3468	DArT	4H	114.159		bPt-8621	DArT	2H	118.829		bPb-9890	DArT	6H	145.734		bPb-5822	DArT	6H	60.082
bPb-9504	DArT	4H	47.0684		GBM1285	other	3H	71.7112		Bmag337	other	5H	46.9926		Bmy1	other	4H	118.615		bPb-5342	DArT	2H	119.718		bPb-6868	DArT	7H	0		bPb-1666	DArT	6H	60.082
bPb-9809	DArT	4H	47.0684		GBMS185	other	3H	71.7112		bPb-1813	DArT	5H	59.1551		bPb-9820	DArT	4H	118.615		ABC252	other	2H	126.192		bPb-8933	DArT	7H	0		bPb-3487	DArT	6H	60.082
EBmac737	other	4H	47.0684		HvGSL7	other	3H	71.7112		Bmag760	other	5H	63.7979		ABG601	other	4H	118.615		bPb-5755	DArT	2H	127.516		bPb-0043	DArT	7H	1.31699		bPb-6567	DArT	6H	60.082
GBM1236	other	4H	47.0684		HvPEPDIPR	other	3H	71.7112		bPb-7561	DArT	5H	71.7844		bPb-4765	DArT	4H	119.389		bPb-8302	DArT	2H	128.532		bPb-3127	DArT	7H	1.31699		bPb-8028	DArT	6H	60.082
Hv26916	other	4H	47.0684		WG405	other	3H	71.7112		bPb-0709	DArT	5H	72.5165		Act8B	other	5H	0		bPb-0223	DArT	2H	128.532		bPb-7769	DArT	7H	4.74801		bPb-9114	DArT	6H	60.082
Hv463	other	4H	47.0684		bPb-0040	DArT	3H	74.7694		bPb-2497	DArT	5H	79.4014		bPb-5317	DArT	5H	0.27511		bPb-2971	DArT	2H	128.532		bPb-1994	DArT	7H	10.5556		GMS6	other	6H	60.082
HVM13	other	4H	47.0684		bPb-3805	DArT	3H	74.7694		bPb-4721	DArT	5H	79.4014		MWG502	other	5H	4.82443		bPb-3858	DArT	2H	128.532		bPb-3733	DArT	7H	10.5556		bPb-9702	DArT	6H	62.4798
Bmac48	other	4H	49.1514		bPb-0079	DArT	3H	81.0177		bPb-6288	DArT	5H	79.4014		bPb-8580	DArT	5H	7.67059		bPt-6659	DArT	2H	128.532		bPb-9585	DArT	7H	10.5556		bPb-5196	DArT	6H	63.4691
bPb-4290	DArT	4H	51.898		Bmag112b	other	3H	81.8341		Bmac223	other	5H	87.5702		ABC483	other	5H	9.59271		ABC157	other	2H	132.382		bPb-4634	DArT	7H	10.6899		bPb-9051	DArT	6H	66.0853
bPb-6259	DArT	4H	51.898		HvGSL8	other	3H	81.8341		bPb-8553	DArT	5H	101.484		bPb-7407	DArT	5H	17.2581		bPb-7816	DArT	2H	132.898		bPb-3727	DArT	7H	15.888		bPb-9082	DArT	6H	66.0853
bPb-7987	DArT	4H	51.898		HVM33	other	3H	81.8341		bPb-8731	DArT	5H	105.762		bPb-2900	DArT	5H	40.9733		bPb-1066	DArT	2H	134.128		bPb-6453	DArT	7H	17.1001		bPb-9835	DArT	6H	66.0853
GBM1509	other	4H	57.0863		WG178	other	3H	81.8341		bPb-9518	DArT	5H	105.762		bPb-5504	DArT	5H	40.9733		bPb-4094	DArT	2H	134.128		bPb-4266	DArT	7H	20.358		bPb-2755b	DArT	6H	67.5267
GBM1299	other	4H	60.2782		bPb-0353	DArT	3H	88.2662		bPb-4758	DArT	5H	107.956		bPb-9632	DArT	5H	41.5261		bPb-4768	DArT	2H	134.128		bPb-7156	DArT	7H	20.358		bPb-3309b	DArT	6H	67.5267
bPb-0098	DArT	4H	63.513		bPb-6765	DArT	3H	90.8083		bPb-7953	DArT	5H	107.956		bPb-0050	DArT	5H	41.8795		bPb-6047	DArT	2H	134.128		bPb-9155	DArT	7H	20.358		bPb-6735b	DArT	6H	67.5267
bPb-8013	DArT	4H	63.513		bPb-8015	DArT	3H	90.8083		bPb-3910	DArT	5H	111.334		bPb-6067	DArT	5H	41.8795		bPb-8008	DArT	2H	134.128		bPb-8660	DArT	7H	24.3901		bPb-8347	DArT	6H	68.2331
bPb-2337	DArT	4H	63.513		HVM60	other	3H	92.3105		bPb-8462	DArT	5H	111.334		bPb-6495	DArT	5H	41.8795		bPt-0914	DArT	2H	134.128		bPb-5172	DArT	7H	26.2607		bPb-6721	DArT	6H	68.5982
bPb-4966	DArT	4H	63.513		Myb	other	3H	94.8937		bPb-2580	DArT	5H	111.929		ABG705A	other	5H	44.4614		bPt-6127	DArT	2H	134.128		bPb-5494	DArT	7H	26.2607		bPb-3068	DArT	6H	68.6964
bPb-6576	DArT	4H	63.513		WG940	other	3H	103.896		bPb-3887	DArT	5H	115.201		Bmag5b	other	5H	54.1835		bPb-0775	DArT	2H	135.213		bPb-6747	DArT	7H	26.2607		bPb-4369	DArT	6H	68.7415
bPb-9405	DArT	4H	63.513		bPb-6722	DArT	3H	105.032		bPb-4058	DArT	5H	115.201		Bmac306	other	5H	54.6097		bPb-1154	DArT	2H	135.213		EBmac603	other	7H	28.0883		bPb-4409	DArT	6H	68.7415
bPb-9808	DArT	4H	63.513		GBM1233	other	3H	107.012		bPb-8319	DArT	5H	117.465		BG366983	other	5H	55.7717		bPt-0611	DArT	2H	135.213		bPb-6821	DArT	7H	45.6039		bPb-3230	DArT	6H	69.1988
AF043094A	other	4H	64.8322		bPb-2406	DArT	3H	108.562		GMS27	other	5H	120.66		Bmac163	other	5H	55.7717		bPt-1193	DArT	2H	135.213		bPb-5091	DArT	7H	47.3487		bPb-9834	DArT	6H	72.8731
EBmac658	other	4H	71.0444		bPb-2630	DArT	3H	108.562		bPb-2314	DArT	5H	129.264		Bmac303	other	5H	55.7717		bPt-7803	DArT	2H	135.213		bPb-1050	DArT	7H	74.2205		bPb-4125	DArT	6H	77.5581
bPb-3809	DArT	4H	71.6206		bPb-3278	DArT	3H	108.562		bPb-5854	DArT	5H	130.336		EBmac970a	other	5H	56.8383		bPt-1858	DArT	2H	136.164		bPb-5348	DArT	7H	77.4288		bPb-6607	DArT	6H	78.1238
Bmac134b	other	4H	92.543		CDO113	other	3H	108.562		bPb-3138	DArT	5H	133.847		bPb-6967	DArT	5H	131.46		ABG317A	other	2H	140.097		bPb-1039	DArT	7H	77.4288		bPb-0432	DArT	6H	86.6384
EBmac701	other	4H	92.543		bPb-4616	DArT	3H	109.816		bPb-1965	DArT	5H	139.878		BG309785	other	5H	134.502		ABG317B	other	2H	140.713		bPb-4692	DArT	7H	77.7145		bPb-1724	DArT	6H	90.0417
bPb-8164	DArT	4H	96.7444		bPb-4386	DArT	3H	125.452		bPb-0799	DArT	5H	142.494		bPb-2425	DArT	5H	136.021		ABC153	other	2H	141.046		bPb-1447	DArT	7H	78.3949		bPb-0451	DArT	6H	90.7975
bPb-1325	DArT	4H	96.7444		bPb-7785	DArT	3H	125.452		bPb-1719	DArT	5H	142.494		bPb-8101	DArT	5H	136.021		bPb-2244	DArT	2H	141.612		bPb-8051	DArT	7H	78.3949		bPb-4178	DArT	6H	90.7975
Hv708	other	4H	96.7444		Bmag363	other	3H	127.763		bPb-1482	DArT	5H	145.907		BF258346B	other	5H	136.121		bPb-9199	DArT	2H	141.612		bPb-1093	DArT	7H	78.3949		bPb-0857	DArT	6H	95.2739
HvMloh1A	other	4H	97.9214		WG110	other	3H	135.277		bPb-4809	DArT	5H	162.596		bPb-4988	DArT	5H	171.974		bPb-6087	DArT	2H	141.612		Bmag217	other	7H	80.4206		bPb-6477	DArT	6H	100.308
bPb-6107	DArT	4H	100.045		bPb-6758	DArT	3H	149.695		bPb-5333	DArT	5H	162.596		bPb-0071	DArT	5H	172.05		bPt-0403	DArT	2H	141.612		Bmag341	other	7H	80.4206		bPb-9063	DArT	6H	100.308
bPb-9859	DArT	4H	103.237		bPb-1609	DArT	3H	151.278		bPb-9660	DArT	5H	162.596		bPb-0797	DArT	5H	172.05		bPt-0844	DArT	2H	141.612		bPb-1454	DArT	7H	80.9782		bPb-2062	DArT	6H	101.68
bPb-5482	DArT	4H	104.493		bPb-4830	DArT	3H	151.278		bPb-2689	DArT	5H	162.596		bPb-1661	DArT	5H	172.05		bPt-2440	DArT	2H	141.612		bPb-7437	DArT	7H	80.9782		bPb-3844	DArT	6H	101.68
GBM1448	other	4H	104.493		Bmag877	other	3H	153.29		bPb-3780	DArT	6H	0		bPb-1831	DArT	5H	172.05		bPt-4980	DArT	2H	141.612		bPb-7603	DArT	7H	80.9782		bPb-5234	DArT	6H	101.68
Bmag419	other	4H	124.186		bPb-6249	DArT	3H	153.728		bPb-0359	DArT	6H	0		bPb-7569	DArT	5H	172.05		bPt-9339	DArT	2H	141.612		bPb-3330	DArT	7H	83.1742		bPb-6385	DArT	6H	101.68
GBM1388	other	4H	130.971		bPb-9111	DArT	3H	153.728		bPb-0386	DArT	6H	0		bPb-7953	DArT	5H	172.05		bPt-6946	DArT	2H	142.888		bPb-8020	DArT	7H	83.1742		bPb-2054	DArT	6H	114.193
bPb-5265	DArT	4H	143.605		bPb-4156	DArT	3H	154.693		bPb-7068	DArT	6H	0		bPb-4758	DArT	5H	172.442		bPb-1815	DArT	2H	142.961		bPb-1596	DArT	7H	94.5284		bPb-3833	DArT	6H	114.193
bPb-9668	DArT	4H	143.605		bPb-5298	DArT	3H	154.693		bPb-7313	DArT	6H	0		ABG712	other	5H	174.538		bPb-4092	DArT	2H	142.961		bPb-8074	DArT	7H	94.5284		bPb-4269	DArT	6H	114.193
GBM1225	other	4H	143.605		bPb-5396	DArT	3H	154.693		bPb-2751	DArT	6H	5.86823		bPb-3910	DArT	5H	174.538		bPt-4590	DArT	2H	142.961		bPb-1079	DArT	7H	103.342		bPb-5748	DArT	6H	114.193
HdAMYB	other	4H	144.896		bPb-7689	DArT	3H	155.669		bPb-6311	DArT	6H	19.3637		MWG533A	other	5H	174.538		bPt-8070	DArT	2H	142.961		bPb-1404	DArT	7H	103.342		bPb-2863	DArT	6H	137.749
bPb-4765	DArT	4H	147.391		bPb-1253	DArT	3H	156.036		bPb-0572	DArT	6H	19.3637		GMS61	other	5H	175.13		ABG316E	other	2H	145.794		bPb-7781	DArT	7H	103.342		bPb-2940	DArT	6H	137.749
bPb-6051	DArT	5H	0		bPb-2420	DArT	3H	156.036		bPb-3433	DArT	6H	19.3637		bPb-5845	DArT	5H	178.015		Pcr1	other	2H	148.446		bPb-2855	DArT	7H	120.902		bPb-6677	DArT	6H	137.749
bPb-6485	DArT	5H	1.20298		bPb-3843	DArT	3H	156.036		bPb-4778	DArT	6H	19.3637		bPb-3945	DArT	5H	178.253		bPt-1040	DArT	2H	150.342		bPb-8860	DArT	7H	120.902		bPb-3760	DArT	6H	137.926
bPb-1084b	DArT	5H	18.3601		bPb-4739	DArT	3H	156.036		bPb-5498	DArT	6H	19.3637		MWG877	other	5H	183.675		bPb-1181	DArT	2H	152.506		bPb-1669	DArT	7H	127.689		bPb-3919	DArT	6H	140.862
bPb-2591b	DArT	5H	18.3601		bPb-5374	DArT	3H	156.036		bPb-8473	DArT	6H	19.3637		BG343091	other	5H	186.004		bPb-4232	DArT	2H	152.506		bPb-8539	DArT	7H	127.689		bPb-8735	DArT	6H	140.862
bPb-4814	DArT	5H	18.3601		bPb-6228	DArT	3H	156.036		bPb-8150	DArT	6H	21.5809		ABG496	other	5H	191.943		bPb-4601	DArT	2H	152.506		bPb-6307	DArT	7H	130.895		bPb-2410	DArT	6H	153.362
bPb-0837	DArT	5H	19.5295		bPb-3623	DArT	3H	156.61		bPb-5252	DArT	6H	26.9594		bPb-1965	DArT	5H	200.93		Bmag749	other	2H	152.506		bPb-3484	DArT	7H	131.678		bPb-9817	DArT	6H	153.362
bPb-8072	DArT	5H	19.5295		bPb-4748	DArT	3H	156.61		bPb-6661	DArT	6H	26.9594		ABC622	other	5H	203.258		bPb-1383	DArT	2H	152.506		bPb-5571	DArT	7H	131.678		bPb-8084	DArT	7H	0
bPb-0536	DArT	5H	29.7235		17G1-1.3b	other	3H	158.573		bPb-7755	DArT	6H	30.3163		Act8D	other	5H	203.728		bPb-3533	DArT	2H	152.506		bPb-8823	DArT	7H	131.678		bPb-0108	DArT	7H	0.88977
bPb-8256	DArT	5H	29.7235		bPb-0789	DArT	3H	158.573		bPb-2058	DArT	6H	30.8104		bPb-8754	DArT	5H	213.365		bPb-9368	DArT	2H	152.506		bPb-1793	DArT	7H	138.747		bPb-0398	DArT	7H	0.88977
bPb-9327	DArT	5H	29.7235		bPb-5312	DArT	3H	158.573		bPb-3427	DArT	6H	30.8104		bPb-4971	DArT	5H	213.71		bPt-0572	DArT	2H	152.506		bPb-1556	DArT	7H	142.056		bPb-7559	DArT	7H	0.88977
bPb-6363	DArT	5H	31.0822		bPb-6383	DArT	3H	158.573		bPb-6457	DArT	6H	30.8104		bPb-4809	DArT	5H	213.71		bPb-1415	DArT	2H	153.231		bPb-0917	DArT	7H	142.056		bPb-9729	DArT	7H	0.88977
bPb-8412	DArT	5H	39.9837		bPb-7827	DArT	3H	158.573		bPb-3921	DArT	6H	31.7279		bPb-9660	DArT	5H	213.71		cMWG720	other	2H	153.231		bPb-4394	DArT	7H	142.056		bPb-0043	DArT	7H	1.13398
bPb-2795	DArT	5H	40.9635		bPb-9118	DArT	3H	158.573		bPb-6421	DArT	6H	31.7279		bPb-2419	DArT	5H	214.435		bPb-3102	DArT	2H	154.653		bPb-5923	DArT	7H	142.056		bPb-3127	DArT	7H	1.13398
bPb-6603	DArT	5H	40.9635		bPb-4456	DArT	3H	161.577		bPb-4555	DArT	6H	41.358		bPb-3973	DArT	5H	214.435		bPb-0305	DArT	2H	154.653		bPb-0773	DArT	7H	142.056		bPb-5259	DArT	7H	1.13398
bPb-9317	DArT	5H	40.9976		bPb-8419	DArT	3H	161.577		bPb-5910	DArT	6H	41.358		ABC718	other	5H	215.416		bPb-9419	DArT	2H	154.653		bPb-1336	DArT	7H	142.056		bPb-6868	DArT	7H	1.13398
Bmac286	other	5H	46.6093		bPb-1829	DArT	3H	164.46		bPb-7492	DArT	6H	41.358		bPb-4725	DArT	5H	215.416		bPt-3858	DArT	2H	154.653		bPb-7345	DArT	7H	142.056		bPb-6976	DArT	7H	1.13398
Bmag394	other	5H	46.6093		bPb-1928	DArT	3H	166.076		bPb-3746	DArT	6H	48.2397		bPb-5766	DArT	5H	215.416		BG123A	other	2H	156.745		bPb-2854	DArT	7H	154.554		bPb-3732	DArT	7H	1.13398
bPb-0786	DArT	5H	46.6093		bPb-7164	DArT	3H	166.076		Bmag9b	other	6H	51.1266		bPb-6124	DArT	5H	215.416		bPb-4691	DArT	2H	156.745		bPb-2897	DArT	7H	154.554		bPb-4167	DArT	7H	12.0236
bPb-0949	DArT	5H	46.6093		bPb-8322	DArT	3H	166.076		bPb-3722	DArT	6H	53.1271		bPb-7292	DArT	5H	215.416		bPb-7455	DArT	2H	156.745		bPb-3226	DArT	7H	154.554		bPb-3733	DArT	7H	15.7102
bPb-1046	DArT	5H	46.6093		bPb-8907	DArT	3H	166.076		bPb-5698	DArT	6H	53.1271		bPb-7360	DArT	5H	215.416		bPt-3792	DArT	2H	156.745		bPb-2693	DArT	7H	154.554		bPb-7863	DArT	7H	15.7102
bPb-4210	DArT	5H	46.6093		bPb-1893	DArT	3H	174.622		bPb-3068	DArT	6H	54.0381		bPb-9244	DArT	5H	215.416		bPt-9121	DArT	2H	156.745							bPb-8043	DArT	7H	15.7102
bPb-5369	DArT	5H	46.6093		bPb-2586	DArT	3H	174.622		EBmac874	other	6H	54.8963		bPb-3780	DArT	6H	0		bBE54C	other	2H	156.752							bPb-8639	DArT	7H	15.7102
bPb-5584	DArT	5H	46.6093		bPb-4112	DArT	3H	174.622		bPb-3883	DArT	6H	55.4443		bPb-0359	DArT	6H	0.12394		bPt-5032	DArT	3H	0							bPb-1497	DArT	7H	16.0413
bPb-5995c	DArT	5H	46.6093		bPb-7684	DArT	3H	174.622		bPb-1256	DArT	6H	57.0529		bPb-0386	DArT	6H	0.53814		bPb-6884	DArT	3H	1.0522							bPb-9585	DArT	7H	16.4817
bPb-6869	DArT	5H	46.6093		bPb-5864	DArT	3H	177.053		bPb-9796	DArT	6H	58.3001		bPb-7068	DArT	6H	1.47293		bPb-4472	DArT	3H	1.0522							bPb-5902	DArT	7H	17.0465
bPb-8675	DArT	5H	46.6093		bPb-7238	DArT	3H	177.053		bPb-3022	DArT	6H	61.4303		bPb-7313	DArT	6H	1.47293		bPb-4976	DArT	3H	4.7609							bPb-2778	DArT	7H	26.6508
bPb-8929	DArT	5H	46.6093		bPb-9207	DArT	3H	177.053		bPb-4289	DArT	6H	61.4303		bPb-7030	DArT	6H	2.83799		MWG571C	other	3H	4.7609							bPb-2197	DArT	7H	30.6234
GBM1470	other	5H	46.6093		bPb-0164	DArT	3H	178.129		bPb-4627	DArT	6H	61.4303		bPb-7323	DArT	6H	2.83799		bPt-3865	DArT	3H	5.23422							bPb-4989	DArT	7H	30.6234
AWBMS70	other	5H	47.1262		bPb-7247	DArT	3H	184.099		bPb-6164	DArT	6H	61.4303		Bmac316	other	6H	3.01904		bPt-4272	DArT	3H	5.64518							bPb-6965	DArT	7H	30.6234
Bmag323	other	5H	47.1262		WG222b	other	3H	185.31		bPb-8969	DArT	6H	61.4303		MWG620	other	6H	5.56157		bPb-7705	DArT	3H	5.99032							bPb-7428	DArT	7H	30.6234
Bmag751	other	5H	47.5788		bPb-7724	DArT	3H	185.974		EBmac602	other	6H	62.8558		bPb-8135	DArT	6H	7.25352		bPb-7937a	DArT	3H	5.99032							bPb-8447	DArT	7H	30.6234
bPb-1159	DArT	5H	48.3826		bPb-0136	DArT	3H	186.865		bPb-0432	DArT	6H	69.906		bPb-2751	DArT	6H	13.3173		bPt-0386	DArT	3H	5.99032							bPb-8660	DArT	7H	37.0973
bPb-6710	DArT	5H	48.8021		bPb-5355	DArT	3H	186.865		bPb-0606	DArT	6H	75.6433		bPb-1009	DArT	6H	13.4089		bPt-1350	DArT	3H	5.99032							bPb-2828	DArT	7H	38.4128
bPb-6260	DArT	5H	48.8021		HvJAS	other	3H	186.865		bPb-0451	DArT	6H	76.5171		bPb-3807	DArT	6H	13.4089		bPt-1493	DArT	3H	5.99032							EBmac603	other	7H	38.4128
bPb-7627	DArT	5H	48.8021		bPb-5346	DArT	3H	189.057		bPb-4178	DArT	6H	76.5171		bPb-9852	DArT	6H	18.1779		bPt-1934	DArT	3H	5.99032							bPb-9601	DArT	7H	43.4153
HvLEU	other	5H	48.8021		bPb-7275	DArT	4H	0		bPb-0857	DArT	6H	78.9899		bPb-4778	DArT	6H	19.0859		bPt-1994	DArT	3H	5.99032							bPb-9898	DArT	7H	52.4457
GBM1399	other	5H	56.7317		bPb-9304	DArT	4H	1.37002		bPb-7209	DArT	6H	81.1934		Cxp	other	6H	22.4143		bPt-2420	DArT	3H	5.99032							bPb-6821	DArT	7H	53.459
bPb-0686	DArT	5H	56.7317		bPb-1469	DArT	4H	1.82297		bPb-2062	DArT	6H	82.3217		KFP63	other	6H	22.4143		bPt-4246	DArT	3H	5.99032							bPb-5091	DArT	7H	53.8531
bPb-2147	DArT	5H	56.7317		bPb-2837	DArT	4H	1.82297		bPb-3844	DArT	6H	82.3217		bPb-6659	DArT	6H	22.7851		bPt-6264	DArT	3H	5.99032							bPb-8049	DArT	7H	57.2348
bPb-4067	DArT	5H	56.7317		bPb-8569	DArT	4H	1.82297		bPb-5234	DArT	6H	82.3217		bPb-8836	DArT	6H	22.7851		bPb-9945	DArT	3H	6.91866							bPb-9269	DArT	7H	57.2348
bPb-7763	DArT	5H	56.7317		WG622	other	4H	1.82297		bPb-6385	DArT	6H	82.3217		bPb-9651	DArT	6H	22.7851		bPb-7770	DArT	3H	11.5884							bPb-1209	DArT	7H	59.5498
bPb-9618	DArT	5H	56.7317		MWG77	other	4H	10.5514		bPb-8371	DArT	6H	82.3217		bPb-5610	DArT	6H	22.7851		bPt-1470	DArT	3H	11.5884							bPb-2866	DArT	7H	59.5498
bPb-0709	DArT	5H	60.4167		germin	other	4H	16.1323		bPb-1176	DArT	6H	99.019		bPb-7755	DArT	6H	25.2897		bPt-5104	DArT	3H	12.0863							bPb-7835	DArT	7H	59.5498
bPb-7561	DArT	5H	60.4167		AWBMA30	other	4H	21.6715		bPb-1758	DArT	6H	99.019		bPb-2058	DArT	6H	28.6193		bPb-6127	DArT	3H	13.0644							bPb-4541	DArT	7H	68.8944
HvBAMY	other	5H	64.4091		HvUGDH	other	4H	25.9937		bPb-7446	DArT	6H	99.019		BG300706	other	6H	28.6193		bPb-7199	DArT	3H	13.0644							bPb-1105	DArT	7H	71.5108
bPb-3246	DArT	5H	66.9767		WG876	other	4H	25.9937		bPb-7877	DArT	6H	99.019		bPb-3427	DArT	6H	28.6193		bPb-9402	DArT	3H	13.0644							bPb-3157	DArT	7H	71.5108
bPb-6676	DArT	5H	66.9767		BCD265a	other	4H	28.4349		bPb-6316	DArT	6H	100.218		bPb-6457	DArT	6H	28.6193		bPt-1217	DArT	3H	13.0644							bPb-4597	DArT	7H	71.5108
bPb-7113	DArT	5H	66.9767		BCD808c	other	4H	29.4485		bPb-9154	DArT	6H	100.218		bPb-9807	DArT	6H	28.6193		bPt-3446	DArT	3H	13.0644							bPb-8460	DArT	7H	71.5108
bPb-2378	DArT	5H	68.1789		HvKNOX3	other	4H	33.1565		bPb-6727	DArT	6H	102.659		BI953936	other	6H	39.7696		bPt-0594	DArT	3H	15.0418							bPb-8568	DArT	7H	71.5108
bPb-7170	DArT	5H	76.1316		EBmac998	other	4H	34.4626		bPb-6875	DArT	6H	102.659		BE214786B	other	6H	40.7275		bPt-7832	DArT	3H	15.0418							bPb-1952	DArT	7H	72.6218
bPb-5596	DArT	5H	84.0691		bPb-8896	DArT	4H	35.8214		bPb-8382	DArT	6H	102.659		bPb-7324	DArT	6H	41.8362		bPb-7448	DArT	3H	15.4486							bPb-3561	DArT	7H	72.6218
bPb-7395	DArT	5H	84.0691		bPb-4990	DArT	4H	38.5005		bPb-9285	DArT	6H	102.659		bPb-7179	DArT	6H	47.6018		bPb-0548	DArT	3H	18.8852							bPb-4219	DArT	7H	72.6218
bPb-8022	DArT	5H	84.0691		bPb-3512	DArT	4H	41.7432		bPb-7644b	DArT	6H	103.856		ABG458	other	6H	51.5349		bPb-0663	DArT	3H	18.8852							bPb-7952	DArT	7H	72.6218
bPb-4334	DArT	5H	87.8765		CDO795	other	4H	41.7432		bPb-2137	DArT	6H	103.856		bPb-1466	DArT	6H	53.0755		bPb-1316	DArT	3H	18.8852							bPb-1050	DArT	7H	78.9501
bPb-3879	DArT	5H	90.3897		Mne1a	other	4H	41.7432		bPb-3919	DArT	6H	103.856		bPb-6142	DArT	6H	53.0755		bPb-3229	DArT	3H	18.8852							bPb-2920	DArT	7H	78.9501
bPb-2087	DArT	5H	90.3897		WG232	other	4H	41.7432		bPb-4492	DArT	6H	103.856		Bmag173	other	6H	53.3864		bPb-3865	DArT	3H	18.8852							bPb-3394	DArT	7H	78.9501
bPb-4968	DArT	5H	90.3897		AWBMA29	other	4H	42.8653		bPb-8735	DArT	6H	103.856		bPb-6567	DArT	6H	54.0149		bPb-4824	DArT	3H	18.8852							bPb-6975	DArT	7H	83.1129
GBM1438	other	5H	90.3897		Bmag218	other	4H	42.8653		bPb-0443	DArT	6H	105.17		bPb-9114	DArT	6H	54.0149		bPb-6833	DArT	3H	18.8852							bPb-8956	DArT	7H	83.1129
bPb-0710	DArT	5H	97.7913		bPb-2305	DArT	4H	42.8653		bPb-6868	DArT	7H	0		BI949530	other	6H	55.3874		bPt-9640	DArT	3H	18.8852							Bmag217	other	7H	83.1129
bPb-6135	DArT	5H	98.0772		bPb-4216	DArT	4H	42.8653		bPb-0043	DArT	7H	1.24507		ksuD17	other	6H	56.1414		ABC171	other	3H	19.1168							Bmag341	other	7H	83.1129
AWBMS33	other	5H	103.444		bPb-4290	DArT	4H	42.8653		bPb-3127	DArT	7H	1.24507		Bmac18	other	6H	56.219		bPb-0433	DArT	3H	31.8218							bPb-1770	DArT	7H	83.1129
bPb-0071	DArT	5H	106.948		bPb-6259	DArT	4H	42.8653		bPb-4064	DArT	7H	2.47361		Bmag210	other	6H	56.6124		bPb-9213	DArT	3H	31.8218							bPb-2188	DArT	7H	83.1129
bPb-0797	DArT	5H	106.948		bPb-6872	DArT	4H	42.8653		bPb-7038	DArT	7H	2.47361		Bmag9b	other	6H	56.6124		bPb-2415	DArT	3H	31.8218							bPb-5599	DArT	7H	83.1129
bPb-1661	DArT	5H	106.948		bPb-6949	DArT	4H	42.8653		bPb-4445	DArT	7H	6.17898		bPb-3722	DArT	6H	56.6124		bPb-2838	DArT	3H	31.8218							bPb-7603	DArT	7H	83.1129
bPb-1831	DArT	5H	106.948		bPb-7987	DArT	4H	42.8653		bPb-9986	DArT	7H	8.9875		bPb-5698	DArT	6H	56.6124		bPb-4259	DArT	3H	31.8218							bPb-8396	DArT	7H	83.1129
bPb-4758	DArT	5H	106.948		CDO358	other	4H	42.8653		bPb-4167	DArT	7H	8.9875		ABG20	other	6H	56.6124		bPb-6298	DArT	3H	31.8218							bPb-7915	DArT	7H	83.4763
bPb-4988	DArT	5H	106.948		EBmac403	other	4H	42.8653		bPb-7769	DArT	7H	8.9875		BG365893	other	6H	56.6124		bPb-6878	DArT	3H	31.8218							bPb-9825	DArT	7H	85.5401
bPb-7569	DArT	5H	106.948		EBmac683	other	4H	42.8653		bPb-9202	DArT	7H	11.3394		BI957057	other	6H	56.6124		bPb-8913	DArT	3H	31.8218							bPb-1596	DArT	7H	96.8794
bPb-7953	DArT	5H	106.948		PSR163	other	4H	42.8653		bPb-4634	DArT	7H	11.7077		Bmag496	other	6H	56.6124		bPb-2929	DArT	3H	31.8218							bPb-5747	DArT	7H	96.8794
Bmag488	other	5H	110.609		AWBMA12b	other	4H	42.8653		Bmag206	other	7H	11.7077		bPb-0019	DArT	6H	56.6124		bPb-9961	DArT	3H	31.8218							bPb-6110b	DArT	7H	96.8794
GBM1436	other	5H	110.609		PSR141a	other	4H	43.1189		bPb-1994	DArT	7H	11.7077		bPb-1116	DArT	6H	56.6124		bPt-6200	DArT	3H	31.8218							bPb-8074	DArT	7H	96.8794
GMS61	other	5H	110.609		ksuA3d	other	4H	43.1278		bPb-3733	DArT	7H	11.7077		bPb-1657	DArT	6H	56.6124		MWG798B	other	3H	33.0367							bPb-8109	DArT	7H	102.558
bPb-3887	DArT	5H	116.94		EBmac711	other	4H	44.0456		bPb-8639	DArT	7H	11.7077		bPb-5652	DArT	6H	56.6124		MWG584	other	3H	37.5016							bPb-3491	DArT	7H	102.9
bPb-4058	DArT	5H	116.94		blue-aleurone	other	4H	44.2784		bPb-9585	DArT	7H	11.7077		bPb-9522	DArT	6H	56.6124		bPt-0519	DArT	3H	37.6776							bPb-3506	DArT	7H	102.9
bPb-8319	DArT	5H	119.526		EBmac696	other	4H	45.6529		bPb-1497	DArT	7H	14.3798		EBmac624	other	6H	56.6124		bPt-4216	DArT	3H	37.6776							bPb-6384	DArT	7H	102.9
bPb-8341b	DArT	5H	120.956		WG464	other	4H	45.6529		bPb-7417	DArT	7H	14.3798		BG344020	other	6H	59.6938		bPt-5682	DArT	3H	37.6776							bPb-8002	DArT	7H	102.9
EBmac824	other	5H	120.956		ABC152B	other	4H	48.5233		bPb-9237	DArT	7H	14.3798		BF256946	other	6H	61.7793		ABG471	other	3H	38.6334							bPb-0027	DArT	7H	112.826
bPb-3269	DArT	5H	137.938		CDO541	other	4H	51.7377		EBmag794	other	7H	16.6341		MWG820	other	6H	63.8139		bPb-6275	DArT	3H	41.9268							bPb-9908	DArT	7H	112.826
bPb-6367	DArT	5H	137.938		bPb-0098	DArT	4H	56.5712		bPb-2197	DArT	7H	25.4813		bPb-5778	DArT	6H	63.8139		bPt-2240	DArT	3H	41.9268							bPb-0639	DArT	7H	113.269
Bmag222	other	5H	138.972		bPb-8013	DArT	4H	56.5712		bPb-4989	DArT	7H	25.4813		bPb-5903	DArT	6H	63.8139		bPt-3689	DArT	3H	41.9268							bPb-0182	DArT	7H	126.957
bPb-5238	DArT	5H	138.972		ABCT	other	4H	63.045		bPb-6965	DArT	7H	25.4813		bPb-0451	DArT	6H	86.9614		bPt-2380	DArT	3H	47.3097							bPb-3419	DArT	7H	126.957
bPb-9147	DArT	5H	141.689		bPb-1329	DArT	4H	63.045		bPb-7428	DArT	7H	25.4813		bPb-0606	DArT	6H	86.9614		bPt-1679	DArT	3H	56.9667							bPb-9369	DArT	7H	131.216
bPb-6195	DArT	5H	141.689		ABC152A2	other	4H	65.6483		bPb-8447	DArT	7H	25.4813		bPb-4178	DArT	6H	86.9614		ABG399	other	3H	57.2325							bPb-3484	DArT	7H	138.071
bPb-2314	DArT	5H	142.95		bPb-9998	DArT	4H	69.3335		bPb-1806	DArT	7H	30.0843		MWG934	other	6H	91.5883		bPb-0736	DArT	3H	57.2325							bPb-6167	DArT	7H	142.044
bPb-5854	DArT	5H	142.95		Mne1b	other	4H	69.3335		bPb-5494	DArT	7H	30.0843		ABG461B	other	6H	94.7878		bPb-2040	DArT	3H	57.2325							bPb-0889	DArT	7H	142.51
bPb-3138	DArT	5H	144.205		WG719	other	4H	71.2327		bPb-9601	DArT	7H	36.3098		bPb-2062	DArT	6H	94.7878		bPb-3320	DArT	3H	57.2325							bPb-0917	DArT	7H	142.51
bPb-0877	DArT	5H	153.391		bPb-0610	DArT	4H	72.4392		bPb-9898	DArT	7H	40.977		bPb-5234	DArT	6H	94.7878		bPb-5888	DArT	3H	57.2325							bPb-5923	DArT	7H	142.51
bPb-4621	DArT	5H	153.391		CDO669a	other	4H	74.912		bPb-0366	DArT	7H	45.5275		bPb-6385	DArT	6H	94.7878		bPb-6329	DArT	3H	57.2325							bPb-0773	DArT	7H	142.51
bPb-4809	DArT	5H	164.176		CDO669c	other	4H	74.912		bPb-1105	DArT	7H	51.9547		bPb-8371	DArT	6H	95.7494		bPb-8110	DArT	3H	57.2325							bPb-1336	DArT	7H	143.087
bPb-9660	DArT	5H	164.176		ksuG10	other	4H	74.912		bPb-3157	DArT	7H	51.9547		bPb-3844	DArT	6H	95.8523		bPt-0018	DArT	3H	57.2325							bPb-9563	DArT	7H	156.766
bPb-1217	DArT	5H	164.176		AnionT1a	other	4H	80.9435		bPb-4597	DArT	7H	51.9547		DAK199	other	6H	99.9909		bPt-1148	DArT	3H	57.2325							bPb-0995	DArT	7H	163.381
bPb-9868	DArT	5H	164.176		EBmac679	other	4H	80.9435		bPb-8460	DArT	7H	51.9547		bPb-6727	DArT	6H	111.793		bPt-6026	DArT	3H	57.2325							bPb-2620	DArT	7H	163.381
bPb-2419	DArT	5H	166.937		TaCMD	other	4H	82.9909		bPb-8568	DArT	7H	52.0002		bPb-3144	DArT	6H	117.321		bPt-7407	DArT	3H	57.2325							bPb-5556	DArT	7H	163.381
bPb-3973	DArT	5H	166.937		WG114	other	4H	82.9909		bPb-1039	DArT	7H	56.63		bPb-9285	DArT	6H	117.321		bPt-9567	DArT	3H	57.2325							bPb-9704	DArT	7H	163.381
bPb-4725	DArT	5H	166.937		bPb-8164	DArT	4H	84.2609		bPb-4623	DArT	7H	56.63		bPb-9349	DArT	6H	117.321		bPb-2433	DArT	3H	59.8121							bPb-9865	DArT	7H	163.381
bPb-5766	DArT	5H	166.937		GBM1220	other	4H	84.2609		bPb-4692	DArT	7H	56.63		bPb-1029	DArT	6H	119.382		BCD828	other	3H	59.8121							bPb-1737	DArT	7H	163.942
bPb-6124	DArT	5H	166.937		HvMloh1A	other	4H	87.6158		bPb-8117	DArT	7H	56.63		bPb-3919	DArT	6H	119.382		bPt-1100	DArT	3H	59.8121							bPb-0259	DArT	7H	163.942
bPb-7008	DArT	5H	166.937		CDO1312	other	4H	88.7738		bPb-9753	DArT	7H	56.63		bPb-8735	DArT	6H	119.382		bPt-7959	DArT	3H	59.8121							bPb-3020	DArT	7H	163.942
bPb-7360	DArT	5H	166.937		BCD1130	other	4H	89.7255		bPb-1050	DArT	7H	57.8267		MWG798A	other	6H	119.382		bPt-8896	DArT	3H	59.8121
bPb-9244	DArT	5H	166.937		CDO63	other	4H	89.7255		bPb-2920	DArT	7H	57.8267		bPb-9696	DArT	6H	120.09		bPt-1566	DArT	3H	63.3724
GMS1	other	5H	166.937		ksuE2	other	4H	89.7255		bPb-3394	DArT	7H	57.8267		bPb-3732	DArT	7H	0		bPt-7214	DArT	3H	63.3724
HVM6	other	5H	166.937		bPb-9859	DArT	4H	90.9706		bPb-4967	DArT	7H	57.8267		bPb-5259	DArT	7H	1.38435		MWG680	other	3H	63.3724
bPb-5433	DArT	6H	0		GBM1015	other	4H	95.9144		bPb-1770	DArT	7H	59.395		ABG77	other	7H	1.38435		bPt-0597	DArT	3H	64.2292
bPb-7068	DArT	6H	0.88934		HvGSL1	other	4H	95.9144		bPb-2188	DArT	7H	59.395		AF445771A	other	7H	1.38435		bPt-3068	DArT	3H	66.5071
bPb-7313	DArT	6H	0.88934		ABC305a	other	4H	98.4192		bPb-2379	DArT	7H	59.395		bPb-0108	DArT	7H	1.38435		MWG571B	other	3H	66.5071
bPb-8937	DArT	6H	0.88934		AnionT2b	other	4H	98.4192		bPb-7915	DArT	7H	59.395		bPb-0398	DArT	7H	1.38435		bPt-0802	DArT	3H	70.4304
bPb-7030	DArT	6H	2.9996		bPb-3468	DArT	4H	98.4192		bPb-8396	DArT	7H	59.395		bPb-8161	DArT	7H	1.38435		bPt-1312	DArT	3H	71.4642
bPb-7323	DArT	6H	2.9996		HVM67	other	4H	98.4192		bPb-0519	DArT	7H	61.6192		bPb-8921	DArT	7H	1.38435		bPt-0429	DArT	3H	71.8241
Bmac316	other	6H	2.9996		Bmy1	other	4H	104.83		EBmac764	other	7H	63.8917		bPb-9729	DArT	7H	1.38435		bPt-0783	DArT	3H	71.8241
bPb-0914	DArT	6H	8.18307		bPb-9820	DArT	4H	104.83		bPb-5747	DArT	7H	64.3929		ABG704	other	7H	1.39334		bPt-1627	DArT	3H	71.8241
bPb-1009	DArT	6H	8.18307		HvGlyT5	other	4H	104.83		bPb-6110b	DArT	7H	64.3929		ABG1019	other	7H	2.90326		bPt-3628	DArT	3H	71.8241
bPb-2751	DArT	6H	8.18307		bPb-3743	DArT	5H	0		bPb-8074	DArT	7H	64.3929		ABG1020	other	7H	2.90326		bPt-4750	DArT	3H	71.8241
bPb-3599	DArT	6H	8.18307		bPb-0170	DArT	5H	0.27432		bPb-3491	DArT	7H	65.6036		bPb-4445	DArT	7H	3.23079		bPt-5281	DArT	3H	71.8241
bPb-9299	DArT	6H	8.18307		bPb-0085	DArT	5H	0.49245		bPb-3506	DArT	7H	65.6036		Bmag206	other	7H	9.68152		bPt-7448	DArT	3H	71.8241
bPb-2930	DArT	6H	18.0383		bPb-2330	DArT	5H	0.49245		bPb-6384	DArT	7H	65.6036		bPb-7863	DArT	7H	11.3056		bPt-9368	DArT	3H	71.8241
bPb-6069	DArT	6H	18.0383		bPb-7599	DArT	5H	0.49245		bPb-8002	DArT	7H	65.6036		bPb-9585	DArT	7H	11.8106		bPt-9682	DArT	3H	71.8241
bPb-9852	DArT	6H	18.0383		bPb-9562	DArT	5H	0.49245		bPb-8109	DArT	7H	65.6036		Wx	other	7H	11.8106		PSR156a	other	3H	71.8241
bPb-6311	DArT	6H	19.2996		bPb-5317	DArT	5H	2.53066		bPb-6214	DArT	7H	71.3872		bPb-3733	DArT	7H	12.2745		HVM33	other	3H	75.0569
bPb-6659	DArT	6H	19.2996		bPb-8580	DArT	5H	8.70619		bPb-0027	DArT	7H	72.6154		BF265762B	other	7H	14.3671		bPt-1084	DArT	3H	75.0569
bPb-8398	DArT	6H	19.2996		bPb-2872	DArT	5H	17.8715		bPb-9908	DArT	7H	72.6154		bPb-2197	DArT	7H	28.1509		bPt-1511	DArT	3H	75.0569
bPb-8492	DArT	6H	19.2996		bPb-2460	DArT	5H	19.4311		bPb-2855	DArT	7H	73.8449		bPb-4989	DArT	7H	28.1509		bPt-5292	DArT	3H	75.0569
bPb-8836	DArT	6H	19.2996		bPb-0091	DArT	5H	24.7097		bPb-8860	DArT	7H	73.8449		bPb-7428	DArT	7H	28.1509		bPt-9820	DArT	3H	75.0569
bPb-9651	DArT	6H	19.2996		bPb-0351	DArT	5H	24.7097		bPb-8498	DArT	7H	82.2512		bPb-8447	DArT	7H	28.1509		ABG377	other	3H	80.3011
bPb-0100	DArT	6H	19.2996		bPb-1807	DArT	5H	24.7097		bPb-0182	DArT	7H	82.2512		MWG89	other	7H	30.2503		bPb-8024	DArT	3H	82.2962
bPb-8150	DArT	6H	19.2996		AWWM1.5	other	5H	26.2002		bPb-3419	DArT	7H	82.2512		BE214786A	other	7H	32.8177		bPb-3825	DArT	3H	82.3127
bPb-6661	DArT	6H	21.6727		bPb-6183	DArT	5H	29.8498		bPb-1669	DArT	7H	85.7951		Bmag384	other	7H	40.0292		MWG555B	other	3H	84.9558
bPb-2058	DArT	6H	26.9382		Bmag509	other	5H	37.1497		bPb-8539	DArT	7H	85.7951		EBmatc3	other	7H	40.9062		bPb-1460	DArT	3H	87.1666
bPb-3427	DArT	6H	26.9382		bPb-0050	DArT	5H	37.1497		bPb-7628	DArT	7H	99.6502		bPb-2828	DArT	7H	41.3873		ABG315	other	3H	89.4749
bPb-6457	DArT	6H	26.9382		bPb-2900	DArT	5H	37.1497		bPb-0889	DArT	7H	101.318		bPb-7183	DArT	7H	42.6277		bPt-4084	DArT	3H	90.2734
GBM1215	other	6H	32.5364		bPb-5504	DArT	5H	37.1497		bPb-0917	DArT	7H	101.318		ABG380	other	7H	42.6697		ABG453	other	3H	91.8192
bPb-7492	DArT	6H	33.3907		bPb-6067	DArT	5H	37.1497		bPb-4394	DArT	7H	101.318		bPb-0324	DArT	7H	42.6697		bPt-1974	DArT	3H	91.8192
bPb-4555	DArT	6H	33.4512		bPb-6495	DArT	5H	37.1497		bPb-5923	DArT	7H	101.318		bPb-0678	DArT	7H	42.6697		bPt-3604	DArT	3H	91.8192
bPb-5910	DArT	6H	33.4512		bPb-9632	DArT	5H	37.1497		bPb-6167	DArT	7H	101.318		bPb-1360	DArT	7H	42.6697		bPt-4125	DArT	3H	91.8192
bPb-0934	DArT	6H	33.4512		bPb-2273	DArT	5H	44.7572		bPb-0773	DArT	7H	101.318		bPb-5074	DArT	7H	42.6697		bPt-5150	DArT	3H	91.8192
bPb-9747	DArT	6H	40.4708		bPb-4135	DArT	5H	44.7572		bPb-1336	DArT	7H	101.318		bPb-5852	DArT	7H	42.6697		bPt-5351	DArT	3H	91.8192
bPb-5379b	DArT	6H	43.5904		bPb-4273	DArT	5H	44.7572		bPb-7345	DArT	7H	101.318		bPb-6156	DArT	7H	42.6697		bPt-5577	DArT	3H	91.8192
Bmag210	other	6H	44.3141		bPb-8589	DArT	5H	44.7572		bPb-1556	DArT	7H	102.205		bPb-8939	DArT	7H	42.6697		bPt-6183	DArT	3H	91.8192
bPb-2464	DArT	6H	45.1047		CDO749	other	5H	44.7572		bPb-0758	DArT	7H	104.192		ABC255	other	7H	48.6127		bPt-9912	DArT	3H	91.8192
bPb-2592	DArT	6H	45.1047		bPb-2424	DArT	5H	47.4632		bPb-8833	DArT	7H	110.88		AF445769A	other	7H	48.6127		MWG571A	other	3H	94.7077
bPb-5822	DArT	6H	45.1047		bPb-9163	DArT	5H	47.4632		bPb-2854	DArT	7H	119.418		Bmac187	other	7H	54.6038		bPt-4614	DArT	3H	98.4301
Bmag9b	other	6H	45.1047		ksuA3A	other	5H	48.1151		bPb-2897	DArT	7H	119.418		Bmac359	other	7H	56.7356		ABG499	other	3H	99.7286
bPb-2593	DArT	6H	45.1047		17G1-1.3a	other	5H	48.7878		bPb-3226	DArT	7H	119.418		bPb-8956	DArT	7H	57.3766		bPt-4289	DArT	3H	99.7286
bPb-3722	DArT	6H	45.1047		ABC164b	other	5H	48.7878		bPb-1737	DArT	7H	124.676		bPb-2097	DArT	7H	57.3766		bPt-6266	DArT	3H	99.7286
bPb-5698	DArT	6H	45.1047		BCD21	other	5H	48.7878		bPb-0259	DArT	7H	125.792		Bmac224	other	7H	57.3766		bPt-6567	DArT	3H	99.7286
AWBMS93	other	6H	45.1047		bPb-6710	DArT	5H	52.124		bPb-0995	DArT	7H	125.792		Bmag321	other	7H	57.3766		bPt-7238	DArT	3H	99.7286
Bmac18	other	6H	45.1047		bPb-8775	DArT	5H	52.124		bPb-2620	DArT	7H	125.792		Bmag369	other	7H	57.3766		bPt-6432	DArT	3H	100.327
Bmac40	other	6H	45.1047		WG530	other	5H	52.124		bPb-3020	DArT	7H	125.792		bPb-1770	DArT	7H	57.3766		bPt-0506	DArT	3H	101.986
Bmag807	other	6H	45.1047		bPb-9930	DArT	5H	53.4693		bPb-5556	DArT	7H	125.792		bPb-7437	DArT	7H	57.3766		bPt-2040	DArT	3H	116.034
bPb-0730	DArT	6H	45.1047		HvCESA8	other	5H	59.3803		bPb-9704	DArT	7H	125.792		bPb-7603	DArT	7H	57.3766		bPb-4925	DArT	3H	116.724
bPb-4750	DArT	6H	45.1047		bPb-1813	DArT	5H	60.7744		bPb-9865	DArT	7H	125.792		bPb-8396	DArT	7H	57.3766		bPt-1348	DArT	3H	116.724
EBmac639	other	6H	45.1047		GBM1399	other	5H	63.923		bPb-3566	DArT	7H	126.975		MWG808	other	7H	57.3766		bPb-1961	DArT	3H	117.88
EBmac970b	other	6H	45.1047		PSR123	other	5H	63.923		bPb-0375	DArT	7H	127.349		BG366739A	other	7H	57.9775		bPb-9110	DArT	3H	117.88
GBM1389	other	6H	45.1047		PSR128	other	5H	63.923		bPb-1690	DArT	7H	127.349		bPb-5599	DArT	7H	57.9775		bPt-2170	DArT	3H	117.88
Hv408	other	6H	45.1047		PSR156b	other	5H	63.923		bPb-4419	DArT	7H	127.349		Bmac162	other	7H	58.438		bPt-3489	DArT	3H	117.88
HVM65	other	6H	45.1047		EBmac854	other	5H	77.5287		bPb-0328	DArT	7H	130.209		Bmac31	other	7H	58.652		bPt-4266	DArT	3H	117.88
EBmac607b	other	6H	45.3918		WG564	other	5H	77.5287		bPb-8037	DArT	7H	130.21		bPb-6975	DArT	7H	58.652		ABG4	other	3H	127.168
bPb-9218	DArT	6H	46.4512		WG181	other	5H	77.7819		bPb-3446	DArT	7H	131.709		Bmag110A	other	7H	58.786		WG110	other	3H	131.781
bPb-9922	DArT	6H	46.4512		bPb-0709	DArT	5H	83.7588							Bmag11	other	7H	59.3353		mPub	other	3H	134.286
bPb-3324	DArT	6H	46.8021		bPb-7561	DArT	5H	83.7588							bPb-2188	DArT	7H	59.3353		bPt-0516	DArT	3H	135.603
bPb-8347	DArT	6H	50.4994		Bmag22	other	5H	84.8954							MWG2031	other	7H	61.163		bPt-1408	DArT	3H	135.603
Bmag636	other	6H	50.718		HvZFP1	other	5H	84.8954							bPb-6214	DArT	7H	83.2931		bPt-6249	DArT	3H	135.603
Bmag870	other	6H	50.718		bPb-5532	DArT	5H	86.0729							bPb-0027	DArT	7H	84.4768		ABC161	other	3H	139.111
bPb-1256	DArT	6H	50.718		bPb-9719	DArT	5H	86.0729							bPb-9908	DArT	7H	84.4768		bPb-8894	DArT	3H	139.111
bPb-3230	DArT	6H	50.718		ksuA1	other	5H	86.0729							BI953418	other	7H	93.3941		bPb-8978	DArT	3H	139.111
bPb-4369	DArT	6H	50.718		BCD351a	other	5H	87.6342							Ris44	other	7H	94.7349		bPb-9543	DArT	3H	139.111
bPb-4409	DArT	6H	50.718		bPb-3879	DArT	5H	100.231							bPb-3484	DArT	7H	100.8		bPt-3984	DArT	3H	139.111
bPb-6721	DArT	6H	50.718		bPb-4744	DArT	5H	100.231							ABC253	other	7H	100.8		bPt-4905	DArT	3H	139.111
HvLOX	other	6H	53.0912		bPb-6126	DArT	5H	100.231							bPb-4394	DArT	7H	112.613		bPt-4967	DArT	3H	139.111
Bmag613	other	6H	53.1164		bPb-7187	DArT	5H	100.231							bPb-7345	DArT	7H	112.613		bPt-6133	DArT	3H	139.111
bPb-5778	DArT	6H	55.6578		HvUDPGPP	other	5H	102.139							bPb-1556	DArT	7H	112.795		bPt-6710	DArT	3H	139.111
bPb-5903	DArT	6H	55.6578		CDO400	other	5H	103.629							bPb-1631	DArT	7H	115.812		bPb-1688	DArT	3H	139.413
bPb-9796	DArT	6H	55.6578		KoprekD4	other	5H	103.629							bPb-3980	DArT	7H	115.812		bPb-1609	DArT	3H	141.643
EBmac602	other	6H	55.6578		ABG702b	other	5H	105.552							bPb-8833	DArT	7H	118.725		Bmag877	other	3H	141.643
EBmac806	other	6H	55.6578		bPb-0710	DArT	5H	105.552							WG380A	other	7H	119.535		bPb-1741	DArT	3H	141.643
bPb-0432	DArT	6H	65.0941		bPb-6135	DArT	5H	105.552							bPb-0328	DArT	7H	134.103		bPt-2429	DArT	3H	141.643
bPb-8371	DArT	6H	87.614		bPb-3603	DArT	5H	107.692							Cat	other	7H	135.778		MWG902	other	3H	142.516
bPb-3375	DArT	6H	92.4714		GBMS141	other	5H	124.944							KFP112	other	7H	135.778		ABG654	other	3H	145.147
bPb-3621	DArT	6H	92.4714		BCD265b	other	5H	126.743							bPb-9706	DArT	7H	136.746		bPt-0889	DArT	3H	145.147
bPb-4379	DArT	6H	92.4714		BCD808b	other	5H	126.743												bPt-6107	DArT	3H	145.147
bPb-4960	DArT	6H	92.4714		BCD221b	other	5H	127.546												bPt-8299	DArT	3H	145.147
bPb-2054	DArT	6H	93.6941		bPb-5845	DArT	5H	127.546												bPb-4308	DArT	3H	147.765
bPb-3833	DArT	6H	93.6941		bPb-6578	DArT	5H	127.546												bPb-2420	DArT	3H	148.51
bPb-4269	DArT	6H	93.6941		bPb-1420	DArT	5H	129.211												bPb-3843	DArT	3H	148.51
bPb-5748	DArT	6H	93.6941		bPb-4318	DArT	5H	129.211												bPb-4739	DArT	3H	148.51
bPb-1176	DArT	6H	98.1849		bPb-4970	DArT	5H	129.211												bPt-1663	DArT	3H	148.51
bPb-1758	DArT	6H	98.1849		bPb-8319	DArT	5H	131.341												bPt-8205	DArT	3H	148.51
bPb-7446	DArT	6H	98.1849		GMS27	other	5H	136.882												bPb-2888	DArT	3H	149.455
bPb-7877	DArT	6H	98.1849		AWBMA3	other	5H	138.754												bPb-9599	DArT	3H	149.455
GBM1274	other	6H	98.1849		XYL1	other	5H	138.754												bPb-9118	DArT	3H	150.444
bPb-6316	DArT	6H	99.1619		XYL3	other	5H	139.212												Glb4	other	3H	150.902
bPb-6727	DArT	6H	100.641		HvCESA3	other	5H	142.136												bPt-1063	DArT	3H	151.844
bPb-7644b	DArT	6H	107.376		bPb-0171	DArT	5H	145.112												bPt-7973	DArT	3H	151.844
bPb-2045	DArT	6H	108.549		bPb-3590	DArT	5H	145.112												bPt-8839	DArT	3H	151.844
bPb-3144	DArT	6H	108.549		bPb-9147	DArT	5H	148.949												bPb-0200	DArT	3H	152.291
bPb-9285	DArT	6H	108.549		bPb-3138	DArT	5H	154.837												bPb-5150	DArT	3H	152.291
bPb-9349	DArT	6H	108.549		bPb-8070	DArT	5H	154.837												bPt-4092	DArT	3H	152.291
bPb-3919	DArT	6H	109.845		bPb-7742	DArT	5H	157.387												bPt-5480	DArT	3H	152.291
bPb-8735	DArT	6H	109.845		CDO678b	other	5H	158.899												bPt-7630	DArT	3H	152.291
HvPLASC1B	other	7H	0		bPb-5413	DArT	5H	162.427												bPt-9945	DArT	3H	152.291
bPb-0670	DArT	7H	0.90871		bPb-1482	DArT	5H	162.637												iBgl	other	3H	152.291
bPb-4029	DArT	7H	0.90871		bPb-3306	DArT	5H	163.625												ABG495B	other	3H	154.339
bPb-4049	DArT	7H	0.90871		HvIRIP5	other	5H	163.625												bPb-7161	DArT	3H	154.339
bPb-5846	DArT	7H	0.90871		AWBMA32	other	5H	164.948												bPb-1928	DArT	3H	156.408
bPb-6868	DArT	7H	0.90871		HvIRIP3	other	5H	164.948												bPb-7164	DArT	3H	156.408
bPb-8456	DArT	7H	2.10338		HvIRIP4	other	5H	164.948												bPb-8322	DArT	3H	156.408
bPb-4064	DArT	7H	4.48587		CDO484	other	5H	165.992												bPb-8907	DArT	3H	156.408
bPb-7038	DArT	7H	4.48587		bPb-4971	DArT	5H	168.505												bPb-7257	DArT	3H	156.408
bPb-3732	DArT	7H	4.48587		bPb-6239	DArT	5H	169.693												bPt-2488	DArT	3H	156.408
bPb-2678	DArT	7H	6.80098		CDO506	other	5H	169.693												bPb-1893	DArT	3H	159.387
bPb-8558	DArT	7H	6.80098		bPb-4809	DArT	5H	170.716												bPb-8123	DArT	3H	159.387
bPb-0714	DArT	7H	6.80098		bPb-5333	DArT	5H	170.716												bPb-6221	DArT	3H	160.779
bPb-5816	DArT	7H	10.2397		bPb-9660	DArT	5H	170.716												bPt-7854	DArT	3H	160.779
bPb-9986	DArT	7H	10.2397		bPb-1217	DArT	5H	173.51												bPt-2862	DArT	3H	161.405
bPb-1140	DArT	7H	10.2397		bPb-0426	DArT	6H	0												bPb-7238	DArT	3H	162.071
bPb-4167	DArT	7H	10.2397		bPb-3780	DArT	6H	0												bPb-5523	DArT	3H	162.071
bPb-8800	DArT	7H	10.2397		bPb-3965	DArT	6H	0												bPb-5570	DArT	3H	162.071
bPb-6752	DArT	7H	10.7618		AWBMA36	other	6H	1.09432												bPt-0602	DArT	3H	162.071
bPb-4929	DArT	7H	14.4347		bPb-7030	DArT	6H	2.88746												bPt-1001	DArT	3H	162.071
bPb-5897	DArT	7H	15.7889		bPb-7323	DArT	6H	3.35238												bPt-3853	DArT	3H	162.071
Bmag206	other	7H	15.7889		BCD342	other	6H	6.34437												bPt-5972	DArT	3H	162.071
bPb-0578	DArT	7H	15.7889		Bmac208	other	6H	6.34437												bPt-7728	DArT	3H	162.071
bPb-4634	DArT	7H	16.8657		PSR119	other	6H	6.34437												bPt-7816	DArT	3H	162.071
bPb-1994	DArT	7H	16.8657		bPb-0914	DArT	6H	10.2226												bPt-7877	DArT	3H	162.071
bPb-3733	DArT	7H	16.8657		bPb-1009	DArT	6H	10.2226												bPt-9064	DArT	3H	162.071
bPb-8639	DArT	7H	16.8657		bPb-2751	DArT	6H	10.2226												MWG838	other	3H	162.071
bPb-9585	DArT	7H	16.8657		bPb-3807	DArT	6H	10.2226												ABG319B	other	3H	165.04
bPb-2197	DArT	7H	25.395		bPb-7193	DArT	6H	10.2226												ABC172	other	3H	174.55
bPb-4989	DArT	7H	25.395		bPb-3202	DArT	6H	14.1708												bPt-7602	DArT	4H	0
bPb-6965	DArT	7H	25.395		bPb-3586	DArT	6H	14.1708												bPt-0878	DArT	4H	1.1892
bPb-7428	DArT	7H	25.395		bPb-4246	DArT	6H	14.1708												bPt-3899	DArT	4H	1.1892
bPb-8447	DArT	7H	25.395		bPb-5027	DArT	6H	14.1708												bPt-6048	DArT	4H	1.1892
bPb-5172	DArT	7H	33.0284		bPb-6311	DArT	6H	14.1708												bPt-7247	DArT	4H	1.1892
bPb-5494	DArT	7H	33.0284		bPb-8708	DArT	6H	14.1708												bPt-7313	DArT	4H	1.1892
bPb-6747	DArT	7H	33.0284		bPb-6659	DArT	6H	16.7082												bPt-5970	DArT	4H	2.6291
bPb-9898	DArT	7H	48.8917		bPb-8398	DArT	6H	16.7082												bPt-6121	DArT	4H	4.22233
Bmag914	other	7H	51.0695		bPb-8492	DArT	6H	16.7082												bPt-2834	DArT	4H	10.6968
bPb-0366	DArT	7H	57.5385		bPb-8836	DArT	6H	16.7082												bPt-7852	DArT	4H	10.6968
bPb-9269	DArT	7H	58.4305		bPb-9651	DArT	6H	16.7082												bPb-1469	DArT	4H	12.7699
bPb-8049	DArT	7H	59.0516		ksuA3b	other	6H	19.7196												WG622	other	4H	12.7699
bPb-1209	DArT	7H	59.0516		bPb-9749	DArT	6H	19.9396												bPt-2796	DArT	4H	12.7699
Bmac311	other	7H	60.3817		bPb-2058	DArT	6H	20.8329												bPt-7179	DArT	4H	12.7699
GBM1519	other	7H	60.3817		bPb-4555	DArT	6H	34.5574												bPt-8558	DArT	4H	12.7699
HvSS1	other	7H	64.6687		bPb-5910	DArT	6H	34.5574												bPt-9695	DArT	4H	12.7699
EBmatc16	other	7H	68.8384		PSR627	other	6H	36.2683												bPt-7135	DArT	4H	13.2196
bPb-1952	DArT	7H	76.1483		PSR167	other	6H	50.6458												MWG634	other	4H	14.199
bPb-3561	DArT	7H	76.1483		bPb-5270	DArT	6H	52.6827												ABG313B	other	4H	25.0533
bPb-4219	DArT	7H	76.1483		bPb-2464	DArT	6H	53.496												MWG77	other	4H	27.4045
bPb-7952	DArT	7H	76.1483		bPb-2592	DArT	6H	53.496												CDO669	other	4H	29.1733
Bmag564	other	7H	76.1483		bPb-5822	DArT	6H	53.496												HVM40	other	4H	29.9359
bPb-1050	DArT	7H	76.1483		pTAM10	other	6H	56.659												B32E	other	4H	38.185
bPb-2920	DArT	7H	76.1483		EBmac767	other	6H	58.6805												bPt-6884	DArT	4H	43.16
bPb-3394	DArT	7H	76.1483		17G1-1.3c	other	6H	59.5251												BCD402B	other	4H	48.1077
bPb-4967	DArT	7H	76.1483		Bmag210	other	6H	59.5251												BCD351D	other	4H	48.8921
bPb-5294	DArT	7H	76.1483		Bmag9b	other	6H	59.5251												MWG635A	other	4H	52.6192
AWBMS54	other	7H	77.4621		bPb-2593	DArT	6H	59.5251												bPb-1627	DArT	4H	54.5693
Bmag112a	other	7H	77.4621		bPb-3722	DArT	6H	59.5251												bPb-8966	DArT	4H	54.5693
Bmag158	other	7H	77.8037		bPb-5358	DArT	6H	59.5251												TubA1	other	4H	59.934
Bmag321	other	7H	77.8037		bPb-5577	DArT	6H	59.5251												bPb-1148	DArT	4H	61.6952
bPb-1770	DArT	7H	77.8037		bPb-5698	DArT	6H	59.5251												bPb-7924	DArT	4H	61.6952
bPb-2379	DArT	7H	77.8037		bPb-7887	DArT	6H	59.5251												bPt-8294	DArT	4H	62.8533
bPb-3323b	DArT	7H	77.8037		d1-650-2	other	6H	59.5251												Dhn6	other	4H	64.951
bPb-5597b	DArT	7H	77.8037		EBmac787	other	6H	59.5251												bPb-8437	DArT	4H	65.2675
bPb-7915	DArT	7H	77.8037		PSR611	other	6H	59.5251												bPb-8896	DArT	4H	66.1802
bPb-8396	DArT	7H	77.8037		bPb-4783	DArT	6H	63.5902												bPb-6404	DArT	4H	66.1802
bPb-8690	DArT	7H	77.8037		bPb-9834	DArT	6H	63.5902												bPb-6611	DArT	4H	66.1802
GBM1334	other	7H	77.8037		ABC163	other	6H	64.1464												bPt-6067	DArT	4H	66.1802
HvACL3	other	7H	77.8037		GBMS180	other	6H	64.1464												bPt-7385	DArT	4H	67.2298
bPb-2188	DArT	7H	79.3966		EBmac681	other	6H	69.9299												WG1026B	other	4H	67.2298
bPb-3330	DArT	7H	80.4845		MWG820	other	6H	69.9299												bPt-3249	DArT	4H	69.5262
bPb-7875	DArT	7H	80.4845		Xylo	other	6H	69.9299												bPt-6221	DArT	4H	69.5262
bPb-8020	DArT	7H	80.4845		bPb-4125	DArT	6H	70.8175												bPt-9110	DArT	4H	69.5262
bPb-0125	DArT	7H	80.4845		bPb-6607	DArT	6H	70.8175												Adh4	other	4H	70.1052
Bmag507	other	7H	82.3039		bPb-1228	DArT	6H	75.4812												ABA3	other	4H	70.5772
bPb-4441	DArT	7H	83.4187		Amy1	other	6H	78.64												ABG484	other	4H	70.5772
bPb-7517	DArT	7H	84.2245		BCD269	other	6H	87.0621												bPb-3268	DArT	4H	70.5772
Bmac64	other	7H	84.7051		WG222a	other	6H	94.4989												bPt-8161	DArT	4H	70.5772
bPb-3107	DArT	7H	84.7051		bPb-0857	DArT	6H	97.9924												bPt-9115	DArT	4H	70.5772
bPb-5296	DArT	7H	84.7051		ABC154	other	6H	100.89												bPt-2152	DArT	4H	71.5542
bPb-7399	DArT	7H	84.7051		BCD221c	other	6H	100.89												bPb-4975	DArT	4H	71.8124
bPb-9912	DArT	7H	84.7051		PSR154	other	6H	100.89												bPb-9086	DArT	4H	71.8124
0090Q	other	7H	85.5824		AWBMA16	other	6H	103.021												bPb-9504	DArT	4H	71.8124
bPb-3506	DArT	7H	89.1329		BCD276	other	6H	110.808												bPt-1681	DArT	4H	71.8124
bPb-6384	DArT	7H	89.1329		CDO989	other	6H	110.808												bPt-2051	DArT	4H	71.8124
bPb-8002	DArT	7H	89.1329		BCD1	other	6H	115.845												bPt-4096	DArT	4H	71.8124
bPb-1404	DArT	7H	94.3407		ksuF37	other	6H	120.041												bPt-4515	DArT	4H	71.8124
bPb-7781	DArT	7H	94.3407		bPb-1279	DArT	6H	120.534												bPt-5419	DArT	4H	71.8124
bPb-4191	DArT	7H	103.776		bPb-5515	DArT	6H	121.329												bPt-6055	DArT	4H	71.8124
Bmag120	other	7H	103.776		AnionT1b	other	6H	122.799												bPt-7588	DArT	4H	71.8124
bPb-5260	DArT	7H	106.606		AnionT2a	other	6H	122.799												MWG58	other	4H	73.1325
AWBMS22	other	7H	107.792		bPb-6727	DArT	6H	122.799												bPb-4216	DArT	4H	75.0717
bPb-0639	DArT	7H	107.792		bPb-6875	DArT	6H	122.799												ABC321	other	4H	75.0717
bPb-5564	DArT	7H	125.9		bPb-0443	DArT	6H	123.765												bPb-4896	DArT	4H	75.0717
bPb-4389	DArT	7H	128.49		bPb-7644b	DArT	6H	123.765												bPb-5480	DArT	4H	75.0717
bPb-8823	DArT	7H	132.621		bPb-8382	DArT	6H	123.765												bPt-3598	DArT	4H	75.0717
bPb-7739	DArT	7H	135.825		AWBMA20	other	6H	125.082												bPt-4303	DArT	4H	75.0717
bPb-2328	DArT	7H	135.825		bPb-0403	DArT	6H	125.082												bPt-2326	DArT	4H	76.5106
bPb-4071	DArT	7H	135.825		bPb-0522	DArT	6H	125.082												KFP195	other	4H	77.3479
EBmac755	other	7H	135.825		bPb-0649	DArT	6H	125.082												WG464	other	4H	79.6183
Hv486	other	7H	135.825		bPb-1621	DArT	6H	125.082												bBE54A	other	4H	79.7819
bPb-0889	DArT	7H	137.912		bPb-1695	DArT	6H	125.082												bPt-3306	DArT	4H	83.3855
bPb-0917	DArT	7H	137.912		bPb-2137	DArT	6H	125.082												bPt-5912	DArT	4H	83.3855
bPb-5923	DArT	7H	137.912		bPb-2304	DArT	6H	125.082												bPb-0098	DArT	4H	86.869
bPb-6167	DArT	7H	137.912		bPb-4626	DArT	6H	125.082												bPb-8013	DArT	4H	86.869
bPb-1336	DArT	7H	138.807		bPb-7146	DArT	6H	125.082												bPb-3556	DArT	4H	90.938
bPb-3232	DArT	7H	143.57		bPb-8764	DArT	6H	125.082												BCD453B	other	4H	93.114
bPb-3226	DArT	7H	145.638		bPb-1029	DArT	6H	125.697												bPb-1329	DArT	4H	96.1741
bPb-9563	DArT	7H	145.705		bPb-0043	DArT	7H	0												bPb-8701	DArT	4H	96.1741
bPb-2854	DArT	7H	145.705		bPb-0670	DArT	7H	0												bPb-3739	DArT	4H	98.0949
bPb-2897	DArT	7H	145.705		bPb-2718	DArT	7H	0												bPb-6096	DArT	4H	98.6395
HVM49	other	7H	145.705		bPb-3127	DArT	7H	0												bPb-7719	DArT	4H	98.6395
bPb-5403	DArT	7H	155.927		bPb-4029	DArT	7H	0												ABG472	other	4H	99.7793
bPb-6701	DArT	7H	155.927		bPb-4049	DArT	7H	0												bPt-0771	DArT	4H	99.7793
bPb-0995	DArT	7H	157.175		bPb-5259	DArT	7H	0												bPt-3574	DArT	4H	99.7793
bPb-2620	DArT	7H	157.175		bPb-5846	DArT	7H	0												bPt-5727	DArT	4H	99.7793
bPb-5556	DArT	7H	157.175		bPb-6170	DArT	7H	0												bPt-8350	DArT	4H	99.7793
bPb-9704	DArT	7H	157.175		bPb-6868	DArT	7H	0												bPt-9111	DArT	4H	99.7793
bPb-9865	DArT	7H	157.175		bPb-6976	DArT	7H	0												bPb-3029	DArT	4H	100.332
bPb-5243	DArT	7H	158.421		bPb-7004	DArT	7H	0												bPt-4864	DArT	4H	103.367
bPb-7139	DArT	7H	158.421		bPb-2678	DArT	7H	2.41072												bPb-3809	DArT	4H	104.542
bPb-8266	DArT	7H	158.421		bPb-4064	DArT	7H	2.41072												bPb-5408	DArT	4H	104.542
Bmag135b	other	7H	160.296		bPb-4445	DArT	7H	2.41072												bPt-7321	DArT	4H	110.012
bPb-0328	DArT	7H	163.114		bPb-7038	DArT	7H	2.41072												bPt-4621	DArT	4H	113.433
					bPb-8084	DArT	7H	2.41072												iHxk2	other	4H	117.931
					HvGSL4	other	7H	2.41072												ABG500B	other	4H	118.95
					bPb-8558	DArT	7H	2.54722												bPb-1325	DArT	4H	120.446
					bPb-2595	DArT	7H	3.93111												ABG366	other	4H	121.552
					bPb-5816	DArT	7H	5.03516												bAP91	other	4H	121.552
					bPb-6752	DArT	7H	5.03516												bPb-6107	DArT	4H	121.552
					bPb-9986	DArT	7H	5.03516												bPb-9867	DArT	4H	121.552
					BCD129	other	7H	8.48758												ABG397	other	4H	122.675
					bPb-4634	DArT	7H	8.48758												bPt-4648	DArT	4H	122.675
					bPb-5897	DArT	7H	8.48758												bPt-6555	DArT	4H	123.782
					bPb-9202	DArT	7H	8.48758												ABG319C	other	4H	136.768
					BCD135	other	7H	15.6426												Bmy1	other	4H	154.071
					ABC152C	other	7H	16.9447												bPb-5265	DArT	4H	154.071
					bPb-4584	DArT	7H	22.9672												bPb-9668	DArT	4H	154.071
					bPb-5769	DArT	7H	22.9672												bPt-0885	DArT	4H	154.071
					WG789B	other	7H	24.8106												bPt-4156	DArT	4H	154.071
					bPb-2373	DArT	7H	37.9188												bPb-9820	DArT	4H	154.569
					bPb-9601	DArT	7H	40.9894												bPt-0318	DArT	4H	154.569
					SSS1	other	7H	42												bPt-2843	DArT	4H	154.569
					AWBMA8	other	7H	46.153												bPt-4259	DArT	4H	154.569
					bPb-8049	DArT	7H	48.4242												bPt-4717	DArT	4H	154.569
					bPb-9269	DArT	7H	48.4242												bPt-6348	DArT	4H	154.569
					ABC152D2	other	7H	57.5629												bPt-8101	DArT	4H	154.569
					bPb-1105	DArT	7H	64.9067												bPt-8524	DArT	4H	154.569
					bPb-3157	DArT	7H	64.9067												bPt-5438	DArT	4H	155.817
					bPb-4597	DArT	7H	64.9067												bPt-1586	DArT	5H	0
					bPb-8460	DArT	7H	64.9067												Mad2	other	5H	1.18441
					bPb-8568	DArT	7H	64.9067												MWG502	other	5H	2.13758
					bPb-1952	DArT	7H	68.3559												bPt-1316	DArT	5H	5.48009
					bPb-3561	DArT	7H	68.3559												bPt-7067	DArT	5H	5.48009
					bPb-4219	DArT	7H	68.3559												ABC483	other	5H	7.77048
					bPb-7952	DArT	7H	68.3559												bPb-1084b	DArT	5H	9.78298
					AWBMA12a	other	7H	71.3516												bPb-2591b	DArT	5H	9.78298
					EBmac401	other	7H	71.3516												bPb-4814	DArT	5H	9.78298
					ksuA3c	other	7H	71.3516												bPb-7676b	DArT	5H	9.78298
					bPb-1447	DArT	7H	72.231												bPt-3610	DArT	5H	9.78298
					bPb-8051	DArT	7H	72.231												bPt-3622	DArT	5H	9.78298
					BCD340a	other	7H	74.8194												bPt-3910	DArT	5H	9.78298
					Bmag516	other	7H	74.8194												bPt-7750	DArT	5H	9.78298
					HvZFP2	other	7H	78.11												MWG920-1A	other	5H	9.78298
					AWBMA24	other	7H	79.6216												ABG316B	other	5H	10.9091
					Bmac31	other	7H	79.6216												bPt-6777	DArT	5H	12.9725
					bPb-1476	DArT	7H	79.6216												bPt-8675	DArT	5H	12.9725
					bPb-5348	DArT	7H	79.6216												bPb-2460	DArT	5H	15.208
					bPb-5456	DArT	7H	79.6216												bPb-0091	DArT	5H	16.3765
					bPb-6975	DArT	7H	79.6216												bPb-0351	DArT	5H	16.3765
					bPb-7044	DArT	7H	79.6216												bPb-6568	DArT	5H	16.3765
					bPb-8467	DArT	7H	79.6216												bPb-0050	DArT	5H	26.944
					bPb-8956	DArT	7H	79.6216												bPb-6067	DArT	5H	26.944
					bPb-8970	DArT	7H	79.6216												bPb-9632	DArT	5H	26.944
					EBmac780	other	7H	79.6216												bPt-2560	DArT	5H	29.0373
					GBM1030	other	7H	79.6216												bPt-7644	DArT	5H	29.0373
					bPb-9825	DArT	7H	79.794												ABG708	other	5H	36.0027
					BCD340b	other	7H	80.741												ABG395	other	5H	37.9281
					bPb-2097	DArT	7H	80.741												bPb-4273	DArT	5H	37.9442
					EBmac762	other	7H	81.6121												CDO749	other	5H	37.9442
					BCD147	other	7H	81.6262												bPt-5575	DArT	5H	37.9442
					bPb-3330	DArT	7H	81.6262												bPb-0899	DArT	5H	40.7964
					bPb-7875	DArT	7H	81.6262												bPb-0909	DArT	5H	40.7964
					bPb-8020	DArT	7H	81.6262												bPb-3792	DArT	5H	40.7964
					CDO673	other	7H	81.6262												bPt-1576	DArT	5H	41.1343
					bPb-0125	DArT	7H	83.1285												bPt-5596	DArT	5H	41.1343
					bPb-0202	DArT	7H	112.804												Ubi2	other	5H	41.1343
					bPb-4191	DArT	7H	112.804												bPt-0964	DArT	5H	43.0549
					AP003621	other	7H	118.732												bPt-1893	DArT	5H	43.0549
					bPb-0027	DArT	7H	118.732												bPt-8681	DArT	5H	43.0549
					bPb-6214	DArT	7H	118.732												bPt-9884	DArT	5H	43.0549
					bPb-9908	DArT	7H	118.732												bPt-5057	DArT	5H	43.3378
					AWBMS22	other	7H	122.701												WG541	other	5H	47.6631
					PSR117	other	7H	122.701												WG530	other	5H	50.8843
					AWBMA11	other	7H	124.224												bPb-7287	DArT	5H	51.5316
					AWBMA9	other	7H	124.224												bPb-3852	DArT	5H	51.7309
					bPb-2855	DArT	7H	124.224												bPt-0468	DArT	5H	51.7309
					bPb-8860	DArT	7H	124.224												bPb-7627	DArT	5H	51.9469
					ABC310B	other	7H	127.764												Bmag337	other	5H	53.8765
					WG686	other	7H	127.764												bPb-6026	DArT	5H	54.8946
					bPb-8498	DArT	7H	132.535												WG889	other	5H	54.8946
					bPb-5564	DArT	7H	136.387												bPt-2838	DArT	5H	59.8465
					PSR129	other	7H	136.387												ABC324	other	5H	60.4676
					ABC305b	other	7H	138.144												bPt-1256	DArT	5H	61.5489
					PSR141b	other	7H	139.237												bPt-7742	DArT	5H	61.5489
					bPb-6307	DArT	7H	143.833												bPt-0223	DArT	5H	62.8916
					bPb-3484	DArT	7H	144.743												bPb-4067	DArT	5H	64.8801
					ksuE18b	other	7H	144.743												bPb-9618	DArT	5H	64.8801
					bPb-7739	DArT	7H	147.779												bPb-2147	DArT	5H	65.7471
					Mne1c	other	7H	147.779												bPb-7763	DArT	5H	65.7471
					bPb-2328	DArT	7H	149.24												ABC302	other	5H	67.5658
					bPb-4071	DArT	7H	149.24												bPb-0029	DArT	5H	67.5658
					EBmac755	other	7H	149.24												bPb-7852	DArT	5H	67.5658
					bPb-1556	DArT	7H	150.613												bPt-5196	DArT	5H	70.5255
					bPb-0889	DArT	7H	150.876												bPt-6833	DArT	5H	70.5255
					bPb-0917	DArT	7H	150.876												bPt-7250	DArT	5H	75.5434
					bPb-4394	DArT	7H	150.876												bPb-0602	DArT	5H	76.1963
					bPb-5923	DArT	7H	150.876												bPb-1485	DArT	5H	76.1963
					bPb-6167	DArT	7H	150.876												bPb-4891	DArT	5H	76.1963
					bPb-8644	DArT	7H	150.876												bPb-9186	DArT	5H	76.1963
					bPb-0758	DArT	7H	151.153												bPt-3919	DArT	5H	76.1963
					WG420	other	7H	152.087												bPt-4135	DArT	5H	76.1963
					Scald	other	7H	156.019												bPt-4209	DArT	5H	76.1963
					bPb-3232	DArT	7H	157.162												bPt-8666	DArT	5H	76.1963
					bPb-5898	DArT	7H	157.162												CDO57B	other	5H	82.213
					bPb-9563	DArT	7H	157.162												mSrh	other	5H	84.8085
					bPb-2854	DArT	7H	159.854												WG364	other	5H	87.8962
					bPb-2897	DArT	7H	159.854												MWG514B	other	5H	95.1911
					bPb-3226	DArT	7H	159.854												bPb-3241	DArT	5H	96.2248
					EBmac655	other	7H	165.165												bPb-4115	DArT	5H	96.2248
					bPb-1737	DArT	7H	165.251												bPb-8771	DArT	5H	96.2248
					CDO347	other	7H	166.243												bPb-9518	DArT	5H	96.2248
					HvGSL6	other	7H	166.243												bPt-5570	DArT	5H	96.2248
					bPb-0375	DArT	7H	167.252												bPt-6165	DArT	5H	96.2248
					bPb-0783	DArT	7H	167.252												bPt-7257	DArT	5H	96.2248
					bPb-1690	DArT	7H	167.252												bPb-8731	DArT	5H	98.0552
					bPb-3566	DArT	7H	167.252												CDO504	other	5H	101.945
					bPb-4419	DArT	7H	167.252												bPb-3910	DArT	5H	103.3
					bPb-8037	DArT	7H	167.252												bPt-2960	DArT	5H	103.3
					CDO1395	other	7H	167.252												bPt-4378	DArT	5H	103.3
					HvCHIT	other	7H	167.252												bPt-7084	DArT	5H	103.3
					M501	other	7H	167.252												bPt-6972	DArT	5H	103.492
																				bPb-2960	DArT	5H	104.739
																				bPb-5379a	DArT	5H	105.773
																				bPb-7404	DArT	5H	105.773
																				iEst9	other	5H	106.164
																				bPb-3887	DArT	5H	106.649
																				bPb-4058	DArT	5H	106.649
																				bPb-7214	DArT	5H	106.649
																				bPt-0606	DArT	5H	106.649
																				WG908	other	5H	106.649
																				bPb-7277	DArT	5H	107.1
																				bPb-1494	DArT	5H	107.9
																				MWG877	other	5H	109.587
																				ABG495A	other	5H	111.833
																				ABC155	other	5H	120.812
																				bPb-6367	DArT	5H	120.812
																				bPt-6438	DArT	5H	124.022
																				bPt-7096	DArT	5H	124.022
																				bPt-9923	DArT	5H	124.281
																				ABC482	other	5H	125.629
																				bPb-8070	DArT	5H	132.809
																				ABG391	other	5H	132.809
																				bPt-4602	DArT	5H	132.809
																				ABG390	other	5H	135.726
																				bPb-0877	DArT	5H	136.165
																				bPb-1965	DArT	5H	136.165
																				bPb-4621	DArT	5H	136.165
																				bPt-6403	DArT	5H	138.185
																				bPt-5439	DArT	5H	139.288
																				CDO484	other	5H	140.069
																				bPt-1593	DArT	5H	141.349
																				bPt-5847	DArT	5H	141.349
																				bPt-6207	DArT	5H	141.349
																				bPt-8484	DArT	5H	141.349
																				bPt-6933	DArT	5H	143.465
																				ABG463	other	5H	144.476
																				bPb-4378	DArT	5H	144.476
																				bPb-8754	DArT	5H	144.476
																				bPt-0550	DArT	5H	144.476
																				bPt-4178	DArT	5H	144.476
																				bPb-1217	DArT	5H	145.733
																				bPt-2881	DArT	5H	147.138
																				bPt-3067	DArT	5H	147.138
																				bPt-3714	DArT	5H	147.138
																				bPt-4029	DArT	5H	147.138
																				ABG314B	other	5H	147.608
																				bPt-6671	DArT	5H	148.257
																				bPb-4809	DArT	5H	148.648
																				bPb-9660	DArT	5H	148.648
																				bPb-2419	DArT	5H	149.784
																				bPb-7008	DArT	5H	149.784
																				bPb-3973	DArT	5H	150.526
																				MWG851C	other	5H	150.589
																				bPb-4725	DArT	5H	154.686
																				bPb-9244	DArT	5H	154.686
																				MWG851B	other	5H	154.686
																				bPb-3939	DArT	5H	155.685
																				ASE1B	other	6H	0
																				ABG62	other	6H	2.31005
																				bPb-0359	DArT	6H	2.31005
																				bPb-0386	DArT	6H	2.31005
																				bPb-5433	DArT	6H	2.31005
																				bPb-5611	DArT	6H	2.31005
																				bPb-6693	DArT	6H	2.31005
																				bPb-7068	DArT	6H	2.31005
																				bPb-7313	DArT	6H	2.31005
																				bPb-8175	DArT	6H	2.31005
																				bPb-8937	DArT	6H	2.31005
																				bPt-6384	DArT	6H	2.31005
																				bPb-2380	DArT	6H	2.53681
																				Bmac316	other	6H	3.3387
																				bPb-7030	DArT	6H	5.30221
																				bPb-7323	DArT	6H	5.30221
																				bPb-2276	DArT	6H	5.63089
																				MWG620	other	6H	6.98784
																				bPt-9049	DArT	6H	8.75654
																				bPb-3731	DArT	6H	8.81931
																				bPb-9768	DArT	6H	8.81931
																				bPt-6494	DArT	6H	8.81931
																				Nar1	other	6H	8.81931
																				bPb-1001	DArT	6H	12.3285
																				bPb-1009	DArT	6H	12.3662
																				ABG378	other	6H	12.3662
																				bPb-3532	DArT	6H	12.3662
																				bPb-9075	DArT	6H	12.3662
																				bPt-0538	DArT	6H	12.3662
																				bPt-1476	DArT	6H	12.3662
																				bPt-3365	DArT	6H	12.3662
																				bPt-4067	DArT	6H	12.3662
																				bPt-4837	DArT	6H	12.3662
																				bPt-8867	DArT	6H	12.3662
																				bPb-3202	DArT	6H	19.4536
																				bPb-8708	DArT	6H	19.4536
																				bPb-8528	DArT	6H	19.4536
																				bPb-5610	DArT	6H	22.7389
																				ABC152A	other	6H	23.821
																				bPt-5631	DArT	6H	25.0736
																				bPb-8836	DArT	6H	25.3531
																				bPb-9651	DArT	6H	25.3531
																				bPt-2363	DArT	6H	25.3531
																				bPt-6770	DArT	6H	25.3531
																				cMWG652A	other	6H	26.554
																				bPb-0245	DArT	6H	37.446
																				bPb-2881	DArT	6H	37.446
																				bPb-3921	DArT	6H	37.446
																				bPb-7998	DArT	6H	37.446
																				bPb-9807	DArT	6H	37.446
																				bPt-5091	DArT	6H	37.446
																				bPt-8662	DArT	6H	37.446
																				bPt-9583	DArT	6H	37.446
																				bPt-9867	DArT	6H	37.446
																				bPb-1380	DArT	6H	38.774
																				PSR106	other	6H	38.774
																				bPt-0716	DArT	6H	42.1711
																				bPt-8051	DArT	6H	42.1711
																				bPt-9897	DArT	6H	42.1711
																				ABG387B	other	6H	44.3577
																				bPt-9178	DArT	6H	44.3577
																				bPb-4555	DArT	6H	44.9372
																				bPb-3927	DArT	6H	45.3355
																				bPb-6235b	DArT	6H	58.8585
																				bPb-0238	DArT	6H	58.9622
																				ABG458	other	6H	60.0591
																				bPb-7179	DArT	6H	60.0591
																				bPb-9747	DArT	6H	60.0591
																				bPt-2579	DArT	6H	60.0591
																				bPt-8530	DArT	6H	60.0591
																				bPt-8894	DArT	6H	60.0591
																				ABC169B	other	6H	63.3328
																				bPt-5412	DArT	6H	63.3328
																				bPt-1713	DArT	6H	64.267
																				bPb-1666	DArT	6H	65.5765
																				bPb-3487	DArT	6H	65.5765
																				bPb-6567	DArT	6H	65.5765
																				bPb-9114	DArT	6H	65.5765
																				bPt-0937	DArT	6H	65.5765
																				bPt-1009	DArT	6H	65.5765
																				bPt-2076	DArT	6H	65.5765
																				bPt-5252	DArT	6H	65.5765
																				bPt-6721	DArT	6H	65.5765
																				bPt-8038	DArT	6H	65.5765
																				bPt-8124	DArT	6H	65.5765
																				bPt-8266	DArT	6H	65.5765
																				bPt-9390	DArT	6H	65.6118
																				Bmag496	other	6H	66.6268
																				bPb-2593	DArT	6H	67.0975
																				bPb-3722	DArT	6H	67.0975
																				bPb-5698	DArT	6H	67.0975
																				bPb-0055	DArT	6H	67.0975
																				bPb-5196	DArT	6H	67.0975
																				bPb-9702	DArT	6H	67.0975
																				bPt-0136	DArT	6H	67.0975
																				bPt-0178	DArT	6H	67.0975
																				bPt-5014	DArT	6H	67.0975
																				bPt-6992	DArT	6H	67.0975
																				bPt-9091	DArT	6H	67.0975
																				bPt-9948	DArT	6H	67.0975
																				CDO497	other	6H	67.0975
																				BCD340E	other	6H	73.0479
																				bPb-3883	DArT	6H	73.379
																				bPb-6721	DArT	6H	73.379
																				bPt-3041	DArT	6H	73.379
																				bPt-4768	DArT	6H	73.379
																				bPb-3068	DArT	6H	74.5094
																				bPt-8734	DArT	6H	74.5094
																				bPb-1256	DArT	6H	75.1923
																				bPt-7570	DArT	6H	78.6013
																				ABC175	other	6H	80.7243
																				bPt-4118	DArT	6H	80.7243
																				bPt-4929	DArT	6H	80.7243
																				bPt-6188	DArT	6H	80.7243
																				bPb-4125	DArT	6H	82.9977
																				bPb-6607	DArT	6H	82.9977
																				bPb-9196	DArT	6H	82.9977
																				MWG820	other	6H	83.9628
																				bPb-0432	DArT	6H	94.9652
																				Nar7	other	6H	95.9353
																				Amy1	other	6H	101.573
																				bBE54B	other	6H	104.935
																				bPb-0606	DArT	6H	104.935
																				bPb-4178	DArT	6H	104.935
																				MWG934	other	6H	109.343
																				ABC170A	other	6H	119.441
																				bPb-2142	DArT	6H	119.441
																				bPb-7209	DArT	6H	119.441
																				bPb-3470	DArT	6H	120.453
																				bPb-2054	DArT	6H	128.542
																				bPb-3131	DArT	6H	128.542
																				bPb-3833	DArT	6H	128.542
																				bPb-5748	DArT	6H	128.542
																				bPt-1857	DArT	6H	128.542
																				bPb-0522	DArT	6H	153.801
																				bPb-1695	DArT	6H	153.801
																				bPb-2137	DArT	6H	153.801
																				bPb-4492	DArT	6H	153.801
																				bPt-5482	DArT	6H	153.801
																				bPt-6063	DArT	6H	153.801
																				bPt-5445	DArT	6H	154.88
																				MWG798A	other	6H	154.88
																				bPt-0928	DArT	7H	0
																				bPt-1181	DArT	7H	0
																				bPt-3429	DArT	7H	0
																				bPt-6794	DArT	7H	0
																				bPb-0670	DArT	7H	0.78309
																				bPb-2718	DArT	7H	0.78309
																				bPb-3127	DArT	7H	0.78309
																				bPb-4029	DArT	7H	0.78309
																				bPb-4049	DArT	7H	0.78309
																				bPb-5846	DArT	7H	0.78309
																				bPb-4064	DArT	7H	0.78309
																				bPb-7038	DArT	7H	0.78309
																				bPb-8084	DArT	7H	0.78309
																				ABG704	other	7H	0.78309
																				bPb-0844	DArT	7H	0.78309
																				bPb-1221	DArT	7H	0.78309
																				bPb-7559	DArT	7H	0.78309
																				bPb-7984	DArT	7H	0.78309
																				bPb-8161	DArT	7H	0.78309
																				bPb-8272	DArT	7H	0.78309
																				bPb-8299	DArT	7H	0.78309
																				bPb-8456	DArT	7H	0.78309
																				bPb-8921	DArT	7H	0.78309
																				bPt-1177	DArT	7H	0.78309
																				bPt-1961	DArT	7H	0.78309
																				bPt-2230	DArT	7H	0.78309
																				bPt-2460	DArT	7H	0.78309
																				bPt-2534	DArT	7H	0.78309
																				bPt-4377	DArT	7H	0.78309
																				bPt-5336	DArT	7H	0.78309
																				bPt-5537	DArT	7H	0.78309
																				bPt-7002	DArT	7H	0.78309
																				bPt-7208	DArT	7H	0.78309
																				bPt-8123	DArT	7H	0.78309
																				bPt-8463	DArT	7H	0.78309
																				bPt-9585	DArT	7H	0.78309
																				MWG36B	other	7H	0.78309
																				bPt-8978	DArT	7H	3.56629
																				bPt-3623	DArT	7H	4.49294
																				bPt-3719	DArT	7H	4.49294
																				bPt-9196	DArT	7H	4.49294
																				bPt-5379	DArT	7H	5.472
																				bPt-7643	DArT	7H	5.472
																				RISIC10A	other	7H	5.472
																				bPb-9986	DArT	7H	6.57131
																				bPt-2593	DArT	7H	6.57131
																				bPt-5974	DArT	7H	6.57131
																				bPt-6640	DArT	7H	6.63163
																				bPt-8831	DArT	7H	6.90168
																				bPb-5897	DArT	7H	8.01349
																				BCD129	other	7H	10.1274
																				ABG320	other	7H	11.6252
																				bPb-4634	DArT	7H	12.0034
																				bPt-3855	DArT	7H	12.9414
																				bPt-6015	DArT	7H	12.9414
																				bPt-3106	DArT	7H	14.0887
																				bPt-3573	DArT	7H	14.0887
																				iEst5	other	7H	14.0887
																				bPb-7417	DArT	7H	16.4134
																				bPb-8078	DArT	7H	17.3953
																				His3A	other	7H	17.3953
																				bPt-2081	DArT	7H	17.9557
																				bPb-2778	DArT	7H	22.5655
																				bPb-4674	DArT	7H	22.5655
																				bPb-7521	DArT	7H	23.4367
																				bPb-5769	DArT	7H	23.4689
																				WG789B	other	7H	23.4689
																				bPb-3853	DArT	7H	23.4689
																				bPt-0877	DArT	7H	23.4689
																				bPt-2718	DArT	7H	23.4689
																				bPt-5748	DArT	7H	23.4689
																				bPt-8937	DArT	7H	23.4689
																				MWG89	other	7H	26.6824
																				dRcs1	other	7H	29.7184
																				ABC167A	other	7H	30.6537
																				bPt-4481	DArT	7H	30.6537
																				bPb-2828	DArT	7H	31.8428
																				bPb-5172	DArT	7H	31.8428
																				bPt-1485	DArT	7H	31.8428
																				bPb-2533	DArT	7H	33.4796
																				bPb-8011	DArT	7H	33.4796
																				ABG380	other	7H	33.5628
																				bPb-0324	DArT	7H	33.5628
																				bPb-0678	DArT	7H	33.5628
																				bPb-1360	DArT	7H	33.5628
																				bPb-5972	DArT	7H	33.5628
																				bPb-6156	DArT	7H	33.5628
																				bPt-2576	DArT	7H	33.5628
																				bPt-4824	DArT	7H	33.5628
																				bPt-5494	DArT	7H	33.5628
																				bPt-6376	DArT	7H	33.5628
																				bPt-6466	DArT	7H	33.5628
																				bPt-7559	DArT	7H	33.5628
																				bPt-9604	DArT	7H	33.5628
																				bPb-8789	DArT	7H	36.8707
																				bPt-0835	DArT	7H	36.8707
																				bPt-3394	DArT	7H	36.8707
																				bPt-6944	DArT	7H	36.8707
																				bPt-7008	DArT	7H	36.8707
																				bPt-7289	DArT	7H	36.8707
																				bPt-9202	DArT	7H	36.8707
																				Mad1	other	7H	36.8707
																				ABC158	other	7H	40.3251
																				bPt-1143	DArT	7H	43.1477
																				bPb-9898	DArT	7H	44.1093
																				ksuA1A	other	7H	44.1093
																				ABC154A	other	7H	46.529
																				bPb-8049	DArT	7H	47.6193
																				bPb-9269	DArT	7H	47.6193
																				bPt-3825	DArT	7H	47.6193
																				bPt-3895	DArT	7H	47.6193
																				bPt-4757	DArT	7H	47.6193
																				MWG836	other	7H	47.6193
																				bPb-1209	DArT	7H	50.2293
																				bPt-5262	DArT	7H	51.0578
																				bPb-6706	DArT	7H	52.9656
																				bPb-2526	DArT	7H	52.9954
																				bPb-0037	DArT	7H	53.6676
																				bPb-1698	DArT	7H	53.6676
																				bPb-7836	DArT	7H	53.6676
																				bPb-8524	DArT	7H	53.6676
																				bPt-7991	DArT	7H	53.6676
																				Brz	other	7H	55.2618
																				ABC156D	other	7H	59.6572
																				bPt-0653	DArT	7H	62.6814
																				bPt-3102	DArT	7H	62.6814
																				bPt-9981	DArT	7H	62.6814
																				MWG911	other	7H	69.5374
																				bPb-1952	DArT	7H	70.482
																				bPb-3561	DArT	7H	70.482
																				bPb-7952	DArT	7H	70.482
																				bPb-1447	DArT	7H	72.9961
																				bPb-1039	DArT	7H	72.9961
																				bPb-1050	DArT	7H	72.9961
																				bPb-2920	DArT	7H	72.9961
																				bPb-3394	DArT	7H	72.9961
																				bPb-4623	DArT	7H	72.9961
																				bPb-4692	DArT	7H	72.9961
																				bPb-4967	DArT	7H	72.9961
																				bPb-1476	DArT	7H	76.4405
																				bPb-5456	DArT	7H	76.4405
																				bPb-3227	DArT	7H	76.4405
																				bPb-3323b	DArT	7H	76.4405
																				bPb-5508	DArT	7H	76.4405
																				bPt-2533	DArT	7H	76.8196
																				bPt-5845	DArT	7H	76.8196
																				bPt-7183	DArT	7H	76.8196
																				bPt-9718	DArT	7H	77.1347
																				ABC308	other	7H	77.6809
																				ABG476	other	7H	78.6087
																				bPb-2748	DArT	7H	78.6087
																				ABC154B	other	7H	79.5266
																				bPb-7875	DArT	7H	79.5973
																				bPt-0976	DArT	7H	79.5973
																				bPt-1079	DArT	7H	79.5973
																				bPt-2778	DArT	7H	79.5973
																				bPt-2790	DArT	7H	79.5973
																				bPt-3317	DArT	7H	79.5973
																				bPt-3979	DArT	7H	79.5973
																				bPt-7435	DArT	7H	79.5973
																				bPt-7689	DArT	7H	79.5973
																				bPt-9180	DArT	7H	79.5973
																				bPt-4482	DArT	7H	79.8324
																				KFP194	other	7H	81.5848
																				Amy2	other	7H	84.2439
																				bPb-3107	DArT	7H	84.2627
																				bPb-7752	DArT	7H	84.2627
																				bPt-2378	DArT	7H	90.4335
																				bPt-4623	DArT	7H	90.4335
																				bPt-5013	DArT	7H	90.4335
																				bPt-8391	DArT	7H	90.4335
																				bPt-9556	DArT	7H	90.4335
																				bPt-9992	DArT	7H	90.4335
																				bPb-4191	DArT	7H	92.8202
																				bPb-4924	DArT	7H	94.5805
																				bPb-0027	DArT	7H	98.7619
																				bPb-9908	DArT	7H	98.7619
																				bPb-4272	DArT	7H	98.7619
																				TLM1	other	7H	98.9561
																				Ubi1	other	7H	98.9561
																				ABC310B	other	7H	101.189
																				bPb-0409	DArT	7H	101.918
																				bPt-8750	DArT	7H	101.918
																				bPt-9086	DArT	7H	101.918
																				bPt-8948	DArT	7H	102.803
																				KFP190	other	7H	103.638
																				bBE54E	other	7H	108.038
																				RISP103	other	7H	108.038
																				ABC305b	other	7H	110.365
																				ABG652	other	7H	121.332
																				bPb-0889	DArT	7H	123.2
																				WG420	other	7H	123.2
																				ABG461	other	7H	123.2
																				bPb-0981	DArT	7H	123.2
																				bPb-1631	DArT	7H	123.2
																				bPb-2886	DArT	7H	123.2
																				bPb-3980	DArT	7H	123.2
																				bPb-7983	DArT	7H	123.2
																				bPt-1772	DArT	7H	123.2
																				bPt-5296	DArT	7H	123.2
																				bPt-8639	DArT	7H	123.2
																				bPt-8684	DArT	7H	123.2
																				bPt-8907	DArT	7H	123.2
																				bPt-3257	DArT	7H	124.496
																				bPt-1504	DArT	7H	131.208
																				bPt-3642	DArT	7H	131.208
																				bPt-4419	DArT	7H	131.208
																				PSR106B	other	7H	141.056
																				bPb-1272	DArT	7H	141.889
																				bPb-1858	DArT	7H	141.889
																				bPb-9706	DArT	7H	141.889
																				bPb-8037	DArT	7H	142.489
																				bPb-3566	DArT	7H	142.659
																				bPb-0328	DArT	7H	142.659
																				bPb-7027	DArT	7H	142.659
																				bPb-9884	DArT	7H	142.659
																				bPt-0526	DArT	7H	142.659
																				MWG635B	other	7H	142.659
																				bPb-3130	DArT	7H	145.928
																				bPb-0375	DArT	7H	147.547
