# Supplementary material for: A high-density consensus map of barley linking DArT markers to SSR, RFLP and STS loci and agricultural traits
Source: BMC Genomics. 2006 Aug 12;7:206. doi: 10.1186/1471-2164-7-206 (PMC1564146; doi:10.1186/1471-2164-7-206)
Supplement: Additional file 4 — Features of loci of the consensus map. Excel spreadsheet containing a list of all consensus map loci and their features. Data include locus alias names (including those used by Wenzl et al. [16]]), the chromosome and position of each locus, the number of loci to which each marker was mapped, the number of populations in which each locus was mapped, and the across-populations average and standard deviation of the DArT locus quality parameter. [file 1471-2164-7-206-S4.xls]

## Sheet: MarkerFeatures
Locus	Chr	cM	Type	Representation	Marker	SingleLocus	No.Loci	AliasBxC	AliasCxS	AliasDxZ	AliasFxC	AliasSxM	AliasTxF	AliasYxF	No.Populations	AvgMarkerQuality	StdevMarkerQuality
ksuD14	1H	0	other	-	ksuD14	yes	1	-	ksuD14	-	-	-	-	-	1	-	-
bPt-0055	1H	0.25018	DArT	PstI(TaqI)	bPt-0055	yes	1	-	-	-	-	-	-	-	1	79	-
bPt-8272	1H	0.25018	DArT	PstI(TaqI)	bPt-8272	yes	1	-	-	-	-	-	-	-	1	80	-
24-1B	1H	0.4802	other	-	24-1B	yes	1	-	-	-	24-1B	-	-	-	1	-	-
32-11A	1H	0.4802	other	-	32-11A	yes	1	-	-	-	32-11A	-	-	-	1	-	-
37-6A	1H	0.4802	other	-	37-6A	yes	1	-	-	-	37-6A	-	-	-	1	-	-
45-5A	1H	0.4802	other	-	45-5A	yes	1	-	-	-	45-5A	-	-	-	1	-	-
bPt-1318	1H	2.50732	DArT	PstI(TaqI)	bPt-1318	yes	1	-	-	-	-	-	-	-	1	82	-
bPb-5064	1H	3.27365	DArT	PstI(BstNI)	bPb-5064	yes	1	-	-	-	-	-	-	-	2	91.6814	1.54003
bPb-6451	1H	3.27365	DArT	PstI(BstNI)	bPb-6451	yes	1	-	-	-	-	-	-	-	4	90.1123	6.05222
bPb-7697	1H	3.27365	DArT	PstI(BstNI)	bPb-7697	yes	1	-	-	-	-	Br1F08M89	-	-	5	87.3835	6.7406
bPt-1519	1H	3.27365	DArT	PstI(TaqI)	bPt-1519	yes	1	-	-	-	-	Td03I20M85	-	-	1	85	-
bPb-0178	1H	3.27465	DArT	PstI(BstNI)	bPb-0178	yes	1	-	-	-	-	-	-	-	3	84.3828	4.84164
bPb-6777a	1H	3.37623	DArT	PstI(BstNI)	bPb-6777	no	2	-	-	-	-	-	-	-	1	78	-
bPb-6188	1H	3.78054	DArT	PstI(BstNI)	bPb-6188	yes	1	-	-	-	-	Bd03H03M96	-	-	2	86.5272	13.3966
bPb-1663	1H	4.14291	DArT	PstI(BstNI)	bPb-1663	yes	1	-	-	-	-	Bd04E23M95	-	-	3	88.7272	8.17387
bPb-0878	1H	4.29712	DArT	PstI(BstNI)	bPb-0878	yes	1	-	-	-	-	Bd05F09M92	-	-	2	85.2714	9.51564
bPb-3489	1H	4.29712	DArT	PstI(BstNI)	bPb-3489	yes	1	-	-	-	-	Bd08F11M86	-	-	3	86.5821	5.50854
bPb-5159	1H	4.29712	DArT	PstI(BstNI)	bPb-5159	yes	1	-	-	-	-	Bd06I17M95	-	-	3	87.4805	10.1899
bPb-9115	1H	4.29712	DArT	PstI(BstNI)	bPb-9115	yes	1	-	-	-	-	Bd01B03M95	-	-	3	89.0137	6.86571
bPb-9234	1H	4.29712	DArT	PstI(BstNI)	bPb-9234	yes	1	-	-	-	-	Bd02A16M95	-	-	3	89.7777	7.6538
bPb-9567	1H	4.29712	DArT	PstI(BstNI)	bPb-9567	yes	1	-	-	-	-	Bd02G20M91	-	-	3	87.8231	4.23933
bPb-2862	1H	4.29812	DArT	PstI(BstNI)	bPb-2862	yes	1	-	-	-	-	Bd05J21M93	-	-	3	84.7802	9.09363
bPt-3432	1H	4.65878	DArT	PstI(TaqI)	bPt-3432	yes	1	-	-	-	-	Td04O18M84	-	-	1	82	-
bPt-5332	1H	4.82593	DArT	PstI(TaqI)	bPt-5332	yes	1	-	-	-	-	Td12J18M89	-	-	1	89	-
bPb-3451	1H	4.82693	DArT	PstI(BstNI)	bPb-3451	yes	1	-	-	-	-	-	-	-	1	92.0715	-
bPb-6318	1H	4.82693	DArT	PstI(BstNI)	bPb-6318	yes	1	-	-	-	-	-	-	-	1	93.0327	-
bPb-7112	1H	4.82693	DArT	PstI(BstNI)	bPb-7112	yes	1	-	-	-	-	-	-	-	1	93.4106	-
bPb-0405	1H	7.2054	DArT	PstI(BstNI)	bPb-0405	yes	1	-	-	-	-	-	-	-	2	87.2359	2.07277
bPb-1165	1H	7.2064	DArT	PstI(BstNI)	bPb-1165	yes	1	-	-	-	-	Br1G19S94	-	-	5	88.6136	5.79374
bPb-1348	1H	7.2064	DArT	PstI(BstNI)	bPb-1348	yes	1	-	-	-	-	Bd08K03S97	-	-	5	89.3286	5.67353
bPb-3622	1H	7.2064	DArT	PstI(BstNI)	bPb-3622	yes	1	-	-	-	-	Bd09J13S96	-	-	4	91.0126	4.29697
bPb-5912	1H	7.2064	DArT	PstI(BstNI)	bPb-5912	yes	1	-	-	-	-	Bd04A20M96	-	-	1	96	-
bPb-6482	1H	7.2064	DArT	PstI(BstNI)	bPb-6482	yes	1	-	-	-	-	-	-	-	3	91.1935	4.20723
bPb-9881	1H	7.2064	DArT	PstI(BstNI)	bPb-9881	yes	1	-	-	-	-	Br2A22S94	-	-	3	91.2314	5.52091
bPt-0005	1H	7.2064	DArT	PstI(TaqI)	bPt-0005	yes	1	-	-	-	-	Td20E20S91	-	-	1	92	-
bPt-0487	1H	7.2064	DArT	PstI(TaqI)	bPt-0487	yes	1	-	-	-	-	Td21L14M89	-	-	1	89	-
bPt-0848	1H	7.2064	DArT	PstI(TaqI)	bPt-0848	yes	1	-	-	-	-	-	-	-	1	77	-
bPt-1833	1H	7.2064	DArT	PstI(TaqI)	bPt-1833	yes	1	-	-	-	-	Td20E08M82	-	-	1	82	-
bPt-2419	1H	7.2064	DArT	PstI(TaqI)	bPt-2419	yes	1	-	-	-	-	Td21M12M89	-	-	1	92	-
bPt-3852	1H	7.2064	DArT	PstI(TaqI)	bPt-3852	yes	1	-	-	-	-	Td22E21M90	-	-	1	94	-
bPt-4774	1H	7.2064	DArT	PstI(TaqI)	bPt-4774	yes	1	-	-	-	-	-	-	-	1	87	-
bPt-5342	1H	7.2064	DArT	PstI(TaqI)	bPt-5342	yes	1	-	-	-	-	-	-	-	1	78	-
bPt-5389	1H	7.2064	DArT	PstI(TaqI)	bPt-5389	yes	1	-	-	-	-	-	-	-	1	80	-
bPt-5433	1H	7.2064	DArT	PstI(TaqI)	bPt-5433	yes	1	-	-	-	-	-	-	-	1	83	-
bPt-5619	1H	7.2064	DArT	PstI(TaqI)	bPt-5619	yes	1	-	-	-	-	Td17P05M95	-	-	1	95	-
bPt-6329	1H	7.2064	DArT	PstI(TaqI)	bPt-6329	yes	1	-	-	-	-	Td18I04S88	-	-	1	91	-
bPt-8010	1H	7.2064	DArT	PstI(TaqI)	bPt-8010	yes	1	-	-	-	-	Td22J20M91	-	-	1	93	-
bPt-8024	1H	7.2064	DArT	PstI(TaqI)	bPt-8024	yes	1	-	-	-	-	Td20G03M82	-	-	1	84	-
bPt-8274	1H	7.2064	DArT	PstI(TaqI)	bPt-8274	yes	1	-	-	-	-	Td13K23M90	-	-	1	89	-
bPt-9651	1H	7.2064	DArT	PstI(TaqI)	bPt-9651	yes	1	-	-	-	-	Td15C21M85	-	-	1	85	-
bPt-9702	1H	7.2064	DArT	PstI(TaqI)	bPt-9702	yes	1	-	-	-	-	Td20E19S89	-	-	1	92	-
bPt-9901	1H	7.2064	DArT	PstI(TaqI)	bPt-9901	yes	1	-	-	-	-	-	-	-	1	83	-
BE216485B	1H	7.2064	other	-	BE216485	no	2	-	-	-	BE216485B	-	-	-	1	-	-
BI949494B	1H	7.2064	other	-	BI949494	no	3	-	-	-	BI949494B	-	-	-	1	-	-
MWG938	1H	7.2064	other	-	MWG938	yes	1	-	-	-	MWG938(2)	MWG938	-	-	2	-	-
bPb-0181	1H	7.48354	DArT	PstI(BstNI)	bPb-0181	yes	1	-	-	-	-	-	-	-	7	85.009	4.8581
bPb-6238	1H	7.48354	DArT	PstI(BstNI)	bPb-6238	yes	1	-	-	-	-	-	-	-	1	95.0935	-
bPb-5877a	1H	7.48454	DArT	PstI(BstNI)	bPb-5877	no	2	-	-	-	-	Bd03G18M88	-	-	1	88	-
MWG835A	1H	8.61747	other	-	MWG835A	yes	1	-	-	-	-	MWG835A	-	-	1	-	-
bPb-3600	1H	10.4707	DArT	PstI(BstNI)	bPb-3600	yes	1	-	-	-	-	-	-	-	1	93.5148	-
bPb-3776	1H	10.4707	DArT	PstI(BstNI)	bPb-3776	yes	1	-	-	-	-	-	-	-	3	84.0745	2.65328
bPb-9718	1H	10.4707	DArT	PstI(BstNI)	bPb-9718	yes	1	-	-	-	-	-	-	-	1	84.5179	-
bPb-1312	1H	11.5407	DArT	PstI(BstNI)	bPb-1312	yes	1	-	-	-	-	-	-	-	2	82.2407	7.61255
bPb-2170	1H	11.5417	DArT	PstI(BstNI)	bPb-2170	yes	1	-	-	-	-	Bd03L02M96	-	-	2	91.9861	7.09074
bPb-2723	1H	11.5417	DArT	PstI(BstNI)	bPb-2723	yes	1	-	-	-	-	-	-	-	1	92.5984	-
bPb-3249	1H	11.5417	DArT	PstI(BstNI)	bPb-3249	yes	1	-	-	-	-	Bd05B11M88	-	-	2	85.9863	2.84775
bPb-7043	1H	11.5417	DArT	PstI(BstNI)	bPb-7043	yes	1	-	-	-	-	-	-	-	6	88.9056	3.68356
bPb-9608	1H	11.5417	DArT	PstI(BstNI)	bPb-9608	yes	1	-	-	-	-	-	-	-	5	92.3709	2.87773
bPb-7137	1H	11.7378	DArT	PstI(BstNI)	bPb-7137	yes	1	-	-	-	-	-	-	-	6	86.3779	6.55409
bPb-0487	1H	12.958	DArT	PstI(BstNI)	bPb-0487	yes	1	-	-	-	-	Bd08M20M92	-	-	3	86.706	7.97313
bPb-2055	1H	12.958	DArT	PstI(BstNI)	bPb-2055	yes	1	-	-	-	-	-	-	-	4	90.3122	5.07808
ABG1014	1H	12.958	other	-	ABG1014	yes	1	-	-	-	ABG1014	-	-	-	1	-	-
5-16B	1H	13.1406	other	-	5-16B	yes	1	-	-	-	5-16B	-	-	-	1	-	-
AF445764	1H	13.1406	other	-	AF445764	yes	1	-	-	-	AF445764	-	-	-	1	-	-
W1-C1	1H	13.1406	other	-	W1-C1	yes	1	-	-	-	W1-C1	-	-	-	1	-	-
bPb-1318	1H	13.1416	DArT	PstI(BstNI)	bPb-1318	yes	1	-	-	-	-	-	-	-	5	90.2597	3.62533
bPb-8973	1H	13.1416	DArT	PstI(BstNI)	bPb-8973	yes	1	-	-	-	-	-	-	-	4	89.4915	6.31462
jfr001B	1H	13.9446	other	-	jfr001	no	2	-	-	-	jfr001B	-	-	-	1	-	-
MWG36A	1H	14.9264	other	-	MWG36	no	2	-	-	-	-	MWG036A	-	-	1	-	-
bPb-1562	1H	16.1032	DArT	PstI(BstNI)	bPb-1562	yes	1	-	-	-	-	-	-	-	2	85.5267	2.12492
bPb-2757	1H	16.1032	DArT	PstI(BstNI)	bPb-2757	yes	1	-	-	-	-	-	-	-	2	87.4046	4.32782
bPb-9414	1H	16.1032	DArT	PstI(BstNI)	bPb-9414	yes	1	-	-	-	-	-	-	-	4	90.3672	3.95513
bPb-9604	1H	16.1032	DArT	PstI(BstNI)	bPb-9604	yes	1	-	-	-	-	-	-	-	1	89.2292	-
bPb-9952	1H	16.1032	DArT	PstI(BstNI)	bPb-9952	yes	1	-	-	-	-	-	-	-	2	86.6456	1.9399
bPb-0473	1H	18.942	DArT	PstI(BstNI)	bPb-0473	yes	1	-	-	-	-	Bd08D03M95	-	-	6	85.5908	5.93569
bPb-2183	1H	18.942	DArT	PstI(BstNI)	bPb-2183	yes	1	-	-	-	-	-	-	-	4	91.2787	2.43451
bPb-4657	1H	18.942	DArT	PstI(BstNI)	bPb-4657	yes	1	-	-	-	-	-	-	-	4	92.6792	1.24755
bPb-5445	1H	19.1135	DArT	PstI(BstNI)	bPb-5445	yes	1	-	-	-	-	-	-	-	1	77	-
bPb-5638	1H	19.1135	DArT	PstI(BstNI)	bPb-5638	yes	1	-	-	-	-	Bd04I02M87	-	-	6	85.9975	2.2379
bPb-7306	1H	19.1135	DArT	PstI(BstNI)	bPb-7306	yes	1	-	-	-	-	-	-	-	4	91.8102	2.05164
bPb-8094	1H	19.1135	DArT	PstI(BstNI)	bPb-8094	yes	1	-	-	-	-	-	-	-	5	86.5438	2.74726
bPb-9339	1H	19.1135	DArT	PstI(BstNI)	bPb-9339	yes	1	-	-	-	-	Bd02J21M88	-	-	1	89	-
BCD402	1H	19.1135	other	-	BCD402	no	2	-	bcd402	-	-	-	-	-	1	-	-
PSR381	1H	19.1135	other	-	PSR381	yes	1	-	psr381	-	-	-	-	-	1	-	-
ABC165C	1H	19.1145	other	-	ABC165	no	2	-	-	-	ABC165C(1)	-	-	-	1	-	-
GMS21	1H	21.1245	other	-	GMS21	yes	1	-	-	-	-	-	-	GMS021	1	-	-
MWG837	1H	21.321	other	-	MWG837	yes	1	-	-	-	-	MWG837	-	-	1	-	-
Hor1	1H	22.7469	other	-	Hor1	yes	1	-	Hor1	-	-	Hor1	-	-	2	-	-
bPt-5198	1H	24.255	DArT	PstI(TaqI)	bPt-5198	yes	1	-	-	-	-	Td11P09M96	-	-	1	96	-
Bmac213	1H	25.0792	other	-	Bmac213	yes	1	-	-	-	Bmac0213	-	-	-	1	-	-
bPb-4741	1H	25.2181	DArT	PstI(BstNI)	bPb-4741	yes	1	-	-	-	-	-	-	-	1	86.2305	-
PM	1H	27.3427	other	-	PM	yes	1	-	PM	-	-	-	-	-	1	-	-
bPb-9788	1H	27.4964	DArT	PstI(BstNI)	bPb-9788	yes	1	-	-	-	-	Br1O03M84	-	-	1	90	-
bPt-2476	1H	28.5025	DArT	PstI(TaqI)	bPt-2476	yes	1	-	-	-	-	Td02B15S92	-	-	1	92	-
bPt-2831	1H	28.5025	DArT	PstI(TaqI)	bPt-2831	yes	1	-	-	-	-	Td02K21S88	-	-	1	89	-
bPt-7738	1H	28.5025	DArT	PstI(TaqI)	bPt-7738	yes	1	-	-	-	-	Td02P08S92	-	-	1	92	-
bPt-9186	1H	28.5025	DArT	PstI(TaqI)	bPt-9186	yes	1	-	-	-	-	Td01M22S93	-	-	1	94	-
bPt-9745	1H	28.5025	DArT	PstI(TaqI)	bPt-9745	yes	1	-	-	-	-	-	-	-	1	83	-
bPt-9006	1H	29.5456	DArT	PstI(TaqI)	bPt-9006	yes	1	-	-	-	-	-	-	-	1	80	-
bPb-3773	1H	30.5513	DArT	PstI(BstNI)	bPb-3773	yes	1	-	-	-	-	-	-	-	1	86.3498	-
ksuE18a	1H	30.5513	other	-	ksuE18a	no	2	-	ksuE18a	-	-	-	-	-	1	-	-
bPb-9337	1H	33.9504	DArT	PstI(BstNI)	bPb-9337	yes	1	-	-	-	-	-	-	-	4	85.8026	1.80218
bPb-2166	1H	34.0069	DArT	PstI(BstNI)	bPb-2166	yes	1	-	-	-	-	Bd09E10M86	-	-	1	86	-
bPt-1419	1H	34.0069	DArT	PstI(TaqI)	bPt-1419	yes	1	-	-	-	-	Td02P20S92	-	-	1	92	-
bPt-1695	1H	34.0069	DArT	PstI(TaqI)	bPt-1695	yes	1	-	-	-	-	Td12E17M86	-	-	1	84	-
bPt-2276	1H	34.0069	DArT	PstI(TaqI)	bPt-2276	yes	1	-	-	-	-	Td16D08M87	-	-	1	89	-
bPt-2947	1H	34.0069	DArT	PstI(TaqI)	bPt-2947	yes	1	-	-	-	-	Td20G14M82	-	-	1	82	-
bPt-6418	1H	34.0069	DArT	PstI(TaqI)	bPt-6418	yes	1	-	-	-	-	Td18H21M95	-	-	1	96	-
bPt-9747	1H	34.0069	DArT	PstI(TaqI)	bPt-9747	yes	1	-	-	-	-	Td22L16M85	-	-	1	86	-
BCD098A	1H	36.4322	other	-	BCD098A	yes	1	-	-	-	BCD098A(5)	-	-	-	1	-	-
bPb-4415	1H	36.6223	DArT	PstI(BstNI)	bPb-4415	yes	1	-	-	-	-	-	-	-	4	89.2599	4.73016
BCD98	1H	36.9635	other	-	BCD98	yes	1	-	-	-	-	BCD98	-	-	1	-	-
jfc011B	1H	38.4966	other	-	jfc011B	yes	1	-	-	-	jfc011B	-	-	-	1	-	-
jfc003B	1H	38.9855	other	-	jfc003B	yes	1	-	-	-	jfc003B	-	-	-	1	-	-
jfc006B	1H	39.3486	other	-	jfc006B	yes	1	-	-	-	jfc006B	-	-	-	1	-	-
bPb-3217	1H	40.5254	DArT	PstI(BstNI)	bPb-3217	yes	1	-	-	-	-	-	-	-	2	90.6947	3.44938
bPb-6408	1H	40.5254	DArT	PstI(BstNI)	bPb-6408	yes	1	-	-	-	-	-	-	-	6	88.74	3.86236
bPb-7231	1H	40.5254	DArT	PstI(BstNI)	bPb-7231	yes	1	-	-	-	-	Br1P06M85	-	-	5	90.3351	2.89748
bPb-9418	1H	40.5254	DArT	PstI(BstNI)	bPb-9418	yes	1	-	-	-	-	-	-	-	3	88.6818	4.41994
AF445769C	1H	40.5254	other	-	AF445769	no	2	-	-	-	AF445769C	-	-	-	1	-	-
GBM1042	1H	40.5264	other	-	GBM1042	yes	1	-	GBM1042	-	-	-	-	-	1	-	-
bPb-4813	1H	42.283	DArT	PstI(BstNI)	bPb-4813	yes	1	-	-	-	-	-	-	-	3	86.1824	2.43564
bPb-8662	1H	43.0568	DArT	PstI(BstNI)	bPb-8662	yes	1	-	-	-	-	-	-	-	1	86.3046	-
bPb-9388	1H	44.9008	DArT	PstI(BstNI)	bPb-9388	yes	1	-	-	-	-	Br2C08M88	-	-	2	84.8346	8.71916
Bmag872	1H	45.6756	other	-	Bmag872	yes	1	Bmag0872	-	-	-	-	Bmag0872	Bmag0872	3	-	-
bPb-4487	1H	45.9934	DArT	PstI(BstNI)	bPb-4487	yes	1	-	-	-	-	-	-	-	1	88.059	-
bPb-5400	1H	45.9934	DArT	PstI(BstNI)	bPb-5400	yes	1	-	-	-	-	-	-	-	1	90.0715	-
Ica1	1H	46.3682	other	-	Ica1	yes	1	-	-	-	-	Ica1	-	-	1	-	-
bPb-9423	1H	48.9451	DArT	PstI(BstNI)	bPb-9423	yes	1	-	-	-	-	-	-	-	5	88.8451	5.79208
BF258391	1H	48.9451	other	-	BF258391	yes	1	-	-	-	BF258391	-	-	-	1	-	-
BF260528	1H	48.9451	other	-	BF260528	yes	1	-	-	-	BF260528	-	-	-	1	-	-
bPb-1347	1H	48.9461	DArT	PstI(BstNI)	bPb-1347	yes	1	-	-	-	-	-	-	-	2	83.2284	6.67383
bPb-0720	1H	52.3606	DArT	PstI(BstNI)	bPb-0720	yes	1	-	-	-	-	Bd02M08S87	-	-	1	87	-
bPb-7925	1H	52.3606	DArT	PstI(BstNI)	bPb-7925	yes	1	-	-	-	-	Br1I19S91	-	-	1	94	-
bPb-0429	1H	52.7709	DArT	PstI(BstNI)	bPb-0429	yes	1	-	-	-	-	Bd01J08S87	-	-	2	89.515	3.55676
bPb-8294	1H	52.7709	DArT	PstI(BstNI)	bPb-8294	yes	1	-	-	-	-	Bd10B24S96	-	-	2	95.1207	0.170761
bPb-8746	1H	52.7709	DArT	PstI(BstNI)	bPb-8746	yes	1	-	-	-	-	-	-	-	2	86.6059	6.64814
bPb-9333	1H	52.7709	DArT	PstI(BstNI)	bPb-9333	yes	1	-	-	-	-	-	-	-	3	91.8694	1.94868
bPb-8884	1H	53.1929	DArT	PstI(BstNI)	bPb-8884	yes	1	-	-	-	-	-	-	-	5	90.9443	1.71407
ABG500A	1H	53.4766	other	-	ABG500	no	2	-	-	-	-	ABG500A	-	-	1	-	-
bPb-2175	1H	53.6444	DArT	PstI(BstNI)	bPb-2175	yes	1	-	-	-	-	-	-	-	5	89.3137	2.3567
bPb-1231	1H	54.0144	DArT	PstI(BstNI)	bPb-1231	yes	1	-	-	-	-	-	-	-	2	85.1313	1.91871
bPb-1398	1H	54.0144	DArT	PstI(BstNI)	bPb-1398	yes	1	-	-	-	-	Bd07P12M96	-	-	2	90.6758	8.94378
bPb-1535	1H	54.0144	DArT	PstI(BstNI)	bPb-1535	yes	1	-	-	-	-	-	-	-	2	85.688	2.78735
bPb-1586	1H	54.0144	DArT	PstI(BstNI)	bPb-1586	yes	1	-	-	-	-	Bd06D17M86	-	-	3	87.2414	2.72068
bPb-2976	1H	54.0144	DArT	PstI(BstNI)	bPb-2976	yes	1	-	-	-	-	-	-	-	6	88.3711	2.13487
bPb-5672	1H	54.0144	DArT	PstI(BstNI)	bPb-5672	yes	1	-	-	-	-	Bd05H19M86	-	-	3	84.8306	3.26202
BI947581	1H	54.0144	other	-	BI947581	yes	1	-	-	-	BI947581	-	-	-	1	-	-
Bmag876	1H	54.0144	other	-	Bmag876	yes	1	Bmag0876	-	-	-	-	-	-	1	-	-
End1	1H	54.0144	other	-	End1	yes	1	-	-	-	End1(6)	-	-	-	1	-	-
KFP219	1H	54.0144	other	-	KFP219	yes	1	-	-	-	KFP219	-	-	-	1	-	-
bPb-0482	1H	55.373	DArT	PstI(BstNI)	bPb-0482	yes	1	-	-	-	-	-	-	-	1	79.9109	-
bPb-1604	1H	55.7681	DArT	PstI(BstNI)	bPb-1604	yes	1	-	-	-	-	-	-	-	1	80.5842	-
EBmac405	1H	56.1739	other	-	EBmac405	yes	1	EBmac0405	-	-	-	-	-	-	1	-	-
bPb-1127	1H	57.2332	DArT	PstI(BstNI)	bPb-1127	yes	1	-	-	-	-	-	-	-	1	78.258	-
ABC164a	1H	58.6727	other	-	ABC164	no	2	-	-	-	-	ABC164	-	-	1	-	-
bPb-9717	1H	58.6902	DArT	PstI(BstNI)	bPb-9717	yes	1	-	-	-	-	-	-	-	2	89.6036	1.34849
Bmag211	1H	58.8128	other	-	Bmag211	yes	1	-	-	Bmag211	-	-	-	-	1	-	-
bPb-6621	1H	59.0658	DArT	PstI(BstNI)	bPb-6621	yes	1	-	-	-	-	-	-	-	4	85.7414	4.43742
bPb-4949	1H	59.2359	DArT	PstI(BstNI)	bPb-4949	yes	1	-	-	-	-	-	-	-	4	85.7858	4.12783
0090I	1H	59.2359	other	-	0090I	yes	1	0090I(dm90f.3/dm90r.3)	-	-	-	-	-	-	1	-	-
0090J	1H	59.2359	other	-	0090J	yes	1	0090J(dm90f.1/dm90r.4)	-	-	-	-	-	-	1	-	-
0090R	1H	59.2359	other	-	0090R	yes	1	0090R(dm90r.3/tailedACAT)	-	-	-	-	-	-	1	-	-
0501A	1H	59.2359	other	-	0501A	yes	1	0501A(dm501f.1/dm501r.1)	-	-	-	-	-	-	1	-	-
0501C	1H	59.2359	other	-	0501C	yes	1	0501C(dm501f.3/dm501r.1)	-	-	-	-	-	-	1	-	-
0501E	1H	59.2359	other	-	0501E	yes	1	0501E(dm501f.1/dm501r.2)	-	-	-	-	-	-	1	-	-
Bmag644	1H	59.2359	other	-	Bmag644	yes	1	Bmag0644	-	-	-	-	-	-	1	-	-
GBM1234	1H	59.2359	other	-	GBM1234	yes	1	GBM1234	-	-	-	-	-	-	1	-	-
bPb-7186	1H	59.419	DArT	PstI(BstNI)	bPb-7186	yes	1	-	-	-	-	-	-	-	5	87.0408	4.30609
bPb-9675	1H	59.419	DArT	PstI(BstNI)	bPb-9675	yes	1	-	-	-	-	-	-	-	2	92.2841	1.31336
0211B	1H	59.419	other	-	0211B	yes	1	0211B(dm211f.2/dm211r.1)	-	-	-	-	-	-	1	-	-
BCD351b	1H	59.419	other	-	BCD351	no	4	-	bcd351b	-	-	-	-	-	1	-	-
Bmag347	1H	59.419	other	-	Bmag347	yes	1	Bmag0347	-	-	-	-	-	-	1	-	-
Bmag5a	1H	59.419	other	-	Bmag5	no	2	Bmag0005	-	-	-	-	-	-	1	-	-
EBmac404	1H	59.419	other	-	EBmac404	yes	1	-	EBmac404	-	-	-	-	-	1	-	-
EBmac816	1H	59.419	other	-	EBmac816	yes	1	EBmac0816	-	-	-	-	-	-	1	-	-
HvALAAT	1H	59.419	other	-	HvALAAT	yes	1	HVALAAT	-	-	-	-	-	-	1	-	-
HVM20	1H	59.419	other	-	HVM20	yes	1	HVM0020	-	-	HVM20	-	-	-	2	-	-
WG789d	1H	59.419	other	-	WG789	no	3	-	WG789d	-	-	WG789B	-	-	2	-	-
bPb-0910	1H	59.42	DArT	PstI(BstNI)	bPb-0910	yes	1	-	-	-	-	-	-	-	5	85.9074	4.91079
bPb-4980	1H	59.42	DArT	PstI(BstNI)	bPb-4980	yes	1	-	-	-	-	-	-	-	2	92.8615	0.920427
bPb-0468	1H	59.6683	DArT	PstI(BstNI)	bPb-0468	yes	1	-	-	-	-	Bd02D10S95	-	-	4	92.6511	2.37258
bPb-0579	1H	59.6683	DArT	PstI(BstNI)	bPb-0579	yes	1	-	-	-	-	-	-	-	6	87.4623	7.62678
bPb-2813	1H	59.6683	DArT	PstI(BstNI)	bPb-2813	yes	1	-	-	-	-	-	-	-	4	92.1879	3.81339
bPb-3835	1H	59.6683	DArT	PstI(BstNI)	bPb-3835	yes	1	-	-	-	-	-	-	-	3	93.8279	1.82297
bPb-4662	1H	59.6683	DArT	PstI(BstNI)	bPb-4662	yes	1	-	-	-	-	-	-	-	3	94.2008	1.40161
bPb-6358	1H	59.6683	DArT	PstI(BstNI)	bPb-6358	yes	1	-	-	-	-	-	-	-	4	93.9633	1.06181
bPb-7325	1H	59.6683	DArT	PstI(BstNI)	bPb-7325	yes	1	-	-	-	-	-	-	-	3	95.3899	0.799925
bPb-7644a	1H	59.6683	DArT	PstI(BstNI)	bPb-7644	no	2	-	-	-	-	Bd03E01S94	-	-	1	94	-
bPb-7859	1H	59.6683	DArT	PstI(BstNI)	bPb-7859	yes	1	-	-	-	-	-	-	-	4	90.1834	3.76622
bPb-8960	1H	59.6683	DArT	PstI(BstNI)	bPb-8960	yes	1	-	-	-	-	-	-	-	3	90.1269	3.49042
bPb-9057	1H	59.6683	DArT	PstI(BstNI)	bPb-9057	yes	1	-	-	-	-	-	-	-	3	93.1731	1.11501
bPb-9475	1H	59.6683	DArT	PstI(BstNI)	bPb-9475	yes	1	-	-	-	-	-	-	-	3	93.904	2.37081
0211D	1H	59.6683	other	-	0211D	yes	1	0211D(dm211f.2/dm211r.2)	-	-	-	-	-	-	1	-	-
BF254175	1H	59.8321	other	-	BF254175	yes	1	-	-	-	BF254175	-	-	-	1	-	-
BI949494C	1H	59.8321	other	-	BI949494	no	3	-	-	-	BI949494C	-	-	-	1	-	-
bPb-4531	1H	60.2108	DArT	PstI(BstNI)	bPb-4531	yes	1	-	-	-	-	Bd02B02M90	-	-	1	89	-
EBmac560	1H	60.2257	other	-	EBmac560	yes	1	EBmac0560	-	-	-	-	-	-	1	-	-
Bmag535	1H	60.4659	other	-	Bmag535	yes	1	Bmag0535	-	-	-	-	-	-	1	-	-
bPb-0249	1H	60.696	DArT	PstI(BstNI)	bPb-0249	yes	1	-	-	-	-	Br2J15S95	-	-	4	94.648	0.865276
bPb-2967	1H	60.696	DArT	PstI(BstNI)	bPb-2967	yes	1	-	-	-	-	Br1M01S94	-	-	3	94.9291	0.927471
bPb-6110a	1H	60.696	DArT	PstI(BstNI)	bPb-6110	no	2	-	-	-	-	-	-	-	1	79	-
bPb-6853	1H	60.696	DArT	PstI(BstNI)	bPb-6853	yes	1	-	-	-	-	Bd07H16S96	-	-	4	95.5557	0.984846
bPt-3173	1H	60.696	DArT	PstI(TaqI)	bPt-3173	yes	1	-	-	-	-	Td15H03M82	-	-	1	82	-
bPt-6453	1H	60.696	DArT	PstI(TaqI)	bPt-6453	yes	1	-	-	-	-	-	-	-	1	81	-
bPt-7870	1H	60.696	DArT	PstI(TaqI)	bPt-7870	yes	1	-	-	-	-	-	-	-	1	83	-
bPt-9073	1H	60.696	DArT	PstI(TaqI)	bPt-9073	yes	1	-	-	-	-	-	-	-	1	78	-
Bmag770	1H	60.696	other	-	Bmag770	yes	1	-	-	-	-	-	Bmag0770	Bmag0770	2	-	-
ABG494	1H	60.697	other	-	ABG494	yes	1	-	-	-	ABG494(7)	-	-	-	1	-	-
EBmac501	1H	60.698	other	-	EBmac501	yes	1	-	-	-	EBmac0501	-	-	-	2	-	-
bPb-3605	1H	62.232	DArT	PstI(BstNI)	bPb-3605	yes	1	-	-	-	-	-	-	-	5	87.7233	4.38508
0501D	1H	62.4693	other	-	0501D	yes	1	0501D(dm501f.4/dm501r.1)	-	-	-	-	-	-	1	-	-
bPb-5683	1H	62.9812	DArT	PstI(BstNI)	bPb-5683	yes	1	-	-	-	-	Br2M18S95	-	-	4	92.37	3.7271
bPb-1922	1H	62.9822	DArT	PstI(BstNI)	bPb-1922	yes	1	-	-	-	-	-	-	-	3	90.8177	5.96267
bPb-9611	1H	62.9822	DArT	PstI(BstNI)	bPb-9611	yes	1	-	-	-	-	Bd06I07M97	-	-	3	95.1483	2.52138
bPb-5292	1H	63.02	DArT	PstI(BstNI)	bPb-5292	yes	1	-	-	-	-	Bd05F21M96	-	-	3	92.826	3.70565
bPt-0325	1H	63.02	DArT	PstI(TaqI)	bPt-0325	yes	1	-	-	-	-	Td24J09M85	-	-	1	90	-
bPt-0720	1H	63.02	DArT	PstI(TaqI)	bPt-0720	yes	1	-	-	-	-	Td16L10M95	-	-	1	96	-
bPt-3302	1H	63.02	DArT	PstI(TaqI)	bPt-3302	yes	1	-	-	-	-	Td08M04M92	-	-	1	92	-
bPt-5584	1H	63.02	DArT	PstI(TaqI)	bPt-5584	yes	1	-	-	-	-	Td21I03M83	-	-	1	87	-
bPt-7068	1H	63.02	DArT	PstI(TaqI)	bPt-7068	yes	1	-	-	-	-	Td10K20M92	-	-	1	92	-
bPt-9961	1H	63.02	DArT	PstI(TaqI)	bPt-9961	yes	1	-	-	-	-	Td24M04M88	-	-	1	93	-
bPb-5749	1H	63.3152	DArT	PstI(BstNI)	bPb-5749	yes	1	-	-	-	-	-	-	-	2	89.608	3.47831
bPb-9767	1H	63.3152	DArT	PstI(BstNI)	bPb-9767	yes	1	-	-	-	-	Bd01B16M84	-	-	3	88.6141	4.98148
bPb-9957	1H	63.3152	DArT	PstI(BstNI)	bPb-9957	yes	1	-	-	-	-	-	-	-	2	87.3412	1.80991
bPt-6765	1H	63.3152	DArT	PstI(TaqI)	bPt-6765	yes	1	-	-	-	-	Td06J10M83	-	-	1	84	-
BG416701	1H	63.8776	other	-	BG416701	yes	1	-	-	-	BG416701	-	-	-	1	-	-
Bmac90	1H	63.8776	other	-	Bmac90	yes	1	Bmac0090	-	-	Bmac0090	-	Bmac0090	Bmac0090	4	-	-
bPt-7165	1H	63.9209	DArT	PstI(TaqI)	bPt-7165	yes	1	-	-	-	-	Td08J09M88	-	-	1	88	-
bPt-0150	1H	64.2902	DArT	PstI(TaqI)	bPt-0150	yes	1	-	-	-	-	-	-	-	1	77	-
bPb-9360	1H	64.4323	DArT	PstI(BstNI)	bPb-9360	yes	1	-	-	-	-	-	-	-	3	83.834	3.2883
AWRM1	1H	64.4323	other	-	AWRM1	yes	1	-	awrm1	-	-	-	-	-	1	-	-
PSR158	1H	64.4698	other	-	PSR158	yes	1	-	psr158	-	-	-	-	-	1	-	-
bPt-4025	1H	64.7884	DArT	PstI(TaqI)	bPt-4025	yes	1	-	-	-	-	Td12G15M86	-	-	1	87	-
bPb-1377	1H	64.8906	DArT	PstI(BstNI)	bPb-1377	yes	1	-	-	-	-	-	-	-	1	87.3943	-
bPb-5290	1H	64.8906	DArT	PstI(BstNI)	bPb-5290	yes	1	-	-	-	-	-	-	-	6	84.1228	5.2584
bPb-1193	1H	66.2386	DArT	PstI(BstNI)	bPb-1193	yes	1	-	-	-	-	Bd04A14M88	-	-	3	91.5924	3.91312
bPb-7190	1H	66.2386	DArT	PstI(BstNI)	bPb-7190	yes	1	-	-	-	-	-	-	-	6	87.204	2.89777
bPb-9246	1H	66.2386	DArT	PstI(BstNI)	bPb-9246	yes	1	-	-	-	-	-	-	-	1	79.1073	-
0211G	1H	66.2386	other	-	0211G	yes	1	0211G(dm345f.1/dm345r.1)	-	-	-	-	-	-	1	-	-
BF627888	1H	66.2386	other	-	BF627888	yes	1	-	-	-	BF627888	-	-	-	1	-	-
Bmag105	1H	66.2386	other	-	Bmag105	yes	1	-	-	-	Bmag0105	-	-	-	1	-	-
CDO105	1H	66.2386	other	-	CDO105	yes	1	-	CDO105*	-	-	-	-	-	1	-	-
bPb-1150	1H	66.2396	DArT	PstI(BstNI)	bPb-1150	yes	1	-	-	-	-	-	-	-	5	87.2435	6.41992
bPb-3382	1H	66.2396	DArT	PstI(BstNI)	bPb-3382	yes	1	-	-	-	-	-	-	-	3	91.0499	5.03247
bPb-3986	1H	66.2406	DArT	PstI(BstNI)	bPb-3986	yes	1	-	-	-	-	-	-	-	1	89.1984	-
Bmag345a	1H	66.5914	other	-	Bmag345	no	2	Bmag0345	-	Bmag345	-	-	-	-	2	-	-
bPb-1791	1H	67.1212	DArT	PstI(BstNI)	bPb-1791	yes	1	-	-	-	-	Br2M16M93	-	-	4	92.4884	5.04231
bPb-6133	1H	67.8775	DArT	PstI(BstNI)	bPb-6133	yes	1	-	-	-	-	Bd02O20S86	-	-	4	86.5454	3.55295
bPb-9005	1H	67.8775	DArT	PstI(BstNI)	bPb-9005	yes	1	-	-	-	-	-	-	-	4	90.2842	4.90374
bPb-1723	1H	67.8785	DArT	PstI(BstNI)	bPb-1723	yes	1	-	-	-	-	-	-	-	4	89.0092	4.99014
bPb-4590	1H	67.8785	DArT	PstI(BstNI)	bPb-4590	yes	1	-	-	-	-	Bd10D05S94	-	-	4	89.0403	6.13756
bPb-4614	1H	67.8785	DArT	PstI(BstNI)	bPb-4614	yes	1	-	-	-	-	-	-	-	1	86.7329	-
bPb-5334	1H	67.8785	DArT	PstI(BstNI)	bPb-5334	yes	1	-	-	-	-	-	-	-	3	91.5304	1.46743
bPb-5486	1H	67.8785	DArT	PstI(BstNI)	bPb-5486	yes	1	-	-	-	-	-	-	-	1	88.6775	-
bPb-7435	1H	67.8785	DArT	PstI(BstNI)	bPb-7435	yes	1	-	-	-	-	-	-	-	1	87.1905	-
bPb-8897	1H	67.8785	DArT	PstI(BstNI)	bPb-8897	yes	1	-	-	-	-	Br1O13S93	-	-	5	90.5836	5.31482
bPt-4248	1H	67.8785	DArT	PstI(TaqI)	bPt-4248	yes	1	-	-	-	-	Td17K23S93	-	-	1	95	-
bPt-4715	1H	67.8785	DArT	PstI(TaqI)	bPt-4715	yes	1	-	-	-	-	-	-	-	1	79	-
BG367156	1H	67.8785	other	-	BG367156	yes	1	-	-	-	BG367156	-	-	-	1	-	-
bPb-8763	1H	68.624	DArT	PstI(BstNI)	bPb-8763	yes	1	-	-	-	-	-	-	-	1	83	-
Glb1	1H	68.624	other	-	Glb1	yes	1	-	-	-	-	Glb1	-	-	1	-	-
bPb-8107	1H	70.2719	DArT	PstI(BstNI)	bPb-8107	yes	1	-	-	-	-	-	-	-	3	82.049	1.85108
ABC152E	1H	70.2719	other	-	ABC152	no	8	-	-	-	-	-	-	-	1	-	-
AWBMA34	1H	70.2719	other	-	AWBMA34	yes	1	-	awbma34	-	-	-	-	-	1	-	-
PSR121	1H	70.2719	other	-	PSR121	yes	1	-	psr121	-	-	-	-	-	1	-	-
HvUXS2	1H	71.805	other	-	HvUXS2	yes	1	-	HvUXS2*	-	-	-	-	-	1	-	-
bPb-1133	1H	72.929	DArT	PstI(BstNI)	bPb-1133	yes	1	-	-	-	-	-	-	-	3	87.3947	3.03268
bPb-8183	1H	72.929	DArT	PstI(BstNI)	bPb-8183	yes	1	-	-	-	-	-	-	-	3	92.7771	2.47717
AWWM3	1H	72.929	other	-	AWWM3	yes	1	-	awwm3	-	-	-	-	-	1	-	-
BCD454	1H	72.929	other	-	BCD454	yes	1	-	bcd454	-	-	-	-	-	1	-	-
CDO473	1H	72.929	other	-	CDO473	yes	1	-	CDO473	-	-	-	-	-	1	-	-
bPb-4909	1H	72.93	DArT	PstI(BstNI)	bPb-4909	yes	1	-	-	-	-	-	-	-	2	93.9023	2.9836
bPb-3389	1H	76.7838	DArT	PstI(BstNI)	bPb-3389	yes	1	-	-	-	-	-	-	-	5	87.4454	4.76953
bPb-5339	1H	76.7838	DArT	PstI(BstNI)	bPb-5339	yes	1	-	-	-	-	-	-	-	4	89.9774	4.02599
bPb-5877b	1H	76.7838	DArT	PstI(BstNI)	bPb-5877	no	2	-	-	-	-	-	-	-	1	90.2494	-
ABC160	1H	77.566	other	-	ABC160	yes	1	-	-	-	ABC160(9)	ABC160	-	-	2	-	-
Bmac32	1H	77.566	other	-	Bmac32	yes	1	-	Bmac32	-	Bmac0032	-	-	-	2	-	-
bPb-6117	1H	78.5213	DArT	PstI(BstNI)	bPb-6117	yes	1	-	-	-	-	-	-	-	1	94.1309	-
Bmac154	1H	78.5223	other	-	Bmac154	yes	1	Bmac0154	-	-	-	-	-	-	1	-	-
BG369208	1H	79.7875	other	-	BG369208	yes	1	-	-	-	BG369208	-	-	-	1	-	-
bPb-1541	1H	82.1462	DArT	PstI(BstNI)	bPb-1541	yes	1	-	-	-	-	Br2M08M92	-	-	3	89.5416	4.80192
bPb-6158	1H	82.1462	DArT	PstI(BstNI)	bPb-6158	yes	1	-	-	-	-	-	-	-	2	93.93	0.486487
bPb-7949	1H	82.1462	DArT	PstI(BstNI)	bPb-7949	yes	1	-	-	-	-	-	-	-	3	92.162	1.45205
bPt-1231	1H	82.1462	DArT	PstI(TaqI)	bPt-1231	yes	1	-	-	-	-	Td22A23S94	-	-	1	97	-
bPb-7609	1H	82.1472	DArT	PstI(BstNI)	bPb-7609	yes	1	-	-	-	-	-	-	-	1	91.4949	-
bPb-3604	1H	86.3025	DArT	PstI(BstNI)	bPb-3604	yes	1	-	-	-	-	Bd03M06S84	-	-	1	84	-
bPb-7899	1H	86.3025	DArT	PstI(BstNI)	bPb-7899	yes	1	-	-	-	-	Bd09E21M95	-	-	2	89.7104	8.89489
WG184	1H	87.1105	other	-	WG184	yes	1	-	WG184*	-	-	-	-	-	1	-	-
ABG464	1H	89.6947	other	-	ABG464	yes	1	-	-	-	-	ABG464	-	-	1	-	-
bPb-9116	1H	90.3774	DArT	PstI(BstNI)	bPb-9116	yes	1	-	-	-	-	Br2G03M86	-	-	3	85.2128	5.216
bPb-0234	1H	90.6652	DArT	PstI(BstNI)	bPb-0234	yes	1	-	-	-	-	Br2E14M90	-	-	1	89	-
bPb-3089	1H	90.6652	DArT	PstI(BstNI)	bPb-3089	yes	1	-	-	-	-	Br1D14M83	-	-	3	85.123	5.39103
bPb-4144	1H	94.9039	DArT	PstI(BstNI)	bPb-4144	yes	1	-	-	-	-	Br1D03M83	-	-	1	87	-
bPb-4898	1H	94.9039	DArT	PstI(BstNI)	bPb-4898	yes	1	-	-	-	-	-	-	-	3	90.7085	2.59206
bPb-5249	1H	94.9039	DArT	PstI(BstNI)	bPb-5249	yes	1	-	-	-	-	Bd06N15M94	-	-	4	89.5653	6.42285
bPb-6901	1H	94.9039	DArT	PstI(BstNI)	bPb-6901	yes	1	-	-	-	-	-	-	-	3	91.9364	2.14696
bPb-6911	1H	94.9039	DArT	PstI(BstNI)	bPb-6911	yes	1	-	-	-	-	-	-	-	3	91.3197	2.62694
bPb-9121	1H	94.9039	DArT	PstI(BstNI)	bPb-9121	yes	1	-	-	-	-	Bd06L13M93	-	-	4	94.2799	2.04775
bPb-1213	1H	95.0152	DArT	PstI(BstNI)	bPb-1213	yes	1	-	-	-	-	Br1D20M90	-	-	4	89.5596	3.40439
bPb-1366	1H	95.0816	DArT	PstI(BstNI)	bPb-1366	yes	1	-	-	-	-	Bd08E13M95	-	-	4	90.7083	4.41945
His3B	1H	97.471	other	-	His3	no	2	-	-	-	-	His3B	-	-	1	-	-
ABC152F	1H	97.9362	other	-	ABC152	no	8	-	-	-	-	-	-	-	1	-	-
ABC307A	1H	98.7162	other	-	ABC307A	yes	1	-	-	-	-	ABC307A	-	-	1	-	-
Bmag382	1H	100.246	other	-	Bmag382	yes	1	Bmag0382	-	-	-	-	-	-	1	-	-
bPb-7524	1H	101.502	DArT	PstI(BstNI)	bPb-7524	yes	1	-	-	-	-	-	-	-	5	89.7532	3.50512
bPb-2007	1H	101.722	DArT	PstI(BstNI)	bPb-2007	yes	1	-	-	-	-	-	-	-	1	89.6736	-
PSR162	1H	104.854	other	-	PSR162	yes	1	-	psr162*	-	-	-	-	-	1	-	-
bPb-1419	1H	106.219	DArT	PstI(BstNI)	bPb-1419	yes	1	-	-	-	-	-	-	-	2	88.7617	0.428417
bPb-4515	1H	106.219	DArT	PstI(BstNI)	bPb-4515	yes	1	-	-	-	-	-	-	-	3	85.7969	4.77092
bPb-7429	1H	106.219	DArT	PstI(BstNI)	bPb-7429	yes	1	-	-	-	-	-	-	-	2	87.4921	0.946527
bPb-9180	1H	106.219	DArT	PstI(BstNI)	bPb-9180	yes	1	-	-	-	-	-	-	-	2	89.7917	1.12944
MWG706	1H	106.389	other	-	MWG706	yes	1	-	-	-	MWG706(12)	cMWG706A	-	-	2	-	-
HvCSLC1	1H	107.51	other	-	HvCSLC1	yes	1	-	HvCSLC1*	-	-	-	-	-	1	-	-
HvHVA1	1H	108.678	other	-	HvHVA1	yes	1	-	-	-	-	-	-	HVHVA1	1	-	-
bPb-3473	1H	108.914	DArT	PstI(BstNI)	bPb-3473	yes	1	-	-	-	-	-	-	-	5	89.1569	2.44549
bPb-6770	1H	109.774	DArT	PstI(BstNI)	bPb-6770	yes	1	-	-	-	-	-	-	-	5	90.1429	3.29951
bPb-3984	1H	109.875	DArT	PstI(BstNI)	bPb-3984	yes	1	-	-	-	-	-	-	-	5	89.9926	3.8905
bPb-1078	1H	109.876	DArT	PstI(BstNI)	bPb-1078	yes	1	-	-	-	-	-	-	-	5	87.9729	4.93436
bPt-4966	1H	110.928	DArT	PstI(TaqI)	bPt-4966	yes	1	-	-	-	-	Td01E12M90	-	-	1	86	-
bPb-3992	1H	112.006	DArT	PstI(BstNI)	bPb-3992	yes	1	-	-	-	-	Br2A02M90	-	-	3	84.9505	7.01824
bPb-9108	1H	112.006	DArT	PstI(BstNI)	bPb-9108	yes	1	-	-	-	-	-	-	-	2	90.7916	2.56175
bPt-1741	1H	112.006	DArT	PstI(TaqI)	bPt-1741	yes	1	-	-	-	-	Td20F18M94	-	-	1	96	-
ABC257	1H	112.006	other	-	ABC257	yes	1	-	ABC257*	-	-	ABC257	-	-	2	-	-
bPt-3869	1H	115.163	DArT	PstI(TaqI)	bPt-3869	yes	1	-	-	-	-	-	-	-	1	78	-
bPb-2063	1H	115.966	DArT	PstI(BstNI)	bPb-2063	yes	1	-	-	-	-	-	-	-	4	84.3559	3.03313
bPb-6343	1H	115.966	DArT	PstI(BstNI)	bPb-6343	yes	1	-	-	-	-	-	-	-	2	90.5525	0.100715
bPt-5672	1H	115.99	DArT	PstI(TaqI)	bPt-5672	yes	1	-	-	-	-	-	-	-	1	79	-
bPt-6128	1H	115.99	DArT	PstI(TaqI)	bPt-6128	yes	1	-	-	-	-	Td14N19M84	-	-	1	84	-
bPb-5014	1H	116.457	DArT	PstI(BstNI)	bPb-5014	yes	1	-	-	-	-	Bd05N16M94	-	-	5	84.0921	8.04886
bPb-5198	1H	116.458	DArT	PstI(BstNI)	bPb-5198	yes	1	-	-	-	-	Bd02N22M89	-	-	6	87.4231	3.43961
bPb-8081	1H	116.458	DArT	PstI(BstNI)	bPb-8081	yes	1	-	-	-	-	-	-	-	1	84.1718	-
bPt-1505	1H	116.458	DArT	PstI(TaqI)	bPt-1505	yes	1	-	-	-	-	Td21A18M83	-	-	1	85	-
bPt-7875	1H	116.458	DArT	PstI(TaqI)	bPt-7875	yes	1	-	-	-	-	-	-	-	1	86	-
bPt-8813	1H	116.458	DArT	PstI(TaqI)	bPt-8813	yes	1	-	-	-	-	-	-	-	1	83	-
BCD265c	1H	116.458	other	-	BCD265	no	3	-	bcd265c	-	-	-	-	-	1	-	-
BCD808a	1H	116.458	other	-	BCD808	no	3	-	bcd808a*	-	-	-	-	-	1	-	-
CDO669b	1H	116.458	other	-	CDO669	no	4	-	CDO669b*	-	-	-	-	-	1	-	-
cMWG733	1H	116.458	other	-	cMWG733	yes	1	-	-	-	-	cMWG733	-	-	1	-	-
bPb-8453	1H	117.946	DArT	PstI(BstNI)	bPb-8453	yes	1	-	-	-	-	-	-	-	3	88.8344	3.74427
bPb-0617	1H	118.953	DArT	PstI(BstNI)	bPb-0617	yes	1	-	-	-	-	Bd08M09M95	-	-	2	89.5853	9.0717
bPb-8935	1H	118.953	DArT	PstI(BstNI)	bPb-8935	yes	1	-	-	-	-	Bd05L02M93	-	-	4	90.953	2.86062
bPt-0534	1H	118.953	DArT	PstI(TaqI)	bPt-0534	yes	1	-	-	-	-	Td15N18M89	-	-	1	90	-
bPt-2693	1H	118.953	DArT	PstI(TaqI)	bPt-2693	yes	1	-	-	-	-	-	-	-	1	83	-
bPt-8800	1H	118.953	DArT	PstI(TaqI)	bPt-8800	yes	1	-	-	-	-	Td06B04M82	-	-	1	86	-
BCD304	1H	118.953	other	-	BCD304	yes	1	-	bcd304*	-	-	-	-	-	1	-	-
X7SGLOB	1H	119.809	other	-	X7SGLOB	yes	1	-	X7SGLOB	-	-	-	-	-	1	-	-
bPt-5002	1H	121.527	DArT	PstI(TaqI)	bPt-5002	yes	1	-	-	-	-	Td11C18M86	-	-	1	87	-
bPb-0092	1H	123.086	DArT	PstI(BstNI)	bPb-0092	yes	1	-	-	-	-	Bd08L13M94	-	-	1	97	-
bPb-2240	1H	123.086	DArT	PstI(BstNI)	bPb-2240	yes	1	-	-	-	-	Bd05K18M95	-	-	3	93.3569	3.26052
AtpbA	1H	123.086	other	-	AtpbA	yes	1	-	-	-	-	AtpbA	-	-	1	-	-
bPb-4902	1H	126.743	DArT	PstI(BstNI)	bPb-4902	yes	1	-	-	-	-	Bd07G07S95	-	-	1	97	-
ABG702a	1H	126.743	other	-	ABG702	no	2	-	-	-	-	-	-	-	1	-	-
bPb-2565	1H	126.954	DArT	PstI(BstNI)	bPb-2565	yes	1	-	-	-	-	-	-	-	3	85.9615	2.24377
bPb-0631	1H	128.452	DArT	PstI(BstNI)	bPb-0631	yes	1	-	-	-	-	-	-	-	2	92.1938	3.73479
bPb-8855	1H	130.774	DArT	PstI(BstNI)	bPb-8855	yes	1	-	-	-	-	-	-	-	1	82.3448	-
ABC322B	1H	132.551	other	-	ABC322B	yes	1	-	-	-	-	ABC322B	-	-	1	-	-
bPb-1959	1H	133.119	DArT	PstI(BstNI)	bPb-1959	yes	1	-	-	-	-	-	-	-	1	92.1954	-
bPb-1882	1H	133.12	DArT	PstI(BstNI)	bPb-1882	yes	1	-	-	-	-	-	-	-	2	89.1327	2.53085
bPt-4611	1H	133.141	DArT	PstI(TaqI)	bPt-4611	yes	1	-	-	-	-	Td16A17S95	-	-	1	96	-
bPt-6189	1H	133.141	DArT	PstI(TaqI)	bPt-6189	yes	1	-	-	-	-	-	-	-	1	91	-
bPb-6200	1H	133.651	DArT	PstI(BstNI)	bPb-6200	yes	1	-	-	-	-	-	-	-	1	86.5571	-
bPt-3717	1H	133.965	DArT	PstI(TaqI)	bPt-3717	yes	1	-	-	-	-	Td03F02S92	-	-	1	92	-
bPt-5220	1H	133.965	DArT	PstI(TaqI)	bPt-5220	yes	1	-	-	-	-	Td01D24S97	-	-	1	96	-
bPt-5898	1H	133.965	DArT	PstI(TaqI)	bPt-5898	yes	1	-	-	-	-	Td03O16S89	-	-	1	90	-
ABC261	1H	133.965	other	-	ABC261	yes	1	-	ABC261*	-	-	ABC261	-	-	2	-	-
AWBMA4	1H	133.965	other	-	AWBMA4	yes	1	-	awbma4	-	-	-	-	-	1	-	-
bPb-1940	1H	135.064	DArT	PstI(BstNI)	bPb-1940	yes	1	-	-	-	-	-	-	-	3	85.5086	6.16912
bPb-8676	1H	135.064	DArT	PstI(BstNI)	bPb-8676	yes	1	-	-	-	-	-	-	-	3	88.1179	3.44475
bPb-9552	1H	136.109	DArT	PstI(BstNI)	bPb-9552	yes	1	-	-	-	-	-	-	-	4	85.8111	4.26241
bPb-6065	1H	136.184	DArT	PstI(BstNI)	bPb-6065	yes	1	-	-	-	-	-	-	-	4	87.6866	4.24541
bPt-0579	1H	137.489	DArT	PstI(TaqI)	bPt-0579	yes	1	-	-	-	-	Td19B02S90	-	-	1	91	-
bPt-3630	1H	137.489	DArT	PstI(TaqI)	bPt-3630	yes	1	-	-	-	-	Td17E10S89	-	-	1	90	-
bPt-4418	1H	138.487	DArT	PstI(TaqI)	bPt-4418	yes	1	-	-	-	-	-	-	-	1	80	-
bPb-3116	1H	139.599	DArT	PstI(BstNI)	bPb-3116	yes	1	-	-	-	-	-	-	-	3	93.5169	2.07246
bPb-6502	1H	139.599	DArT	PstI(BstNI)	bPb-6502	yes	1	-	-	-	-	-	-	-	1	85.9124	-
bPb-8112	1H	140.852	DArT	PstI(BstNI)	bPb-8112	yes	1	-	-	-	-	-	-	-	4	90.2694	3.75882
bPb-0589	1H	141.243	DArT	PstI(BstNI)	bPb-0589	yes	1	-	-	-	-	-	-	-	4	90.4693	3.19236
bPb-0395	1H	141.286	DArT	PstI(BstNI)	bPb-0395	yes	1	-	-	-	-	-	-	-	4	91.1446	2.28469
bPb-5201	1H	141.286	DArT	PstI(BstNI)	bPb-5201	yes	1	-	-	-	-	-	-	-	5	89.0092	6.99764
Bmag579	1H	141.286	other	-	Bmag579	yes	1	Bmag0579	-	-	-	-	-	-	1	-	-
Aga7	1H	141.287	other	-	Aga7	yes	1	-	-	-	-	Aga7	-	-	1	-	-
bPt-5571	1H	143.008	DArT	PstI(TaqI)	bPt-5571	yes	1	-	-	-	-	Td18M11S93	-	-	1	95	-
bPb-8307	1H	143.224	DArT	PstI(BstNI)	bPb-8307	yes	1	-	-	-	-	Bd06P20S93	-	-	6	88.781	4.43398
WMC1E8	1H	143.224	other	-	WMC1E8	yes	1	-	-	WMC1E8	-	-	-	-	1	-	-
bPb-0699	1H	144.192	DArT	PstI(BstNI)	bPb-0699	yes	1	-	-	-	-	-	-	-	7	89.28	2.94808
ABG373	1H	144.192	other	-	ABG373	yes	1	-	abg373	-	-	-	-	-	1	-	-
BI952726	1H	144.192	other	-	BI952726	yes	1	-	-	-	BI952726	-	-	-	1	-	-
MWG912	1H	144.192	other	-	MWG912	yes	1	-	-	-	MWG912(14)	MWG912	-	-	2	-	-
bPb-3660	1H	144.193	DArT	PstI(BstNI)	bPb-3660	yes	1	-	-	-	-	-	-	-	2	83.2127	3.10938
ABG387A	1H	146.354	other	-	ABG387	no	2	-	-	-	ABG387A(14)	-	-	-	1	-	-
bPb-5550	1H	147.249	DArT	PstI(BstNI)	bPb-5550	yes	1	-	-	-	-	Br2D02S91	-	-	8	92.6614	3.38497
bPt-0677	1H	147.249	DArT	PstI(TaqI)	bPt-0677	yes	1	-	-	-	-	Td23C21M87	-	-	1	89	-
bPt-1815	1H	147.249	DArT	PstI(TaqI)	bPt-1815	yes	1	-	-	-	-	Td16P14M86	-	-	1	89	-
bPt-2481	1H	147.249	DArT	PstI(TaqI)	bPt-2481	yes	1	-	-	-	-	Td11L15S93	-	-	1	93	-
bPt-3986	1H	147.249	DArT	PstI(TaqI)	bPt-3986	yes	1	-	-	-	-	Td13B17S92	-	-	1	91	-
bPt-4627	1H	147.249	DArT	PstI(TaqI)	bPt-4627	yes	1	-	-	-	-	Td21E22S92	-	-	1	95	-
bPt-4925	1H	147.249	DArT	PstI(TaqI)	bPt-4925	yes	1	-	-	-	-	-	-	-	1	91	-
bPt-5090	1H	147.249	DArT	PstI(TaqI)	bPt-5090	yes	1	-	-	-	-	Td20J03M89	-	-	1	93	-
bPt-6792	1H	147.249	DArT	PstI(TaqI)	bPt-6792	yes	1	-	-	-	-	Td07C21M88	-	-	1	88	-
bPt-7356	1H	147.249	DArT	PstI(TaqI)	bPt-7356	yes	1	-	-	-	-	Td01B08M89	-	-	1	96	-
bPt-7975	1H	147.249	DArT	PstI(TaqI)	bPt-7975	yes	1	-	-	-	-	Td02K01M90	-	-	1	94	-
bPt-8107	1H	147.249	DArT	PstI(TaqI)	bPt-8107	yes	1	-	-	-	-	Td11A23M92	-	-	1	93	-
GBM1461	1H	147.249	other	-	GBM1461	yes	1	GBM1461	-	-	-	-	-	-	1	-	-
bPb-1487	1H	147.25	DArT	PstI(BstNI)	bPb-1487	yes	1	-	-	-	-	-	-	-	5	88.7951	1.7767
bPb-2260	1H	147.25	DArT	PstI(BstNI)	bPb-2260	yes	1	-	-	-	-	-	-	-	6	88.0068	5.30442
bPb-3756	1H	147.25	DArT	PstI(BstNI)	bPb-3756	yes	1	-	-	-	-	-	-	-	4	82.1557	1.85695
bPt-0618	1H	148.973	DArT	PstI(TaqI)	bPt-0618	yes	1	-	-	-	-	Td07D07S88	-	-	1	88	-
bPt-7696	1H	148.973	DArT	PstI(TaqI)	bPt-7696	yes	1	-	-	-	-	Td21M03S88	-	-	1	93	-
bPt-1221	1H	150.086	DArT	PstI(TaqI)	bPt-1221	yes	1	-	-	-	-	Td23D07S88	-	-	1	88	-
bPb-3201	1H	151.357	DArT	PstI(BstNI)	bPb-3201	yes	1	-	-	-	-	-	-	-	4	84.179	3.38992
GBM1204	1H	151.934	other	-	GBM1204	yes	1	GBM1204	-	-	-	-	-	-	1	-	-
ASE1A	2H	0	other	-	ASE1	no	2	-	-	-	-	ASE1A	-	-	1	-	-
bPb-7151	2H	1.78733	DArT	PstI(BstNI)	bPb-7151	yes	1	-	-	-	-	-	-	-	1	92.6151	-
bPb-4285	2H	3.54331	DArT	PstI(BstNI)	bPb-4285	yes	1	-	-	-	-	-	-	-	3	90.6898	2.73838
bPb-5489	2H	3.54431	DArT	PstI(BstNI)	bPb-5489	yes	1	-	-	-	-	-	-	-	3	92.1752	2.08197
bPb-0647	2H	3.60413	DArT	PstI(BstNI)	bPb-0647	yes	1	-	-	-	-	-	-	-	2	84.2685	0.74186
bPb-3608	2H	3.60413	DArT	PstI(BstNI)	bPb-3608	yes	1	-	-	-	-	-	-	-	3	86.1371	5.01975
bPb-4148	2H	3.60413	DArT	PstI(BstNI)	bPb-4148	yes	1	-	-	-	-	-	-	-	3	85.2327	4.20844
bPb-8959	2H	3.60413	DArT	PstI(BstNI)	bPb-8959	yes	1	-	-	-	-	-	-	-	4	91.2615	4.52467
bPb-5191	2H	5.02763	DArT	PstI(BstNI)	bPb-5191	yes	1	-	-	-	-	-	-	-	4	91.0134	6.29491
bPb-6052	2H	5.02763	DArT	PstI(BstNI)	bPb-6052	yes	1	-	-	-	-	-	-	-	1	82.1932	-
bPb-7502	2H	5.02763	DArT	PstI(BstNI)	bPb-7502	yes	1	-	-	-	-	-	-	-	3	89.1029	5.13124
bPb-8445	2H	5.02763	DArT	PstI(BstNI)	bPb-8445	yes	1	-	-	-	-	-	-	-	3	88.8028	6.84447
bPb-0485	2H	5.02863	DArT	PstI(BstNI)	bPb-0485	yes	1	-	-	-	-	Br2B03S92	-	-	5	89.3452	2.20913
bPb-9681	2H	5.26922	DArT	PstI(BstNI)	bPb-9681	yes	1	-	-	-	-	-	-	-	3	90.1851	2.63548
bPb-7057	2H	5.75013	DArT	PstI(BstNI)	bPb-7057	yes	1	-	-	-	-	-	-	-	1	90.8708	-
bPb-7602	2H	5.75113	DArT	PstI(BstNI)	bPb-7602	yes	1	-	-	-	-	Bd03H05S88	-	-	4	88.3253	1.32613
bPb-7803	2H	5.75113	DArT	PstI(BstNI)	bPb-7803	yes	1	-	-	-	-	-	-	-	2	90.1976	1.56101
bPt-1767	2H	5.75213	DArT	PstI(TaqI)	bPt-1767	yes	1	-	-	-	-	Td05A11M86	-	-	1	87	-
bPt-0205	2H	6.37825	DArT	PstI(TaqI)	bPt-0205	yes	1	-	-	-	-	Td22F10M92	-	-	1	94	-
bPt-3854	2H	6.37825	DArT	PstI(TaqI)	bPt-3854	yes	1	-	-	-	-	Td19K21M92	-	-	1	96	-
bPt-3998	2H	6.37825	DArT	PstI(TaqI)	bPt-3998	yes	1	-	-	-	-	Td20C17M90	-	-	1	96	-
bPt-5413	2H	6.37825	DArT	PstI(TaqI)	bPt-5413	yes	1	-	-	-	-	Td17F08M95	-	-	1	95	-
ABG312	2H	6.53072	other	-	ABG312	yes	1	-	abg312	-	-	-	-	-	1	-	-
AWBMA28	2H	6.53072	other	-	AWBMA28	yes	1	-	awbma28	-	-	-	-	-	1	-	-
bPb-1422	2H	7.59128	DArT	PstI(BstNI)	bPb-1422	yes	1	-	-	-	-	-	-	-	3	87.0195	4.84189
bPb-3598	2H	7.59128	DArT	PstI(BstNI)	bPb-3598	yes	1	-	-	-	-	-	-	-	3	83.8823	3.39939
bPb-4370	2H	7.59128	DArT	PstI(BstNI)	bPb-4370	yes	1	-	-	-	-	-	-	-	2	91.6495	2.04036
bPb-6466	2H	7.59128	DArT	PstI(BstNI)	bPb-6466	yes	1	-	-	-	-	-	-	-	4	89.4359	7.53762
GBMS0247	2H	7.59128	other	-	GBMS0247	yes	1	GBMS0247	-	-	-	-	-	-	1	-	-
bPb-0611	2H	7.73546	DArT	PstI(BstNI)	bPb-0611	yes	1	-	-	-	-	-	-	-	1	79.9626	-
bPb-2579	2H	9.40667	DArT	PstI(BstNI)	bPb-2579	yes	1	-	-	-	-	-	-	-	1	78	-
bPb-4053	2H	9.40667	DArT	PstI(BstNI)	bPb-4053	yes	1	-	-	-	-	-	-	-	1	84	-
bPt-0095	2H	9.40667	DArT	PstI(TaqI)	bPt-0095	yes	1	-	-	-	-	Td08O04M88	-	-	1	88	-
bPt-1547	2H	9.40667	DArT	PstI(TaqI)	bPt-1547	yes	1	-	-	-	-	Td22J08M91	-	-	1	91	-
bPt-2561	2H	9.40667	DArT	PstI(TaqI)	bPt-2561	yes	1	-	-	-	-	Td02J10M89	-	-	1	89	-
bPt-5638	2H	9.40667	DArT	PstI(TaqI)	bPt-5638	yes	1	-	-	-	-	Td16C08M94	-	-	1	95	-
bPt-7043	2H	9.40667	DArT	PstI(TaqI)	bPt-7043	yes	1	-	-	-	-	Td14O08M90	-	-	1	86	-
bPt-7287	2H	9.40667	DArT	PstI(TaqI)	bPt-7287	yes	1	-	-	-	-	-	-	-	1	89	-
ABG703B	2H	9.86668	other	-	ABG703B	yes	1	-	-	-	-	ABG703B	-	-	1	-	-
bPb-2603	2H	10.4414	DArT	PstI(BstNI)	bPb-2603	yes	1	-	-	-	-	-	-	-	2	92.0833	5.35957
ABG58	2H	10.4414	other	-	ABG58	yes	1	-	-	-	ABG058(1)	ABG058	-	-	2	-	-
Bmac134a	2H	10.4414	other	-	Bmac134a	no	2	-	Bmac134	Bmac134	Bmac0134	-	-	Bmac0134	4	-	-
bPb-0615	2H	11.2822	DArT	PstI(BstNI)	bPb-0615	yes	1	-	-	-	-	-	-	-	2	83.732	2.0969
AWBMS62	2H	12.6211	other	-	AWBMS62	yes	1	AWBMS0062	-	-	-	-	-	-	1	-	-
bPb-7024	2H	12.9202	DArT	PstI(BstNI)	bPb-7024	yes	1	-	-	-	-	-	-	-	2	87.345	1.82174
DAK605	2H	12.9202	other	-	DAK605	yes	1	-	-	-	DAK605(2)	-	-	-	1	-	-
bPb-7354	2H	13.2756	DArT	PstI(BstNI)	bPb-7354	yes	1	-	-	-	-	Br2J20S95	-	-	4	93.4897	2.49122
bPb-0471	2H	13.9375	DArT	PstI(BstNI)	bPb-0471	yes	1	-	-	-	-	-	-	-	2	93.8926	0.608083
bPb-5900	2H	13.9375	DArT	PstI(BstNI)	bPb-5900	yes	1	-	-	-	-	-	-	-	4	89.329	3.50193
bPb-7969	2H	13.9375	DArT	PstI(BstNI)	bPb-7969	yes	1	-	-	-	-	-	-	-	4	88.7937	2.51763
bPb-0205	2H	14.4031	DArT	PstI(BstNI)	bPb-0205	yes	1	-	-	-	-	-	-	-	4	83.3768	5.7797
bPb-2086	2H	14.4031	DArT	PstI(BstNI)	bPb-2086	yes	1	-	-	-	-	-	-	-	2	87.4141	3.27252
bPb-5991	2H	14.4031	DArT	PstI(BstNI)	bPb-5991	yes	1	-	-	-	-	-	-	-	3	92.8845	1.5769
bPb-6848	2H	14.4031	DArT	PstI(BstNI)	bPb-6848	yes	1	-	-	-	-	-	-	-	3	92.6462	0.298769
bPb-9757	2H	14.4031	DArT	PstI(BstNI)	bPb-9757	yes	1	-	-	-	-	-	-	-	3	93.4328	3.11506
bPb-4025	2H	15.7614	DArT	PstI(BstNI)	bPb-4025	yes	1	-	-	-	-	-	-	-	1	79	-
bPb-5519	2H	15.7614	DArT	PstI(BstNI)	bPb-5519	yes	1	-	-	-	-	Bd10O21M95	-	-	2	89.785	7.37508
bPb-5688	2H	15.7614	DArT	PstI(BstNI)	bPb-5688	yes	1	-	-	-	-	Bd10O22S91	-	-	2	87.4638	5.00094
bPb-7557	2H	15.7614	DArT	PstI(BstNI)	bPb-7557	yes	1	-	-	-	-	Bd04I16M89	-	-	2	86.3187	2.37765
bPb-1084a	2H	15.9212	DArT	PstI(BstNI)	bPb-1084	no	2	-	-	-	-	-	-	-	1	82.2753	-
bPb-1062a	2H	16.9391	DArT	PstI(BstNI)	bPb-1062	no	2	-	-	-	-	-	-	-	2	90.7995	4.20271
BCD175	2H	17.6997	other	-	BCD175	yes	1	-	bcd175	-	-	-	-	-	1	-	-
bPb-5631	2H	17.7007	DArT	PstI(BstNI)	bPb-5631	yes	1	-	-	-	-	-	-	-	1	78	-
bPb-2591a	2H	18.8084	DArT	PstI(BstNI)	bPb-2591	no	2	-	-	-	-	-	-	-	1	81.7675	-
bPb-6792	2H	18.8084	DArT	PstI(BstNI)	bPb-6792	yes	1	-	-	-	-	-	-	-	2	83.8751	5.4802
bPb-7676a	2H	18.8084	DArT	PstI(BstNI)	bPb-7676	no	2	-	-	-	-	-	-	-	1	80.0203	-
bPt-0245	2H	18.8084	DArT	PstI(TaqI)	bPt-0245	yes	1	-	-	-	-	Td16D13M88	-	-	1	90	-
bPt-2619	2H	18.8084	DArT	PstI(TaqI)	bPt-2619	yes	1	-	-	-	-	-	-	-	1	83	-
bPt-3556	2H	18.8084	DArT	PstI(TaqI)	bPt-3556	yes	1	-	-	-	-	Td21P05M95	-	-	1	96	-
bPt-3599	2H	18.8084	DArT	PstI(TaqI)	bPt-3599	yes	1	-	-	-	-	Td22F14M84	-	-	1	86	-
bPt-4814	2H	18.8084	DArT	PstI(TaqI)	bPt-4814	yes	1	-	-	-	-	Td15M04M87	-	-	1	89	-
bPt-5946	2H	18.8084	DArT	PstI(TaqI)	bPt-5946	yes	1	-	-	-	-	-	-	-	1	80	-
bPt-6238	2H	18.8084	DArT	PstI(TaqI)	bPt-6238	yes	1	-	-	-	-	-	-	-	1	84	-
bPt-6353	2H	18.8084	DArT	PstI(TaqI)	bPt-6353	yes	1	-	-	-	-	-	-	-	1	92	-
MWG878	2H	18.8084	other	-	MWG878	yes	1	-	-	-	-	MWG878	-	-	1	-	-
bPb-6897	2H	18.8094	DArT	PstI(BstNI)	bPb-6897	yes	1	-	-	-	-	-	-	-	4	84.671	8.17262
bPb-0715	2H	18.8104	DArT	PstI(BstNI)	bPb-0715	yes	1	-	-	-	-	-	-	-	4	90.2782	4.70307
bPb-1708	2H	18.8104	DArT	PstI(BstNI)	bPb-1708	yes	1	-	-	-	-	-	-	-	4	89.0627	4.69073
bPb-4295	2H	18.8104	DArT	PstI(BstNI)	bPb-4295	yes	1	-	-	-	-	-	-	-	4	88.0285	7.56973
bPb-4481	2H	18.8104	DArT	PstI(BstNI)	bPb-4481	yes	1	-	-	-	-	-	-	-	4	90.9399	4.46033
bPb-4774	2H	19.5588	DArT	PstI(BstNI)	bPb-4774	yes	1	-	-	-	-	Bd01E15S82	-	-	1	81	-
bPt-4191	2H	19.5683	DArT	PstI(TaqI)	bPt-4191	yes	1	-	-	-	-	Td17H06S83	-	-	1	86	-
bPt-8112	2H	20.2307	DArT	PstI(TaqI)	bPt-8112	yes	1	-	-	-	-	-	-	-	1	82	-
bPt-6523	2H	20.949	DArT	PstI(TaqI)	bPt-6523	yes	1	-	-	-	-	-	-	-	1	84	-
ABC311	2H	21.6537	other	-	ABC311	yes	1	-	-	-	ABC311(3)	-	-	-	1	-	-
bPb-3186	2H	21.8991	DArT	PstI(BstNI)	bPb-3186	yes	1	-	-	-	-	-	-	-	2	83.2225	3.9722
bPb-5188	2H	21.9001	DArT	PstI(BstNI)	bPb-5188	yes	1	-	-	-	-	-	-	-	4	88.3516	2.87871
bPb-5950	2H	21.9001	DArT	PstI(BstNI)	bPb-5950	yes	1	-	-	-	-	-	-	-	1	89.8369	-
bPb-7626	2H	21.9001	DArT	PstI(BstNI)	bPb-7626	yes	1	-	-	-	-	-	-	-	1	82.8852	-
WG516	2H	21.9001	other	-	WG516	yes	1	-	WG516	-	-	-	-	-	1	-	-
bPb-6847	2H	21.9011	DArT	PstI(BstNI)	bPb-6847	yes	1	-	-	-	-	-	-	-	1	93.2598	-
bPb-2833	2H	22.3098	DArT	PstI(BstNI)	bPb-2833	yes	1	-	-	-	-	Bd01D15S84	-	-	1	83	-
bPt-1383	2H	22.3098	DArT	PstI(TaqI)	bPt-1383	yes	1	-	-	-	-	Td23F02S86	-	-	1	93	-
bPt-3973	2H	22.3098	DArT	PstI(TaqI)	bPt-3973	yes	1	-	-	-	-	Td07F02S90	-	-	1	90	-
bPt-4472	2H	22.3098	DArT	PstI(TaqI)	bPt-4472	yes	1	-	-	-	-	Td11K23S88	-	-	1	88	-
bPt-5884	2H	22.3098	DArT	PstI(TaqI)	bPt-5884	yes	1	-	-	-	-	Td23A09S85	-	-	1	88	-
bPt-6911	2H	22.3098	DArT	PstI(TaqI)	bPt-6911	yes	1	-	-	-	-	Td16K22S92	-	-	1	93	-
bPt-8754	2H	22.3098	DArT	PstI(TaqI)	bPt-8754	yes	1	-	-	-	-	Td10I23S89	-	-	1	90	-
bPb-2923	2H	22.7762	DArT	PstI(BstNI)	bPb-2923	yes	1	-	-	-	-	-	-	-	1	79	-
bPb-0964	2H	23.1175	DArT	PstI(BstNI)	bPb-0964	yes	1	-	-	-	-	Bd01E23S91	-	-	1	92	-
BF266720	2H	24.2913	other	-	BF266720	yes	1	-	-	-	BF266720	-	-	-	1	-	-
BF624772	2H	24.2913	other	-	BF624772	yes	1	-	-	-	BF624772	-	-	-	1	-	-
bPb-0003	2H	25.7336	DArT	PstI(BstNI)	bPb-0003	yes	1	-	-	-	-	-	-	-	4	84.8886	3.01328
bPb-6235a	2H	25.7336	DArT	PstI(BstNI)	bPb-6235	no	2	-	-	-	-	-	-	-	3	87.0002	2.58634
bPb-8399	2H	25.7336	DArT	PstI(BstNI)	bPb-8399	yes	1	-	-	-	-	-	-	-	4	90.5924	5.29078
bPb-2108	2H	26.0281	DArT	PstI(BstNI)	bPb-2108	yes	1	-	-	-	-	-	-	-	1	84.6115	-
bPb-2782	2H	26.0281	DArT	PstI(BstNI)	bPb-2782	yes	1	-	-	-	-	Br2F17M80	-	-	2	89.345	3.31629
bPb-5995a	2H	26.0281	DArT	PstI(BstNI)	bPb-5995	no	3	-	-	-	-	-	-	-	1	85.0909	-
bPb-6718	2H	26.0281	DArT	PstI(BstNI)	bPb-6718	yes	1	-	-	-	-	-	-	-	1	89.1339	-
bPb-6879	2H	26.0281	DArT	PstI(BstNI)	bPb-6879	yes	1	-	-	-	-	-	-	-	1	91.0876	-
bPb-8374	2H	26.0281	DArT	PstI(BstNI)	bPb-8374	yes	1	-	-	-	-	-	-	-	2	87.6229	5.12361
bPb-8986	2H	26.0281	DArT	PstI(BstNI)	bPb-8986	yes	1	-	-	-	-	-	-	-	1	86.8856	-
bPb-4715	2H	26.2358	DArT	PstI(BstNI)	bPb-4715	yes	1	-	-	-	-	Bd05O17M89	-	-	2	85.9873	5.67483
bPb-5444	2H	26.2358	DArT	PstI(BstNI)	bPb-5444	yes	1	-	-	-	-	Br2I18M88	-	-	3	89.8968	4.50257
bPb-6128	2H	26.2358	DArT	PstI(BstNI)	bPb-6128	yes	1	-	-	-	-	Bd01K15M85	-	-	1	84	-
bPb-6494	2H	26.2358	DArT	PstI(BstNI)	bPb-6494	yes	1	-	-	-	-	Bd01O04M89	-	-	2	84.6359	4.75755
bPb-9220	2H	26.2358	DArT	PstI(BstNI)	bPb-9220	yes	1	-	-	-	-	-	-	-	1	79.5733	-
bPb-2355	2H	26.6241	DArT	PstI(BstNI)	bPb-2355	yes	1	-	-	-	-	Bd01A08M82	-	-	1	83	-
bPb-8292	2H	27.0693	DArT	PstI(BstNI)	bPb-8292	yes	1	-	-	-	-	-	-	-	4	87.6253	4.13325
bPt-0232	2H	29.9101	DArT	PstI(TaqI)	bPt-0232	yes	1	-	-	-	-	Td21B19M93	-	-	1	93	-
bPt-4115	2H	29.9101	DArT	PstI(TaqI)	bPt-4115	yes	1	-	-	-	-	Td22O13M93	-	-	1	93	-
bPt-6612	2H	29.9101	DArT	PstI(TaqI)	bPt-6612	yes	1	-	-	-	-	Td19L02M94	-	-	1	96	-
RbcS	2H	29.9101	other	-	RbcS	yes	1	-	-	-	-	RbcS	-	-	1	-	-
bPb-3050	2H	30.2382	DArT	PstI(BstNI)	bPb-3050	yes	1	-	-	-	-	Br1H07S89	-	-	4	90.6381	3.20485
bPb-5884	2H	30.2382	DArT	PstI(BstNI)	bPb-5884	yes	1	-	-	-	-	-	-	-	1	87.0822	-
bPb-6963	2H	30.2382	DArT	PstI(BstNI)	bPb-6963	yes	1	-	-	-	-	-	-	-	3	90.9251	3.86565
bPb-7266	2H	30.2382	DArT	PstI(BstNI)	bPb-7266	yes	1	-	-	-	-	-	-	-	1	92.6344	-
bPb-8343	2H	30.2382	DArT	PstI(BstNI)	bPb-8343	yes	1	-	-	-	-	-	-	-	1	92.7751	-
bPt-0092	2H	30.2382	DArT	PstI(TaqI)	bPt-0092	yes	1	-	-	-	-	Td07N03S87	-	-	1	87	-
bPt-4531	2H	30.2382	DArT	PstI(TaqI)	bPt-4531	yes	1	-	-	-	-	Td23N03S85	-	-	1	91	-
HVM36	2H	30.2382	other	-	HVM36	yes	1	HVM0036	-	HVM36	-	HVM36	-	-	3	-	-
BCD351F	2H	32.1021	other	-	BCD351	no	4	-	-	-	-	BCD351F	-	-	1	-	-
bPb-1098	2H	32.6759	DArT	PstI(BstNI)	bPb-1098	yes	1	-	-	-	-	-	-	-	2	85.5716	2.29343
bPb-4523	2H	32.9631	DArT	PstI(BstNI)	bPb-4523	yes	1	-	-	-	-	-	-	-	2	85.4968	4.74397
bPb-8750	2H	32.9641	DArT	PstI(BstNI)	bPb-8750	yes	1	-	-	-	-	-	-	-	2	83.9387	0.270419
ABG318	2H	34.4404	other	-	ABG318	yes	1	-	-	-	-	ABG318	-	-	1	-	-
bPb-1196	2H	35.7071	DArT	PstI(BstNI)	bPb-1196	yes	1	-	-	-	-	Br1C12M85	-	-	3	90.3236	1.27229
ABC156A	2H	35.7071	other	-	ABC156	no	2	-	-	-	-	ABC156A	-	-	1	-	-
bPb-4821	2H	35.8095	DArT	PstI(BstNI)	bPb-4821	yes	1	-	-	-	-	-	-	-	2	79.944	6.60041
PSR108	2H	36.9411	other	-	PSR108	yes	1	-	psr108	-	-	-	-	-	1	-	-
BCD221a	2H	38.3491	other	-	BCD221	no	3	-	bcd221a	-	-	-	-	-	1	-	-
bPb-7229	2H	38.9744	DArT	PstI(BstNI)	bPb-7229	yes	1	-	-	-	-	-	-	-	3	91.6345	6.51271
bPb-8038	2H	38.9744	DArT	PstI(BstNI)	bPb-8038	yes	1	-	-	-	-	-	-	-	1	91.0952	-
bPb-2428	2H	40.6359	DArT	PstI(BstNI)	bPb-2428	yes	1	-	-	-	-	Bd09B04M86	-	-	1	86	-
bPt-8049	2H	40.6359	DArT	PstI(TaqI)	bPt-8049	yes	1	-	-	-	-	-	-	-	1	79	-
MWG858	2H	41.7672	other	-	MWG858	yes	1	-	-	-	-	MWG858	-	-	1	-	-
bPb-1212	2H	42.481	DArT	PstI(BstNI)	bPb-1212	yes	1	-	-	-	-	-	-	-	4	83.4614	3.97642
bPb-6755	2H	43.3896	DArT	PstI(BstNI)	bPb-6755	yes	1	-	-	-	-	-	-	-	2	95.9305	1.31589
ABG358	2H	43.3896	other	-	ABG358	yes	1	-	-	-	-	ABG358	-	-	1	-	-
MWG889A	2H	43.8771	other	-	MWG889A	yes	1	-	-	-	MWG889A	-	-	-	1	-	-
bPb-4261	2H	44.7851	DArT	PstI(BstNI)	bPb-4261	yes	1	-	-	-	-	-	-	-	5	91.0463	3.60562
bPb-9682	2H	44.7851	DArT	PstI(BstNI)	bPb-9682	yes	1	-	-	-	-	Bd01G08M83	-	-	5	89.1998	4.51186
bPt-3594	2H	44.7851	DArT	PstI(TaqI)	bPt-3594	yes	1	-	-	-	-	Td21B20S91	-	-	1	92	-
bPt-8392	2H	44.7851	DArT	PstI(TaqI)	bPt-8392	yes	1	-	-	-	-	Td18C03S88	-	-	1	90	-
bPt-9048	2H	46.9847	DArT	PstI(TaqI)	bPt-9048	yes	1	-	-	-	-	Td01N11S88	-	-	1	91	-
bPb-4875	2H	47.3822	DArT	PstI(BstNI)	bPb-4875	yes	1	-	-	-	-	-	-	-	5	87.9736	5.78622
bPb-2501	2H	47.3832	DArT	PstI(BstNI)	bPb-2501	yes	1	-	-	-	-	-	-	-	5	92.2465	2.75637
bPb-3190	2H	47.3832	DArT	PstI(BstNI)	bPb-3190	yes	1	-	-	-	-	-	-	-	5	93.0413	1.98428
bPb-4877	2H	47.3832	DArT	PstI(BstNI)	bPb-4877	yes	1	-	-	-	-	-	-	-	2	87.8724	2.06301
bPb-7906	2H	47.3832	DArT	PstI(BstNI)	bPb-7906	yes	1	-	-	-	-	-	-	-	5	92.1185	3.77778
bPb-7975	2H	47.3832	DArT	PstI(BstNI)	bPb-7975	yes	1	-	-	-	-	Bd02O17M92	-	-	2	92.6286	0.888944
bPb-3519	2H	49.0349	DArT	PstI(BstNI)	bPb-3519	yes	1	-	-	-	-	-	-	-	1	94.6582	-
bPb-3574	2H	49.0349	DArT	PstI(BstNI)	bPb-3574	yes	1	-	-	-	-	Bd04G13M93	-	-	3	93.3048	1.275
bPb-5629	2H	49.0349	DArT	PstI(BstNI)	bPb-5629	yes	1	-	-	-	-	-	-	-	5	87.3559	5.16567
bPb-6992	2H	49.0349	DArT	PstI(BstNI)	bPb-6992	yes	1	-	-	-	-	Bd02N23M90	-	-	3	91.5413	1.6165
bPb-0653	2H	50.0649	DArT	PstI(BstNI)	bPb-0653	yes	1	-	-	-	-	-	-	-	1	83	-
bPb-1664	2H	50.0649	DArT	PstI(BstNI)	bPb-1664	yes	1	-	-	-	-	Br2H05S93	-	-	1	95	-
bPb-8449	2H	50.0649	DArT	PstI(BstNI)	bPb-8449	yes	1	-	-	-	-	-	-	-	2	83.8064	2.55469
bPt-0193	2H	50.0649	DArT	PstI(TaqI)	bPt-0193	yes	1	-	-	-	-	Td09P04S94	-	-	1	94	-
bPt-6333	2H	50.0649	DArT	PstI(TaqI)	bPt-6333	yes	1	-	-	-	-	Td14N03S91	-	-	1	90	-
bPt-7209	2H	50.0649	DArT	PstI(TaqI)	bPt-7209	yes	1	-	-	-	-	Td09D06M93	-	-	1	93	-
bPt-8504	2H	50.0649	DArT	PstI(TaqI)	bPt-8504	yes	1	-	-	-	-	Td04K19S93	-	-	1	92	-
bPt-8970	2H	50.0649	DArT	PstI(TaqI)	bPt-8970	yes	1	-	-	-	-	Td09I21S92	-	-	1	93	-
bPt-9839	2H	50.0649	DArT	PstI(TaqI)	bPt-9839	yes	1	-	-	-	-	Td11P14S93	-	-	1	94	-
ABG459	2H	50.0649	other	-	ABG459	yes	1	-	-	-	ABG459(5)	ABG459	-	-	2	-	-
bPt-9234	2H	50.5815	DArT	PstI(TaqI)	bPt-9234	yes	1	-	-	-	-	Td03N22S86	-	-	1	86	-
ABG5	2H	52.0118	other	-	ABG5	yes	1	-	-	-	ABG005(5)	-	-	-	1	-	-
Bmac218	2H	52.0118	other	-	Bmac218	yes	1	-	-	-	Bmac0218	-	-	-	1	-	-
bPb-7299	2H	53.8435	DArT	PstI(BstNI)	bPb-7299	yes	1	-	-	-	-	-	-	-	1	78.2311	-
bPt-7362	2H	54.103	DArT	PstI(TaqI)	bPt-7362	yes	1	-	-	-	-	-	-	-	1	85	-
ABC454	2H	54.751	other	-	ABC454	yes	1	-	-	-	ABC454(6)	-	-	-	1	-	-
Pox	2H	54.7709	other	-	Pox	yes	1	-	-	-	-	Pox	-	-	1	-	-
HvUXS3	2H	55.5987	other	-	HvUXS3	yes	1	-	HvUXS3*	-	-	-	-	-	1	-	-
bPb-6835	2H	56.0243	DArT	PstI(BstNI)	bPb-6835	yes	1	-	-	-	-	-	-	-	4	83.3997	5.30368
bPb-0722	2H	56.7597	DArT	PstI(BstNI)	bPb-0722	yes	1	-	-	-	-	-	-	-	1	84.3284	-
GBM1251	2H	56.7597	other	-	GBM1251	yes	1	GBM1251	-	-	-	-	-	-	1	-	-
Bmag692	2H	57.6395	other	-	Bmag692	yes	1	Bmag0692	-	-	-	-	-	-	1	-	-
ABG461C	2H	57.8006	other	-	ABG461	no	4	-	-	-	ABG461C(6)	-	-	-	1	-	-
Adh8	2H	57.8512	other	-	Adh8	yes	1	-	-	-	-	Adh8	-	-	1	-	-
GBM1115	2H	58.7982	other	-	GBM1115	yes	1	-	GBM1115	-	-	-	-	-	1	-	-
bPb-2230	2H	60.4476	DArT	PstI(BstNI)	bPb-2230	yes	1	-	-	-	-	-	-	-	2	92.7824	1.18221
bPb-2013a	2H	62.5421	DArT	PstI(BstNI)	bPb-2013	no	2	-	-	-	-	-	-	-	3	92.2653	3.05105
bPb-3572a	2H	62.5421	DArT	PstI(BstNI)	bPb-3572	no	2	-	-	-	-	-	-	-	3	93.4346	1.47525
bPb-3985a	2H	62.5421	DArT	PstI(BstNI)	bPb-3985	no	2	-	-	-	-	-	-	-	3	94.0493	1.85882
bPb-2755a	2H	64.1655	DArT	PstI(BstNI)	bPb-2755	no	2	-	-	-	-	-	-	-	1	89.0815	-
bPb-3309a	2H	64.1655	DArT	PstI(BstNI)	bPb-3309	no	2	-	-	-	-	-	-	-	2	91.4262	3.76517
bPb-6735a	2H	64.1655	DArT	PstI(BstNI)	bPb-6735	no	2	-	-	-	-	-	-	-	2	87.0694	10.6302
bPb-9925	2H	64.1655	DArT	PstI(BstNI)	bPb-9925	yes	1	-	-	-	-	-	-	-	3	87.1037	2.77078
bPt-8775	2H	64.5949	DArT	PstI(TaqI)	bPt-8775	yes	1	-	-	-	-	-	-	-	1	80	-
MWG557	2H	66.2373	other	-	MWG557	yes	1	-	-	-	-	MWG557	-	-	1	-	-
AWBMA27	2H	66.7217	other	-	AWBMA27	yes	1	-	awbma27	-	-	-	-	-	1	-	-
bPb-0088	2H	67.349	DArT	PstI(BstNI)	bPb-0088	yes	1	-	-	-	-	Br2M06S86	-	-	2	84.9794	5.68605
bPb-2225	2H	67.349	DArT	PstI(BstNI)	bPb-2225	yes	1	-	-	-	-	Br1D06S84	-	-	2	86.7412	1.04819
bPb-0220	2H	68.1409	DArT	PstI(BstNI)	bPb-0220	yes	1	-	-	-	-	-	-	-	1	89.5329	-
ABG316C	2H	68.829	other	-	ABG316	no	3	-	-	-	-	ABG316C	-	-	1	-	-
bPb-4718	2H	69.5834	DArT	PstI(BstNI)	bPb-4718	yes	1	-	-	-	-	-	-	-	1	77	-
bPb-1072	2H	70.028	DArT	PstI(BstNI)	bPb-1072	yes	1	-	-	-	-	-	-	-	5	89.1078	5.03061
bPb-1628	2H	70.028	DArT	PstI(BstNI)	bPb-1628	yes	1	-	-	-	-	-	-	-	5	89.5885	3.66556
bPb-5087	2H	70.028	DArT	PstI(BstNI)	bPb-5087	yes	1	-	-	-	-	-	-	-	5	86.3595	4.19022
bPb-6970	2H	70.028	DArT	PstI(BstNI)	bPb-6970	yes	1	-	-	-	-	-	-	-	5	89.4471	4.68922
AWBMA14	2H	70.028	other	-	AWBMA14	yes	1	-	awbma14	-	-	-	-	-	1	-	-
AWBMA33	2H	70.028	other	-	AWBMA33	yes	1	-	awbma33	-	-	-	-	-	1	-	-
Bmag479	2H	70.028	other	-	Bmag479	yes	1	Bmag0479	-	-	-	-	-	-	1	-	-
Bmag639	2H	70.028	other	-	Bmag639	yes	1	Bmag0639	-	-	-	-	-	-	1	-	-
PSR126	2H	70.028	other	-	PSR126	yes	1	-	psr126	-	-	-	-	-	1	-	-
bPb-3056	2H	70.8098	DArT	PstI(BstNI)	bPb-3056	yes	1	-	-	-	-	-	-	-	4	87.731	2.67756
bPb-6881	2H	70.8098	DArT	PstI(BstNI)	bPb-6881	yes	1	-	-	-	-	-	-	-	4	89.2909	2.68523
bPb-1836	2H	71.0098	DArT	PstI(BstNI)	bPb-1836	yes	1	-	-	-	-	Bd06O08M93	-	-	3	88.8539	6.37594
bPt-4471	2H	71.0098	DArT	PstI(TaqI)	bPt-4471	yes	1	-	-	-	-	Td15N07M84	-	-	1	83	-
bPt-5796	2H	71.0098	DArT	PstI(TaqI)	bPt-5796	yes	1	-	-	-	-	-	-	-	1	78	-
BE195462	2H	71.0098	other	-	BE195462	yes	1	-	-	-	BE195462	-	-	-	1	-	-
bPb-5439	2H	71.0548	DArT	PstI(BstNI)	bPb-5439	yes	1	-	-	-	-	Bd08L14S91	-	-	1	92	-
bPb-7039	2H	71.0548	DArT	PstI(BstNI)	bPb-7039	yes	1	-	-	-	-	Bd09M24M94	-	-	1	95	-
ABC309	2H	71.2153	other	-	ABC309	yes	1	-	ABC309	-	-	-	-	-	1	-	-
ABC468	2H	71.2153	other	-	ABC468	yes	1	-	ABC468	-	-	-	-	-	1	-	-
CDO474a	2H	71.2153	other	-	CDO474	no	2	-	CDO474a	-	-	-	-	-	1	-	-
HvHOTRI	2H	71.2153	other	-	HvHOTRI	yes	1	-	HvHOTRI	-	-	-	-	-	1	-	-
bPb-9992	2H	71.3733	DArT	PstI(BstNI)	bPb-9992	yes	1	-	-	-	-	-	-	-	1	83.4768	-
bPb-2219	2H	71.3743	DArT	PstI(BstNI)	bPb-2219	yes	1	-	-	-	-	-	-	-	2	85.5802	3.88083
bPb-3677	2H	71.3743	DArT	PstI(BstNI)	bPb-3677	yes	1	-	-	-	-	-	-	-	1	81.9426	-
bPb-8700	2H	72.0887	DArT	PstI(BstNI)	bPb-8700	yes	1	-	-	-	-	-	-	-	1	92	-
bPt-6117	2H	72.0887	DArT	PstI(TaqI)	bPt-6117	yes	1	-	-	-	-	Td15A04M88	-	-	1	90	-
ABC167B	2H	72.0887	other	-	ABC167	no	2	-	-	-	-	ABC167B	-	-	1	-	-
GBM1459	2H	72.2917	other	-	GBM1459	yes	1	GBM1459	-	-	-	-	-	-	1	-	-
HvGLUEND	2H	72.2917	other	-	HvGLUEND	yes	1	HvGLUEND	-	-	-	-	-	-	1	-	-
Bmag518	2H	72.4643	other	-	Bmag518	yes	1	-	-	-	-	-	Bmag0518	Bmag0518	2	-	-
bPb-3575	2H	72.4653	DArT	PstI(BstNI)	bPb-3575	yes	1	-	-	-	-	-	-	-	1	94.868	-
bPb-5449	2H	77.4094	DArT	PstI(BstNI)	bPb-5449	yes	1	-	-	-	-	-	-	-	1	79.5123	-
bPb-8779	2H	77.4104	DArT	PstI(BstNI)	bPb-8779	yes	1	-	-	-	-	-	-	-	1	79.9931	-
ABC306	2H	77.4104	other	-	ABC306	yes	1	-	-	-	ABC306(8)	-	-	-	1	-	-
BF254482	2H	77.4104	other	-	BF254482	yes	1	-	-	-	BF254482	-	-	-	1	-	-
BF263212	2H	77.4104	other	-	BF263212	yes	1	-	-	-	BF263212	-	-	-	1	-	-
BG414526	2H	77.4104	other	-	BG414526	yes	1	-	-	-	BG414526	-	-	-	1	-	-
Bmac93	2H	77.4104	other	-	Bmac93	yes	1	-	Bmac93	Bmac93	Bmac0093	-	-	Bmac0093	4	-	-
Bmag114	2H	77.4104	other	-	Bmag114	yes	1	-	-	-	Bmag0114new	-	-	-	1	-	-
CDO370	2H	77.4104	other	-	CDO370	yes	1	-	CDO370	-	-	-	-	-	1	-	-
EBmac557	2H	77.4104	other	-	EBmac557	yes	1	-	-	-	EBmac0557	-	-	-	1	-	-
EBmac684	2H	77.4104	other	-	EBmac684	yes	1	-	-	-	EBmac0684	-	-	-	1	-	-
GBM1232	2H	77.4104	other	-	GBM1232	yes	1	-	GBM1232	-	-	-	-	-	1	-	-
GBMS160	2H	77.4104	other	-	GBMS160	yes	1	-	GBMS160	-	-	-	-	-	1	-	-
WG222d	2H	77.4104	other	-	WG222	no	4	-	WG222d	-	-	-	-	-	1	-	-
WG222e	2H	77.4104	other	-	WG222	no	4	-	WG222e	-	-	-	-	-	1	-	-
WG789A	2H	77.4104	other	-	WG789	no	3	-	WG789b	-	-	-	-	-	1	-	-
WG996	2H	77.4104	other	-	WG996	yes	1	-	WG996	-	-	-	-	-	1	-	-
BF064492	2H	77.4114	other	-	BF064492	yes	1	-	-	-	BF064492	-	-	-	1	-	-
BF261363A	2H	77.4114	other	-	BF261363A	yes	1	-	-	-	BF261363A	-	-	-	1	-	-
Bmac126	2H	79.5521	other	-	Bmac126	yes	1	Bmac0126	-	-	-	-	-	-	1	-	-
Bmag350	2H	79.5521	other	-	Bmag350	yes	1	Bmag0350	-	-	-	-	-	-	1	-	-
Bmag813	2H	79.5521	other	-	Bmag813	yes	1	Bmag0813	-	-	-	-	-	-	1	-	-
Bmag829	2H	79.5521	other	-	Bmag829	yes	1	Bmag0829	-	-	-	-	-	-	1	-	-
EBmac615	2H	79.5521	other	-	EBmac615	yes	1	EBmac0615	-	-	-	-	-	-	1	-	-
GBMS0160	2H	79.5521	other	-	GBMS0160	yes	1	GBMS0160	-	-	-	-	-	-	1	-	-
GMS3	2H	79.5521	other	-	GMS3	yes	1	GMS0003	-	-	-	-	-	-	1	-	-
bPb-6088	2H	81.7001	DArT	PstI(BstNI)	bPb-6088	yes	1	-	-	-	-	-	-	-	7	87.0359	3.99885
bPb-6951	2H	81.7001	DArT	PstI(BstNI)	bPb-6951	yes	1	-	-	-	-	-	-	-	1	94.2458	-
bPb-4377	2H	81.9012	DArT	PstI(BstNI)	bPb-4377	yes	1	-	-	-	-	-	-	-	1	82.2166	-
bPb-5440	2H	82.0986	DArT	PstI(BstNI)	bPb-5440	yes	1	-	-	-	-	-	-	-	6	89.4135	3.66458
bPb-4040	2H	82.1319	DArT	PstI(BstNI)	bPb-4040	yes	1	-	-	-	-	-	-	-	6	86.1335	5.41927
bPb-6438	2H	82.1319	DArT	PstI(BstNI)	bPb-6438	yes	1	-	-	-	-	Bd03O24M82	-	-	2	81.258	1.0493
bPt-3082	2H	82.318	DArT	PstI(TaqI)	bPt-3082	yes	1	-	-	-	-	Td18H15S84	-	-	1	88	-
bPb-9754	2H	82.7716	DArT	PstI(BstNI)	bPb-9754	yes	1	-	-	-	-	-	-	-	6	86.7189	3.99115
bPb-8100	2H	83.0603	DArT	PstI(BstNI)	bPb-8100	yes	1	-	-	-	-	Br2I05S86	-	-	3	87.9616	2.56406
bPt-0858	2H	83.0603	DArT	PstI(TaqI)	bPt-0858	yes	1	-	-	-	-	-	-	-	1	92	-
bPt-4657	2H	83.0603	DArT	PstI(TaqI)	bPt-4657	yes	1	-	-	-	-	Td14K08S93	-	-	1	93	-
bPt-4848	2H	83.0603	DArT	PstI(TaqI)	bPt-4848	yes	1	-	-	-	-	-	-	-	1	90	-
bPt-5317	2H	83.0603	DArT	PstI(TaqI)	bPt-5317	yes	1	-	-	-	-	Td08J19S91	-	-	1	91	-
bPt-6088	2H	83.0603	DArT	PstI(TaqI)	bPt-6088	yes	1	-	-	-	-	Td24J19S88	-	-	1	92	-
bPt-9686	2H	83.0603	DArT	PstI(TaqI)	bPt-9686	yes	1	-	-	-	-	Td10B03S89	-	-	1	90	-
bBE54D	2H	83.0603	other	-	bBE54	no	5	-	-	-	-	bBE54D	-	-	1	-	-
Bmag711	2H	83.1136	other	-	Bmag711	yes	1	Bmag0711	-	-	-	-	-	-	1	-	-
BF263615	2H	83.9517	other	-	BF263615	yes	1	-	-	-	BF263615	-	-	-	1	-	-
BI954497B	2H	83.9517	other	-	BI954497	no	2	-	-	-	BI954497B	-	-	-	1	-	-
Bmag378	2H	83.9517	other	-	Bmag378	yes	1	-	Bmag378	-	Bmag0378	-	-	-	2	-	-
CDO366	2H	83.9517	other	-	CDO366	yes	1	-	CDO366	-	-	-	-	-	1	-	-
bPt-6367	2H	83.9527	DArT	PstI(TaqI)	bPt-6367	yes	1	-	-	-	-	Td11J04S88	-	-	1	89	-
bPt-6949	2H	84.8245	DArT	PstI(TaqI)	bPt-6949	yes	1	-	-	-	-	Td19B21M84	-	-	1	89	-
Bmag381	2H	84.8245	other	-	Bmag381	yes	1	-	Bmag381	-	-	-	-	-	1	-	-
CDO588	2H	84.8245	other	-	CDO588	yes	1	-	CDO588	-	-	CDO588	-	-	2	-	-
ABG714B	2H	85.0325	other	-	ABG714	no	2	-	-	-	ABG714B	-	-	-	1	-	-
ctg9802	2H	85.0325	other	-	ctg9802	yes	1	-	-	-	ctg9802	-	-	-	1	-	-
AWBMS56	2H	85.7294	other	-	AWBMS56	yes	1	AWBMS0056	-	-	-	-	-	-	1	-	-
bPt-3512	2H	85.7304	DArT	PstI(TaqI)	bPt-3512	yes	1	-	-	-	-	Td09P20M94	-	-	1	92	-
bPb-0827	2H	86.4116	DArT	PstI(BstNI)	bPb-0827	yes	1	-	-	-	-	-	-	-	1	87.5787	-
CDO474b	2H	86.4116	other	-	CDO474	no	2	-	CDO474b	-	-	-	-	-	1	-	-
WG180	2H	86.4116	other	-	WG180	yes	1	-	WG180	-	-	-	-	-	1	-	-
bPt-7557	2H	86.6579	DArT	PstI(TaqI)	bPt-7557	yes	1	-	-	-	-	Td09M19S94	-	-	1	95	-
TLM3	2H	86.6579	other	-	TLM3	yes	1	-	-	-	-	TLM3	-	-	1	-	-
bPb-0890	2H	86.9904	DArT	PstI(BstNI)	bPb-0890	yes	1	-	-	-	-	-	-	-	1	88.51	-
bPb-6207	2H	86.9904	DArT	PstI(BstNI)	bPb-6207	yes	1	-	-	-	-	-	-	-	1	90.5072	-
BE231256	2H	86.9904	other	-	BE231256	yes	1	-	-	-	BE231256	-	-	-	1	-	-
BF618992	2H	86.9904	other	-	BF618992	yes	1	-	-	-	BF618992	-	-	-	1	-	-
bPt-8302	2H	88.7	DArT	PstI(TaqI)	bPt-8302	yes	1	-	-	-	-	-	-	-	1	79	-
ABC152D	2H	89.6932	other	-	ABC152	no	8	-	-	-	-	ABC152D	-	-	1	-	-
bPb-6055	2H	90.4596	DArT	PstI(BstNI)	bPb-6055	yes	1	-	-	-	-	-	-	-	1	89.3442	-
Bmac216	2H	92.1007	other	-	Bmac216	yes	1	Bmac0216	-	-	-	-	-	-	1	-	-
Vrs1	2H	92.5718	other	-	Vrs1	yes	1	-	Vrs1	-	-	-	-	-	1	-	-
Hv5s	2H	95.3578	other	-	Hv5s	yes	1	HV0005s	-	-	-	-	-	-	1	-	-
Bmag125	2H	95.3588	other	-	Bmag125	yes	1	Bmag0125	-	Bmag125	-	-	-	-	2	-	-
bPb-0858	2H	95.679	DArT	PstI(BstNI)	bPb-0858	yes	1	-	-	-	-	Bd04J19S85	-	-	1	85	-
BF623140	2H	95.9538	other	-	BF623140	yes	1	-	-	-	BF623140	-	-	-	1	-	-
BF624673	2H	97.0078	other	-	BF624673	yes	1	-	-	-	BF624673	-	-	-	1	-	-
BG300452	2H	97.0078	other	-	BG300452	yes	1	-	-	-	BG300452	-	-	-	1	-	-
bPb-1179	2H	98.213	DArT	PstI(BstNI)	bPb-1179	yes	1	-	-	-	-	-	-	-	1	93.8014	-
bPb-8143	2H	98.213	DArT	PstI(BstNI)	bPb-8143	yes	1	-	-	-	-	-	-	-	1	88.8376	-
ksuF15	2H	98.213	other	-	ksuF15	yes	1	-	ksuF15	-	-	-	-	-	1	-	-
ksuF2	2H	98.213	other	-	ksuF2	yes	1	-	ksuF2*	-	-	-	-	-	1	-	-
bPt-0663	2H	98.5571	DArT	PstI(TaqI)	bPt-0663	yes	1	-	-	-	-	Td21K04M93	-	-	1	94	-
bPt-8737	2H	99.1128	DArT	PstI(TaqI)	bPt-8737	yes	1	-	-	-	-	-	-	-	1	78	-
bPb-3769	2H	99.3954	DArT	PstI(BstNI)	bPb-3769	yes	1	-	-	-	-	-	-	-	2	86.1527	0.201609
EBmatc39	2H	99.8626	other	-	EBmatc39	yes	1	EBmatc0039	Ebmatc39	-	-	-	-	-	2	-	-
ctg15632	2H	100.775	other	-	ctg15632	yes	1	-	-	-	ctg15632	-	-	-	1	-	-
MWG503	2H	100.775	other	-	MWG503	yes	1	-	-	-	MWG503(11)	MWG503	-	-	2	-	-
bPb-7991	2H	101.273	DArT	PstI(BstNI)	bPb-7991	yes	1	-	-	-	-	Bd09D13M92	-	-	4	89.34	3.46806
bPb-1926	2H	102.116	DArT	PstI(BstNI)	bPb-1926	yes	1	-	-	-	-	Bd06E12M91	-	-	6	86.7683	6.27186
AW983293A	2H	102.116	other	-	AW983293	no	2	-	-	-	AW983293A	-	-	-	1	-	-
BE196192	2H	102.116	other	-	BE196192	yes	1	-	-	-	BE196192	-	-	-	1	-	-
BE231098	2H	102.116	other	-	BE231098	yes	1	-	-	-	BE231098	-	-	-	1	-	-
BF253600	2H	102.116	other	-	BF253600	yes	1	-	-	-	BF253600	-	-	-	1	-	-
BF265857	2H	102.116	other	-	BF265857	yes	1	-	-	-	BF265857	-	-	-	1	-	-
Ha2	2H	102.116	other	-	Ha2	yes	1	-	Ha2	-	-	-	-	-	1	-	-
bPb-3563	2H	102.379	DArT	PstI(BstNI)	bPb-3563	yes	1	-	-	-	-	Bd08N16M90	-	-	6	89.4462	3.0618
bPb-6194	2H	102.379	DArT	PstI(BstNI)	bPb-6194	yes	1	-	-	-	-	-	-	-	6	90.2587	3.13922
bPt-3891	2H	102.379	DArT	PstI(TaqI)	bPt-3891	yes	1	-	-	-	-	Td06A20M89	-	-	1	90	-
BI954724	2H	102.379	other	-	BI954724	yes	1	-	-	-	BI954724	-	-	-	1	-	-
BE558794B	2H	103.61	other	-	BE558794B	yes	1	-	-	-	BE558794B	-	-	-	1	-	-
AWBMA21	2H	105.459	other	-	AWBMA21	yes	1	-	awbma21	-	-	-	-	-	1	-	-
cMWG694	2H	105.459	other	-	cMWG694	yes	1	-	cmwg694	-	-	-	-	-	1	-	-
S120	2H	105.459	other	-	S120	yes	1	-	S120	-	-	-	-	-	1	-	-
BG343659	2H	105.794	other	-	BG343659	yes	1	-	-	-	BG343659	-	-	-	1	-	-
MWG882A	2H	108.026	other	-	MWG882A	yes	1	-	-	-	MWG882A	-	-	-	1	-	-
bPb-3653	2H	108.051	DArT	PstI(BstNI)	bPb-3653	yes	1	-	-	-	-	-	-	-	2	82.47	2.2583
bPb-1772	2H	108.209	DArT	PstI(BstNI)	bPb-1772	yes	1	-	-	-	-	-	-	-	2	81.5638	3.4315
bPb-4577	2H	108.716	DArT	PstI(BstNI)	bPb-4577	yes	1	-	-	-	-	-	-	-	1	79.1799	-
bPb-8737	2H	108.716	DArT	PstI(BstNI)	bPb-8737	yes	1	-	-	-	-	-	-	-	2	82.7527	0.945061
bPb-8260	2H	109.25	DArT	PstI(BstNI)	bPb-8260	yes	1	-	-	-	-	-	-	-	1	92.7329	-
GBM1208	2H	109.362	other	-	GBM1208	yes	1	-	GBM1208	-	-	-	-	-	1	-	-
bPb-0994	2H	113.247	DArT	PstI(BstNI)	bPb-0994	yes	1	-	-	-	-	-	-	-	3	81.8963	3.95684
ABG72	2H	114.383	other	-	ABG72	yes	1	-	-	-	-	ABG072	-	-	1	-	-
bPb-2481	2H	114.399	DArT	PstI(BstNI)	bPb-2481	yes	1	-	-	-	-	-	-	-	2	85.3504	1.69806
bPb-6822	2H	114.399	DArT	PstI(BstNI)	bPb-6822	yes	1	-	-	-	-	-	-	-	2	85.1457	3.59933
bPb-3870	2H	114.612	DArT	PstI(BstNI)	bPb-3870	yes	1	-	-	-	-	-	-	-	4	90.8109	2.26093
bPb-8274	2H	115.159	DArT	PstI(BstNI)	bPb-8274	yes	1	-	-	-	-	Bd05M14S94	-	-	2	88.4496	7.84939
Crg3A	2H	115.159	other	-	Crg3A	yes	1	-	-	-	-	Crg3A	-	-	1	-	-
ksuD22	2H	119.896	other	-	ksuD22	yes	1	-	ksuD22	-	-	-	-	-	1	-	-
bPb-2680	2H	119.897	DArT	PstI(BstNI)	bPb-2680	yes	1	-	-	-	-	-	-	-	1	88.7639	-
bPb-4184	2H	119.897	DArT	PstI(BstNI)	bPb-4184	yes	1	-	-	-	-	-	-	-	1	89.1526	-
bPb-9258	2H	119.897	DArT	PstI(BstNI)	bPb-9258	yes	1	-	-	-	-	-	-	-	3	89.3704	2.9357
bPb-1266	2H	122.28	DArT	PstI(BstNI)	bPb-1266	yes	1	-	-	-	-	-	-	-	2	90.3432	3.58762
bPb-8949	2H	122.28	DArT	PstI(BstNI)	bPb-8949	yes	1	-	-	-	-	-	-	-	2	92.2462	1.99707
bPb-9458	2H	122.28	DArT	PstI(BstNI)	bPb-9458	yes	1	-	-	-	-	-	-	-	2	90.7609	0.0365928
bPb-0590	2H	123.703	DArT	PstI(BstNI)	bPb-0590	yes	1	-	-	-	-	-	-	-	2	85.5041	5.83385
bPb-0541	2H	123.936	DArT	PstI(BstNI)	bPb-0541	yes	1	-	-	-	-	Bd05D04M87	-	-	3	84.3464	1.90117
bPt-8117	2H	123.936	DArT	PstI(TaqI)	bPt-8117	yes	1	-	-	-	-	-	-	-	1	82	-
bPt-8621	2H	123.936	DArT	PstI(TaqI)	bPt-8621	yes	1	-	-	-	-	Td22K05M85	-	-	1	86	-
bPb-7992	2H	124.745	DArT	PstI(BstNI)	bPb-7992	yes	1	-	-	-	-	-	-	-	2	83.9643	9.11805
bPb-5342	2H	124.746	DArT	PstI(BstNI)	bPb-5342	yes	1	-	-	-	-	-	-	-	1	83	-
CDO665	2H	125.058	other	-	CDO665	yes	1	-	CDO665	-	-	-	-	-	1	-	-
bPb-6688	2H	125.059	DArT	PstI(BstNI)	bPb-6688	yes	1	-	-	-	-	-	-	-	2	88.0831	1.00173
GBM1385	2H	125.06	other	-	GBM1385	yes	1	GBM1385	-	-	-	-	-	-	1	-	-
EBmac415	2H	128.78	other	-	EBmac415	yes	1	EBmac0415	-	-	EBmac0415	-	-	-	3	-	-
bPb-7124	2H	129.097	DArT	PstI(BstNI)	bPb-7124	yes	1	-	-	-	-	-	-	-	1	84.5073	-
BF265762C	2H	129.246	other	-	BF265762	no	2	-	-	-	BF265762C	-	-	-	1	-	-
BI954497A	2H	129.246	other	-	BI954497	no	2	-	-	-	BI954497A	-	-	-	1	-	-
HVM54	2H	129.246	other	-	HVM54	yes	1	HVM0054	-	-	HVM54	-	HVM54	HVM54	4	-	-
ABC252	2H	131.486	other	-	ABC252	yes	1	-	-	-	-	ABC252	-	-	1	-	-
bPb-0223	2H	131.487	DArT	PstI(BstNI)	bPb-0223	yes	1	-	-	-	-	Bd06B03M87	-	-	1	87	-
bPb-1103	2H	131.487	DArT	PstI(BstNI)	bPb-1103	yes	1	-	-	-	-	-	-	-	4	91.8581	4.32559
bPb-2971	2H	131.487	DArT	PstI(BstNI)	bPb-2971	yes	1	-	-	-	-	Bd07L20S95	-	-	1	95	-
bPb-3925	2H	131.487	DArT	PstI(BstNI)	bPb-3925	yes	1	-	-	-	-	-	-	-	4	88.7518	7.92318
bPb-8302	2H	131.487	DArT	PstI(BstNI)	bPb-8302	yes	1	-	-	-	-	Bd09N08M89	-	-	5	87.3776	3.82922
bPt-6659	2H	131.487	DArT	PstI(TaqI)	bPt-6659	yes	1	-	-	-	-	Td19P04S96	-	-	1	96	-
bPb-3536	2H	132.782	DArT	PstI(BstNI)	bPb-3536	yes	1	-	-	-	-	-	-	-	1	87.1293	-
bPb-5755	2H	133.295	DArT	PstI(BstNI)	bPb-5755	yes	1	-	-	-	-	Bd07I22M88	-	-	3	86.4038	1.38588
bPb-3858	2H	134.68	DArT	PstI(BstNI)	bPb-3858	yes	1	-	-	-	-	Bd06P10M91	-	-	3	90.4764	2.74236
bPb-5942	2H	136.559	DArT	PstI(BstNI)	bPb-5942	yes	1	-	-	-	-	-	-	-	2	83.5685	3.33554
bPb-7018	2H	137.871	DArT	PstI(BstNI)	bPb-7018	yes	1	-	-	-	-	-	-	-	1	76.5371	-
bPb-1126	2H	138.231	DArT	PstI(BstNI)	bPb-1126	yes	1	-	-	-	-	-	-	-	1	92.9703	-
bPb-4863	2H	138.231	DArT	PstI(BstNI)	bPb-4863	yes	1	-	-	-	-	-	-	-	1	93.4763	-
bPb-4997	2H	138.231	DArT	PstI(BstNI)	bPb-4997	yes	1	-	-	-	-	-	-	-	1	92.3432	-
bPb-6169	2H	138.231	DArT	PstI(BstNI)	bPb-6169	yes	1	-	-	-	-	-	-	-	1	92.6996	-
bPb-8464	2H	138.231	DArT	PstI(BstNI)	bPb-8464	yes	1	-	-	-	-	-	-	-	1	94.247	-
bPb-9267	2H	138.231	DArT	PstI(BstNI)	bPb-9267	yes	1	-	-	-	-	-	-	-	1	85.9994	-
bPb-7588	2H	138.796	DArT	PstI(BstNI)	bPb-7588	yes	1	-	-	-	-	-	-	-	1	79.4282	-
bPb-3334	2H	139.035	DArT	PstI(BstNI)	bPb-3334	yes	1	-	-	-	-	-	-	-	2	90.7079	5.52166
bPb-7816	2H	139.035	DArT	PstI(BstNI)	bPb-7816	yes	1	-	-	-	-	Bd02N09M89	-	-	5	86.7359	7.89915
bPb-7890	2H	139.035	DArT	PstI(BstNI)	bPb-7890	yes	1	-	-	-	-	-	-	-	3	85.785	8.63856
BCD266	2H	139.035	other	-	BCD266	yes	1	-	bcd266	-	-	-	-	-	1	-	-
bPb-8008	2H	139.285	DArT	PstI(BstNI)	bPb-8008	yes	1	-	-	-	-	Br1F05S91	-	-	3	89.6766	2.01885
bPb-0659	2H	139.485	DArT	PstI(BstNI)	bPb-0659	yes	1	-	-	-	-	-	-	-	3	85.9127	5.62306
ABC157	2H	139.485	other	-	ABC157	yes	1	-	ABC157	-	-	ABC157	-	-	2	-	-
bPb-4768	2H	139.569	DArT	PstI(BstNI)	bPb-4768	yes	1	-	-	-	-	Bd05A12S90	-	-	5	86.4618	6.59976
bPb-1066	2H	139.751	DArT	PstI(BstNI)	bPb-1066	yes	1	-	-	-	-	Br1A12S84	-	-	5	89.8676	4.22216
bPb-4094	2H	139.751	DArT	PstI(BstNI)	bPb-4094	yes	1	-	-	-	-	Br1I24S86	-	-	6	90.4891	3.76893
bPb-4228	2H	139.751	DArT	PstI(BstNI)	bPb-4228	yes	1	-	-	-	-	-	-	-	2	87.4364	1.28457
bPb-6047	2H	139.751	DArT	PstI(BstNI)	bPb-6047	yes	1	-	-	-	-	Br2G05S84	-	-	6	89.8236	5.26888
bPb-8948	2H	139.751	DArT	PstI(BstNI)	bPb-8948	yes	1	-	-	-	-	-	-	-	1	80.0244	-
bPt-0914	2H	139.751	DArT	PstI(TaqI)	bPt-0914	yes	1	-	-	-	-	Td04A13S92	-	-	1	94	-
bPt-6127	2H	139.751	DArT	PstI(TaqI)	bPt-6127	yes	1	-	-	-	-	Td21C02S90	-	-	1	91	-
bPb-0326	2H	139.913	DArT	PstI(BstNI)	bPb-0326	yes	1	-	-	-	-	-	-	-	5	89.5266	4.49056
bPb-1154	2H	139.913	DArT	PstI(BstNI)	bPb-1154	yes	1	-	-	-	-	Br1J03S86	-	-	3	82.4856	2.41298
bPt-0611	2H	140.286	DArT	PstI(TaqI)	bPt-0611	yes	1	-	-	-	-	-	-	-	1	81	-
bPt-1193	2H	140.286	DArT	PstI(TaqI)	bPt-1193	yes	1	-	-	-	-	Td15E20S86	-	-	1	87	-
bPt-7803	2H	140.286	DArT	PstI(TaqI)	bPt-7803	yes	1	-	-	-	-	Td16J19S82	-	-	1	82	-
bPb-9857	2H	140.793	DArT	PstI(BstNI)	bPb-9857	yes	1	-	-	-	-	-	-	-	1	88.1468	-
bPb-0775	2H	140.871	DArT	PstI(BstNI)	bPb-0775	yes	1	-	-	-	-	Br2H21S89	-	-	4	86.8313	2.35252
bPt-1858	2H	140.871	DArT	PstI(TaqI)	bPt-1858	yes	1	-	-	-	-	Td15B13S82	-	-	1	83	-
bPb-9800	2H	141.767	DArT	PstI(BstNI)	bPb-9800	yes	1	-	-	-	-	-	-	-	3	87.8231	6.12873
ABG317A	2H	145.091	other	-	ABG317	no	2	-	-	-	-	ABG317A	-	-	1	-	-
ABG317B	2H	145.464	other	-	ABG317	no	2	-	-	-	-	ABG317B	-	-	1	-	-
bPb-6087	2H	145.551	DArT	PstI(BstNI)	bPb-6087	yes	1	-	-	-	-	Br2B18S96	-	-	4	91.1996	5.04608
bPb-8204	2H	145.551	DArT	PstI(BstNI)	bPb-8204	yes	1	-	-	-	-	-	-	-	2	82.3886	2.62931
bPt-0403	2H	145.551	DArT	PstI(TaqI)	bPt-0403	yes	1	-	-	-	-	Td24M18S88	-	-	1	92	-
bPt-0844	2H	145.551	DArT	PstI(TaqI)	bPt-0844	yes	1	-	-	-	-	Td08M18S92	-	-	1	92	-
bPt-2440	2H	145.551	DArT	PstI(TaqI)	bPt-2440	yes	1	-	-	-	-	Td05N08S90	-	-	1	90	-
bPt-4980	2H	145.551	DArT	PstI(TaqI)	bPt-4980	yes	1	-	-	-	-	Td01H13S94	-	-	1	95	-
bPt-9339	2H	145.551	DArT	PstI(TaqI)	bPt-9339	yes	1	-	-	-	-	Td13P19S89	-	-	1	91	-
bPb-2244	2H	145.951	DArT	PstI(BstNI)	bPb-2244	yes	1	-	-	-	-	-	-	-	5	86.5302	3.28796
bPb-9199	2H	145.951	DArT	PstI(BstNI)	bPb-9199	yes	1	-	-	-	-	Br1N09S82	-	-	5	90.0583	4.24325
ABC165	2H	145.951	other	-	ABC165	no	2	-	ABC165	-	-	-	-	-	1	-	-
BF616535	2H	145.951	other	-	BF616535	yes	1	-	-	-	BF616535	-	-	-	1	-	-
HvCSG	2H	145.951	other	-	HvCSG	yes	1	HVCSG	-	-	-	-	-	-	1	-	-
bPb-7211	2H	146.301	DArT	PstI(BstNI)	bPb-7211	yes	1	-	-	-	-	-	-	-	2	93.0276	3.32479
bPt-6946	2H	146.341	DArT	PstI(TaqI)	bPt-6946	yes	1	-	-	-	-	-	-	-	1	77	-
bPb-2587	2H	146.342	DArT	PstI(BstNI)	bPb-2587	yes	1	-	-	-	-	-	-	-	4	92.8069	3.51226
bPb-5203	2H	146.342	DArT	PstI(BstNI)	bPb-5203	yes	1	-	-	-	-	-	-	-	4	91.3309	4.26467
ABC153	2H	146.342	other	-	ABC153	yes	1	-	ABC153	-	-	ABC153	-	-	2	-	-
bPb-1815	2H	146.58	DArT	PstI(BstNI)	bPb-1815	yes	1	-	-	-	-	Bd03I01M88	-	-	3	90.1894	2.02504
bPt-4590	2H	146.58	DArT	PstI(TaqI)	bPt-4590	yes	1	-	-	-	-	Td22P08M90	-	-	1	90	-
bPt-8070	2H	146.58	DArT	PstI(TaqI)	bPt-8070	yes	1	-	-	-	-	Td19G18M84	-	-	1	86	-
bPb-4092	2H	146.636	DArT	PstI(BstNI)	bPb-4092	yes	1	-	-	-	-	Bd02P16M88	-	-	4	90.3793	4.70023
bPb-7841	2H	146.636	DArT	PstI(BstNI)	bPb-7841	yes	1	-	-	-	-	-	-	-	4	90.4419	1.75034
BF628577	2H	146.903	other	-	BF628577	yes	1	-	-	-	BF628577	-	-	-	1	-	-
bPb-0303	2H	147.614	DArT	PstI(BstNI)	bPb-0303	yes	1	-	-	-	-	-	-	-	6	87.8064	4.94534
bPb-1986	2H	147.614	DArT	PstI(BstNI)	bPb-1986	yes	1	-	-	-	-	-	-	-	6	89.4275	4.07335
bPb-2831	2H	147.614	DArT	PstI(BstNI)	bPb-2831	yes	1	-	-	-	-	-	-	-	1	89.8741	-
bPb-7208	2H	147.614	DArT	PstI(BstNI)	bPb-7208	yes	1	-	-	-	-	-	-	-	4	86.7324	7.83758
BE602323	2H	147.614	other	-	BE602323	yes	1	-	-	-	BE602323	-	-	-	1	-	-
BG299587A	2H	147.951	other	-	BG299587A	yes	1	-	-	-	BG299587A	-	-	-	1	-	-
bPb-8530	2H	149.091	DArT	PstI(BstNI)	bPb-8530	yes	1	-	-	-	-	-	-	-	3	85.5194	8.3184
bPb-1184	2H	149.436	DArT	PstI(BstNI)	bPb-1184	yes	1	-	-	-	-	-	-	-	1	89.303	-
bPb-1566	2H	149.436	DArT	PstI(BstNI)	bPb-1566	yes	1	-	-	-	-	-	-	-	1	79.4708	-
bPb-5460	2H	149.437	DArT	PstI(BstNI)	bPb-5460	yes	1	-	-	-	-	-	-	-	4	89.9644	3.19787
bPb-5619	2H	149.437	DArT	PstI(BstNI)	bPb-5619	yes	1	-	-	-	-	-	-	-	3	87.7569	4.05562
ksuF41	2H	149.437	other	-	ksuF41	yes	1	-	ksuF41	-	-	-	-	-	1	-	-
bPb-1593	2H	149.438	DArT	PstI(BstNI)	bPb-1593	yes	1	-	-	-	-	-	-	-	3	82.3142	4.8193
bPb-8255	2H	149.438	DArT	PstI(BstNI)	bPb-8255	yes	1	-	-	-	-	-	-	-	2	83.7087	2.11538
bPb-5558	2H	150.104	DArT	PstI(BstNI)	bPb-5558	yes	1	-	-	-	-	-	-	-	1	77.5117	-
ABG316E	2H	150.833	other	-	ABG316	no	3	-	-	-	-	ABG316E	-	-	1	-	-
BI947774C	2H	151.077	other	-	BI947774	no	4	-	-	-	BI947774C	-	-	-	1	-	-
BCD292	2H	151.228	other	-	BCD292	yes	1	-	bcd292	-	-	-	-	-	1	-	-
Pcr1	2H	153.645	other	-	Pcr1	yes	1	-	-	-	-	Pcr1	-	-	1	-	-
CDO678a	2H	153.959	other	-	CDO678	no	2	-	CDO678a	-	-	-	-	-	1	-	-
CDO36	2H	154.995	other	-	CDO36	yes	1	-	CDO36	-	-	-	-	-	1	-	-
bPb-1611	2H	155.555	DArT	PstI(BstNI)	bPb-1611	yes	1	-	-	-	-	-	-	-	6	89.1954	4.63294
bPt-1040	2H	155.556	DArT	PstI(TaqI)	bPt-1040	yes	1	-	-	-	-	Td12P01M91	-	-	1	91	-
bPb-1051	2H	156.42	DArT	PstI(BstNI)	bPb-1051	yes	1	-	-	-	-	-	-	-	1	91.7075	-
bPb-1415	2H	156.42	DArT	PstI(BstNI)	bPb-1415	yes	1	-	-	-	-	Br1A08S86	-	-	2	88.4374	6.27539
bPb-6777b	2H	156.446	DArT	PstI(BstNI)	bPb-6777	no	2	-	-	-	-	-	-	-	3	84.5525	3.5759
bPb-8734	2H	156.447	DArT	PstI(BstNI)	bPb-8734	yes	1	-	-	-	-	-	-	-	4	86.686	4.57502
bPb-6222	2H	156.448	DArT	PstI(BstNI)	bPb-6222	yes	1	-	-	-	-	-	-	-	4	86.8941	4.30248
bPb-6105	2H	156.748	DArT	PstI(BstNI)	bPb-6105	yes	1	-	-	-	-	-	-	-	4	87.6508	5.9947
bPb-9587	2H	156.852	DArT	PstI(BstNI)	bPb-9587	yes	1	-	-	-	-	-	-	-	1	90.916	-
bPb-4601	2H	156.997	DArT	PstI(BstNI)	bPb-4601	yes	1	-	-	-	-	Br1K21S93	-	-	7	85.7998	6.67264
AF445771B	2H	156.997	other	-	AF445771	no	2	-	-	-	AF445771B	-	-	-	1	-	-
bPb-4232	2H	156.998	DArT	PstI(BstNI)	bPb-4232	yes	1	-	-	-	-	Br1G13S91	-	-	7	88.8503	5.57925
CDO36B	2H	156.998	other	-	CDO36B	yes	1	-	-	-	CDO036B(15)	-	-	-	1	-	-
bPb-0689	2H	157.087	DArT	PstI(BstNI)	bPb-0689	yes	1	-	-	-	-	-	-	-	4	85.6938	5.46586
bPb-8240	2H	157.087	DArT	PstI(BstNI)	bPb-8240	yes	1	-	-	-	-	-	-	-	3	86.5561	1.46722
bPb-0299	2H	157.127	DArT	PstI(BstNI)	bPb-0299	yes	1	-	-	-	-	-	-	-	2	90.3552	0.986908
bPb-1181	2H	157.127	DArT	PstI(BstNI)	bPb-1181	yes	1	-	-	-	-	Bd02D24S92	-	-	7	89.636	3.87794
bPb-1383	2H	157.127	DArT	PstI(BstNI)	bPb-1383	yes	1	-	-	-	-	Bd01N13S93	-	-	1	92	-
bPb-1510	2H	157.127	DArT	PstI(BstNI)	bPb-1510	yes	1	-	-	-	-	-	-	-	2	89.2398	0.48551
bPb-3533	2H	157.127	DArT	PstI(BstNI)	bPb-3533	yes	1	-	-	-	-	Bd07P21S96	-	-	2	96.1714	2.58601
bPb-3698	2H	157.127	DArT	PstI(BstNI)	bPb-3698	yes	1	-	-	-	-	-	-	-	1	81.5738	-
bPb-7212	2H	157.127	DArT	PstI(BstNI)	bPb-7212	yes	1	-	-	-	-	-	-	-	4	91.5187	5.66427
bPb-7934	2H	157.127	DArT	PstI(BstNI)	bPb-7934	yes	1	-	-	-	-	-	-	-	2	87.6353	3.66646
bPb-8279	2H	157.127	DArT	PstI(BstNI)	bPb-8279	yes	1	-	-	-	-	-	-	-	2	85.429	6.44525
bPb-9368	2H	157.127	DArT	PstI(BstNI)	bPb-9368	yes	1	-	-	-	-	-	-	-	1	79	-
bPt-0572	2H	157.127	DArT	PstI(TaqI)	bPt-0572	yes	1	-	-	-	-	-	-	-	1	84	-
bPt-3858	2H	157.127	DArT	PstI(TaqI)	bPt-3858	yes	1	-	-	-	-	-	-	-	1	80	-
BCD410	2H	157.127	other	-	BCD410	yes	1	-	bcd410	-	-	-	-	-	1	-	-
bPb-3395	2H	157.356	DArT	PstI(BstNI)	bPb-3395	yes	1	-	-	-	-	-	-	-	1	78.5608	-
Bmag749	2H	157.356	other	-	Bmag749	yes	1	Bmag0749	-	-	-	Bmag0749	-	-	2	-	-
cMWG720	2H	158.102	other	-	cMWG720	yes	1	-	-	-	-	cMWG720	-	-	1	-	-
bPb-0018	2H	158.556	DArT	PstI(BstNI)	bPb-0018	yes	1	-	-	-	-	-	-	-	1	79.5136	-
WG645	2H	158.792	other	-	WG645	yes	1	-	WG645	-	-	-	-	-	1	-	-
bPb-0305	2H	160.39	DArT	PstI(BstNI)	bPb-0305	yes	1	-	-	-	-	Bd10I06S95	-	-	3	88.7503	5.43167
bPb-3102	2H	160.391	DArT	PstI(BstNI)	bPb-3102	yes	1	-	-	-	-	Bd05B03S95	-	-	4	89.9443	6.60529
bPb-9419	2H	160.391	DArT	PstI(BstNI)	bPb-9419	yes	1	-	-	-	-	Bd10A02S95	-	-	2	88.4983	7.78058
BCD339	2H	160.391	other	-	BCD339	yes	1	-	bcd339	-	-	-	-	-	1	-	-
bPb-1085	2H	161.117	DArT	PstI(BstNI)	bPb-1085	yes	1	-	-	-	-	-	-	-	3	91.0606	3.93068
bPb-3993	2H	161.117	DArT	PstI(BstNI)	bPb-3993	yes	1	-	-	-	-	-	-	-	6	90.8437	2.78288
bPb-6048	2H	161.117	DArT	PstI(BstNI)	bPb-6048	yes	1	-	-	-	-	-	-	-	3	85.9515	2.98459
bPb-6296	2H	161.117	DArT	PstI(BstNI)	bPb-6296	yes	1	-	-	-	-	-	-	-	3	90.8503	2.98989
bPb-8698	2H	161.117	DArT	PstI(BstNI)	bPb-8698	yes	1	-	-	-	-	-	-	-	3	93.0834	2.137
bPb-9909	2H	161.117	DArT	PstI(BstNI)	bPb-9909	yes	1	-	-	-	-	-	-	-	3	85.264	4.21522
AWBMA17	2H	161.117	other	-	AWBMA17	yes	1	-	awbma17	-	-	-	-	-	1	-	-
bBE54C	2H	161.49	other	-	bBE54	no	5	-	-	-	-	bBE54C	-	-	1	-	-
bPb-5015	2H	161.85	DArT	PstI(BstNI)	bPb-5015	yes	1	-	-	-	-	-	-	-	3	83.4281	6.82769
bPb-9794	2H	162.085	DArT	PstI(BstNI)	bPb-9794	yes	1	-	-	-	-	-	-	-	2	79.1271	3.91163
bPb-5030	2H	162.374	DArT	PstI(BstNI)	bPb-5030	yes	1	-	-	-	-	-	-	-	1	80.3757	-
BG123A	2H	162.672	other	-	BG123A	yes	1	-	bg123	-	-	BG123A	-	-	2	-	-
bPb-4093	2H	163.338	DArT	PstI(BstNI)	bPb-4093	yes	1	-	-	-	-	-	-	-	2	92.3441	1.55891
bPb-4691	2H	163.338	DArT	PstI(BstNI)	bPb-4691	yes	1	-	-	-	-	Bd08A12M85	-	-	2	85.1406	1.21531
bPb-7455	2H	163.338	DArT	PstI(BstNI)	bPb-7455	yes	1	-	-	-	-	-	-	-	3	85.8312	8.51245
bPb-7723	2H	163.338	DArT	PstI(BstNI)	bPb-7723	yes	1	-	-	-	-	-	-	-	1	84.8293	-
bPb-9467	2H	163.338	DArT	PstI(BstNI)	bPb-9467	yes	1	-	-	-	-	-	-	-	1	78.6528	-
bPt-3792	2H	163.338	DArT	PstI(TaqI)	bPt-3792	yes	1	-	-	-	-	Td18N02M90	-	-	1	91	-
bPt-9121	2H	163.338	DArT	PstI(TaqI)	bPt-9121	yes	1	-	-	-	-	Td18C19M86	-	-	1	89	-
BE215515	2H	163.339	other	-	BE215515	yes	1	-	-	-	BE215515	-	-	-	1	-	-
MWG949	2H	163.339	other	-	MWG949	yes	1	-	-	-	MWG949(15)	-	-	-	1	-	-
bPb-2408	2H	166.707	DArT	PstI(BstNI)	bPb-2408	yes	1	-	-	-	-	-	-	-	2	81.1876	5.15103
bPt-5032	3H	0	DArT	PstI(TaqI)	bPt-5032	yes	1	-	-	-	-	Td23L01S82	-	-	1	83	-
bPb-1857	3H	0.98493	DArT	PstI(BstNI)	bPb-1857	yes	1	-	-	-	-	-	-	-	1	85.9175	-
bPb-4022	3H	0.98493	DArT	PstI(BstNI)	bPb-4022	yes	1	-	-	-	-	-	-	-	4	86.0673	5.74583
bPb-6884	3H	0.98493	DArT	PstI(BstNI)	bPb-6884	yes	1	-	-	-	-	Bd09F09M90	-	-	3	85.2779	6.99736
bPb-2553	3H	1.21169	DArT	PstI(BstNI)	bPb-2553	yes	1	-	-	-	-	-	-	-	1	89.6047	-
bPb-3815	3H	1.21169	DArT	PstI(BstNI)	bPb-3815	yes	1	-	-	-	-	-	-	-	2	87.9579	1.96074
ABG70	3H	1.29268	other	-	ABG70	yes	1	-	-	-	ABG070(1)	-	-	-	1	-	-
BCD907	3H	1.29268	other	-	BCD907	yes	1	-	-	-	BCD907(1)	-	-	-	1	-	-
bPb-0870	3H	1.48304	DArT	PstI(BstNI)	bPb-0870	yes	1	-	-	-	-	-	-	-	4	84.7159	8.21118
bPb-4472	3H	1.48304	DArT	PstI(BstNI)	bPb-4472	yes	1	-	-	-	-	-	-	-	3	82.3779	8.51321
bPb-5555	3H	1.48304	DArT	PstI(BstNI)	bPb-5555	yes	1	-	-	-	-	-	-	-	3	84.9715	8.50264
bPb-4895	3H	2.17236	DArT	PstI(BstNI)	bPb-4895	yes	1	-	-	-	-	-	-	-	2	84.9189	0.296056
bPb-8756	3H	3.54459	DArT	PstI(BstNI)	bPb-8756	yes	1	-	-	-	-	-	-	-	3	86.6577	7.2057
bPt-3865	3H	4.76999	DArT	PstI(TaqI)	bPt-3865	yes	1	-	-	-	-	-	-	-	1	83	-
bPb-4976	3H	5.28042	DArT	PstI(BstNI)	bPb-4976	yes	1	-	-	-	-	Bd09O08S81	-	-	1	82	-
MWG571C	3H	5.28042	other	-	MWG571	no	3	-	-	-	-	MWG571C	-	-	1	-	-
bPb-7937a	3H	5.96501	DArT	PstI(BstNI)	bPb-7937	no	2	-	-	-	-	-	-	-	1	-	-
bPt-0386	3H	5.96501	DArT	PstI(TaqI)	bPt-0386	yes	1	-	-	-	-	Td02P09S95	-	-	1	97	-
bPt-1350	3H	5.96501	DArT	PstI(TaqI)	bPt-1350	yes	1	-	-	-	-	Td03O13S91	-	-	1	92	-
bPt-1493	3H	5.96501	DArT	PstI(TaqI)	bPt-1493	yes	1	-	-	-	-	Td01D06S94	-	-	1	94	-
bPt-1934	3H	5.96501	DArT	PstI(TaqI)	bPt-1934	yes	1	-	-	-	-	Td11L18M89	-	-	1	89	-
bPt-1994	3H	5.96501	DArT	PstI(TaqI)	bPt-1994	yes	1	-	-	-	-	Td02J13M91	-	-	1	93	-
bPt-2420	3H	5.96501	DArT	PstI(TaqI)	bPt-2420	yes	1	-	-	-	-	Td03B13S91	-	-	1	93	-
bPt-4246	3H	5.96501	DArT	PstI(TaqI)	bPt-4246	yes	1	-	-	-	-	Td21D19S89	-	-	1	90	-
bPt-6264	3H	5.96501	DArT	PstI(TaqI)	bPt-6264	yes	1	-	-	-	-	-	-	-	1	85	-
bPb-1264	3H	5.96601	DArT	PstI(BstNI)	bPb-1264	yes	1	-	-	-	-	-	-	-	6	92.1596	3.45344
bPb-7481	3H	5.96601	DArT	PstI(BstNI)	bPb-7481	yes	1	-	-	-	-	-	-	-	2	84.2693	2.92277
bPb-7705	3H	5.96601	DArT	PstI(BstNI)	bPb-7705	yes	1	-	-	-	-	-	-	-	3	86.3078	3.74588
bPb-7918	3H	5.96601	DArT	PstI(BstNI)	bPb-7918	yes	1	-	-	-	-	-	-	-	1	90.2568	-
bPb-9583	3H	5.96601	DArT	PstI(BstNI)	bPb-9583	yes	1	-	-	-	-	-	-	-	1	87.6064	-
bPt-4272	3H	6.32429	DArT	PstI(TaqI)	bPt-4272	yes	1	-	-	-	-	Td14D13M85	-	-	1	85	-
bPb-3689	3H	7.57399	DArT	PstI(BstNI)	bPb-3689	yes	1	-	-	-	-	-	-	-	3	86.6236	3.87485
bPb-5995b	3H	8.47008	DArT	PstI(BstNI)	bPb-5995	no	3	-	-	-	-	-	-	-	1	82.1408	-
BI949494A	3H	8.73671	other	-	BI949494	no	3	-	-	-	BI949494A	-	-	-	1	-	-
bPb-3025	3H	9.87938	DArT	PstI(BstNI)	bPb-3025	yes	1	-	-	-	-	-	-	-	6	92.0733	4.50177
bPb-0650	3H	10.1993	DArT	PstI(BstNI)	bPb-0650	yes	1	-	-	-	-	-	-	-	5	90.6023	3.50178
bPb-1137	3H	10.1993	DArT	PstI(BstNI)	bPb-1137	yes	1	-	-	-	-	-	-	-	6	90.3981	4.54278
bPb-1799	3H	10.1993	DArT	PstI(BstNI)	bPb-1799	yes	1	-	-	-	-	-	-	-	5	91.6806	2.76082
bPb-2891	3H	10.1993	DArT	PstI(BstNI)	bPb-2891	yes	1	-	-	-	-	-	-	-	6	92.3443	3.07318
bPb-9945	3H	10.1993	DArT	PstI(BstNI)	bPb-9945	yes	1	-	-	-	-	Bd04K13S91	-	-	3	88.6837	1.15855
bPt-5104	3H	11.995	DArT	PstI(TaqI)	bPt-5104	yes	1	-	-	-	-	-	-	-	1	81	-
bPb-7770	3H	12.4284	DArT	PstI(BstNI)	bPb-7770	yes	1	-	-	-	-	Bd10G03S88	-	-	2	89.1288	2.64633
bPt-1470	3H	12.4284	DArT	PstI(TaqI)	bPt-1470	yes	1	-	-	-	-	-	-	-	1	78	-
BF623854	3H	13.6687	other	-	BF623854	yes	1	-	-	-	BF623854	-	-	-	1	-	-
bPb-6127	3H	13.6697	DArT	PstI(BstNI)	bPb-6127	yes	1	-	-	-	-	Bd10N17M96	-	-	4	88.6437	7.39535
bPb-7199	3H	13.6697	DArT	PstI(BstNI)	bPb-7199	yes	1	-	-	-	-	Bd10I10M94	-	-	4	90.0676	5.92453
bPb-9402	3H	13.6697	DArT	PstI(BstNI)	bPb-9402	yes	1	-	-	-	-	-	-	-	5	91.3735	4.88895
bPt-1217	3H	13.6697	DArT	PstI(TaqI)	bPt-1217	yes	1	-	-	-	-	Td14L11M87	-	-	1	87	-
bPt-3446	3H	13.6697	DArT	PstI(TaqI)	bPt-3446	yes	1	-	-	-	-	-	-	-	1	82	-
bPt-0594	3H	15.5777	DArT	PstI(TaqI)	bPt-0594	yes	1	-	-	-	-	Td24C23S95	-	-	1	94	-
bPt-7832	3H	15.5777	DArT	PstI(TaqI)	bPt-7832	yes	1	-	-	-	-	Td08C23S93	-	-	1	93	-
bPb-9745	3H	19.9276	DArT	PstI(BstNI)	bPb-9745	yes	1	-	-	-	-	-	-	-	2	94.5832	0.0261163
bPb-1077	3H	19.9525	DArT	PstI(BstNI)	bPb-1077	yes	1	-	-	-	-	-	-	-	3	90.9202	5.353
bPb-3565	3H	19.9525	DArT	PstI(BstNI)	bPb-3565	yes	1	-	-	-	-	-	-	-	3	90.2452	1.98129
bPb-0654	3H	19.9535	DArT	PstI(BstNI)	bPb-0654	yes	1	-	-	-	-	-	-	-	1	87.8039	-
bPb-7448	3H	19.9535	DArT	PstI(BstNI)	bPb-7448	yes	1	-	-	-	-	-	-	-	5	82.1281	5.75652
bPb-6978	3H	19.9545	DArT	PstI(BstNI)	bPb-6978	yes	1	-	-	-	-	-	-	-	3	89.6957	3.43263
bPb-5490	3H	21.0641	DArT	PstI(BstNI)	bPb-5490	yes	1	-	-	-	-	-	-	-	5	85.8812	4.89939
BF627831	3H	21.0641	other	-	BF627831	yes	1	-	-	-	BF627831	-	-	-	1	-	-
BI947774B	3H	21.0641	other	-	BI947774	no	4	-	-	-	BI947774B	-	-	-	1	-	-
BI951001	3H	21.2323	other	-	BI951001	yes	1	-	-	-	BI951001	-	-	-	1	-	-
bPb-0663	3H	21.3599	DArT	PstI(BstNI)	bPb-0663	yes	1	-	-	-	-	-	-	-	3	89.9467	1.261
bPb-0548	3H	21.6745	DArT	PstI(BstNI)	bPb-0548	yes	1	-	-	-	-	-	-	-	3	86.7634	3.14872
bPb-1316	3H	21.6745	DArT	PstI(BstNI)	bPb-1316	yes	1	-	-	-	-	-	-	-	1	87	-
bPb-3229	3H	21.6745	DArT	PstI(BstNI)	bPb-3229	yes	1	-	-	-	-	-	-	-	3	87.5542	4.65867
bPb-4824	3H	21.6745	DArT	PstI(BstNI)	bPb-4824	yes	1	-	-	-	-	-	-	-	3	89.1657	3.26031
bPb-6833	3H	21.6745	DArT	PstI(BstNI)	bPb-6833	yes	1	-	-	-	-	-	-	-	1	87	-
bPt-9640	3H	21.6745	DArT	PstI(TaqI)	bPt-9640	yes	1	-	-	-	-	-	-	-	1	84	-
bPb-3865	3H	21.7255	DArT	PstI(BstNI)	bPb-3865	yes	1	-	-	-	-	-	-	-	3	82.2078	4.56096
ABC171	3H	22.5233	other	-	ABC171	yes	1	-	-	-	ABC171A(2)	ABC171	-	-	2	-	-
BI947774A	3H	22.5233	other	-	BI947774	no	4	-	-	-	BI947774A	-	-	-	1	-	-
BCD15	3H	24.7456	other	-	BCD15	yes	1	-	bcd15	-	-	-	-	-	1	-	-
HvCW21	3H	26.7759	other	-	HvCW21	yes	1	-	HvCW21	-	-	-	-	-	1	-	-
CDO395	3H	30.6525	other	-	CDO395	yes	1	-	CDO395*	-	-	-	-	-	1	-	-
bPb-0433	3H	32.9907	DArT	PstI(BstNI)	bPb-0433	yes	1	-	-	-	-	Br2F12M89	-	-	4	89.6899	1.28738
bPb-6664	3H	32.9907	DArT	PstI(BstNI)	bPb-6664	yes	1	-	-	-	-	-	-	-	3	88.9954	5.2364
bPb-9213	3H	33.1963	DArT	PstI(BstNI)	bPb-9213	yes	1	-	-	-	-	Br2C17M86	-	-	4	90.1858	1.23107
bPb-6298	3H	34.4941	DArT	PstI(BstNI)	bPb-6298	yes	1	-	-	-	-	Br1A22M93	-	-	4	86.5484	8.16819
bPb-8913	3H	34.4941	DArT	PstI(BstNI)	bPb-8913	yes	1	-	-	-	-	Br2L18M92	-	-	3	89.1056	7.43939
bPt-6200	3H	34.4941	DArT	PstI(TaqI)	bPt-6200	yes	1	-	-	-	-	Td19E05M92	-	-	1	94	-
MWG798B	3H	35.343	other	-	MWG798	no	2	-	-	-	-	MWG798B	-	-	1	-	-
bPb-2415	3H	35.9291	DArT	PstI(BstNI)	bPb-2415	yes	1	-	-	-	-	Bd04A07M93	-	-	2	91.2737	2.44133
bPb-2838	3H	35.9291	DArT	PstI(BstNI)	bPb-2838	yes	1	-	-	-	-	Bd01A20M93	-	-	2	93.1239	1.23903
bPb-2929	3H	35.9291	DArT	PstI(BstNI)	bPb-2929	yes	1	-	-	-	-	Br1A23M87	-	-	4	86.5014	5.80615
bPb-3569	3H	35.9291	DArT	PstI(BstNI)	bPb-3569	yes	1	-	-	-	-	-	-	-	1	93.1964	-
bPb-4259	3H	35.9291	DArT	PstI(BstNI)	bPb-4259	yes	1	-	-	-	-	Bd01O21M92	-	-	2	89.2094	3.94656
bPb-5289	3H	35.9291	DArT	PstI(BstNI)	bPb-5289	yes	1	-	-	-	-	-	-	-	4	88.1809	5.23409
bPb-6878	3H	35.9291	DArT	PstI(BstNI)	bPb-6878	yes	1	-	-	-	-	Br2B15M93	-	-	3	90.4514	4.33854
bPb-7350	3H	35.9291	DArT	PstI(BstNI)	bPb-7350	yes	1	-	-	-	-	-	-	-	5	88.5729	5.02134
bPb-9903	3H	35.9291	DArT	PstI(BstNI)	bPb-9903	yes	1	-	-	-	-	-	-	-	3	84.9971	4.47355
bPb-9961	3H	35.9291	DArT	PstI(BstNI)	bPb-9961	yes	1	-	-	-	-	Bd04P17M88	-	-	3	85.167	3.01884
bPb-2203	3H	35.9301	DArT	PstI(BstNI)	bPb-2203	yes	1	-	-	-	-	-	-	-	2	89.702	4.52731
bPb-3030	3H	35.9301	DArT	PstI(BstNI)	bPb-3030	yes	1	-	-	-	-	-	-	-	2	89.842	5.66565
bPb-3642	3H	35.9301	DArT	PstI(BstNI)	bPb-3642	yes	1	-	-	-	-	-	-	-	3	87.5118	4.40051
bPb-7002	3H	41.7762	DArT	PstI(BstNI)	bPb-7002	yes	1	-	-	-	-	-	-	-	2	88.3823	6.17383
bPb-0312	3H	41.7772	DArT	PstI(BstNI)	bPb-0312	yes	1	-	-	-	-	-	-	-	3	91.9191	1.61359
bPb-4859	3H	41.7772	DArT	PstI(BstNI)	bPb-4859	yes	1	-	-	-	-	-	-	-	3	91.4806	1.0004
MWG584	3H	43.3266	other	-	MWG584	yes	1	-	-	-	-	MWG584	-	-	1	-	-
bPt-0519	3H	43.4027	DArT	PstI(TaqI)	bPt-0519	yes	1	-	-	-	-	Td08H18M88	-	-	1	88	-
bPt-4216	3H	43.4027	DArT	PstI(TaqI)	bPt-4216	yes	1	-	-	-	-	Td24H18M87	-	-	1	87	-
bPt-5682	3H	43.4027	DArT	PstI(TaqI)	bPt-5682	yes	1	-	-	-	-	Td15O07S93	-	-	1	94	-
ABG471	3H	44.3153	other	-	ABG471	yes	1	-	-	-	-	ABG471	-	-	1	-	-
KoprekB8	3H	48.3002	other	-	KoprekB8	yes	1	-	KoprekB8	-	-	-	-	-	1	-	-
bPb-0527	3H	48.3232	DArT	PstI(BstNI)	bPb-0527	yes	1	-	-	-	-	-	-	-	2	92.4788	0.843519
bPb-1814	3H	48.3232	DArT	PstI(BstNI)	bPb-1814	yes	1	-	-	-	-	-	-	-	3	92.6092	3.10775
bPb-2548	3H	48.3232	DArT	PstI(BstNI)	bPb-2548	yes	1	-	-	-	-	-	-	-	2	94.4901	1.18701
bPb-2965	3H	48.3232	DArT	PstI(BstNI)	bPb-2965	yes	1	-	-	-	-	-	-	-	3	93.8958	2.68265
bPb-5487	3H	48.3232	DArT	PstI(BstNI)	bPb-5487	yes	1	-	-	-	-	-	-	-	3	91.5208	3.83286
bPb-6275	3H	48.3232	DArT	PstI(BstNI)	bPb-6275	yes	1	-	-	-	-	Br2F09M89	-	-	5	85.0674	5.64881
bPb-6825	3H	48.3232	DArT	PstI(BstNI)	bPb-6825	yes	1	-	-	-	-	-	-	-	2	90.9342	3.35027
bPb-6944	3H	48.3232	DArT	PstI(BstNI)	bPb-6944	yes	1	-	-	-	-	-	-	-	3	91.4091	4.53572
bPb-9878	3H	48.3232	DArT	PstI(BstNI)	bPb-9878	yes	1	-	-	-	-	-	-	-	3	93.2921	2.82902
bPt-2240	3H	48.3232	DArT	PstI(TaqI)	bPt-2240	yes	1	-	-	-	-	Td17C24S91	-	-	1	92	-
bPt-3689	3H	48.3232	DArT	PstI(TaqI)	bPt-3689	yes	1	-	-	-	-	Td01P19S87	-	-	1	87	-
bPb-4660	3H	50.435	DArT	PstI(BstNI)	bPb-4660	yes	1	-	-	-	-	-	-	-	4	89.6442	2.34382
bPb-7989	3H	50.435	DArT	PstI(BstNI)	bPb-7989	yes	1	-	-	-	-	-	-	-	6	86.8889	3.50563
BCD1532A	3H	50.435	other	-	BCD1532A	yes	1	-	-	-	BCD1532A(5)	-	-	-	1	-	-
jfr001A	3H	50.435	other	-	jfr001	no	2	-	-	-	jfr001A	-	-	-	1	-	-
bPb-7938	3H	51.4395	DArT	PstI(BstNI)	bPb-7938	yes	1	-	-	-	-	-	-	-	5	87.4983	4.22104
bPb-2324	3H	51.5862	DArT	PstI(BstNI)	bPb-2324	yes	1	-	-	-	-	-	-	-	1	76.8484	-
bPb-2910	3H	51.5862	DArT	PstI(BstNI)	bPb-2910	yes	1	-	-	-	-	-	-	-	5	88.5253	2.8633
bPb-2993	3H	51.5862	DArT	PstI(BstNI)	bPb-2993	yes	1	-	-	-	-	-	-	-	5	89.1223	2.57411
bPb-5892	3H	51.5862	DArT	PstI(BstNI)	bPb-5892	yes	1	-	-	-	-	-	-	-	5	88.1849	4.17115
BCD706	3H	51.5862	other	-	BCD706	yes	1	-	-	-	BCD706(5)	-	-	-	1	-	-
BE216485A	3H	51.5862	other	-	BE216485	no	2	-	-	-	BE216485A	-	-	-	1	-	-
bPt-2380	3H	53.0887	DArT	PstI(TaqI)	bPt-2380	yes	1	-	-	-	-	Td10K11M90	-	-	1	89	-
bPb-3332	3H	53.1749	DArT	PstI(BstNI)	bPb-3332	yes	1	-	-	-	-	-	-	-	4	82.0701	4.55187
bPb-7273	3H	53.1749	DArT	PstI(BstNI)	bPb-7273	yes	1	-	-	-	-	-	-	-	1	84.223	-
bPb-0158	3H	54.8037	DArT	PstI(BstNI)	bPb-0158	yes	1	-	-	-	-	-	-	-	3	82.4494	7.65906
bPb-7356	3H	54.8037	DArT	PstI(BstNI)	bPb-7356	yes	1	-	-	-	-	-	-	-	1	83.3549	-
bPb-9746	3H	54.8047	DArT	PstI(BstNI)	bPb-9746	yes	1	-	-	-	-	-	-	-	5	87.0421	4.66977
bPb-6347	3H	55.6305	DArT	PstI(BstNI)	bPb-6347	yes	1	-	-	-	-	-	-	-	4	89.0772	4.72356
Bmag23	3H	57.9737	other	-	Bmag23	yes	1	Bmag0023	-	-	-	-	-	-	1	-	-
ABG399	3H	61.1007	other	-	ABG399	yes	1	-	-	-	-	ABG399	-	-	1	-	-
bPb-0836	3H	61.8721	DArT	PstI(BstNI)	bPb-0836	yes	1	-	-	-	-	-	-	-	1	82.2496	-
Bmag318	3H	62.1981	other	-	Bmag318	yes	1	Bmag0318	-	-	-	-	-	-	1	-	-
bPb-1012	3H	62.8639	DArT	PstI(BstNI)	bPb-1012	yes	1	-	-	-	-	-	-	-	4	88.3833	5.18072
Bmag828	3H	62.8639	other	-	Bmag828	yes	1	Bmag0828	-	-	-	-	Bmag0828	-	2	-	-
bPb-7937b	3H	62.9574	DArT	PstI(BstNI)	bPb-7937	no	2	-	-	-	-	-	-	-	2	-	-
BI947095	3H	63.4803	other	-	BI947095	yes	1	-	-	-	BI947095	-	-	-	1	-	-
Bmag131	3H	63.4803	other	-	Bmag131	yes	1	-	-	-	Bmag0131	-	-	-	1	-	-
bPt-1679	3H	63.6011	DArT	PstI(TaqI)	bPt-1679	yes	1	-	-	-	-	Td09E15S90	-	-	1	89	-
Bmag508A	3H	66.1592	other	-	Bmag508A	yes	1	Bmag0508A	-	-	-	-	-	-	1	-	-
Bmag574	3H	66.1592	other	-	Bmag574	yes	1	Bmag0574	-	-	-	-	-	-	1	-	-
Bmag601	3H	66.1592	other	-	Bmag601	yes	1	Bmag0601	-	-	-	-	-	-	1	-	-
Bmag905	3H	66.1592	other	-	Bmag905	yes	1	Bmag0905	-	-	-	-	-	-	1	-	-
bPb-1068	3H	66.1602	DArT	PstI(BstNI)	bPb-1068	yes	1	-	-	-	-	-	-	-	1	83.4477	-
Bmac67	3H	66.1602	other	-	Bmac67	yes	1	Bmac0067	Bmac67	Bmac67	Bmac0067	-	-	-	4	-	-
Bmag136	3H	66.1602	other	-	Bmag136	yes	1	-	-	-	Bmag0136	-	-	-	1	-	-
Bmag513	3H	66.1602	other	-	Bmag513	yes	1	Bmag0513	-	-	-	-	-	-	1	-	-
HVM44	3H	66.1602	other	-	HVM44	yes	1	HVM0044	-	-	-	-	-	-	1	-	-
bPb-0068	3H	66.4955	DArT	PstI(BstNI)	bPb-0068	yes	1	-	-	-	-	-	-	-	3	91.3419	0.526308
bPb-1707	3H	66.4955	DArT	PstI(BstNI)	bPb-1707	yes	1	-	-	-	-	-	-	-	1	94.5361	-
bPb-6771	3H	66.4955	DArT	PstI(BstNI)	bPb-6771	yes	1	-	-	-	-	-	-	-	4	92.0702	1.87221
AWBMA15	3H	66.4955	other	-	AWBMA15	yes	1	-	awbma15	-	-	-	-	-	1	-	-
Bmag361	3H	66.4955	other	-	Bmag361	yes	1	Bmag0361	Bmag361	-	-	-	-	-	2	-	-
EBmac760	3H	66.4955	other	-	EBmac760	yes	1	-	EBmac760	-	-	-	-	-	1	-	-
EBmac761	3H	66.4955	other	-	EBmac761	yes	1	-	EBmac761	-	-	-	-	-	1	-	-
bPb-0736	3H	66.5474	DArT	PstI(BstNI)	bPb-0736	yes	1	-	-	-	-	Br1L12M87	-	-	5	89.5757	3.13601
bPb-2040	3H	66.5474	DArT	PstI(BstNI)	bPb-2040	yes	1	-	-	-	-	Bd10C24M96	-	-	1	96	-
bPb-2440	3H	66.5474	DArT	PstI(BstNI)	bPb-2440	yes	1	-	-	-	-	-	-	-	1	92.0013	-
bPb-3320	3H	66.5474	DArT	PstI(BstNI)	bPb-3320	yes	1	-	-	-	-	Br1J24S89	-	-	3	88.7024	2.05813
bPb-4645	3H	66.5474	DArT	PstI(BstNI)	bPb-4645	yes	1	-	-	-	-	-	-	-	3	91.2264	4.51726
bPb-5351	3H	66.5474	DArT	PstI(BstNI)	bPb-5351	yes	1	-	-	-	-	-	-	-	3	93.2566	3.92919
bPb-5888	3H	66.5474	DArT	PstI(BstNI)	bPb-5888	yes	1	-	-	-	-	Br1P17M89	-	-	1	91	-
bPb-6329	3H	66.5474	DArT	PstI(BstNI)	bPb-6329	yes	1	-	-	-	-	-	-	-	2	85.3256	1.87469
bPb-8110	3H	66.5474	DArT	PstI(BstNI)	bPb-8110	yes	1	-	-	-	-	Br1B18S85	-	-	1	87	-
bPt-0018	3H	66.5474	DArT	PstI(TaqI)	bPt-0018	yes	1	-	-	-	-	Td22J03S92	-	-	1	94	-
bPt-1148	3H	66.5474	DArT	PstI(TaqI)	bPt-1148	yes	1	-	-	-	-	Td22H08S92	-	-	1	95	-
bPt-6026	3H	66.5474	DArT	PstI(TaqI)	bPt-6026	yes	1	-	-	-	-	Td17L16M91	-	-	1	92	-
bPt-7407	3H	66.5474	DArT	PstI(TaqI)	bPt-7407	yes	1	-	-	-	-	-	-	-	1	91	-
bPt-9567	3H	66.5474	DArT	PstI(TaqI)	bPt-9567	yes	1	-	-	-	-	Td01I11M96	-	-	1	95	-
Bmac209	3H	66.5474	other	-	Bmac209	yes	1	Bmac0209	-	Bmac209	-	-	-	-	2	-	-
Bmag6	3H	67.2088	other	-	Bmag6	yes	1	-	Bmag6	-	Bmag0006	-	Bmag0006	Bmag0006	4	-	-
bPt-1100	3H	67.6401	DArT	PstI(TaqI)	bPt-1100	yes	1	-	-	-	-	-	-	-	1	83	-
bPt-7959	3H	67.6401	DArT	PstI(TaqI)	bPt-7959	yes	1	-	-	-	-	Td09L21M87	-	-	1	86	-
bPt-8896	3H	67.6401	DArT	PstI(TaqI)	bPt-8896	yes	1	-	-	-	-	Td13K13M86	-	-	1	85	-
BCD828	3H	67.6401	other	-	BCD828	yes	1	-	-	-	-	BCD828	-	-	1	-	-
BF257264	3H	67.811	other	-	BF257264	yes	1	-	-	-	BF257264	-	-	-	1	-	-
BF262538	3H	67.811	other	-	BF262538	yes	1	-	-	-	BF262538	-	-	-	1	-	-
BF619899	3H	67.811	other	-	BF619899	yes	1	-	-	-	BF619899	-	-	-	1	-	-
BG368719	3H	67.811	other	-	BG368719	yes	1	-	-	-	BG368719	-	-	-	1	-	-
bPb-1301	3H	68.0082	DArT	PstI(BstNI)	bPb-1301	yes	1	-	-	-	-	-	-	-	3	91.5353	6.56071
bPb-2394	3H	68.0082	DArT	PstI(BstNI)	bPb-2394	yes	1	-	-	-	-	-	-	-	4	87.2201	6.23795
bPb-4747	3H	68.1426	DArT	PstI(BstNI)	bPb-4747	yes	1	-	-	-	-	-	-	-	3	88.815	4.21624
bPb-2433	3H	69.2509	DArT	PstI(BstNI)	bPb-2433	yes	1	-	-	-	-	Br1G15M93	-	-	4	91.1299	2.39975
bPb-5771	3H	69.2509	DArT	PstI(BstNI)	bPb-5771	yes	1	-	-	-	-	-	-	-	2	79.8109	1.15786
bPb-7278	3H	69.2509	DArT	PstI(BstNI)	bPb-7278	yes	1	-	-	-	-	-	-	-	2	86.5313	3.10439
Bmag603	3H	69.2509	other	-	Bmag603	yes	1	Bmag0603	Bmag603	-	-	-	-	-	2	-	-
EBmac672	3H	69.2509	other	-	EBmac672	yes	1	-	EBmac672	-	-	-	-	-	1	-	-
EBmac839	3H	69.2509	other	-	EBmac839	yes	1	-	EBmac839	-	-	-	-	-	1	-	-
EBmac848	3H	69.2509	other	-	EBmac848	yes	1	-	EBmac848	-	-	-	-	-	1	-	-
GBM1213	3H	69.2509	other	-	GBM1213	yes	1	-	GBM1213	-	-	-	-	-	1	-	-
GBM1285	3H	69.2509	other	-	GBM1285	yes	1	-	GBM1285	-	-	-	-	-	1	-	-
GBMS185	3H	69.2509	other	-	GBMS185	yes	1	-	GBMS185	-	-	-	-	-	1	-	-
HvGSL7	3H	69.2509	other	-	HvGSL7	yes	1	-	HvGSL7*	-	-	-	-	-	1	-	-
HvPEPDIPR	3H	69.2509	other	-	HvPEPDIPR	yes	1	-	HvPEPDIPR	-	-	-	-	-	1	-	-
WG405	3H	69.2509	other	-	WG405	yes	1	-	WG405	-	-	-	-	-	1	-	-
bPb-0094	3H	69.2799	DArT	PstI(BstNI)	bPb-0094	yes	1	-	-	-	-	-	-	-	3	80.2259	1.06402
ABC325	3H	69.2799	other	-	ABC325	yes	1	-	-	-	ABC325(6)	-	-	-	1	-	-
ABG396	3H	69.2799	other	-	ABG396	yes	1	-	-	-	ABG396(6)	-	-	-	1	-	-
bPb-8283	3H	69.614	DArT	PstI(BstNI)	bPb-8283	yes	1	-	-	-	-	-	-	-	4	80.8218	3.0012
bPb-5012	3H	69.772	DArT	PstI(BstNI)	bPb-5012	yes	1	-	-	-	-	-	-	-	4	83.2715	3.46475
bPb-8321	3H	70.3569	DArT	PstI(BstNI)	bPb-8321	yes	1	-	-	-	-	-	-	-	4	80.7653	4.43993
bPt-1566	3H	71.2049	DArT	PstI(TaqI)	bPt-1566	yes	1	-	-	-	-	Td18B23S93	-	-	1	92	-
bPt-7214	3H	71.2049	DArT	PstI(TaqI)	bPt-7214	yes	1	-	-	-	-	Td20C20S94	-	-	1	93	-
MWG680	3H	71.2049	other	-	MWG680	yes	1	-	-	-	-	MWG680	-	-	1	-	-
bPt-0597	3H	71.9241	DArT	PstI(TaqI)	bPt-0597	yes	1	-	-	-	-	-	-	-	1	78	-
bPb-0040	3H	72.1803	DArT	PstI(BstNI)	bPb-0040	yes	1	-	-	-	-	-	-	-	2	90.0845	5.30163
bPb-3805	3H	72.1803	DArT	PstI(BstNI)	bPb-3805	yes	1	-	-	-	-	-	-	-	2	91.0641	2.57739
bPt-3068	3H	73.9445	DArT	PstI(TaqI)	bPt-3068	yes	1	-	-	-	-	Td19H20M90	-	-	1	92	-
MWG571B	3H	73.9445	other	-	MWG571	no	3	-	-	-	-	MWG571B	-	-	1	-	-
bPb-6923	3H	74.2511	DArT	PstI(BstNI)	bPb-6923	yes	1	-	-	-	-	-	-	-	1	92.1222	-
bPt-0802	3H	77.4964	DArT	PstI(TaqI)	bPt-0802	yes	1	-	-	-	-	Td22N19M86	-	-	1	85	-
bPb-0079	3H	77.8396	DArT	PstI(BstNI)	bPb-0079	yes	1	-	-	-	-	-	-	-	2	84.4413	1.58905
bPt-0429	3H	78.5268	DArT	PstI(TaqI)	bPt-0429	yes	1	-	-	-	-	Td06D24M96	-	-	1	96	-
bPt-0783	3H	78.5268	DArT	PstI(TaqI)	bPt-0783	yes	1	-	-	-	-	Td22M19M95	-	-	1	95	-
bPt-1627	3H	78.5268	DArT	PstI(TaqI)	bPt-1627	yes	1	-	-	-	-	-	-	-	1	79	-
bPt-3628	3H	78.5268	DArT	PstI(TaqI)	bPt-3628	yes	1	-	-	-	-	Td01M18M90	-	-	1	97	-
bPt-4750	3H	78.5268	DArT	PstI(TaqI)	bPt-4750	yes	1	-	-	-	-	Td01O24M94	-	-	1	96	-
bPt-5281	3H	78.5268	DArT	PstI(TaqI)	bPt-5281	yes	1	-	-	-	-	Td10I11M94	-	-	1	94	-
bPt-7448	3H	78.5268	DArT	PstI(TaqI)	bPt-7448	yes	1	-	-	-	-	-	-	-	1	88	-
bPt-9368	3H	78.5268	DArT	PstI(TaqI)	bPt-9368	yes	1	-	-	-	-	Td15O20M94	-	-	1	94	-
bPt-9682	3H	78.5268	DArT	PstI(TaqI)	bPt-9682	yes	1	-	-	-	-	-	-	-	1	97	-
PSR156a	3H	78.5268	other	-	PSR156	no	2	-	-	-	-	PSR156	-	-	1	-	-
bPb-3317	3H	78.6396	DArT	PstI(BstNI)	bPb-3317	yes	1	-	-	-	-	-	-	-	2	83.4081	6.94704
bPb-8410	3H	78.6396	DArT	PstI(BstNI)	bPb-8410	yes	1	-	-	-	-	-	-	-	3	84.4184	2.75989
bPb-9130	3H	78.6396	DArT	PstI(BstNI)	bPb-9130	yes	1	-	-	-	-	-	-	-	1	88.6961	-
bPt-1312	3H	78.835	DArT	PstI(TaqI)	bPt-1312	yes	1	-	-	-	-	-	-	-	1	86	-
bPt-1084	3H	80.3067	DArT	PstI(TaqI)	bPt-1084	yes	1	-	-	-	-	Td20H08S92	-	-	1	97	-
bPt-1511	3H	80.3067	DArT	PstI(TaqI)	bPt-1511	yes	1	-	-	-	-	Td17D06S97	-	-	1	97	-
bPt-5292	3H	80.3067	DArT	PstI(TaqI)	bPt-5292	yes	1	-	-	-	-	Td10M10M89	-	-	1	89	-
bPt-9820	3H	80.3067	DArT	PstI(TaqI)	bPt-9820	yes	1	-	-	-	-	Td19J18M91	-	-	1	89	-
Bmag112b	3H	80.3067	other	-	Bmag112	no	2	-	Bmag112	-	-	-	-	-	1	-	-
HvGSL8	3H	80.3067	other	-	HvGSL8	yes	1	-	HvGSL8*	-	-	-	-	-	1	-	-
HVM33	3H	80.3067	other	-	HVM33	yes	1	HVM0033	HVM33	-	-	HVM33	-	-	3	-	-
WG178	3H	80.3067	other	-	WG178	yes	1	-	WG178	-	-	-	-	-	1	-	-
bPb-7872	3H	82.6782	DArT	PstI(BstNI)	bPb-7872	yes	1	-	-	-	-	-	-	-	2	85.7621	0.343371
GMS116	3H	82.6782	other	-	GMS116	yes	1	GMS0116	-	-	-	-	-	-	1	-	-
bPb-0353	3H	84.3776	DArT	PstI(BstNI)	bPb-0353	yes	1	-	-	-	-	-	-	-	2	91.4494	3.92728
bPb-1183	3H	84.8873	DArT	PstI(BstNI)	bPb-1183	yes	1	-	-	-	-	-	-	-	1	78.72	-
bPb-6765	3H	84.8873	DArT	PstI(BstNI)	bPb-6765	yes	1	-	-	-	-	-	-	-	3	84.9966	7.01488
bPb-8015	3H	84.8873	DArT	PstI(BstNI)	bPb-8015	yes	1	-	-	-	-	-	-	-	2	90.5059	3.23237
bPb-8024	3H	84.8873	DArT	PstI(BstNI)	bPb-8024	yes	1	-	-	-	-	Bd10J17M88	-	-	3	84.7761	6.06688
ABG377	3H	85.9371	other	-	ABG377	yes	1	-	-	-	ABG377(8)	ABG377	-	-	2	-	-
bPb-1681	3H	87.7735	DArT	PstI(BstNI)	bPb-1681	yes	1	-	-	-	-	-	-	-	3	84.5904	2.85118
HVM60	3H	87.8835	other	-	HVM60	yes	1	HVM0060	HVM60	-	-	-	-	-	2	-	-
bPb-3825	3H	88.2049	DArT	PstI(BstNI)	bPb-3825	yes	1	-	-	-	-	-	-	-	1	78	-
Bmag225	3H	88.5042	other	-	Bmag225	yes	1	-	-	Bmag225	-	-	-	-	1	-	-
Myb	3H	90.155	other	-	Myb	yes	1	-	Myb	-	-	-	-	-	1	-	-
MWG555B	3H	90.8462	other	-	MWG533	no	2	-	-	-	-	MWG555B	-	-	1	-	-
bPb-1511	3H	92.2762	DArT	PstI(BstNI)	bPb-1511	yes	1	-	-	-	-	-	-	-	1	78.0607	-
CDO345	3H	92.4128	other	-	CDO345	yes	1	-	-	-	CDO345(10)	-	-	-	1	-	-
bPb-9879	3H	92.4138	DArT	PstI(BstNI)	bPb-9879	yes	1	-	-	-	-	-	-	-	1	93.2457	-
bPb-1460	3H	93.0054	DArT	PstI(BstNI)	bPb-1460	yes	1	-	-	-	-	Bd06K21M96	-	-	1	96	-
ABG315	3H	95.0758	other	-	ABG315	yes	1	-	-	-	-	ABG315	-	-	1	-	-
bPt-4084	3H	96.0288	DArT	PstI(TaqI)	bPt-4084	yes	1	-	-	-	-	Td15B17S88	-	-	1	88	-
WG940	3H	97.3549	other	-	WG940	yes	1	-	WG940	-	-	-	-	-	1	-	-
bPb-6722	3H	97.3559	DArT	PstI(BstNI)	bPb-6722	yes	1	-	-	-	-	-	-	-	6	88.0998	5.56506
ABG499	3H	97.3559	other	-	ABG499	yes	1	-	-	-	ABG499(10)	ABG499	-	-	2	-	-
bPt-1974	3H	98.0834	DArT	PstI(TaqI)	bPt-1974	yes	1	-	-	-	-	Td10N20M86	-	-	1	87	-
bPt-3604	3H	98.0834	DArT	PstI(TaqI)	bPt-3604	yes	1	-	-	-	-	-	-	-	1	83	-
bPt-4125	3H	98.0834	DArT	PstI(TaqI)	bPt-4125	yes	1	-	-	-	-	Td12H23M92	-	-	1	93	-
bPt-5150	3H	98.0834	DArT	PstI(TaqI)	bPt-5150	yes	1	-	-	-	-	Td13L11M93	-	-	1	92	-
bPt-5351	3H	98.0834	DArT	PstI(TaqI)	bPt-5351	yes	1	-	-	-	-	Td03P04M90	-	-	1	86	-
bPt-5577	3H	98.0834	DArT	PstI(TaqI)	bPt-5577	yes	1	-	-	-	-	Td09F01M88	-	-	1	88	-
bPt-6183	3H	98.0834	DArT	PstI(TaqI)	bPt-6183	yes	1	-	-	-	-	Td13E24S95	-	-	1	90	-
bPt-9912	3H	98.0834	DArT	PstI(TaqI)	bPt-9912	yes	1	-	-	-	-	Td09D05M90	-	-	1	89	-
ABG453	3H	98.0834	other	-	ABG453	yes	1	-	-	-	-	ABG453	-	-	1	-	-
HVM70a	3H	98.7497	other	-	HVM70	no	2	-	-	-	-	-	-	-	1	-	-
MWG571A	3H	100.728	other	-	MWG571	no	3	-	-	-	-	MWG571A	-	-	1	-	-
GBM1233	3H	100.759	other	-	GBM1233	yes	1	-	GBM1233	-	-	-	-	-	1	-	-
bPb-2406	3H	100.76	DArT	PstI(BstNI)	bPb-2406	yes	1	-	-	-	-	-	-	-	3	91.9964	2.50694
bPb-2630	3H	100.76	DArT	PstI(BstNI)	bPb-2630	yes	1	-	-	-	-	-	-	-	3	94.0327	0.729902
bPb-3278	3H	100.76	DArT	PstI(BstNI)	bPb-3278	yes	1	-	-	-	-	-	-	-	3	89.9262	5.11192
Bmag841	3H	100.76	other	-	Bmag841	yes	1	Bmag0841	-	-	-	-	-	-	1	-	-
CDO113	3H	100.76	other	-	CDO113	yes	1	-	CDO113	-	-	-	-	-	1	-	-
bPb-9336	3H	100.761	DArT	PstI(BstNI)	bPb-9336	yes	1	-	-	-	-	-	-	-	1	85.363	-
bPb-5295	3H	102.227	DArT	PstI(BstNI)	bPb-5295	yes	1	-	-	-	-	-	-	-	1	81.4364	-
bPt-4614	3H	104.827	DArT	PstI(TaqI)	bPt-4614	yes	1	-	-	-	-	-	-	-	1	78	-
bPt-4289	3H	105.886	DArT	PstI(TaqI)	bPt-4289	yes	1	-	-	-	-	Td01M09M92	-	-	1	93	-
bPt-6266	3H	105.886	DArT	PstI(TaqI)	bPt-6266	yes	1	-	-	-	-	Td18J06M80	-	-	1	85	-
bPt-6567	3H	105.886	DArT	PstI(TaqI)	bPt-6567	yes	1	-	-	-	-	Td09H18M87	-	-	1	89	-
bPt-7238	3H	105.886	DArT	PstI(TaqI)	bPt-7238	yes	1	-	-	-	-	Td12K24M87	-	-	1	87	-
bPb-4616	3H	105.887	DArT	PstI(BstNI)	bPb-4616	yes	1	-	-	-	-	-	-	-	2	92.8458	0.726922
bPt-6432	3H	106.853	DArT	PstI(TaqI)	bPt-6432	yes	1	-	-	-	-	-	-	-	1	83	-
bPb-4805	3H	108.453	DArT	PstI(BstNI)	bPb-4805	yes	1	-	-	-	-	-	-	-	1	94.8884	-
bPt-0506	3H	108.454	DArT	PstI(TaqI)	bPt-0506	yes	1	-	-	-	-	Td14J13M85	-	-	1	79	-
bPb-3630	3H	111.689	DArT	PstI(BstNI)	bPb-3630	yes	1	-	-	-	-	-	-	-	1	93.9083	-
bPb-4209	3H	111.689	DArT	PstI(BstNI)	bPb-4209	yes	1	-	-	-	-	-	-	-	1	93.747	-
bPb-1579	3H	115.504	DArT	PstI(BstNI)	bPb-1579	yes	1	-	-	-	-	-	-	-	1	90.8696	-
bPb-7695	3H	115.504	DArT	PstI(BstNI)	bPb-7695	yes	1	-	-	-	-	-	-	-	1	90.219	-
Bmag606	3H	116.481	other	-	Bmag606	yes	1	-	-	-	Bmag0606	-	Bmag0606	-	2	-	-
bPt-2040	3H	117.894	DArT	PstI(TaqI)	bPt-2040	yes	1	-	-	-	-	-	-	-	1	79	-
bPb-4386	3H	118.201	DArT	PstI(BstNI)	bPb-4386	yes	1	-	-	-	-	-	-	-	1	87.9844	-
bPb-7785	3H	118.201	DArT	PstI(BstNI)	bPb-7785	yes	1	-	-	-	-	-	-	-	1	86.6363	-
bPb-4925	3H	118.634	DArT	PstI(BstNI)	bPb-4925	yes	1	-	-	-	-	Bd06P24S96	-	-	1	96	-
bPt-1348	3H	118.634	DArT	PstI(TaqI)	bPt-1348	yes	1	-	-	-	-	Td19A21M85	-	-	1	86	-
bPb-1961	3H	118.724	DArT	PstI(BstNI)	bPb-1961	yes	1	-	-	-	-	Bd10J05M90	-	-	4	89.7215	4.75439
bPb-9110	3H	118.724	DArT	PstI(BstNI)	bPb-9110	yes	1	-	-	-	-	-	-	-	4	88.1131	5.66831
bPt-2170	3H	118.724	DArT	PstI(TaqI)	bPt-2170	yes	1	-	-	-	-	Td15D21M80	-	-	1	79	-
bPt-3489	3H	118.724	DArT	PstI(TaqI)	bPt-3489	yes	1	-	-	-	-	-	-	-	1	79	-
bPt-4266	3H	118.724	DArT	PstI(TaqI)	bPt-4266	yes	1	-	-	-	-	Td19P14M88	-	-	1	92	-
Bmag363	3H	120.003	other	-	Bmag363	yes	1	-	Bmag363	-	-	-	-	-	1	-	-
bPb-0716	3H	128.638	DArT	PstI(BstNI)	bPb-0716	yes	1	-	-	-	-	-	-	-	4	88.8439	2.7535
ABG4	3H	128.638	other	-	ABG4	yes	1	-	-	-	ABG004(13)	ABG004	-	-	2	-	-
BF255490	3H	128.638	other	-	BF255490	yes	1	-	-	-	BF255490	-	-	-	1	-	-
WG110	3H	128.841	other	-	WG110	yes	1	-	WG110	-	-	WG110	-	-	2	-	-
mPub	3H	132.295	other	-	mPub	yes	1	-	-	-	-	mPub	-	-	1	-	-
bPt-0516	3H	133.534	DArT	PstI(TaqI)	bPt-0516	yes	1	-	-	-	-	Td22N04M88	-	-	1	90	-
bPt-1408	3H	133.534	DArT	PstI(TaqI)	bPt-1408	yes	1	-	-	-	-	Td02G01M81	-	-	1	89	-
bPt-6249	3H	133.534	DArT	PstI(TaqI)	bPt-6249	yes	1	-	-	-	-	Td19L11M86	-	-	1	88	-
bPb-1062b	3H	133.535	DArT	PstI(BstNI)	bPb-1062	no	2	-	-	-	-	-	-	-	1	83.0759	-
bPb-3770	3H	133.535	DArT	PstI(BstNI)	bPb-3770	yes	1	-	-	-	-	-	-	-	1	87.0606	-
bPb-6504	3H	133.535	DArT	PstI(BstNI)	bPb-6504	yes	1	-	-	-	-	-	-	-	1	89.4421	-
bPb-8978	3H	133.535	DArT	PstI(BstNI)	bPb-8978	yes	1	-	-	-	-	Bd03A17S87	-	-	2	89.153	0.216353
bPb-9543	3H	133.535	DArT	PstI(BstNI)	bPb-9543	yes	1	-	-	-	-	Br2P10S93	-	-	2	90.9126	4.36627
Bmag13	3H	133.535	other	-	Bmag13	yes	1	Bmag0013	-	-	Bmag0013	-	-	Bmag0013	3	-	-
Bmag135a	3H	133.535	other	-	Bmag135	no	2	-	-	-	Bmag0135	-	-	-	1	-	-
Bmag9a	3H	133.535	other	-	Bmag9	no	2	-	-	-	Bmag0009a	-	-	-	1	-	-
ABC161	3H	136.325	other	-	ABC161	yes	1	-	-	-	-	ABC161	-	-	1	-	-
bPb-8093	3H	137.153	DArT	PstI(BstNI)	bPb-8093	yes	1	-	-	-	-	-	-	-	2	79.3389	2.07609
bPb-8894	3H	137.153	DArT	PstI(BstNI)	bPb-8894	yes	1	-	-	-	-	-	-	-	2	90.9673	4.19637
bPt-3984	3H	137.153	DArT	PstI(TaqI)	bPt-3984	yes	1	-	-	-	-	Td17O23M93	-	-	1	97	-
bPt-4905	3H	137.153	DArT	PstI(TaqI)	bPt-4905	yes	1	-	-	-	-	Td09C16M93	-	-	1	93	-
bPt-4967	3H	137.153	DArT	PstI(TaqI)	bPt-4967	yes	1	-	-	-	-	Td20C14M94	-	-	1	92	-
bPt-6133	3H	137.153	DArT	PstI(TaqI)	bPt-6133	yes	1	-	-	-	-	Td03N04M81	-	-	1	86	-
bPt-6710	3H	137.153	DArT	PstI(TaqI)	bPt-6710	yes	1	-	-	-	-	Td21J18M94	-	-	1	95	-
bPb-1688	3H	137.801	DArT	PstI(BstNI)	bPb-1688	yes	1	-	-	-	-	-	-	-	1	81	-
bPb-2640	3H	138.848	DArT	PstI(BstNI)	bPb-2640	yes	1	-	-	-	-	-	-	-	1	90.9998	-
bPb-4830	3H	138.848	DArT	PstI(BstNI)	bPb-4830	yes	1	-	-	-	-	-	-	-	3	90.216	1.73034
bPb-2550	3H	140.292	DArT	PstI(BstNI)	bPb-2550	yes	1	-	-	-	-	-	-	-	2	90.3846	7.60331
bPb-5796	3H	140.292	DArT	PstI(BstNI)	bPb-5796	yes	1	-	-	-	-	-	-	-	2	84.0439	0.305092
bPb-7245	3H	140.292	DArT	PstI(BstNI)	bPb-7245	yes	1	-	-	-	-	-	-	-	2	89.6983	3.24358
bPb-8506	3H	140.292	DArT	PstI(BstNI)	bPb-8506	yes	1	-	-	-	-	-	-	-	2	87.745	0.98174
bPb-8621	3H	140.292	DArT	PstI(BstNI)	bPb-8621	yes	1	-	-	-	-	-	-	-	2	94.8031	0.730407
bPb-1609	3H	140.293	DArT	PstI(BstNI)	bPb-1609	yes	1	-	-	-	-	Br2E11M95	-	-	8	89.2312	4.44494
bPb-1741	3H	140.293	DArT	PstI(BstNI)	bPb-1741	yes	1	-	-	-	-	Bd09H17S81	-	-	2	83.8263	3.99699
bPb-3634	3H	140.293	DArT	PstI(BstNI)	bPb-3634	yes	1	-	-	-	-	-	-	-	1	85.7757	-
bPb-6758	3H	140.293	DArT	PstI(BstNI)	bPb-6758	yes	1	-	-	-	-	-	-	-	2	83.37	9.41177
bPb-9624	3H	140.293	DArT	PstI(BstNI)	bPb-9624	yes	1	-	-	-	-	-	-	-	1	92.2098	-
bPt-2429	3H	140.293	DArT	PstI(TaqI)	bPt-2429	yes	1	-	-	-	-	Td16E03M82	-	-	1	90	-
Bmag877	3H	140.994	other	-	Bmag877	yes	1	-	Bmag877	-	-	Bmag0877	-	-	2	-	-
MWG902	3H	141.285	other	-	MWG902	yes	1	-	-	-	-	MWG902	-	-	1	-	-
bPb-9111	3H	141.937	DArT	PstI(BstNI)	bPb-9111	yes	1	-	-	-	-	-	-	-	6	85.3267	5.20629
bPb-6249	3H	142.749	DArT	PstI(BstNI)	bPb-6249	yes	1	-	-	-	-	-	-	-	6	85.215	6.40566
bPb-4564	3H	142.75	DArT	PstI(BstNI)	bPb-4564	yes	1	-	-	-	-	-	-	-	7	91.2248	2.3978
bPb-7335	3H	142.75	DArT	PstI(BstNI)	bPb-7335	yes	1	-	-	-	-	-	-	-	4	87.4843	5.68739
bPt-0889	3H	145.072	DArT	PstI(TaqI)	bPt-0889	yes	1	-	-	-	-	Td21I04M88	-	-	1	91	-
bPt-6107	3H	145.072	DArT	PstI(TaqI)	bPt-6107	yes	1	-	-	-	-	Td22E08M89	-	-	1	92	-
bPt-8299	3H	145.072	DArT	PstI(TaqI)	bPt-8299	yes	1	-	-	-	-	Td18D07M90	-	-	1	92	-
ABG654	3H	145.072	other	-	ABG654	yes	1	-	-	-	-	ABG654	-	-	1	-	-
bPb-1481	3H	145.409	DArT	PstI(BstNI)	bPb-1481	yes	1	-	-	-	-	-	-	-	6	90.2333	5.32559
bPb-4156	3H	145.498	DArT	PstI(BstNI)	bPb-4156	yes	1	-	-	-	-	-	-	-	4	92.5706	3.87703
bPb-5298	3H	145.498	DArT	PstI(BstNI)	bPb-5298	yes	1	-	-	-	-	-	-	-	3	90.0342	1.09477
bPb-5396	3H	145.498	DArT	PstI(BstNI)	bPb-5396	yes	1	-	-	-	-	-	-	-	4	92.6202	1.90699
bPb-3899	3H	145.73	DArT	PstI(BstNI)	bPb-3899	yes	1	-	-	-	-	-	-	-	1	75.6374	-
bPb-2737	3H	146.784	DArT	PstI(BstNI)	bPb-2737	yes	1	-	-	-	-	-	-	-	5	91.1713	3.52672
bPb-5129	3H	146.784	DArT	PstI(BstNI)	bPb-5129	yes	1	-	-	-	-	-	-	-	5	92.3049	3.11707
bPb-7833	3H	146.784	DArT	PstI(BstNI)	bPb-7833	yes	1	-	-	-	-	-	-	-	5	91.5463	2.69231
bPb-3907	3H	146.785	DArT	PstI(BstNI)	bPb-3907	yes	1	-	-	-	-	-	-	-	3	85.5705	6.76775
bPb-4748	3H	146.785	DArT	PstI(BstNI)	bPb-4748	yes	1	-	-	-	-	-	-	-	4	89.6934	4.45203
bPb-2420	3H	147.048	DArT	PstI(BstNI)	bPb-2420	yes	1	-	-	-	-	Bd04C13S91	-	-	4	87.465	4.3694
bPb-0049	3H	147.949	DArT	PstI(BstNI)	bPb-0049	yes	1	-	-	-	-	-	-	-	3	85.3652	5.652
bPb-1253	3H	147.949	DArT	PstI(BstNI)	bPb-1253	yes	1	-	-	-	-	-	-	-	3	87.0607	2.63763
bPb-3109	3H	147.949	DArT	PstI(BstNI)	bPb-3109	yes	1	-	-	-	-	-	-	-	4	93.5121	2.63885
bPb-3843	3H	147.949	DArT	PstI(BstNI)	bPb-3843	yes	1	-	-	-	-	Br1E17S92	-	-	5	90.2836	4.91652
bPb-4739	3H	147.949	DArT	PstI(BstNI)	bPb-4739	yes	1	-	-	-	-	-	-	-	5	90.7204	4.46459
bPb-6228	3H	147.949	DArT	PstI(BstNI)	bPb-6228	yes	1	-	-	-	-	-	-	-	4	87.421	6.51408
bPb-8021	3H	147.949	DArT	PstI(BstNI)	bPb-8021	yes	1	-	-	-	-	-	-	-	3	84.7842	6.79225
bPt-1663	3H	147.949	DArT	PstI(TaqI)	bPt-1663	yes	1	-	-	-	-	Td23P14S86	-	-	1	91	-
bPt-8205	3H	147.949	DArT	PstI(TaqI)	bPt-8205	yes	1	-	-	-	-	Td07P14S91	-	-	1	91	-
bPb-5374	3H	147.95	DArT	PstI(BstNI)	bPb-5374	yes	1	-	-	-	-	-	-	-	3	89.1371	3.59313
bPb-7689	3H	147.95	DArT	PstI(BstNI)	bPb-7689	yes	1	-	-	-	-	-	-	-	3	89.75	4.53997
bPb-8557	3H	147.95	DArT	PstI(BstNI)	bPb-8557	yes	1	-	-	-	-	-	-	-	6	87.8258	3.3922
bPb-3623	3H	148.337	DArT	PstI(BstNI)	bPb-3623	yes	1	-	-	-	-	-	-	-	3	88.5271	1.92337
bPb-3699	3H	148.338	DArT	PstI(BstNI)	bPb-3699	yes	1	-	-	-	-	-	-	-	1	94.0855	-
bPb-4576	3H	148.338	DArT	PstI(BstNI)	bPb-4576	yes	1	-	-	-	-	-	-	-	1	90.2415	-
bPb-5666	3H	148.338	DArT	PstI(BstNI)	bPb-5666	yes	1	-	-	-	-	-	-	-	1	88.9912	-
bPb-6383	3H	148.338	DArT	PstI(BstNI)	bPb-6383	yes	1	-	-	-	-	-	-	-	7	90.9227	3.20803
bPb-9118	3H	148.338	DArT	PstI(BstNI)	bPb-9118	yes	1	-	-	-	-	Br2K08S89	-	-	5	85.3236	3.76093
17G1-1.3b	3H	148.338	other	-	17G1-1.3b	yes	1	-	17G1-1.3b	-	-	-	-	-	1	-	-
EBmac541	3H	148.338	other	-	EBmac541	yes	1	-	-	-	EBmac0541	-	-	-	1	-	-
bPb-7827	3H	148.339	DArT	PstI(BstNI)	bPb-7827	yes	1	-	-	-	-	-	-	-	7	90.9582	4.85788
bPb-4308	3H	148.778	DArT	PstI(BstNI)	bPb-4308	yes	1	-	-	-	-	-	-	-	1	77	-
bPb-0789	3H	148.829	DArT	PstI(BstNI)	bPb-0789	yes	1	-	-	-	-	-	-	-	4	91.893	0.447913
bPb-5312	3H	148.829	DArT	PstI(BstNI)	bPb-5312	yes	1	-	-	-	-	-	-	-	3	89.5737	1.21326
bPb-2888	3H	149.846	DArT	PstI(BstNI)	bPb-2888	yes	1	-	-	-	-	Bd04M16M83	-	-	2	82.1539	1.19659
bPb-9599	3H	149.846	DArT	PstI(BstNI)	bPb-9599	yes	1	-	-	-	-	Bd10P01M86	-	-	1	87	-
Glb4	3H	151.844	other	-	Glb4	yes	1	-	-	-	-	Glb4	-	-	1	-	-
bPt-1063	3H	152.76	DArT	PstI(TaqI)	bPt-1063	yes	1	-	-	-	-	Td07I19S85	-	-	1	85	-
bPt-7973	3H	152.76	DArT	PstI(TaqI)	bPt-7973	yes	1	-	-	-	-	Td14O20S85	-	-	1	85	-
bPt-8839	3H	152.76	DArT	PstI(TaqI)	bPt-8839	yes	1	-	-	-	-	-	-	-	1	89	-
bPb-7815	3H	153.549	DArT	PstI(BstNI)	bPb-7815	yes	1	-	-	-	-	-	-	-	1	87.2035	-
bPb-0032	3H	153.55	DArT	PstI(BstNI)	bPb-0032	yes	1	-	-	-	-	-	-	-	1	85.1484	-
bPb-0302	3H	153.55	DArT	PstI(BstNI)	bPb-0302	yes	1	-	-	-	-	-	-	-	2	87.6446	1.28526
bPb-6631	3H	153.55	DArT	PstI(BstNI)	bPb-6631	yes	1	-	-	-	-	-	-	-	3	89.4325	6.47974
bPb-8419	3H	153.55	DArT	PstI(BstNI)	bPb-8419	yes	1	-	-	-	-	-	-	-	4	87.2987	1.98012
bPb-4456	3H	154.163	DArT	PstI(BstNI)	bPb-4456	yes	1	-	-	-	-	-	-	-	3	83.3347	6.3291
bPb-0200	3H	154.209	DArT	PstI(BstNI)	bPb-0200	yes	1	-	-	-	-	-	-	-	1	84	-
bPb-5150	3H	154.209	DArT	PstI(BstNI)	bPb-5150	yes	1	-	-	-	-	Bd05L08M92	-	-	2	89.2644	3.86876
bPt-4092	3H	154.209	DArT	PstI(TaqI)	bPt-4092	yes	1	-	-	-	-	Td09H14S84	-	-	1	84	-
bPt-5480	3H	154.209	DArT	PstI(TaqI)	bPt-5480	yes	1	-	-	-	-	Td11K06M85	-	-	1	83	-
bPt-7630	3H	154.209	DArT	PstI(TaqI)	bPt-7630	yes	1	-	-	-	-	Td13M18M88	-	-	1	88	-
bPt-9945	3H	154.209	DArT	PstI(TaqI)	bPt-9945	yes	1	-	-	-	-	-	-	-	1	80	-
iBgl	3H	154.209	other	-	iBgl	yes	1	-	-	-	-	iBgl	-	-	1	-	-
ABG495B	3H	155.387	other	-	ABG495	no	2	-	-	-	-	ABG495B	-	-	1	-	-
HVM62	3H	155.51	other	-	HVM62	yes	1	HVM0062	-	HVM62	HVM62	-	-	-	3	-	-
bPb-1822	3H	155.511	DArT	PstI(BstNI)	bPb-1822	yes	1	-	-	-	-	-	-	-	4	86.4667	4.91577
bPb-1829	3H	155.838	DArT	PstI(BstNI)	bPb-1829	yes	1	-	-	-	-	-	-	-	3	78.7689	3.0206
bPb-7161	3H	156.046	DArT	PstI(BstNI)	bPb-7161	yes	1	-	-	-	-	Br2B14S82	-	-	1	86	-
bPb-1928	3H	157.977	DArT	PstI(BstNI)	bPb-1928	yes	1	-	-	-	-	Br1K08M88	-	-	6	89.4016	3.7132
bPb-7164	3H	157.977	DArT	PstI(BstNI)	bPb-7164	yes	1	-	-	-	-	Br2P24M91	-	-	6	90.3753	3.79741
bPb-7257	3H	157.977	DArT	PstI(BstNI)	bPb-7257	yes	1	-	-	-	-	Bd06P07M95	-	-	1	96	-
bPb-8322	3H	157.977	DArT	PstI(BstNI)	bPb-8322	yes	1	-	-	-	-	Br2L14M88	-	-	6	90.6394	1.81177
bPb-8504	3H	157.977	DArT	PstI(BstNI)	bPb-8504	yes	1	-	-	-	-	-	-	-	2	82.8295	3.19665
bPb-8907	3H	157.977	DArT	PstI(BstNI)	bPb-8907	yes	1	-	-	-	-	Bd04N01M92	-	-	5	86.6389	5.03283
bPt-2488	3H	157.977	DArT	PstI(TaqI)	bPt-2488	yes	1	-	-	-	-	Td12M09M91	-	-	1	92	-
ABC805	3H	157.978	other	-	ABC805	yes	1	-	-	-	ABC805(15)	-	-	-	1	-	-
AW983293C	3H	157.978	other	-	AW983293	no	2	-	-	-	AW983293C	-	-	-	1	-	-
bPb-1411	3H	160.188	DArT	PstI(BstNI)	bPb-1411	yes	1	-	-	-	-	-	-	-	5	91.0253	3.20913
HVM70b	3H	160.189	other	-	HVM70	no	2	-	-	-	-	-	-	-	1	-	-
bPt-2862	3H	162.816	DArT	PstI(TaqI)	bPt-2862	yes	1	-	-	-	-	Td11J19M89	-	-	1	90	-
bPt-9064	3H	163.396	DArT	PstI(TaqI)	bPt-9064	yes	1	-	-	-	-	-	-	-	1	77	-
bPb-5570	3H	163.759	DArT	PstI(BstNI)	bPb-5570	yes	1	-	-	-	-	Bd10B14M95	-	-	4	87.6877	6.51907
bPt-0602	3H	163.759	DArT	PstI(TaqI)	bPt-0602	yes	1	-	-	-	-	Td15M22M84	-	-	1	84	-
bPt-1001	3H	163.759	DArT	PstI(TaqI)	bPt-1001	yes	1	-	-	-	-	-	-	-	1	80	-
bPt-3853	3H	163.759	DArT	PstI(TaqI)	bPt-3853	yes	1	-	-	-	-	Td19C04M93	-	-	1	95	-
bPt-5972	3H	163.759	DArT	PstI(TaqI)	bPt-5972	yes	1	-	-	-	-	Td15O21M86	-	-	1	86	-
bPt-7728	3H	163.759	DArT	PstI(TaqI)	bPt-7728	yes	1	-	-	-	-	-	-	-	1	79	-
bPt-7816	3H	163.759	DArT	PstI(TaqI)	bPt-7816	yes	1	-	-	-	-	-	-	-	1	80	-
bPt-7877	3H	163.759	DArT	PstI(TaqI)	bPt-7877	yes	1	-	-	-	-	-	-	-	1	78	-
MWG838	3H	163.759	other	-	MWG838	yes	1	-	-	-	-	MWG838	-	-	1	-	-
bPt-7854	3H	163.959	DArT	PstI(TaqI)	bPt-7854	yes	1	-	-	-	-	-	-	-	1	85	-
bPb-0361	3H	165.543	DArT	PstI(BstNI)	bPb-0361	yes	1	-	-	-	-	-	-	-	4	83.5662	7.03009
bPb-4387	3H	165.543	DArT	PstI(BstNI)	bPb-4387	yes	1	-	-	-	-	-	-	-	3	85.3265	1.04883
bPb-2586	3H	165.544	DArT	PstI(BstNI)	bPb-2586	yes	1	-	-	-	-	-	-	-	4	91.6489	1.64901
bPb-4169	3H	165.544	DArT	PstI(BstNI)	bPb-4169	yes	1	-	-	-	-	-	-	-	3	80.213	4.15969
bPb-7684	3H	167.339	DArT	PstI(BstNI)	bPb-7684	yes	1	-	-	-	-	-	-	-	4	89.4466	2.24767
bPb-1893	3H	167.34	DArT	PstI(BstNI)	bPb-1893	yes	1	-	-	-	-	Bd04J07M88	-	-	5	89.3341	2.00235
bPb-4112	3H	167.34	DArT	PstI(BstNI)	bPb-4112	yes	1	-	-	-	-	-	-	-	4	89.9693	2.50018
bPb-5523	3H	167.34	DArT	PstI(BstNI)	bPb-5523	yes	1	-	-	-	-	-	-	-	2	77.3897	0.863108
bPb-8123	3H	167.34	DArT	PstI(BstNI)	bPb-8123	yes	1	-	-	-	-	-	-	-	4	82.6597	5.11749
bPb-5864	3H	170.685	DArT	PstI(BstNI)	bPb-5864	yes	1	-	-	-	-	-	-	-	4	87.9545	4.98618
bPb-7238	3H	170.685	DArT	PstI(BstNI)	bPb-7238	yes	1	-	-	-	-	Bd05F08M86	-	-	4	84.8275	4.38377
bPb-9207	3H	170.685	DArT	PstI(BstNI)	bPb-9207	yes	1	-	-	-	-	-	-	-	5	84.8133	7.54877
bPb-0164	3H	170.686	DArT	PstI(BstNI)	bPb-0164	yes	1	-	-	-	-	-	-	-	4	83.9751	4.52514
bPb-0848	3H	170.954	DArT	PstI(BstNI)	bPb-0848	yes	1	-	-	-	-	-	-	-	2	81.0533	3.80802
bPb-6221	3H	170.954	DArT	PstI(BstNI)	bPb-6221	yes	1	-	-	-	-	Bd10G07M86	-	-	2	84.2217	2.51485
ABG319B	3H	172.418	other	-	ABG319	no	2	-	-	-	-	ABG319B	-	-	1	-	-
bPb-4628	3H	175.244	DArT	PstI(BstNI)	bPb-4628	yes	1	-	-	-	-	-	-	-	3	84.8836	7.71021
bPb-9640	3H	175.244	DArT	PstI(BstNI)	bPb-9640	yes	1	-	-	-	-	-	-	-	2	85.2119	2.71563
bPb-0347	3H	175.245	DArT	PstI(BstNI)	bPb-0347	yes	1	-	-	-	-	-	-	-	2	92.4827	3.93543
bPb-9923	3H	178.048	DArT	PstI(BstNI)	bPb-9923	yes	1	-	-	-	-	-	-	-	4	85.8877	1.59822
bPb-3933	3H	178.598	DArT	PstI(BstNI)	bPb-3933	yes	1	-	-	-	-	-	-	-	3	87.4702	3.59583
bPb-7063	3H	178.598	DArT	PstI(BstNI)	bPb-7063	yes	1	-	-	-	-	-	-	-	2	85.7368	4.41523
bPb-7069	3H	178.598	DArT	PstI(BstNI)	bPb-7069	yes	1	-	-	-	-	-	-	-	2	87.4015	6.93851
bPb-7247	3H	178.598	DArT	PstI(BstNI)	bPb-7247	yes	1	-	-	-	-	-	-	-	5	89.8261	2.24762
bPb-7738	3H	178.598	DArT	PstI(BstNI)	bPb-7738	yes	1	-	-	-	-	-	-	-	1	90.0117	-
bPb-8962	3H	178.598	DArT	PstI(BstNI)	bPb-8962	yes	1	-	-	-	-	-	-	-	2	93.3836	1.58952
bPb-5256	3H	179.489	DArT	PstI(BstNI)	bPb-5256	yes	1	-	-	-	-	-	-	-	1	92.4564	-
bPb-7724	3H	179.489	DArT	PstI(BstNI)	bPb-7724	yes	1	-	-	-	-	-	-	-	2	84.6523	1.92619
Bmac29	3H	180.199	other	-	Bmac29	yes	1	Bmac0029	-	-	-	-	-	-	1	-	-
ABC172	3H	181.319	other	-	ABC172	yes	1	-	-	-	ABC172(16)	ABC172	-	-	2	-	-
WG222b	3H	181.32	other	-	WG222	no	4	-	WG222b	-	-	-	-	-	1	-	-
bPb-0136	3H	181.321	DArT	PstI(BstNI)	bPb-0136	yes	1	-	-	-	-	-	-	-	1	81.4435	-
bPb-5355	3H	181.321	DArT	PstI(BstNI)	bPb-5355	yes	1	-	-	-	-	-	-	-	4	87.3156	4.06461
bPb-5569	3H	181.321	DArT	PstI(BstNI)	bPb-5569	yes	1	-	-	-	-	-	-	-	4	84.9241	4.79773
HvJAS	3H	181.321	other	-	HvJAS	yes	1	-	HvJAS	-	-	-	-	-	1	-	-
bPb-5346	3H	184.593	DArT	PstI(BstNI)	bPb-5346	yes	1	-	-	-	-	-	-	-	1	78.7238	-
bPt-7602	4H	0	DArT	PstI(TaqI)	bPt-7602	yes	1	-	-	-	-	Td24L17S85	-	-	1	86	-
bPt-0878	4H	1.2123	DArT	PstI(TaqI)	bPt-0878	yes	1	-	-	-	-	Td09P24S86	-	-	1	86	-
bPt-3899	4H	1.2123	DArT	PstI(TaqI)	bPt-3899	yes	1	-	-	-	-	Td10E12S83	-	-	1	85	-
bPt-6048	4H	1.2123	DArT	PstI(TaqI)	bPt-6048	yes	1	-	-	-	-	Td20J02S86	-	-	1	86	-
bPt-7247	4H	1.2123	DArT	PstI(TaqI)	bPt-7247	yes	1	-	-	-	-	Td08L17S87	-	-	1	87	-
bPt-7313	4H	1.2123	DArT	PstI(TaqI)	bPt-7313	yes	1	-	-	-	-	Td15H10S86	-	-	1	86	-
bPt-5970	4H	2.58172	DArT	PstI(TaqI)	bPt-5970	yes	1	-	-	-	-	Td02K22S84	-	-	1	85	-
bPt-6121	4H	4.1209	DArT	PstI(TaqI)	bPt-6121	yes	1	-	-	-	-	Td05A12S83	-	-	1	82	-
bPt-2834	4H	10.827	DArT	PstI(TaqI)	bPt-2834	yes	1	-	-	-	-	-	-	-	1	80	-
bPt-7852	4H	10.827	DArT	PstI(TaqI)	bPt-7852	yes	1	-	-	-	-	Td11G03S85	-	-	1	85	-
bPb-3323a	4H	11.2105	DArT	PstI(BstNI)	bPb-3323	no	2	-	-	-	-	-	-	-	1	78.1184	-
bPb-5597a	4H	11.2105	DArT	PstI(BstNI)	bPb-5597	no	2	-	-	-	-	-	-	-	1	76.741	-
bPb-7534	4H	12.6693	DArT	PstI(BstNI)	bPb-7534	yes	1	-	-	-	-	-	-	-	1	83.2384	-
bPb-9304	4H	12.6693	DArT	PstI(BstNI)	bPb-9304	yes	1	-	-	-	-	-	-	-	6	86.6467	3.88866
bPb-9406	4H	12.6693	DArT	PstI(BstNI)	bPb-9406	yes	1	-	-	-	-	-	-	-	1	82.2418	-
bPb-6938	4H	12.955	DArT	PstI(BstNI)	bPb-6938	yes	1	-	-	-	-	-	-	-	2	82.0124	2.07726
bPt-7135	4H	13.0969	DArT	PstI(TaqI)	bPt-7135	yes	1	-	-	-	-	Td24J12S86	-	-	1	84	-
bPb-1469	4H	14.599	DArT	PstI(BstNI)	bPb-1469	yes	1	-	-	-	-	-	-	-	6	91.1312	4.79238
bPb-2837	4H	14.599	DArT	PstI(BstNI)	bPb-2837	yes	1	-	-	-	-	-	-	-	1	89.5062	-
bPb-8569	4H	14.599	DArT	PstI(BstNI)	bPb-8569	yes	1	-	-	-	-	-	-	-	5	91.6183	3.92443
bPt-2796	4H	14.599	DArT	PstI(TaqI)	bPt-2796	yes	1	-	-	-	-	Td02J11S90	-	-	1	92	-
bPt-7179	4H	14.599	DArT	PstI(TaqI)	bPt-7179	yes	1	-	-	-	-	Td23A05S86	-	-	1	89	-
bPt-8558	4H	14.599	DArT	PstI(TaqI)	bPt-8558	yes	1	-	-	-	-	Td07A05S88	-	-	1	88	-
bPt-9695	4H	14.599	DArT	PstI(TaqI)	bPt-9695	yes	1	-	-	-	-	Td13C24S94	-	-	1	94	-
WG622	4H	14.599	other	-	WG622	yes	1	-	WG622*	-	-	WG622	-	-	2	-	-
ABG461E	4H	15.8262	other	-	ABG461	no	4	-	-	-	ABG461E(1)	-	-	-	1	-	-
bPb-4699	4H	17.3461	DArT	PstI(BstNI)	bPb-4699	yes	1	-	-	-	-	-	-	-	2	86.5478	1.64642
bPb-7275	4H	17.3461	DArT	PstI(BstNI)	bPb-7275	yes	1	-	-	-	-	-	-	-	5	88.1529	2.96647
MWG634	4H	17.3461	other	-	MWG634	yes	1	-	-	-	MWG634(1)	MWG634	-	-	2	-	-
GBM1221	4H	19.3575	other	-	GBM1221	yes	1	GBM1221	-	-	-	-	-	-	1	-	-
bPb-8341a	4H	19.703	DArT	PstI(BstNI)	bPb-8341	no	2	-	-	-	-	-	-	-	1	83.9683	-
ABG714A	4H	23.2197	other	-	ABG714	no	2	-	-	-	ABG714A(2)	-	-	-	1	-	-
BF258346A	4H	23.2197	other	-	BF258346	no	2	-	-	-	BF258346A	-	-	-	1	-	-
ABG313B	4H	23.5511	other	-	ABG313B	yes	1	-	-	-	-	ABG313B	-	-	1	-	-
MWG77	4H	27.0165	other	-	MWG77	yes	1	-	mwg77*	-	MWG077(2)	MWG077	-	-	3	-	-
HVM40	4H	27.0175	other	-	HVM40	yes	1	HVM0040	-	-	HVM40	HVM40	HVM40	HVM40	5	-	-
CDO669	4H	28.1459	other	-	CDO669	no	4	-	-	-	-	CDO669	-	-	1	-	-
B32E	4H	34.8633	other	-	B32E	yes	1	-	-	-	-	B32E	-	-	1	-	-
germin	4H	36.752	other	-	germin	yes	1	-	GERMIN	-	-	-	-	-	1	-	-
bPb-2209	4H	37.0495	DArT	PstI(BstNI)	bPb-2209	yes	1	-	-	-	-	-	-	-	2	89.3693	5.37866
bPb-2476	4H	37.0495	DArT	PstI(BstNI)	bPb-2476	yes	1	-	-	-	-	-	-	-	3	79.5458	4.59426
Bmag106	4H	37.4866	other	-	Bmag106	yes	1	-	-	-	Bmag0106	-	-	-	1	-	-
HvB23D4	4H	38.8041	other	-	HvB23D4	yes	1	HvB23D0004	-	-	-	-	-	-	1	-	-
HvOle	4H	38.8041	other	-	HvOle	yes	1	HVOle	-	-	-	-	-	-	1	-	-
bPt-6884	4H	38.9947	DArT	PstI(TaqI)	bPt-6884	yes	1	-	-	-	-	Td17L07S85	-	-	1	86	-
BCD402B	4H	43.0735	other	-	BCD402	no	2	-	-	-	-	BCD402B	-	-	1	-	-
BCD351D	4H	44.1098	other	-	BCD351	no	4	-	-	-	-	BCD351D	-	-	1	-	-
AWBMA30	4H	44.5516	other	-	AWBMA30	yes	1	-	awbma30	-	-	-	-	-	1	-	-
MWG635A	4H	47.4314	other	-	MWG635	no	2	-	-	-	-	MWG635A	-	-	1	-	-
bPb-1627	4H	49.3075	DArT	PstI(BstNI)	bPb-1627	yes	1	-	-	-	-	Bd10I02S84	-	-	1	85	-
bPb-8966	4H	49.3075	DArT	PstI(BstNI)	bPb-8966	yes	1	-	-	-	-	Bd05F10S85	-	-	1	84	-
HvUGDH	4H	49.7652	other	-	HvUGDH	yes	1	-	HvUGDH	-	-	-	-	-	1	-	-
WG876	4H	49.7652	other	-	WG876	yes	1	-	WG876	-	-	-	-	-	1	-	-
BCD265a	4H	52.639	other	-	BCD265	no	3	-	bcd265a	-	-	-	-	-	1	-	-
BCD808c	4H	53.744	other	-	BCD808	no	3	-	bcd808c*	-	-	-	-	-	1	-	-
TubA1	4H	54.399	other	-	TubA1	yes	1	-	-	-	-	TubA1	-	-	1	-	-
bPb-7436	4H	54.5747	DArT	PstI(BstNI)	bPb-7436	yes	1	-	-	-	-	-	-	-	1	85.7574	-
bPb-6427	4H	54.9202	DArT	PstI(BstNI)	bPb-6427	yes	1	-	-	-	-	-	-	-	1	83.639	-
bPb-1148	4H	56.2738	DArT	PstI(BstNI)	bPb-1148	yes	1	-	-	-	-	Bd10L06M96	-	-	2	94.5589	2.03804
bPb-7924	4H	56.2738	DArT	PstI(BstNI)	bPb-7924	yes	1	-	-	-	-	Bd01D06M89	-	-	1	89	-
bPt-8294	4H	57.3377	DArT	PstI(TaqI)	bPt-8294	yes	1	-	-	-	-	Td19M13S85	-	-	1	83	-
HvKNOX3	4H	58.9691	other	-	HvKNOX3	yes	1	HvKNOX0003	HvKNOX3	-	-	-	-	-	2	-	-
Dhn6	4H	59.3629	other	-	Dhn6	yes	1	-	-	-	-	Dhn6	-	-	1	-	-
EBmac998	4H	59.626	other	-	EBmac998	yes	1	-	EBmac998	-	-	-	-	-	1	-	-
bPb-1408	4H	60.0403	DArT	PstI(BstNI)	bPb-1408	yes	1	-	-	-	-	-	-	-	4	87.6976	6.39257
bPb-8437	4H	60.0413	DArT	PstI(BstNI)	bPb-8437	yes	1	-	-	-	-	Br1K04S86	-	-	4	87.8338	3.58084
bPb-6404	4H	60.5457	DArT	PstI(BstNI)	bPb-6404	yes	1	-	-	-	-	Br2P02S94	-	-	4	92.5014	2.58055
bPb-6611	4H	60.5457	DArT	PstI(BstNI)	bPb-6611	yes	1	-	-	-	-	Bd09E22S96	-	-	3	94.0201	2.581
bPb-6640	4H	60.5457	DArT	PstI(BstNI)	bPb-6640	yes	1	-	-	-	-	-	-	-	3	86.1505	0.714279
bPb-5090b	4H	60.9407	DArT	PstI(BstNI)	bPb-5090	no	2	-	-	-	-	-	-	-	1	-	-
bPb-1762	4H	61.2049	DArT	PstI(BstNI)	bPb-1762	yes	1	-	-	-	-	-	-	-	4	88.9299	5.23163
bPb-8896	4H	61.2049	DArT	PstI(BstNI)	bPb-8896	yes	1	-	-	-	-	Bd04O03M86	-	-	6	85.1006	2.36804
bPt-6067	4H	61.2049	DArT	PstI(TaqI)	bPt-6067	yes	1	-	-	-	-	Td19K19M88	-	-	1	91	-
ABC303	4H	61.2234	other	-	ABC303	yes	1	-	-	-	ABC303(5)	-	-	-	1	-	-
bPt-7385	4H	61.6346	DArT	PstI(TaqI)	bPt-7385	yes	1	-	-	-	-	Td22G16M85	-	-	1	88	-
WG1026B	4H	62.0642	other	-	WG1026B	yes	1	-	-	-	-	WG1026B	-	-	1	-	-
Bmag740	4H	62.6441	other	-	Bmag740	yes	1	-	-	Bmag740	-	-	-	-	1	-	-
bPt-3249	4H	63.9609	DArT	PstI(TaqI)	bPt-3249	yes	1	-	-	-	-	Td03H07M93	-	-	1	94	-
bPt-6221	4H	63.9609	DArT	PstI(TaqI)	bPt-6221	yes	1	-	-	-	-	Td19C05M92	-	-	1	95	-
bPt-9110	4H	63.9609	DArT	PstI(TaqI)	bPt-9110	yes	1	-	-	-	-	Td16F17M92	-	-	1	92	-
bPb-4990	4H	64.1551	DArT	PstI(BstNI)	bPb-4990	yes	1	-	-	-	-	-	-	-	2	93.7227	1.0897
Adh4	4H	64.5488	other	-	Adh4	yes	1	-	-	-	-	Adh4	-	-	1	-	-
bPb-0130	4H	65.3449	DArT	PstI(BstNI)	bPb-0130	yes	1	-	-	-	-	-	-	-	4	92.3932	2.25376
bPb-0365	4H	65.3449	DArT	PstI(BstNI)	bPb-0365	yes	1	-	-	-	-	-	-	-	6	90.6069	2.66549
bPb-0513	4H	65.3449	DArT	PstI(BstNI)	bPb-0513	yes	1	-	-	-	-	-	-	-	6	90.037	3.80769
bPb-2427	4H	65.3449	DArT	PstI(BstNI)	bPb-2427	yes	1	-	-	-	-	-	-	-	4	89.1806	5.25658
bPb-3045	4H	65.3449	DArT	PstI(BstNI)	bPb-3045	yes	1	-	-	-	-	-	-	-	6	92.9339	1.66449
bPb-3684	4H	65.3449	DArT	PstI(BstNI)	bPb-3684	yes	1	-	-	-	-	-	-	-	6	92.1594	3.00094
bPb-4333	4H	65.3449	DArT	PstI(BstNI)	bPb-4333	yes	1	-	-	-	-	-	-	-	6	91.7284	2.17566
CDO795	4H	65.3449	other	-	CDO795	yes	1	-	CDO795	-	CDO795(6)	-	-	-	2	-	-
ABG484	4H	65.3459	other	-	ABG484	yes	1	-	-	-	ABG484	ABG484	-	-	2	-	-
bPb-1278	4H	65.5688	DArT	PstI(BstNI)	bPb-1278	yes	1	-	-	-	-	-	-	-	4	88.4943	6.09668
bPb-3268	4H	65.5688	DArT	PstI(BstNI)	bPb-3268	yes	1	-	-	-	-	Bd10H10S97	-	-	5	89.9342	8.29687
bPb-4183	4H	65.5688	DArT	PstI(BstNI)	bPb-4183	yes	1	-	-	-	-	-	-	-	4	92.0758	2.16608
bPb-6973	4H	65.5688	DArT	PstI(BstNI)	bPb-6973	yes	1	-	-	-	-	-	-	-	4	92.5649	1.58201
bPb-9039	4H	65.5688	DArT	PstI(BstNI)	bPb-9039	yes	1	-	-	-	-	-	-	-	4	89.9693	3.61905
bPt-8161	4H	65.5688	DArT	PstI(TaqI)	bPt-8161	yes	1	-	-	-	-	Td11G12S95	-	-	1	96	-
bPt-9115	4H	65.5688	DArT	PstI(TaqI)	bPt-9115	yes	1	-	-	-	-	Td11P24S92	-	-	1	97	-
ABA3	4H	65.5688	other	-	ABA3	yes	1	-	-	-	-	ABA003	-	-	1	-	-
HVM3	4H	65.5688	other	-	HVM3	yes	1	-	-	HVM3	-	-	-	-	1	-	-
HVRCABG	4H	65.5688	other	-	HvRCABG	yes	1	-	-	HVRCABG	-	-	-	-	1	-	-
bPt-2152	4H	66.2749	DArT	PstI(TaqI)	bPt-2152	yes	1	-	-	-	-	Td10B10M89	-	-	1	89	-
Bmag375	4H	66.5459	other	-	Bmag375	yes	1	-	-	-	Bmag0375	-	-	-	1	-	-
EBmac906	4H	66.5459	other	-	EBmac906	yes	1	-	-	-	EBmac0906	-	-	-	1	-	-
Bmac181	4H	67.4697	other	-	Bmac181	yes	1	Bmac0181	-	Bmac181	Bmac0181	-	-	-	3	-	-
bPb-3512	4H	67.9158	DArT	PstI(BstNI)	bPb-3512	yes	1	-	-	-	-	-	-	-	3	83.3008	1.11845
Mne1a	4H	67.9158	other	-	Mne1	no	3	-	Mne1a	-	-	-	-	-	1	-	-
WG232	4H	67.9158	other	-	WG232	yes	1	-	WG232	-	-	-	-	-	1	-	-
bPb-4975	4H	67.9168	DArT	PstI(BstNI)	bPb-4975	yes	1	-	-	-	-	Br1H22S93	-	-	2	92.3004	3.81777
bPb-9086	4H	67.9168	DArT	PstI(BstNI)	bPb-9086	yes	1	-	-	-	-	Bd08E02M91	-	-	1	91	-
bPb-9504	4H	67.9168	DArT	PstI(BstNI)	bPb-9504	yes	1	-	-	-	-	-	-	-	4	88.1461	2.8192
bPt-1681	4H	67.9168	DArT	PstI(TaqI)	bPt-1681	yes	1	-	-	-	-	-	-	-	1	88	-
bPt-2051	4H	67.9168	DArT	PstI(TaqI)	bPt-2051	yes	1	-	-	-	-	Td09L09M86	-	-	1	87	-
bPt-4096	4H	67.9168	DArT	PstI(TaqI)	bPt-4096	yes	1	-	-	-	-	Td17H04S95	-	-	1	97	-
bPt-4515	4H	67.9168	DArT	PstI(TaqI)	bPt-4515	yes	1	-	-	-	-	Td03M23M84	-	-	1	83	-
bPt-5419	4H	67.9168	DArT	PstI(TaqI)	bPt-5419	yes	1	-	-	-	-	Td14N06S91	-	-	1	91	-
bPt-6055	4H	67.9168	DArT	PstI(TaqI)	bPt-6055	yes	1	-	-	-	-	Td02O09S96	-	-	1	96	-
bPt-7588	4H	67.9168	DArT	PstI(TaqI)	bPt-7588	yes	1	-	-	-	-	Td14B02M92	-	-	1	93	-
Bmag808	4H	67.9168	other	-	Bmag808	yes	1	-	-	Bmag808	-	-	-	-	1	-	-
MWG58	4H	68.0595	other	-	MWG58	yes	1	-	-	-	-	MWG058	-	-	1	-	-
MWG2135	4H	69.6633	other	-	MWG2135	yes	1	-	-	MWG2135	-	-	-	-	1	-	-
bPb-4216	4H	69.6642	DArT	PstI(BstNI)	bPb-4216	yes	1	-	-	-	-	Bd01L04M87	-	-	4	85.7978	3.69265
bPb-4896	4H	69.6642	DArT	PstI(BstNI)	bPb-4896	yes	1	-	-	-	-	-	-	-	2	79.5397	2.17752
bPb-9809	4H	69.6642	DArT	PstI(BstNI)	bPb-9809	yes	1	-	-	-	-	-	-	-	1	88.0611	-
bPt-3598	4H	69.6642	DArT	PstI(TaqI)	bPt-3598	yes	1	-	-	-	-	Td20P06M90	-	-	1	95	-
bPt-4303	4H	69.6642	DArT	PstI(TaqI)	bPt-4303	yes	1	-	-	-	-	Td19A04M93	-	-	1	95	-
ABC321	4H	69.6642	other	-	ABC321	yes	1	-	-	-	-	ABC321	-	-	1	-	-
Bmag333	4H	69.6642	other	-	Bmag333	yes	1	Bmag0333	-	-	-	-	-	-	1	-	-
EBmac737	4H	69.6642	other	-	EBmac737	yes	1	EBmac0737	-	-	-	-	-	-	1	-	-
GBM1236	4H	69.6642	other	-	GBM1236	yes	1	GBM1236	-	-	-	-	-	-	1	-	-
Hv26916	4H	69.6642	other	-	Hv26916	yes	1	Hv26916	-	-	-	-	-	-	1	-	-
Hv463	4H	69.6642	other	-	Hv463	yes	1	hv0463	-	-	-	-	-	-	1	-	-
HVM13	4H	69.6642	other	-	HVM13	yes	1	HVM0013	-	-	-	-	-	-	1	-	-
EBmac711	4H	70.9517	other	-	EBmac711	yes	1	-	EBmac711	-	-	-	-	-	1	-	-
BF264460	4H	71.1919	other	-	BF264460	yes	1	-	-	-	BF264460	-	-	-	1	-	-
BF267786	4H	71.1919	other	-	BF267786	yes	1	-	-	-	BF267786	-	-	-	1	-	-
BI947774D	4H	71.1919	other	-	BI947774	no	4	-	-	-	BI947774D	-	-	-	1	-	-
BI950272A	4H	71.1919	other	-	BI950272A	yes	1	-	-	-	BI950272A	-	-	-	1	-	-
bPt-2326	4H	71.7745	DArT	PstI(TaqI)	bPt-2326	yes	1	-	-	-	-	-	-	-	1	82	-
bPb-9091	4H	71.7755	DArT	PstI(BstNI)	bPb-9091	yes	1	-	-	-	-	-	-	-	1	80.914	-
MWG2134	4H	71.9715	other	-	MWG2134	yes	1	-	-	MWG2134	-	-	-	-	1	-	-
MWG948	4H	71.9715	other	-	MWG948	yes	1	-	-	MWG0948	-	-	-	-	1	-	-
bPb-2305	4H	72.2051	DArT	PstI(BstNI)	bPb-2305	yes	1	-	-	-	-	-	-	-	6	88.9492	4.15246
bPb-5480	4H	72.2051	DArT	PstI(BstNI)	bPb-5480	yes	1	-	-	-	-	Bd05D14M92	-	-	2	88.1725	5.41287
bPb-6872	4H	72.2051	DArT	PstI(BstNI)	bPb-6872	yes	1	-	-	-	-	-	-	-	5	88.649	5.17786
bPb-6949	4H	72.2051	DArT	PstI(BstNI)	bPb-6949	yes	1	-	-	-	-	-	-	-	6	88.6543	4.21054
bPb-9907	4H	72.2051	DArT	PstI(BstNI)	bPb-9907	yes	1	-	-	-	-	-	-	-	1	80.6547	-
AWBMA12b	4H	72.2051	other	-	AWBMA12	no	2	-	awbma12b	-	-	-	-	-	1	-	-
AWBMA29	4H	72.2051	other	-	AWBMA29	yes	1	-	awbma29*	-	-	-	-	-	1	-	-
Bmac186	4H	72.2051	other	-	Bmac186	yes	1	-	-	Bmac186	-	-	-	-	1	-	-
Bmag218	4H	72.2051	other	-	Bmag218	yes	1	Bmag0218	Bmag218	-	-	-	-	-	2	-	-
Bmag490	4H	72.2051	other	-	Bmag490	yes	1	-	-	Bmag490	-	-	-	-	1	-	-
CDO358	4H	72.2051	other	-	CDO358	yes	1	-	CDO358	-	-	-	-	-	1	-	-
EBmac403	4H	72.2051	other	-	EBmac403	yes	1	-	EBmac403	-	-	-	-	-	1	-	-
EBmac683	4H	72.2051	other	-	EBmac683	yes	1	-	EBmac683	-	-	-	-	-	1	-	-
ksuA3d	4H	72.2051	other	-	ksuA3	no	4	-	ksuA3d	-	-	-	-	-	1	-	-
PSR141a	4H	72.2051	other	-	PSR141	no	2	-	psr141a	-	-	-	-	-	1	-	-
PSR163	4H	72.2051	other	-	PSR163	yes	1	-	psr163	-	-	-	-	-	1	-	-
Bmac48	4H	72.2061	other	-	Bmac48	yes	1	Bmac0048	-	-	-	-	-	-	1	-	-
bPb-4290	4H	72.2651	DArT	PstI(BstNI)	bPb-4290	yes	1	-	-	-	-	-	-	-	5	86.8381	4.51113
bPb-6259	4H	72.2651	DArT	PstI(BstNI)	bPb-6259	yes	1	-	-	-	-	-	-	-	5	85.0836	5.11367
bPb-7987	4H	72.2651	DArT	PstI(BstNI)	bPb-7987	yes	1	-	-	-	-	-	-	-	5	84.39	6.70165
KFP195	4H	73.6995	other	-	KFP195	yes	1	-	-	-	-	KFP195	-	-	1	-	-
blue-aleurone	4H	73.7005	other	-	blue-aleurone	yes	1	-	blue-aleurone	-	-	-	-	-	1	-	-
Bmag353	4H	76.013	other	-	Bmag353	yes	1	-	-	-	Bmag0353	-	-	-	1	-	-
EBmac696	4H	76.2631	other	-	EBmac696	yes	1	-	EBmac696	-	-	-	-	-	1	-	-
WG464	4H	76.2631	other	-	WG464	yes	1	-	WG464*	-	-	WG464	-	-	2	-	-
bBE54A	4H	76.9337	other	-	bBE54	no	5	-	-	-	-	bBE54A	-	-	1	-	-
Bmag345b	4H	78.8972	other	-	Bmag345	no	2	-	-	-	Bmag0345	-	-	-	1	-	-
ABC152B	4H	78.8982	other	-	ABC152	no	8	-	-	-	-	-	-	-	1	-	-
HVM68	4H	79.8158	other	-	HVM68	yes	1	-	-	HVM68	HVM68	-	-	HVM68	3	-	-
Bmac310	4H	79.8168	other	-	Bmac310	yes	1	-	-	Bmac310	Bmac0310	-	Bmac0310	-	3	-	-
GBM1509	4H	82.1095	other	-	GBM1509	yes	1	GBM1509	-	-	-	-	-	-	1	-	-
bPt-3306	4H	82.7779	DArT	PstI(TaqI)	bPt-3306	yes	1	-	-	-	-	Td06M09S94	-	-	1	95	-
bPt-5912	4H	82.7779	DArT	PstI(TaqI)	bPt-5912	yes	1	-	-	-	-	Td16P23S96	-	-	1	95	-
CDO541	4H	83.3739	other	-	CDO541	yes	1	-	CDO541*	-	-	-	-	-	1	-	-
GBM1299	4H	85.9175	other	-	GBM1299	yes	1	GBM1299	-	-	-	-	-	-	1	-	-
bPb-0098	4H	86.6887	DArT	PstI(BstNI)	bPb-0098	yes	1	-	-	-	-	Br1O23S92	-	-	8	89.3351	3.23915
bPb-2337	4H	86.6887	DArT	PstI(BstNI)	bPb-2337	yes	1	-	-	-	-	-	-	-	1	93.3111	-
bPb-4966	4H	86.6887	DArT	PstI(BstNI)	bPb-4966	yes	1	-	-	-	-	-	-	-	1	89.6491	-
bPb-8013	4H	86.6887	DArT	PstI(BstNI)	bPb-8013	yes	1	-	-	-	-	Bd05C19S94	-	-	8	91.1862	2.72291
bPb-9405	4H	86.6887	DArT	PstI(BstNI)	bPb-9405	yes	1	-	-	-	-	-	-	-	1	92.723	-
bPb-9808	4H	86.6887	DArT	PstI(BstNI)	bPb-9808	yes	1	-	-	-	-	-	-	-	1	93.1057	-
bPb-3556	4H	89.7478	DArT	PstI(BstNI)	bPb-3556	yes	1	-	-	-	-	-	-	-	3	81.6953	3.63748
AF043094A	4H	89.9123	other	-	AF043094A	yes	1	AF043094A	-	-	-	-	-	-	1	-	-
bPb-6576	4H	90.2224	DArT	PstI(BstNI)	bPb-6576	yes	1	-	-	-	-	-	-	-	1	91.6332	-
BCD453B	4H	91.6897	other	-	BCD453B	yes	1	-	-	-	-	BCD453B	-	-	1	-	-
bPb-1329	4H	93.6353	DArT	PstI(BstNI)	bPb-1329	yes	1	-	-	-	-	Br2A19S94	-	-	4	91.7879	2.04079
bPb-8701	4H	93.6353	DArT	PstI(BstNI)	bPb-8701	yes	1	-	-	-	-	Bd08F17S91	-	-	2	90.1578	1.19103
ABCT	4H	93.6353	other	-	ABCT	yes	1	-	ABCT	-	-	-	-	-	1	-	-
bPb-3739	4H	96.3105	DArT	PstI(BstNI)	bPb-3739	yes	1	-	-	-	-	Br1A20S93	-	-	1	89	-
EBmac658	4H	96.7519	other	-	EBmac658	yes	1	EBmac0658	-	-	-	-	-	-	1	-	-
bPb-6096	4H	96.7792	DArT	PstI(BstNI)	bPb-6096	yes	1	-	-	-	-	Br1L10S92	-	-	1	94	-
bPb-7719	4H	96.7792	DArT	PstI(BstNI)	bPb-7719	yes	1	-	-	-	-	Br1H15S93	-	-	1	95	-
ABC152A2	4H	96.7802	other	-	ABC152	no	8	-	-	-	-	-	-	-	1	-	-
bPt-0771	4H	97.7069	DArT	PstI(TaqI)	bPt-0771	yes	1	-	-	-	-	Td22B05M92	-	-	1	94	-
bPt-3574	4H	97.7069	DArT	PstI(TaqI)	bPt-3574	yes	1	-	-	-	-	Td05I12M89	-	-	1	90	-
bPt-5727	4H	97.7069	DArT	PstI(TaqI)	bPt-5727	yes	1	-	-	-	-	Td19F03M93	-	-	1	93	-
bPt-8350	4H	97.7069	DArT	PstI(TaqI)	bPt-8350	yes	1	-	-	-	-	Td16I03M92	-	-	1	94	-
bPt-9111	4H	97.7069	DArT	PstI(TaqI)	bPt-9111	yes	1	-	-	-	-	Td03P14M92	-	-	1	93	-
ABG472	4H	97.7069	other	-	ABG472	yes	1	-	-	-	ABG472(8)	ABG472	-	-	2	-	-
bPb-9998	4H	98.1025	DArT	PstI(BstNI)	bPb-9998	yes	1	-	-	-	-	-	-	-	2	83.137	0.892073
Mne1b	4H	98.1025	other	-	Mne1	no	3	-	Mne1b	-	-	-	-	-	1	-	-
bPb-3029	4H	98.3974	DArT	PstI(BstNI)	bPb-3029	yes	1	-	-	-	-	-	-	-	1	78	-
bPt-4864	4H	101.224	DArT	PstI(TaqI)	bPt-4864	yes	1	-	-	-	-	Td22P15M91	-	-	1	91	-
bPb-3809	4H	101.366	DArT	PstI(BstNI)	bPb-3809	yes	1	-	-	-	-	-	-	-	4	84.2921	4.37319
bPb-5090a	4H	102.738	DArT	PstI(BstNI)	bPb-5090	no	2	-	-	-	-	-	-	-	1	-	-
bPb-5408	4H	103.014	DArT	PstI(BstNI)	bPb-5408	yes	1	-	-	-	-	Br2E20M92	-	-	3	91.3539	1.00512
WG719	4H	103.305	other	-	WG719	yes	1	-	WG719	-	-	-	-	-	1	-	-
bPb-0610	4H	104.937	DArT	PstI(BstNI)	bPb-0610	yes	1	-	-	-	-	-	-	-	3	92.5028	2.7551
bPb-1999	4H	104.937	DArT	PstI(BstNI)	bPb-1999	yes	1	-	-	-	-	-	-	-	2	85.8109	1.77521
CDO669a	4H	107.185	other	-	CDO669	no	4	-	CDO669a*	-	-	-	-	-	1	-	-
CDO669c	4H	107.185	other	-	CDO669	no	4	-	CDO669c*	-	-	-	-	-	1	-	-
ksuG10	4H	107.185	other	-	ksuG10	yes	1	-	ksuG10*	-	-	-	-	-	1	-	-
bPt-7321	4H	107.512	DArT	PstI(TaqI)	bPt-7321	yes	1	-	-	-	-	Td03I15M92	-	-	1	92	-
bPt-4621	4H	110.767	DArT	PstI(TaqI)	bPt-4621	yes	1	-	-	-	-	Td22C17S93	-	-	1	91	-
Bmac134b	4H	111.987	other	-	Bmac134b	no	2	Bmac0134	-	-	-	-	-	-	1	-	-
EBmac701	4H	111.987	other	-	EBmac701	yes	1	EBmac0701	-	EBmac701	-	-	-	-	2	-	-
AnionT1a	4H	113.536	other	-	AnionT1	no	2	-	AnionT1a	-	-	-	-	-	1	-	-
EBmac635	4H	113.536	other	-	EBmac635	yes	1	-	-	EBmac635	-	-	-	-	2	-	-
EBmac679	4H	113.536	other	-	EBmac679	yes	1	-	EBmac679	-	-	-	-	-	3	-	-
EBmac788	4H	113.845	other	-	EBmac788	yes	1	-	-	-	EBmac0788	-	-	-	1	-	-
iHxk2	4H	115.096	other	-	iHxk2	yes	1	-	-	-	-	iHxk2	-	-	1	-	-
TaCMD	4H	115.568	other	-	TaCMD	yes	1	-	TaCMD	-	-	-	-	-	1	-	-
WG114	4H	115.568	other	-	WG114	yes	1	-	WG114*	-	-	-	-	-	1	-	-
ABG500B	4H	116.075	other	-	ABG500	no	2	-	-	-	-	ABG500B	-	-	1	-	-
bPb-1325	4H	117.128	DArT	PstI(BstNI)	bPb-1325	yes	1	-	-	-	-	-	-	-	5	86.7118	4.24174
bPb-8164	4H	117.129	DArT	PstI(BstNI)	bPb-8164	yes	1	-	-	-	-	-	-	-	6	90.6394	3.18529
CDO20	4H	117.129	other	-	CDO20	yes	1	-	-	-	CDO020	-	-	-	1	-	-
GBM1220	4H	117.129	other	-	GBM1220	yes	1	-	GBM1220	-	-	-	-	-	1	-	-
Hv708	4H	117.129	other	-	Hv708	yes	1	hv0708	-	-	-	-	-	-	1	-	-
bPb-6523	4H	118.458	DArT	PstI(BstNI)	bPb-6523	yes	1	-	-	-	-	-	-	-	2	81.2025	0.938905
HvMloh1A	4H	120.133	other	-	HvMloh1A	yes	1	HVMLOH0001A	HvMloh1A*	-	-	-	-	-	2	-	-
bPb-6107	4H	120.134	DArT	PstI(BstNI)	bPb-6107	yes	1	-	-	-	-	Bd07E18M91	-	-	3	86.2819	4.97517
bPb-9867	4H	120.134	DArT	PstI(BstNI)	bPb-9867	yes	1	-	-	-	-	Bd08L03M88	-	-	1	90	-
ABG366	4H	120.134	other	-	ABG366	yes	1	-	-	-	-	ABG366	-	-	1	-	-
bAP91	4H	120.134	other	-	bAP91	yes	1	-	-	-	-	bAP91	-	-	1	-	-
MWG42b	4H	120.176	other	-	MWG42b	yes	1	-	-	-	MWG042b	-	-	-	1	-	-
bPt-4648	4H	120.673	DArT	PstI(TaqI)	bPt-4648	yes	1	-	-	-	-	Td20D22S96	-	-	1	97	-
ABG397	4H	120.673	other	-	ABG397	yes	1	-	-	-	-	ABG397	-	-	1	-	-
bPt-6555	4H	121.686	DArT	PstI(TaqI)	bPt-6555	yes	1	-	-	-	-	Td15A06M92	-	-	1	92	-
CDO1312	4H	122.643	other	-	CDO1312	yes	1	-	CDO1312*	-	-	-	-	-	1	-	-
bPb-1166	4H	123.249	DArT	PstI(BstNI)	bPb-1166	yes	1	-	-	-	-	-	-	-	2	77.9131	0.967481
bPb-9859	4H	123.249	DArT	PstI(BstNI)	bPb-9859	yes	1	-	-	-	-	-	-	-	5	89.5076	4.60391
BCD1130	4H	123.953	other	-	BCD1130	yes	1	-	bcd1130*	-	-	-	-	-	1	-	-
CDO63	4H	123.953	other	-	CDO63	yes	1	-	CDO63*	-	-	-	-	-	1	-	-
ksuE2	4H	123.953	other	-	ksuE2	yes	1	-	ksuE2*	-	-	-	-	-	1	-	-
bPb-5482	4H	124.468	DArT	PstI(BstNI)	bPb-5482	yes	1	-	-	-	-	-	-	-	1	87.946	-
GBM1448	4H	124.468	other	-	GBM1448	yes	1	GBM1448	-	-	-	-	-	-	1	-	-
GBM1015	4H	130.752	other	-	GBM1015	yes	1	-	GBM1015	-	-	-	-	-	1	-	-
HvGSL1	4H	130.752	other	-	HvGSL1	yes	1	-	HvGSL1*	-	-	-	-	-	1	-	-
ABG319C	4H	132.213	other	-	ABG319	no	2	-	-	-	-	ABG319C	-	-	1	-	-
Bmag419	4H	132.882	other	-	Bmag419	yes	1	Bmag0419	-	-	-	-	-	-	1	-	-
HVM67	4H	133.361	other	-	HVM67	yes	1	-	HVM67	-	-	-	-	-	1	-	-
bPb-3468	4H	136.059	DArT	PstI(BstNI)	bPb-3468	yes	1	-	-	-	-	-	-	-	4	88.4671	4.77452
ABC305a	4H	136.059	other	-	ABC305	no	2	-	ABC305a*	-	-	-	-	-	1	-	-
AnionT2b	4H	136.059	other	-	AnionT2	no	2	-	AnionT2b	-	-	-	-	-	1	-	-
GBM1388	4H	136.234	other	-	GBM1388	yes	1	GBM1388	-	-	-	-	-	-	1	-	-
bPb-9820	4H	142.085	DArT	PstI(BstNI)	bPb-9820	yes	1	-	-	-	-	Bd07A05S89	-	-	6	89.8141	4.34755
bPt-0318	4H	142.085	DArT	PstI(TaqI)	bPt-0318	yes	1	-	-	-	-	Td10A23S93	-	-	1	93	-
bPt-2843	4H	142.085	DArT	PstI(TaqI)	bPt-2843	yes	1	-	-	-	-	Td07K20M90	-	-	1	90	-
bPt-4259	4H	142.085	DArT	PstI(TaqI)	bPt-4259	yes	1	-	-	-	-	Td02E06S95	-	-	1	95	-
bPt-4717	4H	142.085	DArT	PstI(TaqI)	bPt-4717	yes	1	-	-	-	-	Td23K20M92	-	-	1	90	-
bPt-6348	4H	142.085	DArT	PstI(TaqI)	bPt-6348	yes	1	-	-	-	-	Td02A04S95	-	-	1	97	-
bPt-8101	4H	142.085	DArT	PstI(TaqI)	bPt-8101	yes	1	-	-	-	-	Td20E10M92	-	-	1	94	-
bPt-8524	4H	142.085	DArT	PstI(TaqI)	bPt-8524	yes	1	-	-	-	-	Td20N11M92	-	-	1	93	-
ABG601	4H	142.085	other	-	ABG601	yes	1	-	-	-	ABG601(13)	-	-	-	1	-	-
HvGlyT5	4H	142.085	other	-	HvGlyT5	yes	1	-	HvGlyT5	-	-	-	-	-	1	-	-
bPb-9668	4H	145.025	DArT	PstI(BstNI)	bPb-9668	yes	1	-	-	-	-	Br2L17S88	-	-	5	89.0067	3.77775
bPb-5265	4H	145.097	DArT	PstI(BstNI)	bPb-5265	yes	1	-	-	-	-	Br1D18S92	-	-	5	91.9056	3.6818
bPt-0885	4H	145.097	DArT	PstI(TaqI)	bPt-0885	yes	1	-	-	-	-	Td06F21S85	-	-	1	87	-
bPt-4156	4H	145.097	DArT	PstI(TaqI)	bPt-4156	yes	1	-	-	-	-	Td15N09S91	-	-	1	92	-
Bmy1	4H	145.097	other	-	Bmy1	yes	1	-	HvBmy1	-	Bmy1(13)	Bmy1	-	-	3	-	-
GBM1225	4H	145.097	other	-	GBM1225	yes	1	GBM1225	-	-	-	-	-	-	1	-	-
bPt-5438	4H	146.167	DArT	PstI(TaqI)	bPt-5438	yes	1	-	-	-	-	Td13B22S90	-	-	1	91	-
HdAMYB	4H	146.85	other	-	HdAMYB	yes	1	HdAMYB	-	-	-	-	-	-	1	-	-
bPb-4765	4H	148.58	DArT	PstI(BstNI)	bPb-4765	yes	1	-	-	-	-	-	-	-	6	85.9235	6.75756
bPb-3717	4H	148.581	DArT	PstI(BstNI)	bPb-3717	yes	1	-	-	-	-	-	-	-	1	90.3743	-
bPb-3743	5H	0	DArT	PstI(BstNI)	bPb-3743	yes	1	-	-	-	-	-	-	-	3	83.0666	4.20104
Act8B	5H	0.74059	other	-	Act8B	yes	1	-	-	-	Act8B(1)	-	-	-	1	-	-
bPb-5317	5H	0.90206	DArT	PstI(BstNI)	bPb-5317	yes	1	-	-	-	-	-	-	-	4	79.3447	0.754246
bPb-7599	5H	0.90206	DArT	PstI(BstNI)	bPb-7599	yes	1	-	-	-	-	-	-	-	4	80.8935	4.29021
bPb-0170	5H	1.70472	DArT	PstI(BstNI)	bPb-0170	yes	1	-	-	-	-	-	-	-	3	85.0127	6.78352
bPb-6485	5H	1.70472	DArT	PstI(BstNI)	bPb-6485	yes	1	-	-	-	-	-	-	-	4	84.7227	5.35312
bPb-0085	5H	1.70572	DArT	PstI(BstNI)	bPb-0085	yes	1	-	-	-	-	-	-	-	3	89.3976	3.25987
bPb-2330	5H	1.70572	DArT	PstI(BstNI)	bPb-2330	yes	1	-	-	-	-	-	-	-	2	79.6916	0.527638
bPb-9562	5H	1.70572	DArT	PstI(BstNI)	bPb-9562	yes	1	-	-	-	-	-	-	-	2	89.544	3.71831
bPb-6051	5H	2.62697	DArT	PstI(BstNI)	bPb-6051	yes	1	-	-	-	-	-	-	-	4	83.4515	2.71706
bPt-1586	5H	3.72371	DArT	PstI(TaqI)	bPt-1586	yes	1	-	-	-	-	Td22D11M86	-	-	1	88	-
Mad2	5H	4.86469	other	-	Mad2	yes	1	-	-	-	-	Mad2	-	-	1	-	-
MWG502	5H	5.87326	other	-	MWG502	yes	1	-	-	-	MWG502(1)	MWG502	-	-	2	-	-
bPb-8580	5H	8.48636	DArT	PstI(BstNI)	bPb-8580	yes	1	-	-	-	-	-	-	-	4	85.1054	3.93325
bPt-1316	5H	9.24376	DArT	PstI(TaqI)	bPt-1316	yes	1	-	-	-	-	Td16J17S93	-	-	1	93	-
bPt-7067	5H	9.24376	DArT	PstI(TaqI)	bPt-7067	yes	1	-	-	-	-	Td13I04S93	-	-	1	94	-
ABC483	5H	11.3676	other	-	ABC483	yes	1	-	-	-	ABC483(1)	ABC483	-	-	2	-	-
bPb-0292	5H	13.803	DArT	PstI(BstNI)	bPb-0292	yes	1	-	-	-	-	-	-	-	1	78.7767	-
ABG316B	5H	14.4343	other	-	ABG316	no	3	-	-	-	-	ABG316B	-	-	1	-	-
bPb-1909	5H	15.3501	DArT	PstI(BstNI)	bPb-1909	yes	1	-	-	-	-	-	-	-	1	88.2814	-
bPb-1084b	5H	15.4193	DArT	PstI(BstNI)	bPb-1084	no	2	-	-	-	-	Bd10H06M91	-	-	4	87.4671	4.77554
bPb-2591b	5H	15.4193	DArT	PstI(BstNI)	bPb-2591	no	2	-	-	-	-	Br1K10M87	-	-	5	86.6829	3.90107
bPb-4814	5H	15.4193	DArT	PstI(BstNI)	bPb-4814	yes	1	-	-	-	-	Bd02N24M96	-	-	6	88.2184	4.48927
bPb-7676b	5H	15.4193	DArT	PstI(BstNI)	bPb-7676	no	2	-	-	-	-	Bd08C17M91	-	-	3	89.1052	3.39929
bPt-3610	5H	15.4193	DArT	PstI(TaqI)	bPt-3610	yes	1	-	-	-	-	Td08N03M89	-	-	1	89	-
bPt-3622	5H	15.4193	DArT	PstI(TaqI)	bPt-3622	yes	1	-	-	-	-	Td08B06M88	-	-	1	88	-
bPt-3910	5H	15.4193	DArT	PstI(TaqI)	bPt-3910	yes	1	-	-	-	-	Td24B06M90	-	-	1	90	-
bPt-7750	5H	15.4193	DArT	PstI(TaqI)	bPt-7750	yes	1	-	-	-	-	Td24N03M89	-	-	1	90	-
MWG920-1A	5H	15.4193	other	-	MWG920-1A	yes	1	-	-	-	-	MWG920-1A	-	-	1	-	-
bPt-6777	5H	16.7825	DArT	PstI(TaqI)	bPt-6777	yes	1	-	-	-	-	Td14J07M88	-	-	1	88	-
bPt-8675	5H	16.7825	DArT	PstI(TaqI)	bPt-8675	yes	1	-	-	-	-	-	-	-	1	89	-
bPb-7407	5H	16.9137	DArT	PstI(BstNI)	bPb-7407	yes	1	-	-	-	-	-	-	-	2	79.983	0.220132
bPb-0837	5H	18.03	DArT	PstI(BstNI)	bPb-0837	yes	1	-	-	-	-	-	-	-	2	91.72	1.75814
bPb-2872	5H	18.031	DArT	PstI(BstNI)	bPb-2872	yes	1	-	-	-	-	-	-	-	4	82.6977	7.18498
bPb-2460	5H	18.7398	DArT	PstI(BstNI)	bPb-2460	yes	1	-	-	-	-	Bd07K18M94	-	-	3	84.0463	8.66829
bPb-8072	5H	18.7398	DArT	PstI(BstNI)	bPb-8072	yes	1	-	-	-	-	-	-	-	3	84.4091	5.1851
bPb-0091	5H	21.5025	DArT	PstI(BstNI)	bPb-0091	yes	1	-	-	-	-	Bd07C22M94	-	-	3	90.7386	4.95681
bPb-1807	5H	21.5025	DArT	PstI(BstNI)	bPb-1807	yes	1	-	-	-	-	-	-	-	3	90.5927	4.22342
bPb-0351	5H	21.5379	DArT	PstI(BstNI)	bPb-0351	yes	1	-	-	-	-	Br2A17M94	-	-	4	92.2213	3.95147
bPb-3830	5H	21.5379	DArT	PstI(BstNI)	bPb-3830	yes	1	-	-	-	-	-	-	-	1	80.3334	-
bPb-6568	5H	21.5379	DArT	PstI(BstNI)	bPb-6568	yes	1	-	-	-	-	Br1I09S81	-	-	2	84.6206	0.877658
AWWM1.5	5H	21.5379	other	-	AWWM1.5	yes	1	-	awwm1.5	-	-	-	-	-	1	-	-
bPb-6183	5H	26.1453	DArT	PstI(BstNI)	bPb-6183	yes	1	-	-	-	-	-	-	-	2	84.7291	7.47017
bPb-9632	5H	30.9806	DArT	PstI(BstNI)	bPb-9632	yes	1	-	-	-	-	Br2D16S90	-	-	5	91.309	1.76913
bPb-0050	5H	30.9816	DArT	PstI(BstNI)	bPb-0050	yes	1	-	-	-	-	Br2F18S91	-	-	5	91.6026	1.75358
bPb-6067	5H	30.9816	DArT	PstI(BstNI)	bPb-6067	yes	1	-	-	-	-	Bd08J15S96	-	-	5	91.3551	3.39225
bPb-6495	5H	30.9816	DArT	PstI(BstNI)	bPb-6495	yes	1	-	-	-	-	-	-	-	4	86.0994	2.63889
Bmag509	5H	30.9816	other	-	Bmag509	yes	1	-	Bmag509	-	-	-	-	-	1	-	-
bPt-2560	5H	31.8016	DArT	PstI(TaqI)	bPt-2560	yes	1	-	-	-	-	Td12B10M88	-	-	1	89	-
bPt-7644	5H	31.8016	DArT	PstI(TaqI)	bPt-7644	yes	1	-	-	-	-	Td16A15M92	-	-	1	92	-
bPb-2900	5H	31.8026	DArT	PstI(BstNI)	bPb-2900	yes	1	-	-	-	-	-	-	-	4	91.0977	1.61975
bPb-5504	5H	31.8026	DArT	PstI(BstNI)	bPb-5504	yes	1	-	-	-	-	Bd10D16M95	-	-	4	90.427	5.47105
bPb-2266	5H	34.0235	DArT	PstI(BstNI)	bPb-2266	yes	1	-	-	-	-	-	-	-	2	85.0326	3.58273
bPb-5166	5H	34.0235	DArT	PstI(BstNI)	bPb-5166	yes	1	-	-	-	-	-	-	-	2	86.5773	1.13749
bPb-0536	5H	34.6526	DArT	PstI(BstNI)	bPb-0536	yes	1	-	-	-	-	-	-	-	3	81.9471	2.92138
bPb-8256	5H	34.6526	DArT	PstI(BstNI)	bPb-8256	yes	1	-	-	-	-	-	-	-	4	83.5817	4.57936
bPb-9327	5H	34.6526	DArT	PstI(BstNI)	bPb-9327	yes	1	-	-	-	-	-	-	-	4	86.3911	3.06932
ABG705A	5H	34.9184	other	-	ABG705A	yes	1	-	-	-	ABG705A(3)	-	-	-	1	-	-
bPb-6363	5H	36.0998	DArT	PstI(BstNI)	bPb-6363	yes	1	-	-	-	-	-	-	-	2	79.7904	1.92529
ABG708	5H	38.3069	other	-	ABG708	yes	1	-	-	-	-	ABG708	-	-	1	-	-
ABG395	5H	40.2923	other	-	ABG395	yes	1	-	-	-	-	ABG395	-	-	1	-	-
bPb-4273	5H	40.5368	DArT	PstI(BstNI)	bPb-4273	yes	1	-	-	-	-	-	-	-	3	90.3579	2.16764
bPt-5575	5H	40.5368	DArT	PstI(TaqI)	bPt-5575	yes	1	-	-	-	-	Td15G18M86	-	-	1	87	-
CDO749	5H	40.5368	other	-	CDO749	yes	1	-	CDO749	-	-	CDO749	-	-	2	-	-
bPb-9317	5H	43.0714	DArT	PstI(BstNI)	bPb-9317	yes	1	-	-	-	-	-	-	-	3	84.1467	4.82443
bPb-2795	5H	43.4697	DArT	PstI(BstNI)	bPb-2795	yes	1	-	-	-	-	-	-	-	3	84.57	5.5943
bPb-2273	5H	43.5045	DArT	PstI(BstNI)	bPb-2273	yes	1	-	-	-	-	-	-	-	2	92.4145	0.676394
bPb-4135	5H	43.5045	DArT	PstI(BstNI)	bPb-4135	yes	1	-	-	-	-	-	-	-	2	90.8516	2.60341
bPb-6603	5H	43.5045	DArT	PstI(BstNI)	bPb-6603	yes	1	-	-	-	-	-	-	-	3	85.9758	4.83709
bPb-8589	5H	43.5045	DArT	PstI(BstNI)	bPb-8589	yes	1	-	-	-	-	-	-	-	2	92.5189	1.53705
bPb-2424	5H	44.0293	DArT	PstI(BstNI)	bPb-2424	yes	1	-	-	-	-	-	-	-	1	88.5383	-
bPb-9163	5H	44.0293	DArT	PstI(BstNI)	bPb-9163	yes	1	-	-	-	-	-	-	-	1	86.8684	-
bPb-7348	5H	45.5818	DArT	PstI(BstNI)	bPb-7348	yes	1	-	-	-	-	-	-	-	1	94.6458	-
bPb-0899	5H	45.5828	DArT	PstI(BstNI)	bPb-0899	yes	1	-	-	-	-	Bd08N04M94	-	-	2	94.0477	1.34672
bPb-0909	5H	45.5828	DArT	PstI(BstNI)	bPb-0909	yes	1	-	-	-	-	-	-	-	2	95.9755	0.0346511
bPb-3412	5H	45.5828	DArT	PstI(BstNI)	bPb-3412	yes	1	-	-	-	-	-	-	-	1	95.4848	-
bPb-3792	5H	45.5828	DArT	PstI(BstNI)	bPb-3792	yes	1	-	-	-	-	Bd06L05M94	-	-	2	94.2198	1.10338
bPt-1576	5H	45.8693	DArT	PstI(TaqI)	bPt-1576	yes	1	-	-	-	-	Td02N04M86	-	-	1	94	-
bPt-5596	5H	45.8693	DArT	PstI(TaqI)	bPt-5596	yes	1	-	-	-	-	Td02K03M92	-	-	1	93	-
Ubi2	5H	45.8693	other	-	Ubi2	yes	1	-	-	-	-	Ubi2	-	-	1	-	-
bPt-0964	5H	46.1097	DArT	PstI(TaqI)	bPt-0964	yes	1	-	-	-	-	Td24D11M92	-	-	1	95	-
bPt-1893	5H	46.1097	DArT	PstI(TaqI)	bPt-1893	yes	1	-	-	-	-	Td04C11M91	-	-	1	91	-
bPt-8681	5H	46.1097	DArT	PstI(TaqI)	bPt-8681	yes	1	-	-	-	-	Td08D11M95	-	-	1	95	-
bPt-9884	5H	46.1097	DArT	PstI(TaqI)	bPt-9884	yes	1	-	-	-	-	Td24K16M82	-	-	1	86	-
bPt-5057	5H	46.4173	DArT	PstI(TaqI)	bPt-5057	yes	1	-	-	-	-	Td11C19M92	-	-	1	92	-
17G1-1.3a	5H	46.4183	other	-	17G1-1.3a	yes	1	-	17G1-1.3a	-	-	-	-	-	1	-	-
ABC164b	5H	46.4183	other	-	ABC164	no	2	-	ABC164	-	-	-	-	-	1	-	-
BCD21	5H	46.4183	other	-	BCD21	yes	1	-	bcd21	-	-	-	-	-	1	-	-
bPb-8412	5H	47.763	DArT	PstI(BstNI)	bPb-8412	yes	1	-	-	-	-	-	-	-	1	84.3726	-
ksuA3A	5H	47.9593	other	-	ksuA3	no	4	-	ksuA3A	-	-	-	-	-	1	-	-
BG366983	5H	48.7971	other	-	BG366983	yes	1	-	-	-	BG366983	-	-	-	1	-	-
Bmac163	5H	48.7971	other	-	Bmac163	yes	1	-	-	-	Bmac0163	Bmac0163	-	-	1	-	-
Bmac303	5H	48.7971	other	-	Bmac303	yes	1	-	-	-	Bmac0303	-	-	-	1	-	-
Bmac113	5H	50.2749	other	-	Bmac113	yes	1	-	-	-	-	-	-	Bmac0113	1	-	-
bPb-0845	5H	50.9801	DArT	PstI(BstNI)	bPb-0845	yes	1	-	-	-	-	-	-	-	1	79.9783	-
bPb-9306	5H	50.9801	DArT	PstI(BstNI)	bPb-9306	yes	1	-	-	-	-	-	-	-	1	90.3289	-
Bmac96	5H	50.9811	other	-	Bmac96	yes	1	-	-	-	-	-	Bmac0096	-	1	-	-
Bmag387	5H	50.9811	other	-	Bmag387	yes	1	-	-	-	-	-	Bmag0387	Bmag0387	2	-	-
WG541	5H	51.6259	other	-	WG541	yes	1	-	-	-	-	WG541	-	-	1	-	-
bPb-6710	5H	51.6269	DArT	PstI(BstNI)	bPb-6710	yes	1	-	-	-	-	-	-	-	2	87.578	0.269831
bPb-8775	5H	51.6269	DArT	PstI(BstNI)	bPb-8775	yes	1	-	-	-	-	-	-	-	3	85.0443	2.64633
WG530	5H	51.6269	other	-	WG530	yes	1	-	WG530	-	-	WG530	-	-	2	-	-
EBmac970a	5H	51.6279	other	-	EBmac970	no	2	-	-	-	EBmac0970	-	-	-	1	-	-
bPb-5369	5H	54.0959	DArT	PstI(BstNI)	bPb-5369	yes	1	-	-	-	-	-	-	-	1	78.8444	-
bPb-5584	5H	54.0959	DArT	PstI(BstNI)	bPb-5584	yes	1	-	-	-	-	-	-	-	1	81.0216	-
AWBMS70	5H	54.0959	other	-	AWBMS70	yes	1	AWBMS0070	-	-	-	-	-	-	1	-	-
Bmag323	5H	54.0959	other	-	Bmag323	yes	1	Bmag0323	-	Bmag323	Bmag0323	-	-	-	3	-	-
bPb-9930	5H	54.0969	DArT	PstI(BstNI)	bPb-9930	yes	1	-	-	-	-	-	-	-	1	86.9305	-
bPb-0503	5H	56.7568	DArT	PstI(BstNI)	bPb-0503	yes	1	-	-	-	-	-	-	-	2	82.5079	0.286091
bPb-6260	5H	56.7568	DArT	PstI(BstNI)	bPb-6260	yes	1	-	-	-	-	-	-	-	3	89.8607	5.29853
bPb-7627	5H	56.7568	DArT	PstI(BstNI)	bPb-7627	yes	1	-	-	-	-	Br2F23S91	-	-	4	90.5892	4.30907
HvLEU	5H	56.7568	other	-	HvLEU	yes	1	HVLEU	-	-	-	-	-	-	1	-	-
bPb-0786	5H	57.0003	DArT	PstI(BstNI)	bPb-0786	yes	1	-	-	-	-	-	-	-	1	91.3842	-
bPb-0949	5H	57.0003	DArT	PstI(BstNI)	bPb-0949	yes	1	-	-	-	-	-	-	-	1	82.6857	-
bPb-1046	5H	57.0003	DArT	PstI(BstNI)	bPb-1046	yes	1	-	-	-	-	-	-	-	1	89.0557	-
bPb-4210	5H	57.0003	DArT	PstI(BstNI)	bPb-4210	yes	1	-	-	-	-	-	-	-	1	93.1357	-
bPb-5995c	5H	57.0003	DArT	PstI(BstNI)	bPb-5995	no	3	-	-	-	-	-	-	-	1	79.8081	-
bPb-8675	5H	57.0003	DArT	PstI(BstNI)	bPb-8675	yes	1	-	-	-	-	-	-	-	1	89.4084	-
bPb-8929	5H	57.0003	DArT	PstI(BstNI)	bPb-8929	yes	1	-	-	-	-	-	-	-	1	89.3806	-
Bmac286	5H	57.0003	other	-	Bmac286	yes	1	Bmac0286	-	-	Bmac0286	-	-	-	2	-	-
Bmac306	5H	57.0003	other	-	Bmac306	yes	1	-	-	-	Bmac0306	-	-	-	1	-	-
Bmag394	5H	57.0003	other	-	Bmag394	yes	1	Bmag0394	-	-	-	-	-	-	1	-	-
Bmag5b	5H	57.0003	other	-	Bmag5	no	2	-	-	-	Bmag0005	-	-	-	1	-	-
GBM1470	5H	57.0003	other	-	GBM1470	yes	1	GBM1470	-	-	-	-	-	-	1	-	-
bPb-1159	5H	57.7414	DArT	PstI(BstNI)	bPb-1159	yes	1	-	-	-	-	-	-	-	1	82.1392	-
Bmag751	5H	58.0272	other	-	Bmag751	yes	1	Bmag0751	-	-	-	-	-	-	1	-	-
bPb-3852	5H	58.0282	DArT	PstI(BstNI)	bPb-3852	yes	1	-	-	-	-	Bd07O10S88	-	-	1	87	-
bPt-0468	5H	58.0282	DArT	PstI(TaqI)	bPt-0468	yes	1	-	-	-	-	Td14C19M91	-	-	1	91	-
bPb-7287	5H	58.376	DArT	PstI(BstNI)	bPb-7287	yes	1	-	-	-	-	-	-	-	1	80	-
bPb-6869	5H	59.4227	DArT	PstI(BstNI)	bPb-6869	yes	1	-	-	-	-	-	-	-	1	78.4884	-
Bmag337	5H	59.4237	other	-	Bmag337	yes	1	-	-	Bmag337	Bmag0337	Bmag0337	Bmag0337	Bmag0337	5	-	-
WG889	5H	60.9611	other	-	WG889	yes	1	-	-	-	-	WG889	-	-	1	-	-
HvCESA8	5H	61.1896	other	-	HvCESA8	yes	1	-	HvCESA8	-	-	-	-	-	1	-	-
bPb-6026	5H	61.7506	DArT	PstI(BstNI)	bPb-6026	yes	1	-	-	-	-	-	-	-	1	77	-
bPb-1813	5H	64.9164	DArT	PstI(BstNI)	bPb-1813	yes	1	-	-	-	-	-	-	-	2	86.3782	2.8183
PSR123	5H	65.2167	other	-	PSR123	yes	1	-	psr123	-	-	-	-	-	1	-	-
PSR128	5H	65.2167	other	-	PSR128	yes	1	-	psr128	-	-	-	-	-	1	-	-
PSR156b	5H	65.2167	other	-	PSR156	no	2	-	PSR156	-	-	-	-	-	1	-	-
bPt-2838	5H	66.3508	DArT	PstI(TaqI)	bPt-2838	yes	1	-	-	-	-	-	-	-	1	82	-
ABC324	5H	66.757	other	-	ABC324	yes	1	-	-	-	-	ABC324	-	-	1	-	-
bPt-1256	5H	67.7361	DArT	PstI(TaqI)	bPt-1256	yes	1	-	-	-	-	Td10E24M87	-	-	1	87	-
bPt-7742	5H	67.7361	DArT	PstI(TaqI)	bPt-7742	yes	1	-	-	-	-	Td16F04M82	-	-	1	83	-
bPt-0223	5H	69.0701	DArT	PstI(TaqI)	bPt-0223	yes	1	-	-	-	-	Td21J22M82	-	-	1	86	-
bPb-2147	5H	70.712	DArT	PstI(BstNI)	bPb-2147	yes	1	-	-	-	-	Br2C09M84	-	-	2	88.3632	2.31481
bPb-0686	5H	70.748	DArT	PstI(BstNI)	bPb-0686	yes	1	-	-	-	-	-	-	-	1	89.4987	-
bPb-4067	5H	70.748	DArT	PstI(BstNI)	bPb-4067	yes	1	-	-	-	-	Bd04L16M90	-	-	2	90.2777	1.807
bPb-9618	5H	70.748	DArT	PstI(BstNI)	bPb-9618	yes	1	-	-	-	-	Bd07P02M94	-	-	2	90.1993	6.78923
GBM1399	5H	70.748	other	-	GBM1399	yes	1	GBM1399	GBM1399	-	-	-	-	-	2	-	-
Bmag760	5H	70.7596	other	-	Bmag760	yes	1	-	-	Bmag760	-	-	-	-	1	-	-
bPb-7763	5H	70.9924	DArT	PstI(BstNI)	bPb-7763	yes	1	-	-	-	-	-	-	-	2	85.2538	7.43002
bPb-0325	5H	71.9434	DArT	PstI(BstNI)	bPb-0325	yes	1	-	-	-	-	-	-	-	2	84.6953	2.73999
bPb-0029	5H	73.6492	DArT	PstI(BstNI)	bPb-0029	yes	1	-	-	-	-	Bd08I15M82	-	-	1	86	-
bPb-7852	5H	73.6492	DArT	PstI(BstNI)	bPb-7852	yes	1	-	-	-	-	Bd04J22M91	-	-	1	92	-
ABC302	5H	73.6492	other	-	ABC302	yes	1	-	-	-	-	ABC302	-	-	1	-	-
EBmac854	5H	74.5524	other	-	EBmac854	yes	1	-	EBmac854	-	-	-	-	-	1	-	-
WG181	5H	74.5524	other	-	WG181	yes	1	-	WG181	-	-	-	-	-	1	-	-
WG564	5H	74.5524	other	-	WG564	yes	1	-	WG564	-	-	-	-	-	1	-	-
bPb-7561	5H	75.1205	DArT	PstI(BstNI)	bPb-7561	yes	1	-	-	-	-	-	-	-	5	91.113	2.95199
bPt-5196	5H	76.7604	DArT	PstI(TaqI)	bPt-5196	yes	1	-	-	-	-	Td17K22M94	-	-	1	95	-
bPt-6833	5H	76.7604	DArT	PstI(TaqI)	bPt-6833	yes	1	-	-	-	-	Td14F03M93	-	-	1	93	-
bPb-0709	5H	76.7614	DArT	PstI(BstNI)	bPb-0709	yes	1	-	-	-	-	-	-	-	5	90.3672	2.91947
HvBAMY	5H	79.3296	other	-	HvBAMY	yes	1	HVBAMY	-	-	-	-	-	-	1	-	-
bPb-0602	5H	81.3463	DArT	PstI(BstNI)	bPb-0602	yes	1	-	-	-	-	Bd08L01M90	-	-	1	91	-
bPb-1485	5H	81.3463	DArT	PstI(BstNI)	bPb-1485	yes	1	-	-	-	-	Bd05K06M91	-	-	2	92.2819	0.398605
bPb-2835	5H	81.3463	DArT	PstI(BstNI)	bPb-2835	yes	1	-	-	-	-	-	-	-	1	92.913	-
bPb-4891	5H	81.3463	DArT	PstI(BstNI)	bPb-4891	yes	1	-	-	-	-	Br1K13M92	-	-	2	91.8299	0.240608
bPb-9186	5H	81.3463	DArT	PstI(BstNI)	bPb-9186	yes	1	-	-	-	-	Bd02O08M90	-	-	2	87.7241	1.80443
bPt-3919	5H	81.3463	DArT	PstI(TaqI)	bPt-3919	yes	1	-	-	-	-	Td02G18M89	-	-	1	89	-
bPt-4209	5H	81.3463	DArT	PstI(TaqI)	bPt-4209	yes	1	-	-	-	-	Td14I09M87	-	-	1	87	-
bPt-8666	5H	81.3463	DArT	PstI(TaqI)	bPt-8666	yes	1	-	-	-	-	Td04J15M84	-	-	1	84	-
bPb-3246	5H	81.3946	DArT	PstI(BstNI)	bPb-3246	yes	1	-	-	-	-	-	-	-	1	95.136	-
bPb-6676	5H	81.3946	DArT	PstI(BstNI)	bPb-6676	yes	1	-	-	-	-	-	-	-	1	92.5711	-
bPb-7113	5H	81.3946	DArT	PstI(BstNI)	bPb-7113	yes	1	-	-	-	-	-	-	-	1	91.6742	-
Bmag22	5H	81.8037	other	-	Bmag22	yes	1	-	Bmag0022	-	-	-	-	-	1	-	-
HvZFP1	5H	81.8037	other	-	HvZFP1	yes	1	-	HvZFP1*	-	-	-	-	-	1	-	-
bPb-2378	5H	82.8883	DArT	PstI(BstNI)	bPb-2378	yes	1	-	-	-	-	-	-	-	1	91.336	-
bPt-4135	5H	82.8893	DArT	PstI(TaqI)	bPt-4135	yes	1	-	-	-	-	-	-	-	1	80	-
bPt-7250	5H	83.4868	DArT	PstI(TaqI)	bPt-7250	yes	1	-	-	-	-	Td09B20M87	-	-	1	87	-
bPb-2497	5H	84.1682	DArT	PstI(BstNI)	bPb-2497	yes	1	-	-	-	-	-	-	-	3	94.9716	1.41278
bPb-6288	5H	84.1682	DArT	PstI(BstNI)	bPb-6288	yes	1	-	-	-	-	-	-	-	3	91.1339	1.98235
bPb-4721	5H	84.1711	DArT	PstI(BstNI)	bPb-4721	yes	1	-	-	-	-	-	-	-	3	94.0514	1.234
bPb-5532	5H	86.2919	DArT	PstI(BstNI)	bPb-5532	yes	1	-	-	-	-	-	-	-	4	88.333	3.85367
BCD351a	5H	86.2919	other	-	BCD351	no	4	-	bcd351a	-	-	-	-	-	1	-	-
ksuA1	5H	86.2919	other	-	ksuA1	yes	1	-	ksuA1	-	-	-	-	-	1	-	-
bPb-9719	5H	86.3394	DArT	PstI(BstNI)	bPb-9719	yes	1	-	-	-	-	-	-	-	3	88.4821	3.79344
bPb-2869	5H	89.3802	DArT	PstI(BstNI)	bPb-2869	yes	1	-	-	-	-	-	-	-	1	93.9344	-
bPb-8179	5H	89.846	DArT	PstI(BstNI)	bPb-8179	yes	1	-	-	-	-	-	-	-	2	83.5936	0.451162
CDO57B	5H	90.9747	other	-	CDO57B	yes	1	-	-	-	-	CDO57B	-	-	1	-	-
Bmac223	5H	93.8076	other	-	Bmac223	yes	1	-	-	Bmac223	-	-	-	-	1	-	-
bPb-2013b	5H	94.9582	DArT	PstI(BstNI)	bPb-2013	no	2	-	-	-	-	-	-	-	1	91.8611	-
bPb-3572b	5H	94.9582	DArT	PstI(BstNI)	bPb-3572	no	2	-	-	-	-	-	-	-	1	92.6967	-
bPb-3985b	5H	94.9582	DArT	PstI(BstNI)	bPb-3985	no	2	-	-	-	-	-	-	-	1	91.8705	-
bPb-6967	5H	94.9592	DArT	PstI(BstNI)	bPb-6967	yes	1	-	-	-	-	-	-	-	3	88.0694	4.43318
bPb-7170	5H	94.9592	DArT	PstI(BstNI)	bPb-7170	yes	1	-	-	-	-	-	-	-	3	88.0166	5.64972
mSrh	5H	96.2171	other	-	mSrh	yes	1	-	-	-	-	mSrh	-	-	1	-	-
BG309785	5H	97.0293	other	-	BG309785	yes	1	-	-	-	BG309785	-	-	-	1	-	-
bPb-2425	5H	97.8926	DArT	PstI(BstNI)	bPb-2425	yes	1	-	-	-	-	-	-	-	5	90.1397	4.0525
bPb-4698	5H	97.8926	DArT	PstI(BstNI)	bPb-4698	yes	1	-	-	-	-	-	-	-	1	94.7846	-
bPb-9476	5H	97.8926	DArT	PstI(BstNI)	bPb-9476	yes	1	-	-	-	-	-	-	-	2	89.092	9.78677
bPb-8101	5H	98.2279	DArT	PstI(BstNI)	bPb-8101	yes	1	-	-	-	-	-	-	-	5	88.0654	6.02118
BF258346B	5H	99.3403	other	-	BF258346	no	2	-	-	-	BF258346B	-	-	-	1	-	-
bPb-1241	5H	99.8926	DArT	PstI(BstNI)	bPb-1241	yes	1	-	-	-	-	-	-	-	1	85.829	-
WG364	5H	100.951	other	-	WG364	yes	1	-	-	-	-	WG364	-	-	1	-	-
bPb-5596	5H	101.343	DArT	PstI(BstNI)	bPb-5596	yes	1	-	-	-	-	-	-	-	2	90.4713	5.61173
bPb-7395	5H	101.343	DArT	PstI(BstNI)	bPb-7395	yes	1	-	-	-	-	-	-	-	3	89.2623	5.30363
bPb-8022	5H	101.343	DArT	PstI(BstNI)	bPb-8022	yes	1	-	-	-	-	-	-	-	1	77.3482	-
bPb-4334	5H	104.343	DArT	PstI(BstNI)	bPb-4334	yes	1	-	-	-	-	-	-	-	2	86.5898	2.06794
bPb-7015	5H	104.395	DArT	PstI(BstNI)	bPb-7015	yes	1	-	-	-	-	-	-	-	1	83.3923	-
bPb-2087	5H	106.85	DArT	PstI(BstNI)	bPb-2087	yes	1	-	-	-	-	-	-	-	1	90.5465	-
bPb-3879	5H	106.85	DArT	PstI(BstNI)	bPb-3879	yes	1	-	-	-	-	-	-	-	4	87.8756	1.60712
bPb-4744	5H	106.85	DArT	PstI(BstNI)	bPb-4744	yes	1	-	-	-	-	-	-	-	1	87.9303	-
bPb-4968	5H	106.85	DArT	PstI(BstNI)	bPb-4968	yes	1	-	-	-	-	-	-	-	1	82.2437	-
bPb-6126	5H	106.85	DArT	PstI(BstNI)	bPb-6126	yes	1	-	-	-	-	-	-	-	2	91.6462	7.78862
bPb-7187	5H	106.85	DArT	PstI(BstNI)	bPb-7187	yes	1	-	-	-	-	-	-	-	1	83.2219	-
GBM1438	5H	106.85	other	-	GBM1438	yes	1	GBM1438	-	-	-	-	-	-	1	-	-
HvUDPGPP	5H	109.796	other	-	HvUDPGPP	yes	1	-	HvUDPGPP	-	-	-	-	-	1	-	-
CDO400	5H	111.652	other	-	CDO400	yes	1	-	CDO400	-	-	-	-	-	1	-	-
KoprekD4	5H	111.652	other	-	KoprekD4	yes	1	-	KoprekD4	-	-	-	-	-	1	-	-
bPb-1462	5H	112.596	DArT	PstI(BstNI)	bPb-1462	yes	1	-	-	-	-	-	-	-	1	83.9097	-
bPb-6135	5H	115.337	DArT	PstI(BstNI)	bPb-6135	yes	1	-	-	-	-	-	-	-	4	87.1989	2.04405
bPb-0710	5H	115.642	DArT	PstI(BstNI)	bPb-0710	yes	1	-	-	-	-	-	-	-	5	89.8479	1.98629
ABG702b	5H	115.642	other	-	ABG702	no	2	-	-	-	-	-	-	-	1	-	-
bPb-3603	5H	116.372	DArT	PstI(BstNI)	bPb-3603	yes	1	-	-	-	-	-	-	-	3	81.2635	1.54906
bPb-8553	5H	120.436	DArT	PstI(BstNI)	bPb-8553	yes	1	-	-	-	-	-	-	-	1	77.9047	-
bPb-2325	5H	120.54	DArT	PstI(BstNI)	bPb-2325	yes	1	-	-	-	-	-	-	-	2	88.7007	5.31194
bPb-7854	5H	120.673	DArT	PstI(BstNI)	bPb-7854	yes	1	-	-	-	-	-	-	-	2	86.9836	9.32481
AWBMS33	5H	121.882	other	-	AWBMS33	yes	1	AWBMS0033	-	-	-	-	-	-	1	-	-
MWG514B	5H	124.568	other	-	MWG514B	yes	1	-	-	-	-	MWG514B	-	-	1	-	-
bPb-1661	5H	125.181	DArT	PstI(BstNI)	bPb-1661	yes	1	-	-	-	-	-	-	-	4	85.0459	6.68418
bPb-9518	5H	125.681	DArT	PstI(BstNI)	bPb-9518	yes	1	-	-	-	-	Bd09C24M94	-	-	3	88.1881	4.98568
bPt-5570	5H	125.681	DArT	PstI(TaqI)	bPt-5570	yes	1	-	-	-	-	Td08E05M96	-	-	1	96	-
bPt-6165	5H	125.681	DArT	PstI(TaqI)	bPt-6165	yes	1	-	-	-	-	Td24E05M94	-	-	1	96	-
bPt-7257	5H	125.681	DArT	PstI(TaqI)	bPt-7257	yes	1	-	-	-	-	Td17E20M92	-	-	1	93	-
bPb-3241	5H	125.682	DArT	PstI(BstNI)	bPb-3241	yes	1	-	-	-	-	Br1J06M81	-	-	3	87.7652	1.81733
bPb-4115	5H	125.736	DArT	PstI(BstNI)	bPb-4115	yes	1	-	-	-	-	Bd08E01M95	-	-	2	90.3977	6.5087
bPb-8771	5H	125.736	DArT	PstI(BstNI)	bPb-8771	yes	1	-	-	-	-	Bd05C03M95	-	-	2	91.5416	4.89087
bPb-1831	5H	125.978	DArT	PstI(BstNI)	bPb-1831	yes	1	-	-	-	-	-	-	-	4	87.4623	3.3317
bPb-7569	5H	125.978	DArT	PstI(BstNI)	bPb-7569	yes	1	-	-	-	-	-	-	-	3	87.8297	6.05575
bPb-0797	5H	126.138	DArT	PstI(BstNI)	bPb-0797	yes	1	-	-	-	-	-	-	-	4	86.7499	6.45316
bPb-4988	5H	126.408	DArT	PstI(BstNI)	bPb-4988	yes	1	-	-	-	-	-	-	-	4	88.755	3.77509
bPb-8731	5H	126.409	DArT	PstI(BstNI)	bPb-8731	yes	1	-	-	-	-	-	-	-	2	80.79	1.1172
bPb-7953	5H	126.412	DArT	PstI(BstNI)	bPb-7953	yes	1	-	-	-	-	-	-	-	6	88.6058	2.95767
bPb-4758	5H	126.53	DArT	PstI(BstNI)	bPb-4758	yes	1	-	-	-	-	-	-	-	6	86.0303	5.29275
bPb-0071	5H	126.77	DArT	PstI(BstNI)	bPb-0071	yes	1	-	-	-	-	-	-	-	5	90.1725	2.56632
bPb-4494	5H	127.879	DArT	PstI(BstNI)	bPb-4494	yes	1	-	-	-	-	-	-	-	1	86.2184	-
Bmag488	5H	131.492	other	-	Bmag488	yes	1	Bmag0488	-	-	-	-	-	-	1	-	-
GBM1436	5H	131.492	other	-	GBM1436	yes	1	GBM1436	-	-	-	-	-	-	1	-	-
GMS61	5H	131.492	other	-	GMS61	yes	1	GMS0061	-	-	GMS0061	-	-	-	2	-	-
bPb-2580	5H	131.963	DArT	PstI(BstNI)	bPb-2580	yes	1	-	-	-	-	-	-	-	2	84.143	2.31816
CDO504	5H	132.063	other	-	CDO504	yes	1	-	-	-	-	CDO504	-	-	1	-	-
bPb-3700	5H	132.879	DArT	PstI(BstNI)	bPb-3700	yes	1	-	-	-	-	-	-	-	3	87.2188	2.52059
bPt-6972	5H	133.29	DArT	PstI(TaqI)	bPt-6972	yes	1	-	-	-	-	Td15K05M86	-	-	1	87	-
bPb-3910	5H	133.482	DArT	PstI(BstNI)	bPb-3910	yes	1	-	-	-	-	Bd04F12S91	-	-	5	84.7149	5.60626
bPb-8462	5H	133.482	DArT	PstI(BstNI)	bPb-8462	yes	1	-	-	-	-	-	-	-	3	84.9944	3.54978
bPt-2960	5H	133.482	DArT	PstI(TaqI)	bPt-2960	yes	1	-	-	-	-	Td17H01M87	-	-	1	89	-
bPt-4378	5H	133.482	DArT	PstI(TaqI)	bPt-4378	yes	1	-	-	-	-	Td20P07M90	-	-	1	92	-
bPt-7084	5H	133.482	DArT	PstI(TaqI)	bPt-7084	yes	1	-	-	-	-	Td10D23M91	-	-	1	90	-
ABG712	5H	133.482	other	-	ABG712	yes	1	-	-	-	ABG712(11)	-	-	-	1	-	-
MWG533A	5H	133.482	other	-	MWG533	no	2	-	-	-	MWG533A(11)	-	-	-	1	-	-
bPb-2960	5H	134.928	DArT	PstI(BstNI)	bPb-2960	yes	1	-	-	-	-	Bd08O16M94	-	-	1	93	-
GBMS141	5H	136.047	other	-	GBMS141	yes	1	-	GBMS141	-	-	-	-	-	1	-	-
iEst9	5H	136.176	other	-	iEst9	yes	1	-	-	-	-	iEst9	-	-	1	-	-
bPb-3945	5H	136.177	DArT	PstI(BstNI)	bPb-3945	yes	1	-	-	-	-	-	-	-	3	87.9876	3.85133
bPb-5379a	5H	137.79	DArT	PstI(BstNI)	bPb-5379	no	2	-	-	-	-	Bd05H06M91	-	-	2	87.4164	6.48213
bPb-7404	5H	137.79	DArT	PstI(BstNI)	bPb-7404	yes	1	-	-	-	-	Bd06E22M94	-	-	1	95	-
BCD808b	5H	138.99	other	-	BCD808	no	3	-	bcd808b*	-	-	-	-	-	1	-	-
bPb-5845	5H	138.991	DArT	PstI(BstNI)	bPb-5845	yes	1	-	-	-	-	-	-	-	4	87.4407	3.86105
bPb-6578	5H	138.991	DArT	PstI(BstNI)	bPb-6578	yes	1	-	-	-	-	-	-	-	2	81.8062	0.779198
BCD221b	5H	138.991	other	-	BCD221	no	3	-	bcd221b	-	-	-	-	-	1	-	-
BCD265b	5H	138.991	other	-	BCD265	no	3	-	bcd265b	-	-	-	-	-	1	-	-
bPb-1420	5H	138.992	DArT	PstI(BstNI)	bPb-1420	yes	1	-	-	-	-	-	-	-	2	89.3422	3.37648
bPb-3887	5H	138.992	DArT	PstI(BstNI)	bPb-3887	yes	1	-	-	-	-	Bd05N06M90	-	-	3	82.9725	7.15934
bPb-4058	5H	138.992	DArT	PstI(BstNI)	bPb-4058	yes	1	-	-	-	-	-	-	-	4	82.3164	0.852734
bPb-4318	5H	138.992	DArT	PstI(BstNI)	bPb-4318	yes	1	-	-	-	-	-	-	-	2	88.2045	1.52055
bPb-4970	5H	138.992	DArT	PstI(BstNI)	bPb-4970	yes	1	-	-	-	-	-	-	-	2	89.3068	0.251357
bPb-7214	5H	138.992	DArT	PstI(BstNI)	bPb-7214	yes	1	-	-	-	-	Bd06L19M90	-	-	1	90	-
bPt-0606	5H	138.992	DArT	PstI(TaqI)	bPt-0606	yes	1	-	-	-	-	Td22E16M92	-	-	1	95	-
WG908	5H	138.992	other	-	WG908	yes	1	-	-	-	-	WG908	-	-	1	-	-
bPb-5179	5H	139.482	DArT	PstI(BstNI)	bPb-5179	yes	1	-	-	-	-	-	-	-	2	86.1848	6.02601
bPb-7277	5H	139.482	DArT	PstI(BstNI)	bPb-7277	yes	1	-	-	-	-	-	-	-	3	85.705	7.44222
bPb-2006	5H	140.699	DArT	PstI(BstNI)	bPb-2006	yes	1	-	-	-	-	-	-	-	2	88.6271	2.98431
bPb-1494	5H	140.7	DArT	PstI(BstNI)	bPb-1494	yes	1	-	-	-	-	Br2L19S81	-	-	3	84.6572	1.2597
MWG877	5H	142.711	other	-	MWG877	yes	1	-	-	-	MWG877(12)	MWG877	-	-	2	-	-
bPb-8319	5H	144.32	DArT	PstI(BstNI)	bPb-8319	yes	1	-	-	-	-	-	-	-	5	89.8656	1.11877
bPb-8341b	5H	144.321	DArT	PstI(BstNI)	bPb-8341	no	2	-	-	-	-	-	-	-	2	86.2579	4.64953
EBmac824	5H	144.321	other	-	EBmac824	yes	1	EBmac0824	-	-	-	-	-	-	1	-	-
BG343091	5H	145.69	other	-	BG343091	yes	1	-	-	-	BG343091	-	-	-	1	-	-
ABG495A	5H	145.935	other	-	ABG495	no	2	-	-	-	-	ABG495A	-	-	1	-	-
GMS27	5H	150.702	other	-	GMS27	yes	1	-	GMS27	GMS27	-	-	-	-	2	-	-
AWBMA3	5H	153.527	other	-	AWBMA3	yes	1	-	awbma3	-	-	-	-	-	1	-	-
XYL1	5H	153.527	other	-	XYL1	yes	1	-	XYL1	-	-	-	-	-	1	-	-
XYL3	5H	153.527	other	-	XYL3	yes	1	-	XYL3	-	-	-	-	-	1	-	-
ABG496	5H	155.312	other	-	ABG496	yes	1	-	-	-	ABG496(13)	-	-	-	1	-	-
HvCESA3	5H	156.612	other	-	HvCESA3	yes	1	-	HvCESA3	-	-	-	-	-	1	-	-
bPb-3269	5H	157.352	DArT	PstI(BstNI)	bPb-3269	yes	1	-	-	-	-	-	-	-	1	92.0683	-
bPb-6367	5H	157.352	DArT	PstI(BstNI)	bPb-6367	yes	1	-	-	-	-	Bd04N04S93	-	-	2	92.1301	1.23025
ABC155	5H	157.352	other	-	ABC155	yes	1	-	-	-	-	ABC155	-	-	1	-	-
bPb-5238	5H	159.447	DArT	PstI(BstNI)	bPb-5238	yes	1	-	-	-	-	-	-	-	2	79.9048	0.194251
Bmag222	5H	159.447	other	-	Bmag222	yes	1	Bmag0222	-	-	-	-	-	-	1	-	-
bPt-6438	5H	159.841	DArT	PstI(TaqI)	bPt-6438	yes	1	-	-	-	-	Td01N15S92	-	-	1	96	-
bPt-7096	5H	159.841	DArT	PstI(TaqI)	bPt-7096	yes	1	-	-	-	-	Td13D23S96	-	-	1	96	-
bPb-0171	5H	159.941	DArT	PstI(BstNI)	bPb-0171	yes	1	-	-	-	-	-	-	-	3	86.1851	6.65502
bPb-7046	5H	159.941	DArT	PstI(BstNI)	bPb-7046	yes	1	-	-	-	-	-	-	-	1	87.0594	-
bPt-9923	5H	160.089	DArT	PstI(TaqI)	bPt-9923	yes	1	-	-	-	-	-	-	-	1	84	-
bPb-3590	5H	160.63	DArT	PstI(BstNI)	bPb-3590	yes	1	-	-	-	-	-	-	-	2	86.4147	10.3261
ABC482	5H	161.549	other	-	ABC482	yes	1	-	-	-	-	ABC482	-	-	1	-	-
[truncated: 936 more rows]
