# Supplementary material for: A high-density consensus map of barley linking DArT markers to SSR, RFLP and STS loci and agricultural traits
Source: BMC Genomics. 2006 Aug 12;7:206. doi: 10.1186/1471-2164-7-206 (PMC1564146; doi:10.1186/1471-2164-7-206)
Supplement: Additional file 5 — Segregation data and graphical genotypes. Excel file with ten spreadsheets, each containing the segregation data of a single population arranged according to the locus order of the consensus map. The genotype data are painted in colors to visualize the graphical genotypes underlying the maps. [file 1471-2164-7-206-S5.xls]

## Sheet: BxC
Locus	Type	Chr	cM	Barque73CPI-001	Barque73CPI-002	Barque73CPI-003	Barque73CPI-004	Barque73CPI-005	Barque73CPI-006	Barque73CPI-007	Barque73CPI-008	Barque73CPI-009	Barque73CPI-010	Barque73CPI-011	Barque73CPI-012	Barque73CPI-013	Barque73CPI-014	Barque73CPI-015	Barque73CPI-016	Barque73CPI-017	Barque73CPI-020	Barque73CPI-021	Barque73CPI-022	Barque73CPI-023	Barque73CPI-024	Barque73CPI-025	Barque73CPI-026	Barque73CPI-027	Barque73CPI-028	Barque73CPI-029	Barque73CPI-030	Barque73CPI-031	Barque73CPI-032	Barque73CPI-033	Barque73CPI-034	Barque73CPI-035	Barque73CPI-036	Barque73CPI-037	Barque73CPI-038	Barque73CPI-039	Barque73CPI-040	Barque73CPI-041	Barque73CPI-042	Barque73CPI-043	Barque73CPI-044	Barque73CPI-045	Barque73CPI-046	Barque73CPI-047	Barque73CPI-114
bPb-6451	DArT	1H	3.27365	A	A	B	B	A	B	B	A	A	B	A	B	B	A	A	A	A	A	B	B	A	B	B	A	A	A	A	A	A	A	A	A	A	A	B	B	A	B	A	B	B	B	B	A	B	A
bPb-3451	DArT	1H	4.82693	A	A	B	-	A	B	B	A	A	B	A	B	B	A	A	A	A	A	B	B	A	B	B	A	A	A	A	A	A	A	B	A	A	A	B	B	A	B	A	B	B	B	B	A	B	A
bPb-6318	DArT	1H	4.82693	A	A	B	-	A	B	B	A	A	B	A	B	B	A	A	A	A	A	B	B	A	B	B	A	A	A	A	A	A	A	B	A	A	A	B	B	A	B	A	B	B	B	B	A	B	A
bPb-7112	DArT	1H	4.82693	A	A	B	-	A	B	B	A	A	B	A	B	B	A	A	A	A	A	B	B	A	B	B	A	A	A	A	A	A	A	B	A	A	A	B	B	A	B	A	B	B	B	B	A	B	A
bPb-0405	DArT	1H	7.2054	A	A	B	-	A	B	B	A	A	B	A	B	B	A	A	A	A	A	B	B	A	B	B	A	A	A	A	A	A	A	B	A	A	A	B	B	A	B	A	B	B	B	B	A	B	A
bPb-0181	DArT	1H	7.48354	A	A	B	-	A	-	B	A	A	B	A	B	B	A	A	A	A	A	B	B	A	B	B	A	A	A	A	A	A	A	A	A	-	A	-	B	A	B	A	B	B	B	B	A	B	A
bPb-3600	DArT	1H	10.4707	A	A	B	B	A	B	B	A	A	B	A	B	B	A	A	A	A	A	B	A	A	B	B	A	A	A	A	A	A	A	A	A	A	A	B	B	A	B	A	B	A	B	B	A	B	A
bPb-9718	DArT	1H	10.4707	A	A	B	B	A	B	B	A	A	B	A	B	B	A	A	A	A	A	B	A	A	B	B	A	A	A	A	A	A	A	A	A	A	A	B	B	A	B	A	B	A	B	B	A	B	A
bPb-3776	DArT	1H	10.4707	A	A	B	B	A	B	B	A	A	B	A	B	B	A	A	A	A	A	B	A	A	B	B	A	A	A	A	A	A	A	A	A	-	A	B	B	A	B	A	B	A	B	-	A	B	-
bPb-1312	DArT	1H	11.5407	A	A	B	B	A	B	B	A	A	B	A	-	B	A	A	A	A	A	B	A	A	-	B	A	A	A	A	A	A	A	A	A	A	A	B	B	A	B	A	B	A	B	B	A	B	A
bPb-2757	DArT	1H	16.1032	A	A	B	B	A	B	B	A	A	B	A	B	B	A	A	A	A	A	B	A	A	B	B	A	A	A	-	A	A	A	A	B	A	B	B	B	A	B	A	B	A	B	B	A	B	A
bPb-0473	DArT	1H	18.942	A	A	B	B	A	B	B	A	A	-	A	-	B	A	A	A	A	A	B	A	A	-	B	A	A	A	A	A	A	A	A	B	A	B	-	B	A	B	A	B	A	B	B	A	B	A
bPb-5638	DArT	1H	19.1135	A	A	B	-	A	B	B	A	A	-	A	B	B	A	-	A	A	A	B	A	A	B	B	A	A	A	A	A	A	A	A	B	A	B	B	B	A	B	A	B	A	B	B	A	B	A
bPb-8094	DArT	1H	19.1135	A	A	B	-	A	B	B	A	A	B	A	B	B	A	A	A	A	A	B	A	A	-	B	A	A	A	A	A	A	A	A	B	A	B	B	B	A	B	A	B	A	B	B	A	B	A
bPb-4741	DArT	1H	25.2181	A	A	B	-	A	B	B	A	A	B	A	B	B	A	A	A	A	A	B	A	-	B	B	A	A	A	A	A	A	A	A	B	B	B	B	B	A	B	A	B	A	B	B	A	B	A
bPb-9337	DArT	1H	33.9504	A	A	B	-	A	B	B	A	B	B	A	B	B	A	A	A	A	A	B	A	A	B	B	A	A	A	A	A	A	A	A	B	B	B	A	A	A	A	A	B	A	B	B	A	B	A
bPb-3217	DArT	1H	40.5254	A	A	B	-	A	B	B	A	B	B	A	A	B	A	A	B	A	A	B	A	A	B	B	A	B	A	A	B	A	A	A	B	B	B	A	A	A	A	A	B	A	B	B	A	B	A
bPb-9418	DArT	1H	40.5254	A	A	B	-	A	B	B	A	B	B	A	A	B	A	A	B	A	A	B	A	A	B	B	A	B	A	A	B	A	A	A	B	B	B	A	A	A	A	A	B	A	B	B	A	B	A
bPb-6408	DArT	1H	40.5254	A	A	B	-	A	B	B	A	B	B	A	A	B	A	A	B	A	A	B	A	A	-	B	A	B	A	A	B	A	A	A	B	B	B	A	A	A	A	A	B	A	B	B	A	B	A
bPb-7231	DArT	1H	40.5254	A	A	B	-	A	B	B	A	B	B	A	A	B	A	A	B	A	A	B	A	A	B	B	A	B	A	A	B	A	A	A	B	B	B	A	A	A	A	A	B	A	B	B	A	B	A
bPb-4813	DArT	1H	42.283	A	A	B	-	A	B	B	A	B	B	A	A	B	A	A	B	A	A	B	A	A	B	B	A	B	A	A	B	A	A	A	B	B	B	A	A	A	A	A	B	A	B	B	A	B	A
Bmag872	other	1H	45.6756	A	A	B	B	A	B	B	-	B	B	A	A	B	A	A	B	A	A	B	A	A	B	B	A	B	A	A	B	-	A	A	B	B	B	A	-	A	A	A	B	A	B	B	A	B	A
bPb-5400	DArT	1H	45.9934	A	A	B	B	A	B	B	A	B	B	A	A	B	A	A	B	A	A	B	A	A	B	B	A	B	A	A	B	A	A	A	B	B	B	A	A	A	A	A	B	A	B	B	A	B	A
bPb-4487	DArT	1H	45.9934	A	A	B	B	A	B	B	A	B	B	A	A	B	A	A	B	A	A	B	A	A	B	B	A	B	A	A	B	A	A	A	B	B	B	A	A	A	A	A	B	A	B	B	A	B	A
bPb-9333	DArT	1H	52.7709	A	A	B	-	A	B	B	B	B	B	A	A	B	A	A	B	A	A	B	A	A	A	B	A	B	A	A	B	A	A	A	B	B	B	A	A	A	A	A	B	A	B	B	A	B	A
bPb-8884	DArT	1H	53.1929	A	A	B	-	A	B	B	B	B	B	A	A	B	A	A	B	A	A	B	A	A	A	B	A	B	A	A	B	A	A	A	B	B	B	A	A	A	A	A	B	A	B	B	A	B	A
bPb-2175	DArT	1H	53.6444	A	A	B	-	A	B	B	B	B	B	A	A	B	A	A	B	A	A	B	A	A	A	B	A	B	A	A	B	A	A	A	B	B	B	A	A	A	A	A	B	A	B	B	A	B	A
Bmag876	other	1H	54.0144	A	A	B	B	A	B	B	B	B	B	A	A	B	A	A	B	A	A	B	A	A	A	B	A	B	A	A	B	A	A	A	B	B	B	A	A	A	A	A	B	A	B	B	A	B	A
bPb-1231	DArT	1H	54.0144	A	A	B	-	A	B	B	B	B	-	A	A	B	A	A	B	A	A	B	A	A	A	B	A	B	A	A	B	A	A	A	B	B	B	A	A	A	A	A	B	A	B	B	A	B	A
bPb-1535	DArT	1H	54.0144	A	A	B	-	A	B	B	B	B	-	A	A	B	A	A	B	A	A	B	A	A	A	B	A	B	A	A	-	A	A	A	B	B	B	A	A	A	A	A	B	A	B	B	A	B	A
bPb-1586	DArT	1H	54.0144	A	A	B	-	A	B	B	B	B	B	A	A	B	A	A	B	A	A	B	A	A	A	B	A	B	A	A	B	A	A	A	B	B	B	A	A	A	A	A	B	A	B	B	A	B	A
bPb-5672	DArT	1H	54.0144	A	A	B	-	A	B	B	B	B	B	A	A	B	A	A	B	A	A	B	A	A	A	B	A	B	A	A	B	A	A	A	B	B	B	A	A	A	A	A	B	A	B	B	A	B	A
bPb-2976	DArT	1H	54.0144	A	A	B	B	A	B	B	B	B	B	A	A	B	A	A	B	A	A	B	A	A	A	B	A	B	A	A	B	A	A	A	B	B	B	A	A	A	A	A	B	A	B	B	A	B	A
EBmac405	other	1H	56.1739	A	A	B	A	A	B	B	B	B	B	A	A	B	A	A	B	A	A	B	A	A	A	A	A	B	A	A	B	A	A	A	B	B	B	A	A	A	A	A	B	A	B	B	B	B	A
bPb-1127	DArT	1H	57.2332	A	B	B	A	A	B	B	B	B	B	A	A	B	A	A	B	A	B	B	A	A	A	B	A	B	A	A	B	A	A	A	B	B	B	A	A	A	A	A	B	A	B	B	B	B	A
bPb-6621	DArT	1H	59.0658	A	B	B	-	A	B	B	B	B	B	A	A	B	A	A	B	A	B	B	A	A	A	B	A	B	A	A	B	A	A	A	B	B	B	A	A	A	A	A	B	A	B	B	B	B	B
0090I	other	1H	59.2359	A	B	B	A	A	B	B	B	B	B	A	A	B	A	A	B	A	B	B	A	A	A	B	A	B	A	A	B	A	A	A	B	B	B	A	A	A	A	A	B	A	B	B	B	B	B
0090J	other	1H	59.2359	A	-	B	A	A	B	B	-	B	-	A	A	-	-	A	B	A	B	B	A	A	A	-	-	B	A	A	B	A	A	-	-	B	-	A	A	A	-	A	B	A	B	B	B	B	B
0090R	other	1H	59.2359	A	B	B	A	A	B	B	B	B	B	A	A	B	A	A	B	A	B	B	A	A	-	B	A	B	A	A	B	A	A	A	B	B	B	A	A	A	A	A	B	A	B	B	B	B	B
0501A	other	1H	59.2359	A	B	B	A	A	B	B	B	B	B	A	A	B	A	A	B	A	B	B	A	A	A	B	A	B	A	A	B	A	A	A	B	B	B	A	A	A	A	A	B	A	B	B	B	B	B
0501C	other	1H	59.2359	A	B	-	A	-	B	B	B	-	B	-	A	B	A	A	B	A	B	B	A	A	A	B	A	B	A	A	B	A	A	A	B	B	B	A	A	A	A	-	B	A	B	B	-	B	B
0501E	other	1H	59.2359	A	B	B	A	A	B	B	B	B	B	A	A	B	A	A	B	A	B	B	A	A	A	B	A	B	A	A	B	A	A	A	B	B	B	A	A	A	A	A	B	A	B	B	B	B	B
Bmag644	other	1H	59.2359	A	B	B	A	A	B	B	B	-	B	A	A	B	A	A	B	A	B	B	A	A	A	B	-	B	A	A	B	A	A	A	-	B	B	A	A	A	A	A	B	A	B	B	-	-	-
GBM1234	other	1H	59.2359	A	B	B	A	A	B	B	B	B	B	A	A	B	A	A	B	A	B	B	A	A	A	B	A	-	A	A	B	A	A	A	-	B	B	A	A	A	-	A	-	A	B	-	-	B	B
bPb-4949	DArT	1H	59.2359	A	-	B	A	A	B	B	-	-	-	A	A	B	A	A	B	A	-	-	A	A	A	B	A	B	A	A	B	A	A	A	B	B	B	A	A	A	A	A	B	A	B	B	B	B	B
0211B	other	1H	59.419	A	B	B	A	A	B	-	B	B	B	A	A	B	A	A	B	A	B	B	A	A	A	B	A	B	A	A	B	A	A	A	B	B	B	A	A	A	A	-	B	A	B	B	B	B	B
Bmag347	other	1H	59.419	A	B	-	A	-	B	B	B	B	B	A	A	B	A	A	B	A	B	B	A	A	A	B	A	B	A	A	B	A	A	-	B	B	-	A	A	-	A	A	B	A	B	B	B	B	B
Bmag5a	other	1H	59.419	A	B	B	A	A	B	B	B	B	B	A	A	B	A	A	B	A	B	B	A	A	A	B	A	B	A	A	B	A	A	A	B	B	B	-	A	A	A	A	B	A	B	B	-	B	B
EBmac816	other	1H	59.419	A	-	B	A	A	B	B	B	B	B	A	A	B	A	A	B	A	B	B	A	A	A	B	A	-	A	A	B	A	A	A	B	B	B	A	A	A	A	A	B	A	B	B	B	B	B
HvALAAT	other	1H	59.419	-	B	B	A	A	B	B	B	B	B	A	A	B	A	A	B	A	B	B	A	A	-	-	A	B	A	A	B	A	A	A	B	B	B	A	A	A	A	A	B	A	B	B	B	-	B
HVM20	other	1H	59.419	A	B	B	A	A	-	-	-	B	B	A	-	B	-	A	-	A	-	B	A	A	A	B	-	B	A	A	-	A	-	A	-	B	B	A	A	A	A	A	B	A	-	B	B	B	B
bPb-7186	DArT	1H	59.419	A	B	B	-	A	B	B	B	B	B	A	A	B	A	A	B	A	B	B	A	A	A	B	A	B	A	A	B	A	A	A	B	B	B	A	A	A	A	A	B	A	B	B	B	B	B
bPb-0910	DArT	1H	59.42	A	B	B	-	A	B	B	B	B	B	A	A	B	A	A	B	A	B	B	A	A	A	B	A	B	A	A	B	A	A	A	B	B	B	A	A	A	A	A	B	A	B	B	B	B	B
0211D	other	1H	59.6683	A	B	B	A	A	B	B	B	-	B	A	A	-	A	A	B	A	B	-	-	A	A	B	A	B	A	A	B	A	A	-	B	B	B	A	A	A	A	A	B	A	B	-	-	B	B
bPb-0579	DArT	1H	59.6683	A	B	B	-	A	B	B	B	B	B	A	A	B	A	A	B	A	B	B	A	A	A	B	A	B	A	A	B	A	A	A	B	B	B	A	A	A	A	A	B	A	B	B	B	-	B
EBmac560	other	1H	60.2257	A	B	B	A	A	B	B	B	B	B	A	A	B	A	A	B	A	B	B	A	A	A	A	A	B	A	A	B	A	A	A	B	B	B	A	A	A	B	A	B	A	B	B	B	B	B
Bmag535	other	1H	60.4659	A	B	B	A	A	B	B	B	B	B	A	A	B	A	A	B	A	B	B	A	A	A	B	A	B	A	A	B	A	A	B	B	B	B	A	A	A	A	A	B	A	B	B	B	B	B
0501D	other	1H	62.4693	A	B	B	A	A	B	B	B	B	B	A	A	B	A	A	B	A	B	B	A	A	A	B	A	B	A	A	B	A	A	A	B	B	B	A	A	A	A	A	B	A	B	B	B	B	B
Bmac90	other	1H	63.8776	A	-	B	A	A	B	-	B	B	B	A	A	B	A	-	B	A	B	B	A	A	A	B	-	B	A	A	-	-	A	-	B	B	-	A	A	A	A	-	-	A	-	B	B	B	B
0211G	other	1H	66.2386	A	A	B	A	A	B	B	B	B	B	A	A	B	A	A	B	A	A	B	A	A	B	B	A	B	A	A	B	A	A	B	B	B	B	A	A	A	A	A	B	A	B	B	B	A	B
bPb-7190	DArT	1H	66.2386	A	A	B	A	A	B	B	B	B	B	A	A	B	A	A	B	A	A	B	A	A	B	B	A	B	A	A	B	A	A	B	B	B	B	A	A	A	A	A	B	A	B	B	B	A	B
bPb-1150	DArT	1H	66.2396	A	A	B	-	A	B	B	B	B	B	A	A	B	A	A	B	A	A	B	A	A	B	B	A	B	A	A	B	A	A	B	B	B	B	A	A	A	A	A	B	A	B	B	B	A	B
Bmag345a	other	1H	66.5914	A	A	B	A	A	B	B	B	B	B	A	A	B	A	A	B	A	A	B	A	A	-	B	A	B	A	A	B	A	A	B	B	B	B	A	A	A	A	A	B	A	B	B	B	A	B
bPb-9005	DArT	1H	67.8775	A	A	B	-	A	B	B	B	B	B	A	-	B	A	A	B	A	A	B	A	A	-	B	A	B	A	A	B	A	A	B	B	B	B	A	A	A	A	A	B	A	B	B	B	A	B
bPb-6133	DArT	1H	67.8775	A	A	B	-	A	B	B	B	B	B	A	A	B	A	A	B	A	A	B	A	A	B	B	A	B	A	A	B	A	A	B	B	B	B	A	A	A	A	A	B	A	B	B	B	A	B
bPb-1723	DArT	1H	67.8785	A	A	B	-	A	B	B	B	B	B	A	A	B	A	A	B	A	A	B	A	A	B	B	A	B	A	A	B	A	A	B	B	B	B	A	A	A	A	A	B	A	B	B	B	A	B
bPb-4590	DArT	1H	67.8785	A	A	B	-	A	B	B	B	B	B	A	A	B	A	A	B	A	A	B	A	A	B	B	A	B	A	A	B	A	A	B	B	B	B	A	A	A	A	A	B	A	B	B	B	A	B
bPb-5334	DArT	1H	67.8785	A	A	B	-	A	B	B	B	B	B	A	A	B	A	A	B	A	A	B	A	A	B	B	A	B	A	A	B	A	A	B	B	B	B	A	A	A	A	A	B	A	B	B	B	A	B
bPb-8897	DArT	1H	67.8785	A	A	B	-	A	B	B	B	B	B	A	A	B	A	A	B	A	A	B	A	A	B	B	A	B	A	A	B	A	A	B	B	B	B	A	A	A	A	A	B	A	B	B	B	A	B
bPb-8107	DArT	1H	70.2719	A	A	B	A	A	B	B	B	B	B	A	A	B	B	A	-	A	A	B	A	A	B	B	A	-	A	A	B	A	A	B	B	B	-	A	A	A	A	A	B	A	B	B	B	A	B
bPb-4909	DArT	1H	72.93	A	A	B	A	A	B	B	B	B	B	A	A	B	A	A	B	A	A	B	A	A	B	B	A	B	A	A	B	A	A	B	B	B	B	A	A	A	A	A	B	A	B	B	B	A	A
Bmac154	other	1H	78.5223	A	A	B	B	A	B	B	B	B	B	A	B	B	A	A	B	A	A	B	A	B	B	B	A	B	A	A	B	A	A	B	B	B	B	A	B	B	A	A	B	A	B	B	B	A	A
bPb-7949	DArT	1H	82.1462	-	A	B	A	A	B	B	B	B	B	A	B	B	A	A	B	A	A	B	A	-	B	B	A	B	A	A	B	A	A	B	B	B	B	A	A	-	A	A	B	A	B	B	B	A	A
bPb-7609	DArT	1H	82.1472	B	A	B	A	A	B	B	B	B	B	A	B	B	A	A	B	A	A	B	A	B	B	B	A	B	A	A	B	A	A	B	B	B	B	A	A	B	A	A	B	A	B	B	B	A	A
bPb-7899	DArT	1H	86.3025	A	A	B	A	A	B	B	B	B	B	A	B	B	A	A	B	A	A	B	A	B	B	B	A	B	A	A	B	A	A	B	B	B	B	A	A	B	A	-	B	A	B	B	B	A	A
Bmag382	other	1H	100.246	-	A	B	A	A	B	B	B	A	B	A	B	B	B	A	B	A	A	B	A	B	-	B	B	B	A	A	A	A	A	B	B	B	B	A	A	B	B	A	B	A	B	B	A	-	A
bPb-2063	DArT	1H	115.966	A	A	B	A	B	B	B	B	A	B	A	B	B	A	A	B	A	A	B	B	B	A	B	B	B	A	A	A	A	A	A	B	-	B	A	A	B	B	A	B	A	B	B	A	A	A
bPb-6343	DArT	1H	115.966	A	A	B	A	B	B	B	B	A	B	A	B	B	A	A	B	A	A	B	B	B	A	B	B	B	A	A	A	A	A	A	B	B	B	A	A	B	B	A	B	A	B	B	A	A	A
bPb-5014	DArT	1H	116.457	A	A	B	-	B	B	B	B	A	B	A	-	B	A	-	B	A	A	B	B	B	A	-	B	B	A	A	A	A	A	A	B	B	B	A	A	B	B	A	B	A	B	B	A	A	A
bPb-8081	DArT	1H	116.458	-	A	B	A	B	B	B	B	A	B	A	B	B	A	A	B	A	A	B	B	B	A	B	B	B	A	A	A	A	A	A	B	B	B	A	A	B	B	A	B	A	B	B	A	A	A
bPb-5198	DArT	1H	116.458	B	A	B	A	B	B	B	B	A	B	A	B	B	A	-	B	A	A	B	B	B	A	B	B	B	A	A	A	A	A	A	B	B	B	A	A	B	B	A	B	A	B	B	A	A	-
bPb-2565	DArT	1H	126.954	B	A	B	B	B	B	A	B	A	B	A	B	B	A	A	B	A	A	-	B	B	A	B	-	B	B	B	A	B	B	A	-	-	B	A	-	B	B	B	B	A	B	B	A	A	B
bPb-1959	DArT	1H	133.119	B	A	B	B	B	B	A	B	A	B	A	B	B	A	A	B	A	A	B	B	B	A	B	B	B	B	B	A	B	B	A	B	B	B	A	B	B	B	B	B	A	A	A	A	A	B
bPb-9552	DArT	1H	136.109	B	A	B	B	B	A	A	B	A	B	A	B	B	A	A	B	A	A	B	B	-	A	B	B	B	B	B	A	B	B	A	B	B	B	A	B	B	B	B	A	A	A	A	A	A	-
bPb-6065	DArT	1H	136.184	B	A	B	B	B	A	A	B	A	B	A	-	B	A	A	B	A	A	B	B	B	A	B	B	B	B	B	A	B	B	A	B	B	B	A	B	B	B	B	A	A	A	A	A	A	B
bPb-6502	DArT	1H	139.599	B	-	B	B	B	A	A	B	A	B	A	B	B	A	A	B	A	A	B	B	B	A	B	B	B	B	B	A	B	B	A	B	B	B	A	B	B	B	B	A	A	A	A	A	A	B
bPb-3116	DArT	1H	139.599	B	A	B	B	B	A	A	B	A	B	A	B	B	A	A	B	A	A	B	B	B	A	B	B	B	B	B	A	B	B	A	B	B	B	A	B	B	B	B	A	A	A	A	A	A	B
bPb-8112	DArT	1H	140.852	B	A	B	B	B	A	A	B	A	B	A	B	B	A	A	B	A	A	B	B	A	A	B	B	B	B	B	A	B	B	A	B	B	B	A	B	B	B	B	A	A	A	A	A	A	B
bPb-0589	DArT	1H	141.243	B	A	B	B	B	A	A	B	A	B	A	B	B	A	A	B	A	A	B	B	A	A	B	B	B	B	B	A	B	B	A	B	B	B	A	B	B	B	B	A	A	A	A	A	A	B
Bmag579	other	1H	141.286	B	A	B	B	B	A	-	-	A	B	A	-	B	-	A	-	A	-	B	-	A	A	B	B	B	B	B	-	B	-	A	-	B	B	A	B	B	B	B	A	A	-	A	A	A	B
bPb-0395	DArT	1H	141.286	B	A	B	B	B	A	A	B	A	B	A	B	B	A	A	B	A	A	B	B	A	A	B	B	B	B	B	A	B	B	A	B	B	B	A	B	B	B	B	A	A	A	A	A	A	B
bPb-5201	DArT	1H	141.286	B	A	B	B	B	A	A	B	A	B	A	B	B	A	A	B	A	A	B	B	A	A	B	B	B	B	B	A	B	B	A	B	B	B	A	B	B	B	B	A	A	A	A	A	A	B
bPb-8307	DArT	1H	143.224	B	A	B	B	B	A	A	B	A	A	A	-	B	A	A	B	A	A	B	B	A	A	B	B	B	B	B	A	B	B	A	B	B	B	A	B	B	B	B	A	A	A	A	A	A	B
bPb-0699	DArT	1H	144.192	B	A	B	B	B	A	A	B	A	A	A	B	B	A	A	B	A	A	B	B	A	A	B	B	B	B	B	A	B	B	A	B	B	B	A	B	B	B	B	A	A	A	A	A	A	B
bPb-3660	DArT	1H	144.193	B	A	B	B	B	A	A	B	A	A	A	B	B	A	A	B	A	A	B	B	A	A	B	B	B	B	B	A	B	B	A	B	B	-	A	B	B	B	B	A	A	A	A	A	A	-
GBM1461	other	1H	147.249	B	-	B	B	B	A	-	B	A	A	A	B	B	A	A	B	A	A	B	B	A	A	B	B	B	B	B	A	B	B	A	B	B	B	A	B	B	B	B	A	A	A	A	A	A	B
bPb-5550	DArT	1H	147.249	B	B	B	B	B	A	A	B	A	A	A	B	B	A	A	B	A	A	B	B	A	A	B	B	B	B	B	A	B	B	A	B	B	B	A	B	B	B	B	A	A	A	A	A	A	B
bPb-1487	DArT	1H	147.25	B	A	B	B	B	A	A	B	A	A	A	B	B	A	A	B	A	A	B	B	A	A	B	B	B	B	B	A	B	B	A	B	B	B	A	B	B	B	B	A	A	A	A	A	A	B
bPb-2260	DArT	1H	147.25	B	A	B	B	B	A	A	B	A	A	A	B	B	A	A	B	A	A	B	B	A	A	B	B	B	B	B	A	B	B	A	B	B	B	A	B	B	B	B	A	A	A	A	A	A	B
GBM1204	other	1H	151.934	-	A	B	-	-	A	A	-	A	A	A	B	-	A	A	-	A	A	-	-	A	A	A	-	A	B	-	A	-	-	A	B	B	B	A	B	B	-	B	A	A	A	A	A	A	-
GBMS0247	other	2H	7.59128	A	A	A	A	B	B	A	-	B	A	A	A	A	A	A	A	B	A	A	B	A	B	A	A	B	B	B	B	B	A	B	A	B	A	A	A	B	-	B	A	B	B	B	B	A	B
bPb-4370	DArT	2H	7.59128	A	A	A	-	B	B	A	A	B	A	A	A	A	A	A	A	B	A	A	B	A	B	A	A	B	B	B	B	B	A	B	A	B	A	A	A	B	A	B	A	B	B	B	B	A	B
bPb-6466	DArT	2H	7.59128	A	A	A	A	B	B	A	A	B	A	A	A	A	A	A	A	B	A	A	B	A	-	A	A	B	B	B	B	B	A	B	A	B	A	-	A	B	A	B	A	B	B	-	B	A	B
bPb-0611	DArT	2H	7.73546	A	A	A	A	B	B	A	A	B	A	-	-	A	A	A	-	B	A	A	B	-	B	A	A	B	B	B	B	B	A	B	A	B	A	A	A	B	A	B	A	B	B	B	B	A	B
AWBMS62	other	2H	12.6211	A	A	A	A	B	B	A	A	B	A	A	A	B	A	A	A	B	-	A	B	A	B	A	A	B	B	B	B	B	A	B	A	B	A	A	A	B	A	B	A	B	B	B	-	A	B
bPb-5900	DArT	2H	13.9375	A	B	A	-	B	B	A	A	B	A	A	A	B	A	A	A	B	B	A	B	A	B	A	A	B	B	B	B	B	A	B	A	B	A	A	A	B	A	B	A	B	B	B	B	A	B
bPb-7969	DArT	2H	13.9375	A	B	A	-	B	B	A	A	B	A	A	A	B	A	A	A	B	B	A	B	A	B	A	A	B	B	B	B	B	A	B	A	B	A	A	A	B	A	B	A	B	B	B	B	A	-
bPb-9757	DArT	2H	14.4031	A	B	A	-	B	B	A	A	B	A	A	A	B	A	A	A	B	B	A	B	A	B	A	A	B	B	B	B	B	A	B	A	B	A	A	A	B	A	B	A	B	B	B	B	A	B
bPb-3186	DArT	2H	21.8991	A	B	A	A	B	-	A	A	B	A	A	A	B	A	A	A	B	B	A	B	A	A	A	A	B	B	B	B	-	A	B	A	B	A	A	A	B	A	B	A	B	B	B	B	A	A
bPb-6235a	DArT	2H	25.7336	A	B	A	A	B	B	A	A	B	A	A	A	B	A	A	A	B	B	A	B	A	A	A	A	B	B	B	B	B	A	B	A	B	A	A	A	B	A	B	A	B	B	B	B	A	A
bPb-0003	DArT	2H	25.7336	A	B	A	A	B	B	A	A	B	A	A	A	B	A	A	A	B	B	A	B	A	A	A	A	B	B	B	B	B	A	B	A	B	A	A	A	B	A	B	A	B	B	B	B	-	A
bPb-8399	DArT	2H	25.7336	A	B	A	A	B	B	A	A	B	A	A	A	B	A	A	A	B	B	A	B	A	A	A	A	B	B	B	B	B	A	B	A	B	A	A	A	B	A	B	A	B	B	B	B	A	A
bPb-8292	DArT	2H	27.0693	A	B	A	A	B	B	A	A	B	A	A	A	B	A	A	A	B	B	A	A	A	A	A	A	B	B	B	B	B	A	B	A	B	A	A	A	A	A	B	A	B	B	B	B	A	A
HVM36	other	2H	30.2382	-	B	A	A	B	B	A	A	B	A	A	A	B	A	A	A	B	B	A	A	A	-	A	A	A	B	B	B	B	A	B	A	B	A	A	A	A	A	B	A	B	B	B	B	-	A
bPb-1196	DArT	2H	35.7071	A	B	A	A	B	B	A	A	B	A	A	A	B	B	A	A	B	B	A	A	A	A	A	A	A	B	B	B	B	A	B	A	B	A	A	A	A	A	B	A	B	B	B	A	A	A
bPb-1212	DArT	2H	42.481	A	B	A	A	B	B	B	A	B	A	A	A	B	B	A	A	B	B	A	A	A	-	A	A	A	B	B	B	B	A	B	A	B	A	A	A	A	A	B	A	B	B	B	A	-	A
bPb-4875	DArT	2H	47.3822	A	B	A	A	B	B	B	A	B	A	A	A	B	B	A	A	B	B	A	B	A	A	A	A	A	A	A	B	B	A	B	A	B	A	A	B	A	A	B	A	B	B	B	A	A	A
bPb-6835	DArT	2H	56.0243	A	B	A	A	B	-	B	A	B	B	-	-	B	B	A	A	B	B	-	B	-	B	A	A	A	A	A	B	B	A	B	A	B	-	A	B	A	A	A	A	B	B	B	A	A	B
GBM1251	other	2H	56.7597	A	B	A	A	B	B	B	A	B	A	A	A	B	B	A	A	B	B	A	B	A	A	A	A	A	A	A	B	B	A	B	A	B	A	A	B	A	A	A	A	B	B	B	A	A	A
bPb-0722	DArT	2H	56.7597	A	B	A	A	B	B	B	A	B	A	A	A	B	B	A	A	B	B	A	B	A	A	A	A	A	A	A	B	B	A	B	A	B	A	A	B	A	A	A	A	B	B	B	A	A	A
Bmag692	other	2H	57.6395	-	B	A	A	B	B	B	A	B	A	A	A	B	B	A	A	B	B	A	B	A	A	A	A	A	A	A	B	B	A	B	A	B	A	A	B	A	A	A	A	B	A	A	-	A	A
bPb-2013a	DArT	2H	62.5421	-	B	A	A	B	B	B	A	B	A	A	A	B	A	B	A	B	B	A	B	A	A	A	A	A	A	A	B	A	A	B	A	B	A	A	B	A	A	A	A	B	A	A	A	A	-
bPb-3572a	DArT	2H	62.5421	A	B	A	A	B	B	B	A	B	A	A	A	B	A	B	A	B	B	A	B	A	A	A	A	A	A	A	B	A	A	B	A	B	A	A	B	A	A	A	A	B	A	A	A	A	A
bPb-3985a	DArT	2H	62.5421	A	B	A	A	B	B	B	A	B	A	A	A	B	A	B	A	B	B	A	B	A	A	A	A	A	A	A	B	A	A	B	A	B	A	A	B	A	A	A	A	B	A	A	A	A	A
bPb-0088	DArT	2H	67.349	A	B	A	A	A	-	B	A	B	A	A	A	-	A	B	A	B	B	A	B	A	A	A	A	B	A	A	B	A	A	B	B	A	B	A	B	A	B	A	A	A	A	A	A	A	A
bPb-2225	DArT	2H	67.349	A	B	A	A	A	B	B	A	B	A	A	A	B	A	B	A	B	B	A	B	A	A	A	A	B	A	A	B	A	A	B	B	A	B	A	B	A	B	A	A	A	A	A	A	A	A
Bmag479	other	2H	70.028	A	B	A	A	A	B	B	A	B	A	A	A	B	A	B	-	B	B	A	B	A	A	A	A	-	-	A	B	A	A	-	-	A	B	A	B	A	B	-	A	A	A	-	A	A	A
Bmag639	other	2H	70.028	A	B	A	A	A	B	B	A	B	A	A	A	B	A	B	-	B	B	A	B	A	A	A	A	B	A	A	B	A	A	B	B	A	B	A	B	A	B	-	A	A	A	A	A	A	A
bPb-1072	DArT	2H	70.028	A	B	A	A	A	B	B	A	B	A	A	A	B	A	B	A	B	B	A	B	A	A	A	A	B	A	A	B	A	A	B	B	A	B	A	B	A	B	A	A	A	A	A	A	A	A
bPb-1628	DArT	2H	70.028	A	B	A	A	A	B	B	A	B	A	A	A	B	A	B	A	B	B	A	B	A	A	A	A	B	A	A	B	A	A	B	B	A	B	A	B	A	B	A	A	A	A	A	A	A	A
bPb-5087	DArT	2H	70.028	A	B	A	A	A	B	B	A	B	A	A	A	B	A	B	A	B	B	A	B	A	A	A	A	B	A	A	B	A	A	B	B	A	B	A	B	A	B	A	A	A	A	A	A	A	A
bPb-6970	DArT	2H	70.028	A	B	A	A	A	B	B	A	B	A	A	A	B	A	B	A	B	B	A	B	A	A	A	A	B	A	A	B	A	A	B	B	A	B	A	B	A	B	A	A	A	A	A	A	A	A
HvGLUEND	other	2H	72.2917	A	B	A	A	A	-	B	A	B	A	A	A	B	A	B	A	B	-	A	B	A	A	A	A	-	A	A	-	A	A	B	-	A	-	A	B	A	-	A	A	A	A	A	-	A	A
GBM1459	other	2H	72.2917	A	B	A	A	A	B	B	A	B	A	A	A	B	A	B	A	B	B	A	B	A	A	A	A	B	A	A	B	A	A	B	B	A	B	A	B	A	A	A	A	A	A	A	A	A	A
Bmac126	other	2H	79.5521	A	B	A	A	A	B	B	A	B	A	A	A	B	A	B	B	B	B	A	B	A	A	A	A	B	A	A	B	A	A	B	B	A	B	A	B	A	B	A	A	A	A	A	A	A	A
Bmag350	other	2H	79.5521	A	B	A	A	A	B	B	A	B	A	A	A	B	A	B	B	B	B	A	B	A	A	A	A	B	A	A	B	A	A	B	B	A	B	A	B	A	B	A	A	A	A	A	A	A	A
Bmag813	other	2H	79.5521	A	B	A	A	A	B	B	A	B	A	A	A	B	A	B	B	B	-	A	B	A	-	A	-	B	A	A	B	A	A	B	B	A	B	A	B	A	B	A	A	A	A	A	A	-	-
Bmag829	other	2H	79.5521	A	B	A	A	A	B	B	A	B	A	A	A	B	A	B	B	B	B	A	B	A	A	A	A	B	A	A	B	A	A	B	B	A	B	A	B	A	B	A	A	A	A	A	A	A	A
GBMS0160	other	2H	79.5521	A	B	A	A	A	B	B	A	B	A	A	A	B	A	B	B	B	B	A	B	A	A	A	A	B	A	A	B	A	A	B	B	A	B	A	B	A	B	A	A	A	A	A	A	A	A
GMS3	other	2H	79.5521	A	B	A	A	A	B	B	A	B	A	A	A	B	A	B	B	B	B	A	B	A	A	A	A	B	A	A	B	A	A	B	B	A	B	A	B	A	B	-	A	A	A	A	A	A	A
EBmac615	other	2H	79.5521	A	B	A	A	A	B	B	A	B	A	A	A	B	A	B	B	B	B	A	B	A	A	A	A	B	A	A	B	A	A	B	B	A	B	A	B	A	B	A	A	A	A	A	A	A	A
bPb-6951	DArT	2H	81.7001	A	B	B	A	A	B	B	A	B	A	A	A	B	A	B	B	B	B	A	B	A	A	A	A	B	A	A	B	A	A	B	B	A	B	B	B	A	B	A	A	A	A	A	A	A	A
bPb-6088	DArT	2H	81.7001	A	B	B	A	A	B	B	A	B	A	A	A	B	A	B	B	B	B	A	B	A	A	A	A	B	A	A	B	A	A	B	B	A	B	B	B	A	B	A	A	A	A	A	A	A	A
bPb-5440	DArT	2H	82.0986	A	B	B	A	A	B	B	A	B	A	A	A	B	A	B	B	B	B	A	B	A	A	A	A	B	A	A	B	A	A	B	B	A	B	B	B	A	B	A	A	A	A	A	A	A	A
bPb-4040	DArT	2H	82.1319	A	B	B	A	A	B	B	-	B	A	A	A	B	A	B	B	B	B	A	B	A	A	A	A	B	A	A	B	A	A	B	B	A	B	B	B	A	-	A	A	A	A	A	A	A	A
bPb-9754	DArT	2H	82.7716	A	B	B	A	A	B	B	A	B	A	A	A	B	A	B	B	B	B	A	B	A	A	A	A	B	A	A	B	A	A	B	B	A	B	B	B	A	B	A	A	A	A	A	A	A	A
bPb-8100	DArT	2H	83.0603	A	B	B	A	A	B	B	A	B	A	A	A	B	A	B	B	B	B	A	B	A	-	A	A	B	A	A	B	A	A	B	B	A	B	B	B	A	B	A	A	A	A	A	A	A	A
Bmag711	other	2H	83.1136	A	B	B	A	A	B	B	A	B	A	A	A	B	A	B	B	B	B	A	B	A	A	A	A	B	A	A	B	A	A	B	B	A	B	B	B	A	B	A	A	A	A	A	-	A	A
AWBMS56	other	2H	85.7294	-	B	B	A	A	B	B	A	B	A	A	A	B	A	B	B	B	B	A	B	A	-	A	A	B	A	A	B	A	A	B	B	A	B	B	B	A	B	A	A	A	B	B	A	-	A
Bmac216	other	2H	92.1007	A	B	B	A	-	B	-	A	B	A	A	A	B	A	B	B	B	B	A	B	A	A	A	A	B	A	A	B	A	A	B	B	A	B	A	B	A	A	A	A	A	B	B	A	A	A
Hv5s	other	2H	95.3578	-	B	-	-	A	B	B	-	B	A	A	-	B	A	B	B	B	-	A	B	A	-	B	A	B	A	A	B	A	A	B	B	A	B	B	B	A	A	A	A	A	B	B	A	A	A
Bmag125	other	2H	95.3588	A	B	B	-	A	B	B	A	B	A	A	A	B	A	B	A	B	B	A	B	A	A	B	A	B	A	-	B	A	A	A	B	A	B	B	-	A	A	A	A	A	B	B	A	A	A
bPb-3769	DArT	2H	99.3954	A	B	B	A	A	B	B	A	B	A	A	A	B	A	B	B	B	B	A	B	A	A	B	A	B	A	A	B	A	A	A	B	A	B	B	B	A	A	A	A	A	B	B	A	A	A
EBmatc39	other	2H	99.8626	-	B	B	A	A	B	B	A	B	A	A	A	B	A	B	B	B	B	A	B	A	-	B	A	B	A	A	B	A	A	A	B	A	B	B	B	A	A	A	A	A	B	B	A	-	A
bPb-6822	DArT	2H	114.399	B	B	B	A	A	B	B	A	B	A	A	A	B	B	B	A	B	B	A	B	A	A	B	A	A	A	A	A	A	B	A	A	A	A	B	B	B	A	A	A	A	B	B	B	A	A
bPb-3870	DArT	2H	114.612	B	B	B	-	A	B	B	A	B	A	A	A	B	B	B	A	B	B	B	B	A	A	B	A	A	A	A	A	A	B	A	A	A	A	B	B	B	A	A	A	A	B	B	B	A	A
bPb-9458	DArT	2H	122.28	B	B	B	-	A	B	B	A	B	A	A	A	A	B	B	A	A	B	B	B	A	A	B	A	A	A	A	A	A	B	A	A	A	A	B	B	B	A	A	A	B	B	B	B	A	A
bPb-0590	DArT	2H	123.703	B	B	B	-	A	B	B	A	B	A	A	A	A	B	B	A	A	B	B	B	A	A	B	A	A	A	A	A	A	B	A	A	A	A	B	B	B	A	A	A	B	B	B	B	A	A
bPb-6688	DArT	2H	125.059	B	B	B	-	A	B	B	A	B	-	A	A	A	B	B	A	A	B	B	B	A	A	B	A	A	A	A	A	A	B	A	A	A	A	B	B	B	A	A	A	B	B	B	B	A	A
GBM1385	other	2H	125.06	B	B	B	B	A	-	A	A	B	A	A	A	A	B	B	A	A	B	B	B	A	A	B	A	A	A	A	A	B	B	A	A	A	A	B	B	B	A	-	A	B	B	B	B	A	A
EBmac415	other	2H	128.78	B	B	B	B	A	B	A	A	B	A	A	A	A	B	B	A	A	B	B	B	A	A	B	A	A	A	A	A	B	B	A	A	A	A	B	B	B	B	A	A	B	B	B	B	A	A
HVM54	other	2H	129.246	B	B	B	-	A	B	A	A	B	A	A	A	A	B	B	A	A	B	B	B	A	A	B	A	A	A	A	A	B	B	A	A	A	A	B	-	B	B	A	A	B	B	B	B	A	A
bPb-3925	DArT	2H	131.487	A	B	B	-	A	B	A	A	B	-	A	A	A	B	B	A	A	B	B	B	A	A	B	A	A	A	A	A	B	A	A	A	A	A	B	B	B	B	A	A	B	B	B	B	A	A
bPb-1103	DArT	2H	131.487	A	B	B	-	A	B	A	A	B	A	A	A	A	B	B	A	A	B	B	B	A	A	B	A	A	A	A	A	B	A	A	A	A	A	B	B	B	B	A	A	B	B	B	B	A	A
bPb-8302	DArT	2H	131.487	A	B	B	-	A	B	A	A	B	A	A	A	A	B	B	A	A	B	B	B	A	A	B	A	A	A	A	A	B	A	A	A	A	A	B	B	B	B	A	A	B	B	B	B	A	A
bPb-3536	DArT	2H	132.782	A	B	B	-	A	B	A	A	B	A	A	A	A	B	B	A	A	B	B	B	A	A	B	A	A	A	A	A	B	A	A	A	A	A	B	B	B	B	A	A	B	B	B	B	A	A
bPb-5755	DArT	2H	133.295	A	B	B	-	A	B	A	A	B	A	A	A	A	B	B	A	A	B	B	B	A	-	A	A	A	A	A	A	B	A	A	A	A	A	B	B	B	B	A	A	B	B	B	B	A	A
bPb-3858	DArT	2H	134.68	A	B	B	-	A	B	A	A	B	A	A	A	A	B	B	A	A	B	B	B	A	A	A	A	A	A	A	A	B	A	A	A	A	A	B	B	B	B	A	A	B	B	B	B	A	A
bPb-7018	DArT	2H	137.871	A	B	B	B	A	B	A	A	B	A	A	A	A	A	-	A	A	B	B	B	-	A	A	A	A	A	A	A	B	A	A	A	A	A	B	B	B	B	A	A	B	B	B	B	A	A
bPb-4863	DArT	2H	138.231	A	B	B	B	A	B	A	A	B	A	A	A	A	B	B	A	A	B	B	B	A	A	A	A	A	A	A	A	B	A	A	A	A	A	B	B	B	B	A	A	B	B	B	B	A	A
bPb-4997	DArT	2H	138.231	A	B	B	-	A	B	A	A	B	A	A	A	A	B	B	A	A	B	B	B	A	A	A	A	A	A	A	A	B	A	A	A	A	A	B	B	B	B	A	A	B	B	B	B	A	A
bPb-6169	DArT	2H	138.231	A	B	B	B	A	B	A	A	B	A	A	A	A	B	B	A	A	B	B	B	A	A	A	A	A	A	A	A	B	A	A	A	A	A	B	B	B	B	A	A	B	B	B	B	A	A
bPb-8464	DArT	2H	138.231	A	B	B	-	A	B	A	A	B	A	A	A	A	B	B	A	A	B	B	B	A	A	A	A	A	A	A	A	B	A	A	A	A	A	B	B	B	B	A	A	B	B	B	B	A	A
bPb-9267	DArT	2H	138.231	A	B	B	-	A	B	A	A	B	A	A	A	A	B	B	A	A	B	B	B	A	A	A	A	A	A	A	A	B	A	A	A	A	A	B	B	B	B	A	A	B	B	B	B	A	A
bPb-1126	DArT	2H	138.231	A	B	B	B	A	B	A	A	B	A	A	A	A	B	B	A	A	B	B	B	A	A	A	A	A	A	A	A	B	A	A	A	A	A	B	B	B	B	A	A	B	B	B	B	A	A
bPb-7588	DArT	2H	138.796	A	B	B	-	A	B	A	A	B	A	A	A	A	B	A	A	A	B	B	B	A	A	A	A	A	A	A	A	B	A	A	A	A	A	B	B	B	B	A	A	B	B	B	B	A	-
bPb-4228	DArT	2H	139.751	A	B	B	-	A	B	A	A	A	A	A	A	A	B	B	A	A	B	B	B	A	A	A	A	A	A	A	A	B	A	A	A	A	A	B	B	B	B	A	A	B	B	B	B	A	A
bPb-1154	DArT	2H	139.913	A	B	B	-	A	B	A	A	A	A	A	-	A	B	B	A	A	B	B	B	A	-	A	A	A	A	A	A	B	A	A	A	A	A	B	B	B	B	A	A	B	B	B	B	A	A
bPb-0775	DArT	2H	140.871	A	B	B	-	A	B	A	A	A	A	A	A	A	B	B	A	A	B	B	B	A	A	A	A	A	A	A	A	B	A	A	A	A	A	B	B	B	B	A	A	B	B	B	B	A	A
HvCSG	other	2H	145.951	A	B	A	B	-	B	A	A	A	A	A	A	A	B	B	-	A	B	B	B	-	A	A	A	-	-	-	A	B	A	A	A	A	-	B	B	-	A	A	A	B	B	B	B	A	B
bPb-2244	DArT	2H	145.951	A	B	A	B	A	B	A	A	A	A	A	A	A	B	B	A	A	B	B	B	A	-	A	A	A	A	A	A	B	A	-	A	A	A	B	B	B	A	A	A	B	B	B	B	A	B
bPb-9199	DArT	2H	145.951	A	B	A	B	A	B	A	A	A	-	A	A	A	B	B	A	A	B	B	B	A	A	A	A	A	A	A	A	B	A	A	A	A	A	B	B	B	A	A	A	B	B	B	B	A	B
bPb-2587	DArT	2H	146.342	A	B	A	B	A	B	A	A	A	A	A	A	A	B	B	A	A	B	B	B	A	A	A	A	A	A	A	A	B	A	A	A	A	A	B	B	B	A	A	A	B	B	B	B	A	B
bPb-5203	DArT	2H	146.342	A	B	A	B	A	B	A	A	A	A	A	A	A	B	B	A	A	B	B	B	A	A	A	A	A	A	A	A	B	A	A	A	A	A	B	B	B	A	A	A	B	B	B	B	A	B
bPb-7841	DArT	2H	146.636	A	B	A	B	A	B	A	A	A	A	A	A	A	B	B	-	A	B	B	B	A	A	A	A	A	-	A	A	B	A	A	A	A	A	B	B	B	A	A	A	B	B	B	B	A	B
bPb-1566	DArT	2H	149.436	A	B	A	B	A	B	A	B	A	A	A	A	A	B	B	A	A	B	B	B	A	A	-	A	A	A	A	A	B	A	A	A	A	A	B	B	B	A	A	A	-	B	B	B	-	B
bPb-1184	DArT	2H	149.436	A	B	A	B	A	B	A	B	A	A	A	A	A	-	B	A	A	B	B	B	A	A	A	A	A	A	A	A	B	A	A	A	A	A	B	B	B	A	A	A	B	B	B	B	A	B
bPb-5460	DArT	2H	149.437	A	B	A	B	A	B	A	B	A	A	A	A	A	B	B	A	A	B	B	B	A	A	A	A	A	A	A	A	B	A	A	A	A	A	B	B	B	A	A	B	B	B	B	B	A	B
bPb-1611	DArT	2H	155.555	A	B	A	B	A	B	A	B	A	A	A	A	A	B	B	A	A	B	B	B	A	A	A	A	A	A	A	B	B	A	A	A	A	A	B	A	B	A	A	B	B	B	B	B	A	B
bPb-6777b	DArT	2H	156.446	-	B	A	B	A	B	A	B	A	A	A	A	A	B	B	A	A	B	B	B	A	A	A	A	A	A	A	B	B	A	A	A	A	A	B	A	B	A	A	B	B	B	B	B	A	B
bPb-8734	DArT	2H	156.447	A	B	A	B	A	B	A	B	A	A	A	A	A	B	B	A	A	B	B	B	A	A	A	A	A	A	A	B	B	A	A	A	A	A	-	A	B	A	A	B	B	B	B	B	A	-
bPb-6222	DArT	2H	156.448	A	B	A	B	A	B	A	B	A	A	A	A	A	B	B	A	A	B	B	B	A	A	A	A	A	A	A	B	B	A	A	A	A	A	B	A	B	A	A	B	B	B	B	B	A	B
bPb-6105	DArT	2H	156.748	A	-	A	B	A	B	A	B	A	-	A	A	A	B	B	A	A	B	B	B	A	A	A	A	A	A	A	B	B	A	A	A	A	A	B	A	B	A	A	B	B	B	B	B	A	-
bPb-9587	DArT	2H	156.852	A	B	A	B	A	B	A	B	A	A	A	A	A	B	B	A	A	B	B	B	A	A	A	A	-	A	A	B	B	A	A	A	A	A	B	A	B	A	A	B	B	B	B	B	A	B
bPb-4601	DArT	2H	156.997	A	B	A	B	A	B	A	B	A	A	A	A	A	B	B	A	A	B	B	B	A	A	A	A	A	A	A	B	B	A	A	A	A	A	B	A	B	A	A	B	B	B	B	B	A	B
bPb-4232	DArT	2H	156.998	A	B	A	B	A	B	A	B	A	A	A	A	A	B	B	A	A	B	B	B	A	A	A	A	A	A	A	B	B	A	A	A	A	A	B	A	B	A	A	B	B	B	B	B	A	B
bPb-1181	DArT	2H	157.127	A	B	A	B	A	B	A	B	A	A	A	A	A	B	B	A	A	B	B	B	A	A	A	A	A	A	A	B	B	A	A	A	A	A	B	A	B	A	A	B	B	B	B	B	A	B
bPb-7212	DArT	2H	157.127	A	B	A	B	A	B	A	B	A	A	A	A	A	B	B	A	A	B	B	B	A	A	A	A	A	A	A	B	B	A	A	A	A	A	B	A	B	A	A	B	B	B	B	B	A	B
bPb-3395	DArT	2H	157.356	A	B	A	B	A	B	-	B	A	A	A	A	-	B	B	A	A	B	B	B	A	A	-	A	A	A	A	B	B	A	A	A	A	A	B	B	B	A	A	B	B	B	B	B	A	B
Bmag749	other	2H	157.356	A	B	A	B	-	B	A	B	A	A	A	A	A	B	B	A	A	B	B	B	A	A	A	A	A	A	A	B	-	A	A	A	A	A	B	B	B	A	-	-	B	B	B	-	A	B
bPb-6048	DArT	2H	161.117	A	B	A	B	A	B	A	B	A	A	A	A	A	B	A	A	A	B	B	B	A	A	A	A	B	A	A	B	B	A	-	A	A	A	B	A	B	A	A	B	B	B	B	A	A	B
bPb-1085	DArT	2H	161.117	A	B	A	B	A	B	A	B	A	A	A	A	A	B	A	A	A	B	B	B	A	A	A	A	B	A	A	B	B	A	A	A	A	A	B	A	B	A	A	B	B	B	B	A	A	-
bPb-3993	DArT	2H	161.117	A	B	A	B	A	B	A	B	A	A	A	A	A	B	A	A	A	B	B	B	A	A	A	A	B	A	A	B	B	A	A	A	A	A	B	A	B	A	A	B	B	B	B	A	A	B
bPb-6296	DArT	2H	161.117	A	B	A	B	A	B	A	B	A	A	A	A	A	B	A	A	A	B	B	B	A	A	A	A	B	A	A	B	B	A	A	A	A	A	B	A	B	A	A	B	B	B	B	A	A	B
bPb-8698	DArT	2H	161.117	A	B	A	B	A	B	A	B	A	A	A	A	A	B	A	A	A	B	B	B	A	A	A	A	B	A	A	B	B	A	A	A	A	A	B	A	B	A	A	B	B	B	B	A	A	B
bPb-2408	DArT	2H	166.707	A	B	A	-	A	-	A	B	A	A	A	A	A	B	A	A	A	B	B	B	A	-	A	A	B	A	A	B	B	A	-	B	A	-	B	A	B	A	A	B	B	B	-	A	A	B
bPb-1264	DArT	3H	5.96601	A	A	A	A	A	A	A	A	B	A	A	A	B	-	A	A	A	A	A	B	A	A	A	A	B	B	B	A	A	A	A	B	A	B	B	A	B	A	B	B	B	A	A	B	B	A
bPb-3025	DArT	3H	9.87938	A	A	A	A	A	A	A	A	B	A	A	A	B	A	A	A	A	A	A	B	A	A	A	A	B	B	B	A	A	A	A	B	A	B	B	A	B	A	B	B	B	A	A	B	B	A
bPb-0650	DArT	3H	10.1993	A	A	A	A	A	A	A	A	B	A	A	A	B	A	A	A	A	A	A	B	A	A	A	A	B	B	B	A	A	A	A	B	A	B	B	A	B	A	B	B	B	A	A	B	B	A
bPb-1799	DArT	3H	10.1993	A	A	A	A	A	A	A	A	B	A	A	A	B	A	A	A	A	A	A	B	A	A	A	A	B	B	B	A	A	A	A	B	A	B	B	A	B	A	B	B	B	A	A	B	B	A
bPb-9945	DArT	3H	10.1993	A	A	A	A	A	A	A	A	B	A	A	A	B	A	A	A	A	A	A	B	A	A	A	A	B	B	B	A	A	A	A	B	A	B	B	A	B	A	B	B	B	A	A	B	B	A
bPb-1137	DArT	3H	10.1993	A	A	A	A	A	A	A	A	B	A	A	A	B	A	A	A	A	A	A	B	A	A	A	A	B	B	B	A	A	A	A	B	A	B	B	A	B	A	B	B	B	A	A	B	B	A
bPb-2891	DArT	3H	10.1993	A	A	A	A	A	A	A	A	B	A	A	A	B	A	A	A	A	A	A	B	A	A	A	A	B	B	B	A	A	A	A	B	A	B	B	A	B	A	B	B	B	A	A	B	B	A
bPb-6127	DArT	3H	13.6697	A	A	A	A	A	A	A	A	B	A	A	A	B	A	A	A	A	A	A	B	A	A	A	A	B	B	B	B	A	A	A	B	A	B	A	A	B	A	B	B	B	A	A	B	B	A
bPb-7199	DArT	3H	13.6697	A	A	A	A	A	A	A	A	B	A	A	A	B	A	A	A	A	A	A	B	A	A	A	A	B	B	B	B	A	A	A	B	A	B	A	A	B	A	B	B	B	A	A	B	B	A
bPb-9402	DArT	3H	13.6697	A	A	A	A	A	A	A	A	B	A	A	A	B	A	A	A	A	A	A	B	A	A	A	A	B	B	B	B	A	A	A	B	A	B	A	A	B	A	B	B	B	A	A	B	B	A
bPb-1077	DArT	3H	19.9525	A	A	A	A	A	A	A	A	A	A	A	A	A	A	A	-	A	A	A	B	A	A	A	A	B	B	B	B	A	A	A	B	A	B	A	A	B	A	B	B	B	A	A	B	A	A
bPb-3565	DArT	3H	19.9525	A	A	A	A	A	A	A	A	A	A	A	A	A	A	A	A	A	A	A	B	A	A	A	A	B	B	B	B	A	A	A	B	A	B	A	A	B	A	B	B	B	A	A	B	A	A
bPb-7448	DArT	3H	19.9535	A	A	A	A	A	A	A	A	A	A	A	-	A	A	A	A	A	A	A	B	A	-	A	A	-	B	B	B	A	A	A	B	A	-	A	A	B	A	B	B	B	A	A	-	A	-
bPb-6298	DArT	3H	34.4941	A	A	A	A	B	A	A	A	A	-	A	B	A	A	A	A	A	A	A	B	-	A	A	A	B	B	B	B	A	A	A	-	A	B	A	-	B	A	B	B	B	A	-	A	A	B
bPb-9903	DArT	3H	35.9291	A	A	A	A	B	A	A	A	A	A	A	-	A	A	A	A	A	A	A	B	A	A	A	A	B	B	B	-	A	A	A	B	A	-	A	A	B	A	B	B	B	A	A	A	A	A
bPb-2929	DArT	3H	35.9291	A	A	A	A	B	A	A	A	-	A	A	B	A	A	A	A	A	A	A	B	A	A	A	A	B	B	B	B	A	A	A	B	A	B	A	A	B	A	B	B	B	A	A	A	A	A
bPb-5289	DArT	3H	35.9291	A	A	A	A	B	A	A	A	A	A	A	B	A	A	A	A	A	A	A	B	A	A	A	A	B	B	B	B	A	A	A	B	A	B	A	A	B	A	B	B	B	A	A	A	A	A
bPb-7350	DArT	3H	35.9291	A	A	A	A	B	A	A	A	A	A	A	B	A	A	A	A	A	A	A	B	A	A	A	A	B	B	B	B	A	A	-	B	A	B	A	A	B	A	B	B	B	A	A	A	A	A
bPb-3030	DArT	3H	35.9301	A	A	A	A	B	A	A	A	A	A	A	B	A	A	A	A	A	A	A	B	A	A	A	A	B	B	B	B	A	A	A	B	A	B	A	A	B	A	B	B	B	A	A	A	A	A
bPb-7002	DArT	3H	41.7762	A	A	A	A	B	A	A	A	A	A	A	B	A	A	A	A	A	A	A	B	A	A	A	A	B	B	B	B	A	A	A	B	A	B	A	A	A	A	A	B	B	A	A	A	A	A
bPb-4859	DArT	3H	41.7772	A	A	A	A	B	A	A	A	A	A	A	B	A	A	A	A	A	A	A	B	A	A	A	A	B	B	B	B	A	A	A	B	A	B	A	A	A	A	A	B	B	A	A	A	A	A
bPb-0312	DArT	3H	41.7772	A	A	A	A	B	A	A	A	A	A	A	B	A	A	A	A	A	A	A	B	A	A	A	A	B	B	B	B	A	A	A	B	A	B	A	A	A	A	A	B	B	A	A	A	A	A
bPb-6275	DArT	3H	48.3232	A	A	A	A	-	-	A	A	A	A	A	B	A	A	A	A	A	A	A	B	A	A	A	A	A	B	B	B	A	A	A	B	A	B	A	A	A	A	A	B	B	A	A	A	A	A
bPb-7989	DArT	3H	50.435	A	A	A	A	B	A	A	A	A	A	A	B	A	A	A	A	A	A	A	B	A	A	A	A	A	B	B	B	A	A	A	B	A	B	A	A	A	A	A	B	B	A	A	A	A	A
bPb-0158	DArT	3H	54.8037	A	A	A	A	B	A	A	A	A	A	A	B	A	A	A	A	A	A	A	B	A	A	A	A	A	B	B	B	A	A	A	B	A	B	A	A	A	A	A	B	B	A	A	A	A	A
Bmag23	other	3H	57.9737	A	A	A	A	B	A	A	A	A	A	A	B	A	A	A	A	A	A	A	B	A	A	A	A	A	A	A	B	A	A	A	B	A	B	A	A	A	A	A	B	B	A	A	A	A	A
Bmag318	other	3H	62.1981	A	A	A	A	B	A	A	-	A	A	A	B	A	A	A	A	A	A	A	B	A	A	A	A	A	-	A	-	-	A	A	A	A	A	A	A	A	A	A	B	B	A	A	A	A	A
Bmag828	other	3H	62.8639	-	A	A	A	B	A	A	A	A	A	A	B	A	A	A	A	A	A	A	B	A	A	A	A	A	A	A	B	A	A	A	A	A	A	A	A	A	A	A	B	B	A	A	A	A	A
Bmag508A	other	3H	66.1592	A	A	A	A	B	A	A	A	A	A	A	B	A	A	A	-	A	A	A	B	A	A	A	A	A	A	A	B	A	A	A	A	A	A	A	A	A	A	B	B	B	A	A	A	A	A
Bmag574	other	3H	66.1592	A	A	A	A	B	A	-	A	A	A	A	B	A	A	A	A	A	A	A	B	A	A	A	A	A	A	A	B	A	A	-	A	A	A	A	A	A	A	B	B	B	-	A	A	-	A
Bmag905	other	3H	66.1592	-	A	A	-	B	A	-	A	A	-	A	-	A	A	A	A	A	A	-	-	A	A	A	-	-	-	A	B	-	-	-	-	-	-	A	A	A	A	B	B	-	-	-	A	A	A
Bmag601	other	3H	66.1592	A	A	A	A	B	A	A	A	A	A	A	B	A	A	A	A	A	A	A	B	A	A	A	A	A	A	A	B	A	A	A	A	A	A	A	A	A	A	B	B	B	A	A	A	A	A
HVM44	other	3H	66.1602	A	A	A	A	B	A	A	-	A	A	A	B	A	A	A	A	A	A	A	B	A	A	A	A	A	A	A	B	-	A	A	A	A	A	A	A	A	B	B	B	B	A	A	A	A	A
Bmac67	other	3H	66.1602	A	A	A	-	B	A	A	A	A	-	A	-	A	A	A	A	A	A	-	-	-	-	A	A	A	-	-	B	A	A	A	-	A	-	A	A	A	B	B	B	B	A	A	-	-	A
Bmag513	other	3H	66.1602	A	A	A	A	-	A	A	A	A	A	A	B	A	A	A	A	A	A	A	B	A	A	A	A	A	A	A	B	A	A	A	A	A	A	A	A	A	B	B	B	-	A	A	A	A	A
Bmag361	other	3H	66.4955	-	A	A	A	B	A	A	A	A	A	A	B	A	A	A	A	A	A	A	B	A	A	A	-	A	-	A	B	A	-	A	-	A	A	A	A	A	-	B	-	B	A	A	-	-	-
Bmac209	other	3H	66.5474	A	A	A	-	B	A	A	A	A	A	A	B	A	A	A	-	A	A	A	B	A	A	A	A	A	A	A	B	A	A	A	A	A	A	A	-	A	B	B	B	B	A	A	A	A	A
Bmag603	other	3H	69.2509	A	A	-	A	-	A	A	A	-	-	A	B	A	A	A	A	A	A	A	B	A	A	A	A	A	A	A	B	A	A	A	A	A	-	A	A	-	B	B	B	B	A	A	A	-	-
HVM33	other	3H	80.3067	A	A	A	A	B	A	A	-	A	A	B	B	A	B	A	A	B	A	A	B	A	A	A	A	A	A	A	-	-	A	A	A	A	A	A	A	A	B	B	B	B	A	A	A	A	A
GMS116	other	3H	82.6782	A	B	A	A	B	A	A	A	A	A	B	B	A	B	A	-	B	B	A	B	A	A	A	A	A	A	A	B	A	A	B	A	A	A	A	A	A	B	B	B	B	A	A	A	A	A
bPb-7872	DArT	3H	82.6782	A	B	A	A	B	A	A	A	A	A	B	B	A	B	A	A	B	B	A	B	A	A	A	A	A	A	A	B	A	A	B	A	A	A	A	A	A	B	B	B	B	A	A	A	A	A
bPb-8024	DArT	3H	84.8873	-	B	A	A	-	A	A	A	A	A	B	B	A	B	A	A	B	B	A	B	A	A	-	A	A	A	A	B	A	A	B	A	B	A	A	A	A	B	B	B	B	A	-	A	A	A
HVM60	other	3H	87.8835	A	B	A	-	B	A	B	A	A	A	B	B	A	B	A	A	B	B	A	B	A	A	A	A	A	A	A	B	A	A	B	A	B	A	A	-	A	B	B	B	B	A	A	A	A	A
bPb-1511	DArT	3H	92.2762	-	B	A	B	-	A	A	A	A	A	B	B	A	B	A	A	B	B	A	B	A	A	A	A	A	A	A	B	A	-	B	A	B	A	A	A	A	B	-	B	B	A	A	A	A	A
bPb-6722	DArT	3H	97.3559	A	B	A	-	B	A	A	A	A	A	B	B	A	B	A	A	B	B	B	B	-	-	A	A	A	A	A	B	A	A	B	A	B	-	A	A	A	B	B	B	B	A	A	A	A	-
Bmag841	other	3H	100.76	A	B	A	B	B	A	A	A	A	A	B	B	A	B	A	A	B	B	B	B	A	A	A	A	A	A	A	B	A	A	B	A	B	A	A	A	A	B	B	B	B	A	A	A	A	A
bPb-2406	DArT	3H	100.76	A	B	A	-	B	A	A	A	A	A	B	B	A	B	A	A	B	B	B	B	A	A	A	A	A	A	A	B	A	A	B	A	B	A	A	A	A	B	B	B	B	A	A	A	A	A
bPb-2630	DArT	3H	100.76	A	-	A	-	B	A	A	A	A	A	B	B	A	B	A	A	B	B	B	B	A	A	A	A	A	A	A	B	A	A	B	A	B	A	A	A	A	B	B	B	B	A	A	A	A	A
bPb-3278	DArT	3H	100.76	A	B	A	-	B	A	A	A	A	A	B	B	A	B	A	A	B	B	B	B	A	A	A	A	A	A	A	B	A	A	B	A	B	A	A	A	A	B	B	B	B	A	A	A	A	A
bPb-9336	DArT	3H	100.761	A	B	A	A	B	A	A	B	A	A	-	B	A	B	A	A	B	B	B	B	A	A	A	B	A	A	A	B	A	A	B	A	B	A	A	A	A	B	B	B	B	A	A	A	A	A
bPb-4805	DArT	3H	108.453	A	B	A	A	B	A	A	B	A	A	B	B	A	B	A	A	B	B	B	B	A	A	A	B	A	A	A	B	A	A	B	B	B	B	A	A	A	A	A	B	B	A	A	A	A	A
bPb-7695	DArT	3H	115.504	A	-	A	A	B	A	A	B	A	A	B	B	A	B	A	A	B	B	B	B	A	A	A	B	A	B	B	B	A	A	B	B	B	B	B	A	A	A	A	B	B	A	A	A	A	A
bPb-1579	DArT	3H	115.504	A	B	A	A	B	A	A	B	A	A	B	B	A	B	A	A	B	B	B	B	A	A	A	B	A	B	B	B	A	A	B	B	B	B	B	A	A	A	A	B	B	A	A	A	A	A
bPb-1961	DArT	3H	118.724	A	B	A	A	B	A	A	B	A	A	B	B	A	B	A	A	B	B	B	B	A	A	A	B	A	B	B	B	A	A	B	B	B	B	B	A	A	A	A	B	B	A	A	A	A	A
bPb-9110	DArT	3H	118.724	A	B	A	A	B	A	A	B	A	A	B	B	A	B	A	A	B	B	B	B	A	-	A	B	A	B	B	B	A	A	B	B	B	B	B	A	A	A	A	B	B	A	A	A	A	A
bPb-0716	DArT	3H	128.638	A	A	A	A	B	A	A	B	B	A	A	B	A	B	A	A	B	A	B	B	A	A	A	B	A	B	B	B	B	A	B	B	B	B	B	A	A	A	A	B	A	A	A	A	A	A
bPb-3770	DArT	3H	133.535	A	A	A	A	B	A	A	B	B	A	A	B	A	B	A	B	A	A	B	B	A	A	A	B	B	B	B	B	B	A	B	B	B	B	B	A	A	A	A	B	A	A	A	A	A	A
bPb-6504	DArT	3H	133.535	A	A	A	A	B	A	A	B	B	A	A	B	A	B	A	B	A	A	B	B	A	A	A	B	B	B	B	B	B	A	B	B	B	B	B	A	A	A	A	B	A	A	A	A	A	A
Bmag13	other	3H	133.535	A	A	A	A	B	A	-	B	B	A	A	B	A	B	A	B	A	A	B	B	A	A	A	B	B	B	B	B	B	A	B	B	B	B	B	A	A	A	A	-	A	A	A	A	A	A
bPb-8978	DArT	3H	133.535	A	A	A	A	B	A	A	B	B	A	A	B	A	B	A	B	A	A	B	B	A	A	A	B	B	B	B	B	B	A	B	B	B	B	B	A	A	A	A	B	A	A	A	A	A	A
bPb-9543	DArT	3H	133.535	A	A	A	A	B	A	A	B	B	A	A	B	A	B	A	B	A	A	B	B	A	A	-	B	B	B	B	B	B	A	B	B	B	B	B	A	A	A	A	B	A	A	A	A	A	A
bPb-8093	DArT	3H	137.153	A	A	A	A	B	A	A	B	B	A	A	-	A	B	A	B	A	A	-	B	B	A	A	B	B	B	B	B	B	A	B	B	A	B	B	A	A	A	A	B	A	A	A	A	A	A
bPb-9624	DArT	3H	140.293	A	A	A	A	B	A	A	B	B	A	A	B	A	B	A	B	A	A	B	B	B	A	A	A	B	B	B	B	B	A	B	B	A	B	B	A	A	A	A	B	A	A	A	A	A	A
bPb-1609	DArT	3H	140.293	A	A	A	A	B	A	A	B	B	A	A	-	A	B	A	B	A	A	B	B	-	A	A	A	B	B	B	B	B	A	B	B	A	B	B	A	A	A	A	B	A	A	A	A	A	A
bPb-6758	DArT	3H	140.293	A	A	A	A	B	A	A	B	B	A	A	B	A	B	A	B	A	A	B	B	B	A	A	A	B	B	B	B	B	A	B	B	A	B	B	A	A	A	A	B	A	A	A	A	A	A
bPb-9111	DArT	3H	141.937	A	A	A	A	B	A	A	B	B	B	A	-	A	B	A	B	A	A	B	B	B	A	A	A	B	B	B	B	B	A	B	B	A	B	B	A	A	-	A	B	A	A	A	A	A	A
bPb-6249	DArT	3H	142.749	A	A	A	A	-	-	A	B	B	B	A	-	A	B	A	B	A	A	B	B	B	A	A	A	B	B	-	B	B	A	B	B	A	B	B	A	A	A	A	B	A	A	A	A	A	A
bPb-4564	DArT	3H	142.75	A	A	A	A	B	A	A	B	B	B	A	B	A	B	A	B	A	A	B	B	B	A	A	A	B	B	B	B	B	A	B	B	A	B	A	A	A	A	A	B	A	A	A	A	A	A
bPb-7335	DArT	3H	142.75	A	A	A	A	B	A	A	B	B	B	A	B	A	B	A	B	A	A	B	B	B	A	A	A	B	B	B	B	B	A	B	B	A	B	A	A	A	A	A	B	A	A	A	A	A	A
bPb-1481	DArT	3H	145.409	A	A	A	A	B	A	A	B	B	B	A	B	A	B	A	B	A	A	B	B	B	A	A	A	B	B	B	B	B	A	B	B	A	B	A	A	A	A	A	B	A	A	A	A	A	A
bPb-5298	DArT	3H	145.498	A	A	A	A	B	A	A	B	B	B	A	B	A	B	B	B	A	A	B	B	B	A	A	A	B	B	B	B	B	A	B	B	A	B	A	A	A	A	A	B	A	A	A	A	A	A
bPb-4156	DArT	3H	145.498	A	A	A	A	B	A	A	B	B	B	A	B	A	B	B	B	A	A	B	B	B	A	A	A	B	B	B	B	B	A	B	B	A	B	A	A	A	A	A	B	A	A	A	A	A	A
bPb-5396	DArT	3H	145.498	A	A	A	A	B	A	A	B	B	B	A	B	A	B	B	B	A	A	B	B	B	A	A	A	B	B	B	B	B	A	B	B	A	B	A	A	A	A	A	B	A	A	A	A	A	A
bPb-2737	DArT	3H	146.784	A	A	A	A	B	A	A	B	B	B	A	B	A	B	B	B	A	A	B	B	B	A	A	A	B	B	B	B	B	A	B	B	-	B	A	A	A	A	A	B	A	A	A	A	A	A
bPb-7833	DArT	3H	146.784	A	A	A	A	B	A	A	B	B	-	A	B	A	B	B	B	A	A	B	B	B	A	A	A	B	B	B	B	B	A	B	B	A	B	A	A	A	A	A	B	A	A	A	A	A	A
bPb-5129	DArT	3H	146.784	A	A	A	A	B	A	A	B	B	-	A	B	A	B	B	B	A	A	B	B	B	A	A	A	B	B	B	B	B	A	B	B	A	B	A	A	A	A	A	B	A	A	A	A	A	-
bPb-5374	DArT	3H	147.95	A	A	A	A	B	A	A	B	B	B	A	B	A	B	B	B	A	A	B	B	B	A	A	A	B	B	B	B	B	A	B	B	A	B	A	A	A	A	A	B	A	A	A	A	A	A
bPb-7689	DArT	3H	147.95	A	A	A	A	B	A	A	B	B	B	A	B	A	B	B	B	A	A	B	B	B	A	A	A	B	B	B	B	B	A	B	B	A	B	A	A	A	A	A	B	A	A	A	A	A	A
bPb-8557	DArT	3H	147.95	A	A	A	A	B	A	A	B	B	B	A	B	A	B	B	B	A	A	B	B	B	A	A	A	B	B	B	B	B	A	B	B	A	B	A	A	A	A	A	B	A	A	A	A	A	A
bPb-3623	DArT	3H	148.337	A	A	A	A	B	A	A	B	B	B	A	B	A	B	B	B	A	A	B	B	B	A	A	A	B	B	B	B	B	A	B	B	A	B	A	A	A	A	A	B	A	A	A	A	A	A
bPb-6383	DArT	3H	148.338	A	A	A	A	B	A	A	B	B	B	A	B	A	B	B	B	A	A	B	B	B	A	A	A	B	B	B	B	B	A	B	B	A	B	A	A	A	A	A	B	A	A	A	A	A	A
bPb-9118	DArT	3H	148.338	A	A	A	A	B	A	A	B	B	B	A	B	A	B	B	B	A	A	B	B	B	A	A	A	B	B	B	B	B	A	-	B	A	B	A	-	A	A	A	B	A	A	A	A	A	A
bPb-7827	DArT	3H	148.339	A	A	A	A	B	-	A	B	B	B	A	B	A	B	B	B	A	A	B	B	B	A	A	A	B	B	B	B	B	A	B	B	A	B	A	A	A	A	A	B	A	A	A	A	A	A
bPb-0789	DArT	3H	148.829	A	A	A	A	B	A	A	B	B	B	A	B	A	B	B	B	A	A	B	B	B	A	A	A	B	B	B	B	B	A	B	B	A	B	A	A	A	A	A	B	A	A	A	A	A	A
bPb-4456	DArT	3H	154.163	A	A	A	A	A	A	A	B	B	B	A	-	A	B	B	B	A	A	B	B	B	A	A	A	B	B	B	-	B	A	B	B	A	B	A	A	A	A	A	-	A	A	A	A	A	A
HVM62	other	3H	155.51	A	A	A	A	A	A	A	B	B	B	A	B	A	B	B	-	A	A	B	B	B	A	A	A	B	B	B	B	B	A	B	B	-	B	A	A	A	A	-	B	A	A	A	A	A	A
bPb-8504	DArT	3H	157.977	A	A	A	A	A	A	A	B	B	B	A	B	A	B	B	B	A	A	B	B	B	A	A	A	B	B	B	B	B	A	B	B	A	B	A	A	B	A	A	B	A	A	A	A	A	A
bPb-8907	DArT	3H	157.977	A	A	A	A	A	A	A	B	B	B	-	B	A	B	B	B	A	A	B	B	B	A	A	A	B	B	B	B	B	A	B	B	A	B	A	A	B	A	A	B	A	A	A	A	A	A
bPb-1928	DArT	3H	157.977	A	A	A	A	A	A	A	B	B	B	A	B	A	B	B	B	A	A	B	B	B	A	A	A	B	B	B	B	B	A	B	B	A	B	A	A	B	A	A	B	A	A	A	A	A	A
bPb-7164	DArT	3H	157.977	A	A	A	A	A	A	A	B	B	B	A	B	A	-	B	B	A	A	B	B	B	A	A	A	B	B	B	-	B	A	B	B	A	B	A	A	B	A	A	B	A	A	A	A	A	A
bPb-8322	DArT	3H	157.977	A	A	A	A	A	A	A	B	B	B	A	B	A	B	B	B	A	A	B	B	B	A	A	A	B	B	B	B	B	A	B	B	A	B	A	A	B	A	A	B	A	A	A	A	A	A
bPb-1411	DArT	3H	160.188	A	A	A	A	A	A	A	B	B	B	A	B	A	B	B	B	A	A	B	B	B	A	A	A	B	B	B	B	B	A	B	B	A	B	A	A	B	A	A	B	A	A	A	A	A	A
HVM70b	other	3H	160.189	A	A	-	A	A	A	A	B	B	B	-	B	A	B	B	B	A	A	B	B	B	A	A	A	B	B	B	B	-	A	-	B	A	-	A	A	B	A	A	B	A	A	A	A	A	A
bPb-4387	DArT	3H	165.543	B	A	A	A	A	A	A	B	B	B	A	B	A	B	B	B	A	A	B	B	B	A	A	A	B	B	B	B	B	A	B	B	A	B	A	A	B	A	-	B	A	A	A	A	A	A
bPb-4169	DArT	3H	165.544	A	A	A	A	A	-	A	B	B	B	A	B	A	B	B	B	A	A	B	B	B	-	A	A	B	B	B	B	B	A	B	B	A	B	A	A	B	A	A	B	A	A	A	A	A	A
bPb-5523	DArT	3H	167.34	B	A	A	-	A	A	-	B	B	B	A	B	-	B	B	B	A	A	B	B	-	A	A	A	B	B	B	B	B	B	B	B	A	B	-	A	B	A	A	B	A	A	A	A	B	A
bPb-9207	DArT	3H	170.685	B	A	A	A	A	A	A	B	B	B	A	A	A	B	B	B	A	A	B	B	B	A	A	A	B	B	B	B	B	B	B	B	A	B	A	A	B	A	A	B	A	A	A	A	B	A
bPb-9923	DArT	3H	178.048	B	A	A	A	A	A	A	B	B	B	A	B	A	B	B	B	A	A	B	B	B	A	A	A	B	B	B	B	B	B	B	B	A	B	A	A	B	A	A	B	A	B	B	A	B	A
bPb-3933	DArT	3H	178.598	B	A	A	A	A	A	A	B	B	B	A	B	A	B	B	B	A	A	B	B	B	A	A	A	B	B	B	B	B	B	B	B	A	B	A	A	B	A	A	B	A	B	B	A	B	A
bPb-7247	DArT	3H	178.598	B	A	A	A	A	A	A	B	B	B	A	B	A	B	B	B	A	A	B	B	B	A	A	A	B	B	B	B	B	B	B	B	A	B	A	A	B	A	A	B	A	B	B	A	B	A
bPb-5256	DArT	3H	179.489	-	A	A	A	A	A	A	B	B	B	A	B	A	B	B	B	A	A	B	B	B	A	A	A	B	B	B	B	B	B	B	B	A	B	A	A	B	A	A	B	A	B	B	A	B	A
bPb-7724	DArT	3H	179.489	B	A	A	A	A	A	A	B	B	B	A	B	A	B	B	B	A	A	B	B	B	A	A	A	B	B	B	B	B	B	B	B	A	B	A	A	B	A	A	B	A	B	B	A	B	A
Bmac29	other	3H	180.199	B	A	A	-	A	A	A	B	B	B	A	B	A	B	B	B	A	A	B	B	B	A	A	A	B	B	B	B	B	B	B	B	A	B	A	-	B	A	A	B	A	B	B	A	B	A
bPb-5569	DArT	3H	181.321	B	A	A	A	A	A	A	B	B	B	A	B	A	B	B	B	A	A	B	B	B	A	A	A	B	B	B	B	B	B	-	B	A	B	A	A	B	A	A	B	A	B	B	A	-	-
bPb-7534	DArT	4H	12.6693	B	B	B	-	B	B	B	B	A	-	B	A	B	B	B	A	B	B	A	A	A	-	-	B	B	A	A	A	A	B	A	B	B	B	B	A	B	A	B	B	A	B	B	B	A	A
bPb-9406	DArT	4H	12.6693	B	B	B	-	B	B	B	B	A	-	B	A	B	B	B	A	B	B	A	A	A	B	-	B	B	A	A	A	A	B	A	B	-	B	B	A	B	A	B	B	A	B	B	B	A	A
bPb-9304	DArT	4H	12.6693	B	B	B	-	B	B	B	B	A	-	B	A	B	B	B	A	B	B	A	A	A	B	A	B	B	A	A	A	A	B	A	B	B	B	B	A	B	A	B	B	A	B	B	B	A	A
bPb-6938	DArT	4H	12.955	B	B	B	-	B	B	B	B	A	-	B	A	B	B	B	A	B	B	A	A	A	-	-	B	B	A	A	A	A	B	A	B	B	B	B	A	B	A	B	B	A	B	B	B	A	A
GBM1221	other	4H	19.3575	B	B	B	B	B	B	B	B	A	B	B	A	B	B	B	A	B	B	A	A	A	B	A	B	A	A	A	A	A	B	B	B	B	B	B	A	B	A	B	B	A	B	B	B	A	A
HVM40	other	4H	27.0175	B	B	B	B	B	B	B	B	B	B	B	A	B	B	B	A	B	B	A	A	A	B	B	B	A	A	A	A	A	B	B	B	B	B	B	A	B	A	B	A	A	B	B	B	B	B
HvOle	other	4H	38.8041	B	B	B	-	B	B	A	B	B	B	B	A	B	B	B	-	B	B	A	A	A	B	B	B	A	A	-	A	A	B	B	B	A	B	B	-	B	A	B	A	A	B	-	B	B	B
HvB23D4	other	4H	38.8041	B	B	B	B	B	B	A	B	B	B	B	A	B	B	B	A	B	B	A	A	A	B	B	B	A	A	A	A	A	B	B	B	A	B	B	A	B	A	B	A	A	B	B	B	B	B
HvKNOX3	other	4H	58.9691	B	B	B	B	B	B	A	-	B	B	B	A	B	A	A	-	B	-	A	A	A	-	B	B	A	A	A	A	A	-	B	B	B	B	A	A	B	A	B	A	A	-	B	B	-	-
bPb-1408	DArT	4H	60.0403	B	B	B	B	B	B	A	A	B	B	B	A	B	A	A	A	B	B	A	A	A	B	B	B	A	A	A	B	A	B	B	B	B	B	A	A	B	A	B	A	A	B	B	B	B	B
bPb-1762	DArT	4H	61.2049	B	B	B	B	B	B	A	A	B	B	B	A	B	A	A	A	B	B	A	A	A	B	B	B	A	A	A	B	A	B	B	B	B	B	A	A	B	A	B	A	A	B	B	B	B	B
bPb-8896	DArT	4H	61.2049	B	B	B	B	B	B	A	A	B	B	B	A	B	A	A	A	B	B	A	A	A	B	B	B	A	A	A	B	A	B	B	B	B	B	A	A	B	A	B	A	A	B	B	B	B	B
bPb-0130	DArT	4H	65.3449	B	B	B	B	B	B	A	A	B	B	B	A	B	A	A	A	B	B	A	A	A	B	B	B	A	A	A	B	A	B	B	B	B	B	A	A	A	A	B	A	A	B	B	B	B	B
bPb-0513	DArT	4H	65.3449	B	B	B	B	B	B	A	A	B	B	B	A	B	A	A	A	B	B	A	A	A	B	B	B	A	A	A	B	A	B	B	B	B	B	A	A	A	A	B	A	A	B	B	B	B	B
bPb-2427	DArT	4H	65.3449	B	B	B	B	-	B	A	A	B	B	B	A	B	A	A	A	-	B	A	A	A	B	B	B	A	A	A	B	A	B	B	B	B	B	A	A	A	A	B	A	A	B	B	B	B	B
bPb-3684	DArT	4H	65.3449	B	B	B	B	B	B	A	A	B	B	B	A	B	A	A	A	B	B	A	A	A	B	B	B	A	A	A	B	A	B	B	B	B	B	A	A	A	A	B	A	A	B	B	B	B	B
bPb-0365	DArT	4H	65.3449	B	B	B	B	B	B	A	A	B	B	B	A	B	A	A	A	B	B	A	A	A	B	B	B	A	A	A	B	A	B	B	B	B	B	A	A	A	A	B	A	A	B	B	B	B	B
bPb-3045	DArT	4H	65.3449	B	B	B	B	B	B	A	A	B	B	B	A	B	A	A	A	B	B	A	A	A	B	B	B	A	A	A	B	A	B	B	B	B	B	A	A	A	A	B	A	A	B	B	B	B	B
bPb-4333	DArT	4H	65.3449	B	B	B	B	B	B	A	A	B	B	B	A	B	-	A	A	B	B	A	A	A	B	B	B	A	A	A	B	A	B	B	B	B	B	A	A	A	A	B	A	A	B	B	B	B	B
Bmac181	other	4H	67.4697	B	B	A	B	B	B	A	A	B	A	B	A	B	A	A	A	B	B	A	A	A	B	B	B	A	A	A	B	A	B	B	B	B	B	A	A	A	A	B	A	A	B	B	B	B	B
bPb-9504	DArT	4H	67.9168	B	B	A	B	B	B	A	A	B	A	B	A	B	A	A	A	B	B	A	A	A	B	B	B	A	A	A	B	A	B	B	B	B	B	A	A	A	A	B	A	A	B	B	B	B	B
Bmag333	other	4H	69.6642	B	B	A	B	B	B	A	-	B	A	B	A	B	A	A	A	B	B	A	A	A	B	B	B	A	-	A	B	-	B	B	B	B	B	A	A	A	A	B	A	A	B	B	B	B	B
bPb-9809	DArT	4H	69.6642	B	B	A	B	B	B	A	A	B	A	B	A	B	A	A	A	B	B	A	A	A	B	B	B	A	A	A	B	A	B	B	B	B	B	A	A	A	A	B	A	A	B	B	B	B	B
EBmac737	other	4H	69.6642	B	B	A	B	B	B	A	A	B	A	B	A	B	A	A	A	B	B	A	A	A	B	B	B	A	A	A	-	A	B	B	B	B	B	A	A	A	A	B	-	A	B	B	-	B	B
GBM1236	other	4H	69.6642	-	B	A	-	-	B	A	A	B	A	B	A	-	A	A	A	B	-	A	A	A	-	-	-	A	A	A	-	A	B	B	-	-	B	A	A	A	A	-	A	A	B	B	-	-	-
Hv26916	other	4H	69.6642	B	B	A	B	B	B	A	A	B	A	B	A	B	A	A	A	B	B	A	A	A	B	B	B	A	A	A	B	A	B	B	B	-	B	A	A	A	A	B	A	A	B	B	B	B	B
Hv463	other	4H	69.6642	B	B	-	B	B	B	A	A	B	A	-	A	B	A	A	A	B	B	A	A	A	B	B	B	A	A	A	B	A	B	B	B	B	-	A	A	A	A	B	A	A	B	B	B	B	B
HVM13	other	4H	69.6642	B	B	A	B	-	B	A	A	B	A	B	A	B	A	A	A	B	B	A	A	A	B	B	B	A	A	A	B	A	B	B	B	B	B	A	A	A	A	B	A	A	B	B	B	B	B
bPb-4216	DArT	4H	69.6642	B	B	A	B	B	B	A	A	B	A	B	A	B	A	A	A	B	B	A	A	A	B	B	B	A	A	A	B	A	B	B	B	B	B	A	A	A	A	B	A	A	B	B	B	B	B
Bmag218	other	4H	72.2051	-	B	A	B	B	B	A	A	B	A	B	A	B	A	A	A	B	B	A	A	A	B	B	B	A	A	A	B	A	B	B	B	B	B	A	A	A	A	B	A	A	B	B	B	B	B
bPb-5480	DArT	4H	72.2051	B	B	A	B	B	B	A	A	B	A	B	A	B	A	A	A	B	B	A	A	A	B	B	B	A	A	A	B	A	B	B	B	B	B	A	-	A	A	B	A	A	B	B	B	B	B
Bmac48	other	4H	72.2061	B	B	A	B	B	B	A	A	B	A	A	A	B	A	A	A	B	B	A	A	A	B	B	B	A	A	A	B	A	B	B	B	B	B	A	A	A	A	B	A	A	B	B	B	B	B
bPb-6259	DArT	4H	72.2651	B	B	A	B	B	B	A	A	B	A	A	A	B	A	A	A	B	B	A	A	A	B	B	B	A	A	A	B	A	B	B	B	B	B	A	A	A	A	B	A	A	B	B	-	A	-
bPb-7987	DArT	4H	72.2651	B	B	A	B	B	B	A	A	B	A	A	A	B	A	A	A	-	B	A	A	A	-	B	B	A	A	A	B	A	B	B	B	B	B	A	A	A	A	B	A	A	B	B	B	A	-
bPb-4290	DArT	4H	72.2651	B	B	A	B	B	B	A	A	B	A	A	A	B	A	A	A	B	B	A	A	A	B	B	B	A	A	A	-	A	B	B	B	-	-	A	A	A	A	B	A	A	B	B	B	A	B
GBM1509	other	4H	82.1095	B	B	A	B	B	-	A	A	B	A	A	A	B	A	A	-	B	-	A	-	-	-	B	B	A	-	B	B	-	-	B	B	B	B	A	A	-	-	-	-	-	-	-	B	A	-
GBM1299	other	4H	85.9175	B	B	A	B	B	B	-	A	B	A	A	A	B	A	A	A	B	B	A	A	A	B	B	B	A	B	B	B	A	B	B	B	B	B	A	A	A	A	B	A	A	A	A	B	A	A
bPb-2337	DArT	4H	86.6887	B	B	A	-	B	B	A	A	B	A	A	A	B	A	A	B	B	B	A	A	A	A	B	B	A	B	B	B	A	B	B	B	B	B	B	A	A	A	B	A	A	A	A	B	A	A
bPb-4966	DArT	4H	86.6887	B	B	A	-	B	B	A	A	B	A	A	A	B	A	A	B	B	B	A	A	A	A	B	B	A	B	B	B	A	B	B	B	B	B	B	A	A	A	B	A	A	A	A	B	A	A
bPb-9405	DArT	4H	86.6887	B	B	A	-	B	B	A	A	B	A	A	A	B	A	A	B	B	B	A	A	A	A	B	B	A	B	B	B	A	B	B	B	B	B	B	A	A	A	B	A	A	A	A	B	A	A
bPb-9808	DArT	4H	86.6887	B	B	A	-	B	B	A	A	B	A	A	A	B	A	A	B	B	B	A	A	A	A	B	B	A	B	B	B	A	B	B	B	B	B	B	A	A	A	B	A	A	A	A	B	A	A
bPb-0098	DArT	4H	86.6887	B	B	A	-	B	B	A	A	B	A	A	A	B	A	A	B	B	B	A	A	A	A	B	B	A	B	B	B	A	B	B	B	B	B	B	A	A	A	B	A	A	A	A	B	A	A
bPb-8013	DArT	4H	86.6887	B	B	A	-	B	B	A	A	B	A	A	A	B	A	A	B	B	B	A	A	A	A	B	B	A	B	B	B	A	B	B	B	B	B	B	A	A	A	B	A	A	A	A	B	A	A
AF043094A	other	4H	89.9123	B	B	A	B	B	B	A	A	B	A	A	A	B	B	A	B	B	B	A	A	A	A	B	B	A	B	B	B	A	B	B	B	B	B	B	A	A	A	B	A	A	A	A	B	A	A
bPb-6576	DArT	4H	90.2224	-	B	-	B	B	B	A	A	B	A	A	A	-	-	B	B	B	B	A	A	A	A	-	-	A	B	B	B	A	B	B	B	B	B	-	-	A	A	B	A	A	A	A	B	A	A
EBmac658	other	4H	96.7519	B	B	A	B	B	B	-	A	B	A	-	-	B	B	A	B	A	B	A	A	A	A	B	B	A	B	B	B	B	B	B	B	-	B	B	A	A	A	-	A	A	A	A	-	B	A
bPb-3809	DArT	4H	101.366	B	-	A	B	B	A	A	A	-	A	A	A	B	-	A	-	A	B	A	A	A	A	B	B	A	B	B	B	B	B	-	B	B	B	-	A	A	A	B	A	A	A	-	B	B	A
EBmac701	other	4H	111.987	A	A	-	B	B	B	-	A	-	A	A	A	B	A	A	B	A	A	A	A	A	A	B	B	A	-	B	B	B	A	B	A	B	A	B	A	A	A	-	A	-	A	A	B	B	B
Bmac134b	other	4H	111.987	A	A	A	B	B	-	A	A	B	A	A	A	B	A	A	-	A	A	A	A	A	A	B	B	A	B	B	B	B	A	B	A	B	A	B	A	A	A	B	A	A	A	A	B	B	B
bPb-1325	DArT	4H	117.128	A	A	A	B	-	B	A	A	A	A	A	A	B	A	A	-	A	A	A	A	A	A	A	B	A	-	B	B	B	A	-	A	B	A	B	A	A	A	B	A	A	A	A	B	-	B
Hv708	other	4H	117.129	-	A	-	B	B	B	A	A	A	A	-	A	B	A	A	B	A	A	A	A	A	A	A	B	A	B	B	B	B	A	B	A	B	-	B	A	A	A	B	A	A	A	A	B	B	B
bPb-8164	DArT	4H	117.129	A	A	A	B	B	B	A	A	A	A	A	A	B	A	A	B	A	A	A	A	A	A	A	B	A	B	B	B	B	A	B	A	B	A	B	A	A	A	B	A	A	A	A	B	B	B
HvMloh1A	other	4H	120.133	A	A	A	B	B	B	-	A	A	A	A	A	B	A	A	B	A	A	A	A	A	A	A	B	A	B	B	B	B	A	B	A	B	A	B	A	A	A	B	-	A	A	A	B	B	B
bPb-6107	DArT	4H	120.134	A	A	A	B	B	B	A	A	A	A	-	A	B	A	B	B	A	A	B	A	-	A	A	B	A	B	B	B	B	-	-	A	B	-	B	-	A	A	B	A	A	A	A	B	B	B
bPb-9859	DArT	4H	123.249	A	A	A	B	B	B	A	A	A	A	A	A	B	A	A	B	A	A	B	A	B	A	A	A	A	B	B	B	B	A	B	A	B	A	B	A	A	A	B	A	A	A	A	B	B	B
bPb-5482	DArT	4H	124.468	A	A	A	B	B	B	A	A	A	A	A	A	B	A	A	B	A	A	B	A	B	A	-	A	B	B	B	B	B	A	B	A	B	A	B	A	A	A	B	A	A	A	A	B	B	B
GBM1448	other	4H	124.468	-	A	A	B	B	B	A	A	A	A	A	A	B	A	A	B	A	A	B	A	B	A	A	A	B	B	B	B	B	A	B	A	B	A	B	A	A	A	B	A	A	A	A	B	B	B
Bmag419	other	4H	132.882	A	B	A	B	A	A	A	A	A	A	A	A	B	A	A	B	A	B	B	A	B	A	A	A	B	A	A	B	B	A	B	A	B	A	B	A	A	B	A	B	A	B	B	A	B	B
GBM1388	other	4H	136.234	A	B	A	B	B	A	A	A	A	A	A	A	B	A	A	B	A	B	B	A	A	A	A	A	B	A	A	B	B	A	B	A	B	A	B	A	A	B	A	B	A	B	B	A	B	B
bPb-9668	DArT	4H	145.025	A	B	A	B	A	A	A	A	A	-	A	A	B	A	A	B	A	B	B	A	A	A	A	A	B	A	A	B	B	A	B	A	B	A	B	B	A	B	A	B	A	B	B	A	-	B
GBM1225	other	4H	145.097	-	B	A	B	A	A	A	A	A	-	A	A	B	A	A	B	A	-	B	A	A	A	A	A	B	A	A	B	B	A	-	A	B	A	-	B	A	B	A	-	A	B	B	A	B	-
bPb-5265	DArT	4H	145.097	A	B	A	B	A	A	A	A	A	B	A	A	B	A	A	B	A	B	B	A	A	A	A	A	B	A	A	B	B	A	B	A	B	A	B	B	A	B	A	B	A	B	B	A	B	B
HdAMYB	other	4H	146.85	A	B	A	B	A	A	A	A	-	-	A	A	B	A	A	A	A	B	-	-	A	A	A	A	B	A	A	B	B	A	B	-	-	A	B	B	A	B	A	B	A	B	B	-	B	B
bPb-4765	DArT	4H	148.58	A	B	A	B	A	A	A	A	A	B	A	A	B	B	B	A	A	B	B	A	A	A	A	A	B	A	A	B	B	A	B	A	B	A	B	B	A	B	A	B	A	B	B	A	B	B
bPb-6485	DArT	5H	1.70472	A	A	A	A	A	A	B	B	A	B	A	B	B	B	A	A	B	A	B	B	A	B	B	B	B	A	A	A	A	B	A	B	A	B	A	A	A	B	A	A	A	B	B	A	A	A
bPb-6051	DArT	5H	2.62697	B	A	A	A	A	A	B	B	A	B	A	B	B	B	A	A	B	A	B	B	A	B	B	B	B	A	A	A	A	B	A	B	A	B	A	A	A	B	A	A	A	B	B	A	A	A
bPb-1084b	DArT	5H	15.4193	-	A	A	A	A	A	B	B	A	B	A	B	B	B	A	A	B	A	-	A	B	B	A	A	-	A	A	A	A	A	A	B	A	B	A	A	A	B	A	A	A	B	B	A	B	A
bPb-2591b	DArT	5H	15.4193	A	A	A	A	A	A	B	B	A	-	A	B	B	B	A	A	B	A	-	A	B	B	A	A	-	A	A	A	A	A	A	B	A	B	A	A	A	B	A	A	A	B	B	A	B	A
bPb-4814	DArT	5H	15.4193	A	A	A	A	A	A	B	B	A	B	A	B	B	B	A	A	B	A	B	A	B	B	A	A	B	A	A	A	A	A	A	B	A	B	A	A	A	B	A	A	A	B	B	A	B	A
bPb-0837	DArT	5H	18.03	A	A	A	A	A	A	B	B	A	B	A	B	B	B	A	A	B	A	B	A	B	B	A	A	B	A	A	A	A	A	A	B	A	B	A	A	A	B	A	A	B	B	B	A	B	A
bPb-8072	DArT	5H	18.7398	A	A	A	A	A	A	-	B	A	B	A	B	B	-	A	A	-	A	B	A	B	B	A	A	B	A	A	A	A	A	A	-	A	-	A	A	A	B	A	A	B	-	B	A	B	A
bPb-0536	DArT	5H	34.6526	A	A	B	A	A	-	-	B	A	B	-	B	B	B	A	A	A	A	B	A	B	B	A	A	B	A	A	A	A	A	A	B	B	B	A	B	B	B	A	A	B	B	B	A	B	A
bPb-8256	DArT	5H	34.6526	A	A	B	A	A	A	B	B	A	B	A	-	B	B	-	A	A	A	B	A	B	B	A	A	B	A	A	A	A	A	A	B	B	B	A	B	B	B	A	A	B	B	B	A	B	A
bPb-9327	DArT	5H	34.6526	A	A	B	A	A	A	B	B	A	B	A	B	B	B	A	A	A	A	B	A	B	B	A	A	B	A	A	A	A	A	A	B	B	B	A	B	B	B	A	A	B	B	B	A	B	A
bPb-6363	DArT	5H	36.0998	A	A	B	-	A	A	B	B	A	B	A	B	B	B	A	A	A	A	B	A	B	B	A	A	B	A	A	A	A	A	A	B	B	B	A	B	B	B	A	A	B	B	B	A	B	B
bPb-9317	DArT	5H	43.0714	A	A	B	A	A	A	B	B	A	A	-	B	B	B	-	A	A	A	B	A	B	B	-	A	A	A	A	A	A	-	A	A	B	-	A	B	B	B	A	A	B	A	A	A	B	B
bPb-2795	DArT	5H	43.4697	A	A	-	A	A	A	B	B	A	A	-	B	B	B	B	-	A	A	B	A	B	B	-	A	A	A	A	-	A	A	A	-	B	-	A	B	B	B	A	-	B	A	A	-	B	B
bPb-6603	DArT	5H	43.5045	A	A	B	A	A	A	B	B	A	A	-	B	B	B	-	-	A	A	B	A	B	B	-	A	A	A	A	-	A	A	A	A	B	-	A	B	B	B	A	A	B	A	A	A	B	B
bPb-8412	DArT	5H	47.763	A	-	B	-	A	A	B	B	A	A	A	B	B	B	A	A	A	A	B	A	B	B	A	A	B	A	A	A	A	A	A	A	B	A	A	B	B	B	A	A	B	A	A	A	B	B
bPb-6710	DArT	5H	51.6269	A	A	B	-	B	A	B	B	A	A	A	A	B	A	A	A	A	A	B	A	B	A	A	A	A	A	A	A	A	A	A	A	B	A	A	B	B	B	A	A	B	A	A	A	B	B
Bmag323	other	5H	54.0959	-	A	B	A	B	A	B	B	A	A	A	B	B	A	A	A	A	A	B	A	B	A	A	A	A	A	A	A	A	A	A	A	B	A	A	B	B	B	A	-	B	A	A	A	B	B
bPb-5369	DArT	5H	54.0959	A	A	B	A	B	A	B	B	A	-	A	B	B	A	A	A	A	-	B	-	B	A	A	A	-	A	A	A	A	-	-	A	B	A	A	B	B	B	A	A	B	A	A	A	B	B
bPb-5584	DArT	5H	54.0959	A	A	B	A	B	A	B	B	A	A	A	B	B	A	A	A	A	A	-	A	-	-	A	A	A	A	A	A	A	A	A	A	B	-	A	B	B	B	A	A	B	A	A	A	-	B
AWBMS70	other	5H	54.0959	-	-	B	A	B	A	B	B	A	A	A	B	B	A	A	A	A	A	B	A	B	A	A	A	A	A	A	A	A	A	A	A	B	A	A	B	B	B	A	A	B	A	A	A	B	B
HvLEU	other	5H	56.7568	A	A	B	A	B	A	B	B	A	A	A	A	B	A	A	A	A	A	B	A	B	A	A	A	A	A	A	A	A	A	A	A	B	A	A	B	B	B	A	A	B	A	A	A	-	B
bPb-6260	DArT	5H	56.7568	A	A	B	-	B	A	B	B	A	A	A	A	B	A	A	A	A	A	B	A	-	A	A	A	A	A	A	A	A	A	A	A	B	A	A	B	B	B	A	A	B	A	A	A	B	-
bPb-7627	DArT	5H	56.7568	A	A	B	-	B	A	B	-	A	A	A	A	B	A	A	A	A	A	B	A	B	A	A	A	A	A	A	A	A	A	A	A	B	A	A	B	B	B	A	A	B	A	A	A	B	B
Bmac286	other	5H	57.0003	-	A	B	A	B	A	B	B	A	A	A	B	B	A	A	A	A	A	B	A	B	A	A	A	A	A	A	A	A	A	A	A	B	A	A	B	B	B	A	A	B	A	A	A	B	B
bPb-0786	DArT	5H	57.0003	A	A	B	-	B	A	B	B	A	A	A	B	B	A	A	A	A	A	B	A	B	A	A	A	A	A	A	A	A	A	A	A	B	A	A	B	B	B	A	A	B	A	A	A	B	B
bPb-0949	DArT	5H	57.0003	A	A	B	-	B	A	B	B	A	A	A	B	B	A	A	A	A	A	B	A	B	A	A	A	A	A	A	A	A	A	A	A	B	A	A	B	B	B	A	A	B	A	A	A	B	B
bPb-1046	DArT	5H	57.0003	A	A	B	-	B	A	B	B	A	A	A	B	B	A	A	A	A	A	B	A	B	A	A	A	A	A	A	A	A	A	A	A	B	A	A	B	B	B	A	A	B	A	A	A	B	-
bPb-4210	DArT	5H	57.0003	A	A	B	-	B	A	B	B	A	A	A	B	B	A	A	A	A	A	B	A	B	A	A	A	A	A	A	A	A	A	A	A	B	A	A	B	B	B	A	A	B	A	A	A	B	B
bPb-5995c	DArT	5H	57.0003	A	A	B	A	B	A	B	B	A	A	A	B	B	A	A	A	A	A	B	A	B	A	A	A	A	A	A	A	A	A	A	A	-	A	A	B	B	B	A	A	B	A	A	A	B	-
bPb-8675	DArT	5H	57.0003	A	A	B	-	B	A	B	B	A	A	A	B	B	A	A	A	A	A	B	A	B	A	A	A	A	A	A	A	A	A	A	A	B	A	A	B	B	B	A	A	B	A	A	A	B	B
bPb-8929	DArT	5H	57.0003	A	A	B	-	B	A	B	B	A	A	A	B	B	A	A	A	A	A	B	A	B	A	A	A	A	A	A	A	A	A	A	A	B	A	A	B	B	B	A	A	B	A	A	A	B	B
GBM1470	other	5H	57.0003	A	A	B	A	B	A	B	B	A	A	A	B	B	A	A	-	A	A	B	A	-	A	A	A	A	A	A	A	A	A	A	A	B	A	A	-	B	B	-	A	B	A	A	A	B	B
Bmag394	other	5H	57.0003	A	A	B	A	B	A	B	B	A	A	A	B	B	A	A	A	A	A	B	A	B	A	A	A	A	A	A	A	A	A	A	A	B	A	A	B	B	B	A	A	B	A	A	A	B	B
bPb-1159	DArT	5H	57.7414	A	A	B	A	B	A	B	B	A	-	A	-	B	A	A	A	A	A	A	A	B	A	A	A	A	A	A	A	A	A	A	A	-	A	A	B	B	B	A	A	B	A	A	A	B	B
Bmag751	other	5H	58.0272	A	A	B	A	B	A	B	B	A	A	A	B	B	A	A	A	A	A	B	A	B	A	A	A	A	A	A	A	A	A	A	A	B	A	A	B	B	B	A	A	B	A	A	A	B	B
bPb-6869	DArT	5H	59.4227	A	A	B	A	B	A	B	B	A	A	A	B	B	A	A	-	A	A	B	A	B	A	A	-	A	A	A	A	-	A	A	A	B	A	A	B	B	B	A	A	B	A	B	A	B	B
bPb-2147	DArT	5H	70.712	A	A	B	A	B	A	B	B	A	A	A	-	A	A	A	A	A	A	B	A	B	A	A	A	A	B	B	A	A	A	A	A	B	A	A	B	B	B	A	A	B	A	A	A	B	A
bPb-0686	DArT	5H	70.748	A	A	B	A	B	A	B	B	A	A	A	A	A	A	A	A	A	A	B	A	B	A	A	A	A	B	B	A	A	A	A	A	B	A	A	B	B	B	A	A	B	A	A	A	B	A
GBM1399	other	5H	70.748	-	A	B	A	-	A	-	B	A	A	A	A	A	A	A	A	A	A	-	A	B	A	A	A	A	B	B	A	A	A	A	A	B	A	A	B	B	-	A	A	-	A	A	A	B	A
bPb-4067	DArT	5H	70.748	A	A	B	A	B	A	B	B	A	A	A	A	A	A	A	A	A	A	B	A	B	A	A	A	A	B	B	A	A	A	A	A	B	A	A	B	B	B	A	A	B	A	A	A	B	A
bPb-9618	DArT	5H	70.748	A	A	B	A	B	A	B	B	A	A	A	A	A	A	A	A	A	A	B	A	B	A	A	A	A	B	B	A	A	A	A	A	B	A	A	B	B	B	A	A	B	A	A	A	B	A
bPb-7763	DArT	5H	70.9924	A	A	B	A	B	A	B	B	A	A	A	A	A	A	A	A	A	A	-	A	B	A	-	A	A	B	B	A	A	A	A	A	B	A	A	B	B	B	A	A	B	A	A	A	B	A
bPb-7561	DArT	5H	75.1205	A	A	B	A	B	A	B	A	A	A	A	A	A	A	A	A	A	A	B	A	B	A	A	A	A	B	B	A	A	A	A	A	B	A	A	B	B	B	A	A	A	A	A	A	B	A
bPb-0709	DArT	5H	76.7614	A	A	B	A	B	A	B	A	A	A	A	A	A	A	A	A	A	A	B	A	B	A	A	A	A	B	B	A	A	A	A	A	B	A	A	B	B	B	A	A	A	A	A	A	B	A
HvBAMY	other	5H	79.3296	A	A	B	A	B	A	B	A	A	A	A	A	A	A	A	A	A	A	B	A	B	A	A	B	A	B	B	A	A	A	A	A	B	A	B	B	B	B	A	A	A	A	A	A	B	A
bPb-6676	DArT	5H	81.3946	A	A	B	-	B	A	B	A	A	A	A	A	A	B	A	A	A	A	B	A	B	A	A	B	A	B	B	A	A	A	A	A	B	A	B	B	A	B	A	A	A	A	A	A	B	A
bPb-7113	DArT	5H	81.3946	A	A	B	-	B	A	B	A	A	A	A	A	A	B	A	A	A	A	B	A	B	A	A	B	A	B	B	A	A	A	A	A	B	A	B	B	A	B	A	A	A	A	A	A	B	A
bPb-3246	DArT	5H	81.3946	A	A	B	-	B	A	B	A	A	A	A	A	A	B	A	A	A	A	B	A	B	A	A	B	A	B	B	A	A	A	A	A	B	A	B	B	A	B	A	A	A	A	A	A	B	A
bPb-2378	DArT	5H	82.8883	B	A	B	-	B	A	B	A	A	-	A	A	A	B	A	A	A	A	B	A	B	A	A	B	A	B	B	A	A	A	A	A	B	A	B	B	A	B	A	A	A	A	A	A	B	A
bPb-7170	DArT	5H	94.9592	A	A	B	-	B	-	B	A	A	B	A	B	A	B	A	A	A	A	B	A	B	A	A	B	A	B	B	B	A	A	A	A	B	A	B	B	A	B	A	A	A	A	A	A	B	A
bPb-8022	DArT	5H	101.343	A	A	B	-	B	A	A	A	A	B	A	-	A	B	A	A	A	A	B	A	A	A	A	-	A	B	B	B	A	A	A	A	B	A	B	B	A	B	B	A	A	A	A	A	B	A
bPb-5596	DArT	5H	101.343	A	-	B	-	B	A	A	A	A	-	A	B	A	B	A	A	A	A	B	A	A	A	-	B	A	B	B	B	A	A	A	A	B	A	B	B	A	B	B	A	A	A	A	A	B	-
bPb-7395	DArT	5H	101.343	A	A	B	-	B	A	A	A	A	B	A	B	A	B	A	A	A	A	B	A	A	A	A	B	A	B	B	B	A	A	A	A	B	A	B	B	A	B	B	A	A	A	A	A	B	A
bPb-4334	DArT	5H	104.343	A	A	B	-	B	A	A	A	A	B	A	B	A	B	A	B	A	A	B	A	A	A	A	B	A	B	B	B	A	A	A	A	B	A	B	B	A	B	B	A	A	A	A	A	B	A
bPb-2087	DArT	5H	106.85	A	A	B	B	B	A	A	A	A	B	A	B	A	B	A	B	A	A	B	A	A	A	A	B	A	B	B	B	A	A	A	B	B	B	B	B	A	B	B	A	A	A	A	A	B	A
bPb-4968	DArT	5H	106.85	A	A	B	-	B	A	A	A	A	B	A	B	A	B	A	B	A	A	B	A	A	A	A	B	A	B	B	B	A	A	A	B	B	B	B	B	A	B	B	A	A	A	A	A	B	-
GBM1438	other	5H	106.85	A	A	-	B	B	A	A	A	-	B	-	B	A	B	A	B	A	A	-	A	-	-	A	B	A	B	B	B	A	A	A	B	B	B	B	B	A	B	B	A	A	A	A	A	B	A
bPb-3879	DArT	5H	106.85	A	A	B	-	B	A	A	A	A	B	A	B	A	B	A	B	A	A	B	A	A	A	A	B	A	B	B	B	A	A	A	B	B	B	B	B	A	B	B	A	A	A	A	A	B	A
bPb-6135	DArT	5H	115.337	B	A	B	-	B	A	A	A	A	B	A	A	A	B	A	B	A	A	A	A	A	A	A	B	A	B	B	B	A	B	A	B	B	B	A	B	A	B	B	A	A	A	A	A	B	A
bPb-0710	DArT	5H	115.642	B	A	B	-	B	A	A	A	A	B	A	A	A	A	A	B	A	A	A	A	A	A	A	B	A	B	B	B	A	B	A	B	B	B	A	B	A	B	B	A	A	A	A	A	B	A
AWBMS33	other	5H	121.882	B	A	B	-	B	A	A	A	A	B	A	A	A	B	B	B	A	A	A	-	A	A	A	B	A	B	B	B	A	B	A	B	B	B	A	B	A	B	B	A	A	A	A	A	B	A
bPb-1661	DArT	5H	125.181	B	A	B	-	B	A	A	A	A	B	A	A	A	B	B	B	A	A	A	A	B	A	A	B	A	B	B	B	A	B	A	B	B	B	A	B	A	B	B	A	A	A	A	B	B	A
bPb-7569	DArT	5H	125.978	B	A	B	-	B	A	A	A	A	B	A	A	A	B	B	B	A	A	A	A	B	A	A	B	A	B	B	B	A	B	A	B	B	B	A	B	A	B	B	A	A	A	A	B	B	A
bPb-1831	DArT	5H	125.978	B	A	B	-	B	A	A	A	A	B	A	A	A	B	B	B	A	A	A	A	B	A	A	B	A	B	B	B	A	B	A	B	B	B	A	B	A	B	B	A	A	A	A	B	B	A
bPb-0797	DArT	5H	126.138	B	A	B	-	B	A	A	A	A	B	A	A	A	B	B	B	A	A	A	A	B	A	A	B	A	B	B	B	A	B	A	B	B	B	A	B	A	B	B	A	A	A	A	B	B	A
bPb-4988	DArT	5H	126.408	B	A	B	-	B	A	A	A	A	B	A	A	A	B	B	B	A	A	A	A	B	A	A	B	A	B	B	B	A	B	A	B	B	B	A	B	A	B	B	A	A	A	A	B	B	A
bPb-7953	DArT	5H	126.412	B	A	B	A	B	A	A	A	A	B	A	A	A	B	B	B	A	A	A	A	B	A	A	B	A	B	B	-	A	B	A	B	B	B	A	B	A	B	B	A	A	A	A	B	B	A
bPb-4758	DArT	5H	126.53	B	A	B	-	B	A	A	A	A	B	A	A	A	B	B	B	A	A	A	A	B	A	A	B	A	B	B	B	A	B	A	B	B	B	A	B	A	B	B	A	A	A	A	B	B	A
bPb-0071	DArT	5H	126.77	B	A	B	-	B	A	A	A	A	B	A	A	A	B	B	B	A	A	A	A	B	A	A	B	A	B	B	B	A	B	A	B	B	B	A	B	A	B	B	A	A	A	A	B	B	A
Bmag488	other	5H	131.492	B	A	B	B	B	A	A	A	B	B	A	A	A	A	B	B	A	A	A	A	B	A	A	B	B	B	B	B	A	B	A	B	B	B	A	B	A	B	B	A	A	A	A	B	B	A
GBM1436	other	5H	131.492	B	A	B	B	B	A	A	A	B	B	A	A	A	A	B	B	A	A	A	A	B	A	A	-	B	B	B	B	A	B	A	B	B	B	A	B	A	B	B	A	A	A	A	B	B	A
GMS61	other	5H	131.492	B	A	-	B	B	A	A	A	B	B	-	A	A	A	B	B	A	A	A	A	B	A	A	B	B	B	B	B	A	B	A	B	B	-	A	B	A	B	B	A	A	A	A	B	B	A
bPb-3887	DArT	5H	138.992	B	A	B	B	B	A	A	A	B	B	A	-	A	A	B	B	A	A	A	A	B	-	A	B	B	-	B	B	A	B	-	B	B	B	A	-	A	B	B	A	A	A	A	B	A	A
bPb-4058	DArT	5H	138.992	B	A	B	B	B	A	A	A	B	B	A	A	A	A	B	B	A	A	A	A	B	A	A	B	B	B	B	B	A	B	A	B	B	B	A	B	A	B	B	A	A	A	A	B	A	A
bPb-8319	DArT	5H	144.32	B	A	B	-	B	A	A	A	B	B	A	A	A	A	B	B	A	A	A	A	B	A	A	B	B	B	B	B	A	B	A	B	A	B	A	B	A	B	B	A	A	A	A	B	A	A
EBmac824	other	5H	144.321	B	A	B	B	B	A	A	A	B	B	A	A	A	A	B	B	A	A	A	A	B	A	A	B	B	B	B	B	A	B	A	B	A	B	A	-	A	B	-	A	A	A	A	B	A	A
bPb-8341b	DArT	5H	144.321	B	A	B	-	B	A	A	A	B	B	-	A	A	A	B	B	A	A	A	A	B	-	A	B	B	B	B	B	A	B	A	B	A	B	A	B	A	B	B	A	A	A	A	B	A	A
bPb-3269	DArT	5H	157.352	B	B	B	-	B	A	B	B	B	B	A	A	B	A	B	B	A	B	A	B	B	A	A	B	B	B	B	A	A	B	A	B	A	B	A	B	A	B	A	A	A	A	A	B	A	A
bPb-6367	DArT	5H	157.352	B	B	B	-	B	A	B	B	B	B	A	A	B	A	B	B	A	B	A	B	B	A	A	B	B	B	B	A	A	B	A	B	A	B	A	B	A	B	A	A	A	A	A	B	A	A
Bmag222	other	5H	159.447	B	B	B	B	B	A	B	B	B	B	A	-	B	-	B	B	A	-	-	B	B	-	-	B	B	B	B	A	A	B	A	B	A	-	A	B	A	B	A	A	A	A	A	B	A	A
bPb-5238	DArT	5H	159.447	B	-	B	B	B	A	B	B	B	B	A	A	B	A	B	B	A	B	A	B	B	A	A	B	B	-	B	A	A	B	A	B	A	B	A	B	A	B	A	A	A	-	A	B	A	A
bPb-6195	DArT	5H	162.577	B	B	B	-	B	A	B	B	B	B	A	A	B	A	B	B	A	B	A	B	B	B	A	B	B	B	B	A	A	B	A	B	A	B	A	B	A	B	A	A	A	A	A	B	A	A
bPb-9147	DArT	5H	162.577	B	B	B	-	B	A	B	B	B	B	A	A	B	A	B	B	A	B	A	B	B	B	A	B	B	B	B	A	A	B	A	B	A	B	A	B	A	B	A	A	A	A	A	B	A	A
bPb-5854	DArT	5H	163.573	B	B	B	-	B	A	B	B	B	B	A	A	B	A	B	B	A	B	A	B	B	B	A	B	B	B	B	A	A	B	A	B	A	B	A	B	A	A	A	A	A	A	A	B	A	A
bPb-2314	DArT	5H	163.746	B	B	B	-	B	-	B	B	B	B	A	A	B	A	B	B	A	B	A	B	B	B	-	B	B	B	B	A	A	B	A	B	A	B	A	B	A	A	A	A	A	A	A	B	A	A
bPb-3138	DArT	5H	166.593	B	B	B	-	B	A	B	B	B	B	A	A	B	A	B	B	A	B	A	B	B	B	A	B	B	B	B	A	A	B	A	B	A	B	A	B	B	A	A	A	A	A	A	B	A	A
bPb-0877	DArT	5H	171.898	B	B	B	-	A	-	B	B	B	B	A	A	B	A	B	B	A	B	-	B	B	B	A	B	B	B	B	A	A	B	A	B	A	B	A	B	B	A	A	B	A	A	A	B	B	A
bPb-4621	DArT	5H	171.898	B	-	B	B	A	B	B	B	B	B	A	-	B	A	B	B	A	B	-	B	B	B	A	B	B	B	B	A	A	B	-	B	A	B	A	B	B	A	A	B	A	A	A	B	B	A
bPb-9868	DArT	5H	184.449	B	B	B	A	A	A	B	B	B	-	A	-	B	A	B	B	A	B	B	A	B	B	A	B	B	B	B	A	A	B	B	B	A	B	A	A	B	A	A	B	A	A	A	B	B	A
bPb-1217	DArT	5H	184.449	B	B	B	A	-	A	B	B	B	B	A	B	B	-	B	B	A	B	B	A	B	B	A	B	B	B	B	A	A	B	B	B	-	B	A	A	B	A	A	B	A	A	A	B	B	-
bPb-4809	DArT	5H	186.981	-	B	B	A	A	A	B	B	B	B	A	B	B	A	B	B	A	B	B	A	B	B	A	B	B	B	B	A	A	B	B	B	A	B	-	A	B	A	A	B	A	A	A	B	B	A
bPb-9660	DArT	5H	186.981	B	B	B	A	A	A	B	B	B	B	A	B	B	A	B	B	A	B	B	A	B	B	A	B	B	B	B	A	A	B	B	B	A	B	A	A	B	A	A	B	A	A	A	B	B	A
bPb-2419	DArT	5H	188.319	B	B	B	A	-	A	B	B	B	B	-	B	B	A	B	B	A	B	B	A	B	B	A	B	B	B	B	-	A	B	B	B	A	B	A	A	B	A	-	B	A	A	A	B	B	A
GMS1	other	5H	188.799	B	B	B	A	A	A	B	B	B	B	A	B	B	A	B	B	A	B	B	A	B	B	A	B	B	B	B	A	A	B	B	B	A	B	A	A	B	A	-	B	A	A	A	B	B	A
HVM6	other	5H	188.799	B	B	B	A	A	A	B	B	B	B	A	B	B	A	B	B	A	B	B	A	B	B	A	B	B	B	B	A	A	B	B	B	A	B	A	A	B	A	A	B	A	A	A	B	B	A
bPb-3973	DArT	5H	188.799	B	-	B	A	-	A	B	B	B	B	A	B	B	A	B	B	A	B	B	A	B	B	A	B	B	B	B	A	A	B	B	B	A	B	A	A	B	A	-	B	A	A	A	B	B	A
bPb-5766	DArT	5H	188.8	B	B	B	A	A	A	B	B	B	B	A	B	B	A	B	B	A	B	B	A	B	B	A	B	B	B	B	A	A	B	B	B	A	B	A	A	B	A	A	B	A	A	A	B	B	A
bPb-7008	DArT	5H	188.8	B	B	B	A	A	A	B	B	B	B	A	B	B	A	B	B	A	B	B	A	B	B	A	B	B	B	B	A	A	B	B	B	A	B	A	A	B	A	A	B	A	A	A	B	B	A
bPb-6124	DArT	5H	190.972	B	B	B	A	A	A	B	B	B	B	A	B	B	A	B	B	A	B	B	A	B	B	A	B	B	B	B	A	A	B	B	B	A	B	A	A	B	A	A	B	A	A	A	B	B	A
bPb-7360	DArT	5H	190.972	B	B	B	A	A	A	B	B	B	B	A	B	B	A	B	B	A	B	B	A	B	B	A	B	B	B	B	A	A	B	B	B	A	B	A	A	B	A	A	B	A	A	A	B	B	A
bPb-4725	DArT	5H	190.972	B	B	B	A	A	A	B	B	B	B	A	B	B	A	B	B	A	B	B	A	B	B	A	B	B	B	B	A	A	B	B	B	A	B	A	A	B	A	A	B	A	A	A	B	B	A
bPb-9244	DArT	5H	190.972	B	B	B	A	A	A	B	B	B	B	A	B	B	A	B	B	A	B	B	A	B	B	A	B	B	B	B	A	A	B	B	B	A	B	A	A	B	A	A	B	A	A	A	B	B	A
bPb-8937	DArT	6H	2.5991	A	B	A	A	A	-	B	B	B	B	B	B	B	A	A	-	A	B	B	B	A	A	A	B	A	B	B	A	A	A	A	A	A	A	B	-	A	B	A	B	A	A	A	B	A	A
bPb-7068	DArT	6H	2.5991	A	B	A	A	A	A	B	B	B	B	B	B	B	A	A	A	A	B	B	B	A	A	-	B	A	B	B	A	A	A	A	A	A	A	B	B	A	B	A	B	A	A	A	B	A	A
bPb-7313	DArT	6H	2.5991	A	B	A	A	A	A	B	B	B	B	B	B	B	A	A	A	A	B	B	B	A	A	A	B	A	B	B	A	A	A	A	A	A	A	B	B	A	B	A	B	A	A	A	B	A	-
bPb-5433	DArT	6H	2.64167	-	B	A	A	A	B	B	B	B	B	B	B	B	A	A	A	A	B	B	B	A	A	-	B	A	B	B	A	A	A	A	A	A	A	B	B	A	B	A	-	A	A	A	B	A	A
Bmac316	other	6H	4.28234	A	B	A	A	A	-	B	B	B	B	-	-	B	A	A	A	A	-	-	B	A	A	A	-	-	-	B	B	-	-	-	A	-	A	B	-	-	B	A	-	-	-	-	-	A	A
bPb-7323	DArT	6H	5.36388	A	B	A	A	A	A	B	B	B	B	B	B	B	A	A	A	A	B	B	B	A	A	A	B	A	B	B	B	A	A	A	A	A	A	B	B	A	B	A	B	A	A	A	B	A	A
bPb-7030	DArT	6H	5.59141	A	B	A	A	A	A	B	B	B	B	B	B	B	A	A	A	A	B	B	B	A	A	A	B	A	B	B	B	A	A	A	A	A	A	B	B	A	B	A	B	A	A	A	B	A	A
bPb-1009	DArT	6H	13.8275	A	B	A	A	A	A	B	A	B	B	B	B	B	B	A	A	A	B	B	B	A	A	A	B	A	B	B	B	A	A	A	A	A	A	B	B	A	B	A	B	A	A	A	A	A	A
bPb-3599	DArT	6H	14.3498	A	B	A	A	A	A	B	A	B	B	B	B	B	B	A	A	-	B	B	B	-	A	A	B	-	B	B	B	A	A	A	A	A	-	B	B	A	B	A	B	A	A	A	A	A	A
bPb-9299	DArT	6H	14.3498	A	B	A	A	A	A	B	A	B	-	B	B	B	B	A	A	A	B	B	B	A	A	A	B	A	B	B	B	A	A	A	A	A	A	B	B	A	B	A	B	A	A	A	A	A	A
bPb-0914	DArT	6H	14.3498	A	B	A	A	A	A	B	A	B	B	B	B	B	-	A	A	A	B	B	B	A	A	A	B	A	B	B	B	A	A	A	A	A	A	B	B	A	B	A	B	A	A	A	A	A	A
bPb-2751	DArT	6H	14.3498	A	B	A	A	A	A	B	A	B	B	B	B	B	B	A	A	A	B	B	B	A	A	A	B	A	B	B	B	A	A	A	A	A	A	B	B	A	B	A	B	A	A	A	A	A	A
bPb-6311	DArT	6H	19.4191	A	B	A	A	A	A	B	A	A	B	B	B	B	-	A	A	B	B	B	B	A	A	A	B	A	B	B	B	A	A	A	A	A	A	B	B	B	B	A	B	A	A	A	A	-	A
bPb-9852	DArT	6H	19.4191	A	B	A	A	A	A	B	A	A	B	B	B	B	B	A	A	B	B	B	B	A	A	A	B	A	B	B	B	A	A	A	A	A	A	-	B	B	B	A	B	A	A	A	A	A	A
bPb-2930	DArT	6H	19.4191	A	B	A	A	A	A	B	A	A	-	B	B	B	B	A	A	B	B	B	B	A	A	A	B	A	B	B	B	A	A	A	A	A	A	B	B	B	B	A	B	A	A	A	A	A	A
bPb-6069	DArT	6H	26.5072	-	B	A	A	A	A	B	A	A	B	B	B	B	B	A	A	B	B	B	B	A	A	A	B	A	-	B	-	A	A	-	A	A	A	B	B	B	B	A	B	A	A	A	A	A	A
bPb-8398	DArT	6H	26.5072	A	B	A	A	A	A	B	A	A	B	B	B	B	B	A	A	B	B	B	B	A	A	A	B	A	B	B	B	A	A	A	A	A	A	-	B	B	B	A	B	A	A	A	A	-	A
bPb-8492	DArT	6H	26.5072	A	B	A	A	A	A	B	A	A	B	B	B	B	B	A	A	B	B	B	B	A	A	A	B	A	B	B	B	A	A	A	A	A	A	B	B	B	B	A	B	A	A	A	A	-	A
bPb-6659	DArT	6H	28.8358	A	B	A	A	A	A	B	A	A	B	B	B	B	B	A	A	B	B	B	B	A	A	A	B	A	B	-	B	A	A	A	A	A	A	B	B	B	B	A	B	A	A	A	A	B	A
bPb-0100	DArT	6H	28.8368	A	B	A	A	A	A	B	A	A	-	B	B	B	B	A	A	B	B	B	B	A	A	A	B	A	B	B	B	A	A	A	A	A	A	B	B	B	B	A	B	A	A	A	A	B	A
bPb-8150	DArT	6H	28.8368	A	B	A	A	A	A	B	A	A	B	B	B	B	B	A	A	B	B	B	B	A	A	A	B	A	B	B	B	A	A	A	A	A	A	B	B	B	B	A	B	A	A	A	A	B	A
bPb-8836	DArT	6H	28.8368	A	B	A	A	A	A	B	A	A	B	B	B	B	B	A	A	B	B	B	B	A	A	A	B	A	B	B	B	A	A	A	A	A	A	B	B	B	B	A	B	A	A	A	A	B	A
bPb-9651	DArT	6H	28.8368	A	B	A	A	A	A	B	A	A	B	B	B	B	-	A	A	B	B	B	B	A	A	A	B	A	B	B	B	A	A	A	A	A	A	B	B	B	B	A	B	A	A	A	A	B	A
bPb-6661	DArT	6H	28.8378	A	B	A	A	-	A	B	A	A	B	B	B	-	B	A	-	B	B	B	B	-	A	A	A	A	B	B	-	A	A	A	A	A	A	B	B	B	B	-	B	A	A	A	A	B	A
bPb-2058	DArT	6H	38.0357	A	B	A	A	A	A	B	A	A	B	B	B	B	B	A	A	B	B	A	B	A	A	B	A	A	B	B	B	A	A	A	A	A	A	B	B	B	B	A	B	A	A	A	A	B	A
bPb-3427	DArT	6H	38.0357	A	B	A	A	A	A	B	A	A	-	B	B	B	B	A	A	B	B	A	B	A	A	B	A	A	B	B	B	A	A	A	A	A	A	B	B	B	B	A	B	A	A	A	A	B	A
bPb-6457	DArT	6H	38.0357	A	B	A	A	A	A	B	A	A	B	B	B	B	B	A	A	B	B	A	B	A	A	B	A	A	B	B	B	A	A	A	A	A	A	B	B	B	B	A	B	A	A	A	A	B	A
GBM1215	other	6H	47.8138	A	-	A	A	A	A	A	A	A	B	B	B	B	B	A	A	B	B	A	B	A	A	B	A	B	B	B	B	A	A	A	A	A	A	B	B	B	B	-	B	A	A	A	A	B	A
bPb-0934	DArT	6H	47.8148	A	B	A	A	A	A	A	A	A	B	B	B	B	B	A	A	B	B	A	B	A	A	B	A	B	B	B	B	A	A	A	A	A	A	B	B	B	B	A	B	A	A	A	A	B	A
bPb-4555	DArT	6H	47.8148	A	B	A	A	A	A	A	A	A	B	B	B	B	B	A	A	B	B	A	B	A	A	B	A	B	B	B	B	A	A	A	A	A	A	B	B	B	B	A	B	A	A	A	A	B	A
bPb-5910	DArT	6H	47.8148	A	B	A	A	A	A	A	A	A	B	B	B	B	B	A	A	B	B	A	B	A	A	B	A	B	B	B	B	A	A	A	A	A	A	B	B	B	-	A	B	A	A	A	A	B	A
bPb-7492	DArT	6H	50.0583	A	B	A	A	A	A	A	A	A	B	B	-	B	B	A	A	B	B	A	B	A	A	B	A	B	B	-	A	A	A	A	A	A	A	B	B	B	B	A	-	A	A	A	A	-	A
bPb-9747	DArT	6H	60.1018	A	B	A	A	A	A	A	A	A	B	B	B	A	B	A	A	B	B	A	B	A	A	B	A	B	-	B	B	A	A	A	A	B	A	B	B	B	B	A	B	A	A	-	A	B	A
EBmac970b	other	6H	60.1028	A	B	A	A	A	-	A	A	A	B	A	B	A	A	A	A	A	B	-	-	A	A	A	A	A	B	-	B	A	A	A	A	B	A	B	B	-	-	B	A	A	A	-	A	B	-
bPb-2464	DArT	6H	63.7533	A	B	A	A	A	A	A	A	A	-	A	B	A	B	A	A	B	-	A	B	A	A	B	A	B	B	B	B	A	A	A	A	B	A	-	B	B	-	B	A	A	A	A	A	B	A
bPb-2592	DArT	6H	64.7684	A	-	A	A	A	-	A	A	A	B	A	B	A	B	A	A	B	B	A	B	-	A	B	A	B	B	B	B	A	A	A	A	B	A	B	B	B	B	B	-	A	A	A	A	B	A
bPb-5822	DArT	6H	64.7684	A	B	A	A	A	A	A	A	A	B	A	B	A	B	A	A	B	B	A	B	A	A	B	A	B	B	B	B	A	A	A	A	B	A	B	B	B	B	B	A	A	A	A	A	B	A
bPb-5379b	DArT	6H	65.611	A	B	A	A	A	A	A	A	A	B	A	B	A	B	A	A	B	B	A	B	A	-	B	A	B	B	B	B	A	A	A	A	B	A	B	B	B	B	B	B	A	A	A	A	B	A
bPb-9922	DArT	6H	65.8154	A	B	A	A	A	A	A	A	A	B	A	A	A	-	A	A	B	B	A	B	A	A	B	A	-	B	B	B	A	A	A	A	B	A	B	B	B	B	B	A	A	A	A	A	-	A
bPb-9218	DArT	6H	65.8154	A	B	A	A	A	A	A	A	A	B	A	A	A	A	A	A	B	B	A	B	A	A	B	A	-	B	B	B	A	A	A	A	B	A	B	B	B	-	B	A	A	A	A	A	-	A
bPb-3324	DArT	6H	66.6176	A	A	A	A	A	A	A	A	A	B	A	B	A	-	A	A	B	B	A	B	A	A	B	A	B	B	B	B	A	A	A	A	B	A	B	B	B	-	B	A	A	A	A	A	B	A
Bmag210	other	6H	67.8835	A	B	A	A	A	A	A	A	A	B	-	B	A	B	A	A	B	B	A	B	A	A	B	A	B	B	B	B	A	A	A	A	B	A	-	B	B	B	B	A	A	A	A	B	B	A
AWBMS93	other	6H	68.223	A	B	A	A	A	A	A	A	A	B	A	B	A	B	A	A	B	B	A	B	A	A	B	A	B	B	B	B	A	A	A	A	B	A	B	B	B	B	B	A	A	A	A	A	B	A
Bmac18	other	6H	68.223	A	B	A	A	A	A	A	A	A	B	A	B	A	B	A	A	B	B	A	B	A	A	B	A	B	B	B	B	A	A	A	A	B	A	B	B	B	B	B	A	A	A	A	A	B	A
Bmac40	other	6H	68.223	A	B	A	A	-	A	A	A	A	-	A	B	A	B	A	A	B	B	A	B	A	A	B	A	B	B	B	B	A	A	A	A	B	-	B	B	-	B	B	A	A	A	A	A	B	-
Bmag807	other	6H	68.223	A	B	A	A	A	A	-	A	A	B	-	-	A	B	A	A	B	-	A	B	A	A	B	A	-	-	B	B	A	A	A	A	B	A	-	B	B	B	B	A	A	A	A	-	-	A
bPb-0730	DArT	6H	68.223	A	-	A	A	A	A	A	A	A	B	A	B	A	B	A	A	B	B	A	B	A	A	B	A	B	B	B	B	A	A	A	A	B	A	B	B	B	B	B	A	A	A	A	A	B	A
bPb-4750	DArT	6H	68.223	A	B	A	A	A	A	A	A	A	B	A	B	A	B	A	-	B	B	A	B	A	A	B	A	B	B	B	B	A	A	A	A	B	A	B	B	B	B	B	A	A	A	A	A	B	A
EBmac639	other	6H	68.223	A	B	A	A	-	A	A	A	A	B	A	B	A	B	A	A	B	B	A	B	A	A	B	A	B	B	B	B	A	A	A	A	B	-	B	B	-	B	B	A	A	A	A	A	B	A
GBM1389	other	6H	68.223	A	-	A	A	A	A	A	A	A	B	A	B	A	B	A	A	B	B	A	B	A	A	B	A	-	B	B	B	A	A	A	A	B	A	B	B	B	-	B	A	A	A	A	A	B	A
Hv408	other	6H	68.223	A	B	A	A	A	A	A	A	A	B	A	B	A	B	A	A	B	B	A	B	A	A	B	A	B	B	B	B	A	A	A	A	B	A	B	B	B	B	B	A	A	A	A	A	B	A
HVM65	other	6H	68.223	A	B	A	A	A	A	A	-	A	B	A	B	A	B	A	A	B	B	A	B	A	A	B	A	B	B	B	B	-	A	A	A	B	A	B	B	B	B	-	A	A	A	A	A	B	A
bPb-2593	DArT	6H	68.223	A	B	A	A	A	A	A	A	A	B	A	-	A	B	A	A	B	B	A	B	A	A	B	A	B	B	B	-	A	A	A	A	B	A	B	B	B	B	-	A	A	A	A	A	B	A
bPb-5698	DArT	6H	68.223	A	B	A	A	A	A	A	A	A	-	A	B	A	B	A	A	B	B	A	B	A	A	B	A	B	B	B	B	A	A	A	A	B	A	B	B	B	B	B	A	A	A	A	A	B	A
bPb-3722	DArT	6H	68.525	A	B	A	A	A	A	A	A	A	-	A	B	A	B	A	A	B	B	A	B	A	A	B	A	B	B	B	B	A	A	A	A	B	A	B	B	B	B	B	A	A	A	A	A	B	A
Bmag9b	other	6H	68.526	-	B	A	A	A	A	A	A	A	B	A	B	A	B	A	A	B	B	A	B	A	-	-	A	B	B	B	B	A	A	A	A	B	A	B	B	B	B	B	A	A	A	A	A	-	A
EBmac607b	other	6H	68.9091	A	B	A	-	-	B	A	A	A	B	-	B	A	B	A	-	B	B	A	B	-	-	B	A	B	B	B	B	A	-	A	-	B	-	B	B	-	B	B	-	A	-	A	-	B	-
Bmag636	other	6H	72.714	A	B	B	A	A	A	A	-	A	B	A	B	A	B	A	A	B	B	A	B	-	A	B	A	B	B	B	B	-	A	A	B	B	B	B	B	B	B	B	A	A	A	A	A	B	A
Bmag870	other	6H	72.714	A	B	B	-	A	A	-	A	A	-	A	-	A	B	A	A	B	B	-	-	A	A	B	-	-	-	B	B	-	-	-	-	-	-	B	B	B	B	B	A	A	-	-	A	B	A
bPb-6721	DArT	6H	72.714	A	B	B	A	A	A	A	A	A	B	A	B	A	B	A	A	B	B	A	B	A	A	B	A	B	B	B	B	A	A	A	B	B	B	B	B	B	B	B	A	A	A	A	A	B	A
bPb-3230	DArT	6H	73.1368	A	B	B	A	-	A	A	A	A	B	-	B	A	B	A	A	B	B	A	B	A	A	B	A	B	B	B	B	A	A	A	B	B	B	B	B	B	B	B	A	A	A	A	A	B	A
bPb-8347	DArT	6H	73.4441	A	B	B	A	A	A	A	A	A	B	A	B	A	B	A	A	B	B	A	B	A	A	B	A	B	B	B	B	A	-	A	B	-	B	B	B	B	A	B	A	A	A	A	A	B	A
Bmag613	other	6H	74.2782	A	B	B	A	-	A	A	A	A	B	A	B	A	B	A	-	B	B	A	B	A	A	B	A	B	B	B	B	B	A	A	B	B	-	B	B	-	B	B	A	A	A	A	A	B	A
bPb-1256	DArT	6H	74.3441	A	B	B	A	A	A	-	A	A	B	A	B	A	B	A	A	B	B	A	B	A	A	B	A	B	B	B	B	A	A	A	B	B	B	-	B	B	B	B	A	A	A	A	A	B	A
bPb-4409	DArT	6H	74.3441	A	B	B	A	A	A	A	A	A	B	A	B	A	B	A	A	B	B	A	B	A	A	B	A	B	B	B	B	A	A	A	B	B	B	B	B	B	B	B	A	A	A	A	A	B	A
bPb-4369	DArT	6H	74.3441	A	B	B	A	A	A	A	A	A	B	A	B	A	B	A	A	B	B	A	B	A	A	B	A	B	B	B	B	A	A	A	B	B	B	B	B	B	B	B	A	A	A	A	A	B	A
HvLOX	other	6H	75.8095	-	B	B	-	-	A	A	-	A	B	A	B	A	B	-	-	B	A	A	A	A	A	B	A	B	B	B	B	-	-	A	B	B	B	B	B	B	B	B	A	A	A	A	A	B	A
bPb-9796	DArT	6H	76.1925	-	B	B	A	A	A	A	A	A	B	A	B	A	B	A	A	B	B	A	B	A	A	B	A	B	B	B	B	B	A	A	B	B	B	B	B	B	B	B	A	A	A	A	A	B	A
EBmac806	other	6H	80.2081	A	B	-	A	A	A	A	A	A	B	-	B	A	B	A	A	B	B	A	B	A	A	B	A	B	B	B	B	B	A	A	B	B	-	B	B	B	B	B	A	A	A	A	A	B	A
EBmac602	other	6H	80.2091	-	B	B	A	A	A	A	A	B	B	A	B	A	B	A	A	B	B	A	B	A	A	B	A	B	B	B	B	B	A	A	B	B	B	B	B	B	B	B	A	A	A	A	A	B	A
bPb-5778	DArT	6H	84.6374	A	B	B	A	A	A	A	A	A	B	A	B	A	B	A	A	B	B	A	B	A	A	B	A	B	B	B	B	B	A	A	B	B	B	B	B	B	B	B	A	A	A	A	A	B	A
bPb-5903	DArT	6H	84.6374	A	B	B	A	A	A	A	A	A	B	A	B	A	B	A	A	B	B	A	B	A	A	B	A	B	B	B	B	B	A	A	B	B	B	B	B	B	B	B	A	A	A	A	A	B	A
bPb-0432	DArT	6H	91.9857	A	B	B	A	A	A	A	A	A	A	A	B	A	B	B	A	B	B	A	B	A	A	A	A	B	B	B	B	B	A	A	B	B	B	-	B	B	B	B	A	A	A	A	B	B	A
bPb-8371	DArT	6H	113.408	A	B	B	A	A	A	A	A	B	A	B	A	A	B	B	A	B	B	A	A	A	A	A	A	B	A	A	B	B	A	A	A	B	A	B	B	A	B	B	B	A	A	A	B	B	A
bPb-3375	DArT	6H	122.084	A	B	B	A	A	A	A	B	B	A	B	A	A	B	B	A	B	B	A	A	A	A	A	A	B	A	A	B	B	A	A	A	A	A	B	B	A	B	B	B	A	B	B	B	B	A
bPb-4379	DArT	6H	122.084	A	B	B	A	A	A	A	B	B	A	B	A	A	B	B	A	B	B	A	A	A	A	A	A	B	A	A	B	B	A	A	A	A	A	B	B	A	B	B	B	A	B	B	B	B	A
bPb-4960	DArT	6H	122.084	A	B	B	A	A	A	A	B	B	A	B	A	A	B	B	A	B	B	A	A	A	A	A	A	B	A	A	B	B	A	A	A	A	A	B	B	A	B	B	B	A	B	B	B	B	A
bPb-3621	DArT	6H	122.084	A	B	B	A	A	A	A	B	B	A	B	A	A	B	B	A	B	B	A	A	A	A	A	A	B	A	A	B	B	A	A	A	A	A	B	B	A	B	B	B	A	B	B	B	B	A
bPb-4269	DArT	6H	122.729	A	B	B	A	A	B	A	B	B	A	B	A	A	B	B	A	B	B	A	A	A	A	A	A	B	A	A	B	B	A	A	A	A	A	B	B	A	B	B	B	A	B	B	B	B	A
bPb-2054	DArT	6H	122.729	A	B	B	A	A	B	A	B	B	A	B	A	A	B	B	A	B	B	A	A	A	A	A	A	B	A	A	B	B	A	A	A	A	A	B	B	A	B	B	B	A	B	B	B	B	A
bPb-3833	DArT	6H	122.729	A	B	B	A	A	B	A	B	B	A	B	A	A	B	B	A	B	B	A	A	A	A	A	A	B	A	A	B	B	A	A	A	A	A	B	B	A	B	B	B	A	B	B	B	B	A
bPb-5748	DArT	6H	122.729	A	B	B	A	A	B	A	B	B	A	B	A	A	B	B	A	B	B	A	A	A	A	A	A	B	A	A	B	B	A	A	A	A	A	B	B	A	B	B	B	A	B	B	B	B	A
bPb-1176	DArT	6H	128.117	A	B	B	A	A	B	A	B	B	A	B	A	A	B	B	A	B	B	A	A	A	A	A	A	B	A	A	B	B	A	A	A	A	A	B	B	A	B	B	B	A	B	B	B	-	A
bPb-7446	DArT	6H	128.229	A	B	B	A	A	B	A	B	B	-	B	A	A	-	B	A	B	B	A	A	A	A	A	A	B	A	A	B	B	A	A	A	A	A	B	B	A	B	B	B	A	B	B	B	B	A
GBM1274	other	6H	128.229	A	B	B	A	A	B	A	B	B	A	B	A	A	B	B	A	B	B	A	A	A	A	A	A	B	A	A	B	B	A	A	A	A	A	B	B	A	B	B	B	A	B	B	B	B	A
bPb-1758	DArT	6H	128.229	A	B	B	A	A	B	A	B	B	A	B	A	A	B	B	A	B	B	A	A	A	A	A	A	B	A	A	B	B	A	A	A	A	A	B	B	A	B	B	B	A	B	B	B	B	A
bPb-7877	DArT	6H	128.229	A	B	B	A	A	B	A	B	B	A	B	A	A	B	B	A	B	B	A	A	A	A	A	A	B	A	A	B	B	A	A	A	A	A	B	B	A	B	B	B	A	B	B	B	B	A
bPb-6316	DArT	6H	129.498	A	-	B	A	A	B	A	B	B	A	B	A	A	B	B	A	B	B	A	A	A	A	A	-	A	A	A	B	B	A	A	A	A	A	B	B	A	B	B	B	A	B	B	B	B	A
bPb-6727	DArT	6H	134.078	A	B	B	A	A	B	A	B	B	A	B	A	A	B	B	A	B	B	A	A	A	A	A	A	A	A	A	B	B	A	A	A	A	A	A	B	A	B	B	B	A	B	B	B	B	A
bPb-2045	DArT	6H	134.616	A	B	A	A	A	B	A	B	B	A	B	A	A	B	B	A	B	B	A	A	A	A	A	A	A	A	A	B	B	A	A	B	A	B	A	B	A	A	B	B	B	B	B	B	B	A
bPb-9349	DArT	6H	134.616	A	-	A	A	A	B	A	B	B	A	B	A	A	B	B	A	B	B	A	A	A	A	A	A	A	A	A	B	B	A	A	B	A	B	A	B	A	A	B	B	B	B	B	B	B	A
bPb-3144	DArT	6H	134.616	A	B	A	A	A	B	A	B	B	A	B	A	A	B	B	A	B	B	A	A	A	A	A	A	A	A	A	B	B	A	A	B	A	B	A	B	A	A	B	B	B	B	B	B	B	A
bPb-9285	DArT	6H	134.616	A	B	A	A	A	B	A	B	B	A	B	A	A	B	B	A	B	B	A	A	A	A	A	A	A	A	A	B	B	A	A	B	A	B	A	B	A	A	B	B	B	B	B	B	B	A
bPb-7644b	DArT	6H	137.655	A	B	A	A	A	B	A	B	B	A	B	A	A	B	B	A	B	B	A	A	A	A	A	A	A	A	A	B	B	A	A	B	A	B	A	-	A	B	-	B	B	B	B	B	-	A
bPb-3919	DArT	6H	142.512	A	-	A	A	A	B	A	B	B	A	B	A	A	B	B	A	B	B	A	A	A	A	A	A	A	A	-	B	A	A	-	B	A	B	A	-	A	A	B	B	-	B	B	B	B	A
bPb-8735	DArT	6H	142.512	A	B	A	A	A	B	A	B	B	A	B	A	A	B	B	A	B	B	A	A	A	A	A	A	A	A	A	B	A	A	A	B	A	B	A	B	A	A	B	B	B	B	B	B	B	A
HvPLASC1B	other	7H	0	B	A	A	A	A	B	A	-	B	A	A	B	A	B	A	A	B	A	A	A	A	A	A	A	A	A	A	A	-	B	A	A	B	A	B	A	A	A	A	A	A	B	B	A	A	A
bPb-0670	DArT	7H	2.21793	B	A	A	A	A	B	A	A	B	A	A	B	A	B	A	A	B	A	A	A	A	A	A	A	A	A	A	A	B	B	A	A	B	A	B	A	A	A	A	A	A	B	B	A	A	A
bPb-4029	DArT	7H	2.21793	B	A	A	A	A	B	A	A	B	A	A	B	A	B	A	A	B	A	A	A	A	A	A	A	A	A	A	A	B	B	A	A	B	A	B	A	A	A	A	A	A	B	B	A	A	A
bPb-4049	DArT	7H	2.21793	B	A	A	A	A	B	A	A	B	A	A	B	A	B	A	A	B	A	A	A	A	A	A	A	A	A	A	A	B	B	A	A	B	A	B	A	A	A	A	A	A	B	B	A	A	A
bPb-5846	DArT	7H	2.21793	B	A	A	A	A	B	A	A	B	A	A	B	A	B	A	A	B	A	A	A	A	A	A	A	A	A	A	A	B	B	A	A	B	A	B	A	A	A	A	A	A	B	B	A	A	A
bPb-6868	DArT	7H	2.21793	B	A	A	A	A	B	A	A	B	A	A	B	A	B	A	A	B	A	A	A	A	A	A	A	A	A	A	A	B	B	A	A	B	A	B	A	A	A	A	A	A	B	B	A	A	A
bPb-8456	DArT	7H	3.0221	B	A	A	A	A	B	A	A	B	A	A	B	A	B	A	A	B	A	A	A	A	A	A	A	A	A	A	A	B	B	A	A	B	A	B	A	A	A	A	A	A	B	B	A	A	A
bPb-7038	DArT	7H	3.47903	B	A	A	A	A	-	A	A	B	A	A	B	A	B	A	A	B	A	A	A	A	A	A	A	A	A	A	B	B	B	A	A	B	A	B	A	A	A	A	A	A	B	B	A	A	A
bPb-3732	DArT	7H	3.47903	B	A	A	A	A	B	A	A	B	A	A	B	A	B	A	A	B	A	A	A	A	A	A	A	A	A	A	B	B	B	A	A	B	A	B	A	A	A	-	A	A	B	B	A	A	-
bPb-4064	DArT	7H	5.00808	B	A	A	A	A	B	A	A	B	A	A	B	A	B	A	A	B	A	A	A	A	A	A	A	A	A	A	B	B	B	A	A	B	A	B	A	A	A	A	A	A	B	B	A	A	A
bPb-2678	DArT	7H	5.00908	B	A	A	A	A	B	A	A	B	A	A	B	A	B	A	A	B	A	A	A	A	B	A	A	A	A	A	B	B	B	A	A	B	A	B	A	A	A	A	A	A	B	B	A	A	A
bPb-0714	DArT	7H	7.52122	B	A	A	A	A	B	A	A	B	A	A	B	A	-	A	A	B	A	A	A	A	B	A	A	A	A	A	B	B	B	A	A	B	A	B	A	A	A	A	A	A	B	B	A	A	A
bPb-8558	DArT	7H	7.52122	B	A	A	A	A	B	A	A	B	A	A	B	A	B	A	A	B	A	A	A	A	B	A	A	A	A	A	B	B	B	A	A	B	A	B	A	A	A	A	A	A	B	B	A	A	A
bPb-1140	DArT	7H	10.2085	B	A	A	A	A	B	A	A	B	A	A	B	A	B	A	A	B	A	A	A	-	B	A	A	A	A	A	B	A	B	A	A	B	A	B	A	A	A	A	A	A	B	B	A	A	A
bPb-9986	DArT	7H	11.1846	B	A	A	A	A	-	A	A	B	A	A	B	A	B	A	A	B	A	A	A	A	B	A	A	A	A	A	B	A	B	A	A	B	A	B	A	A	A	A	A	A	B	B	A	A	A
bPb-6752	DArT	7H	11.1856	B	A	A	A	A	A	A	A	B	A	A	B	A	B	A	A	B	A	A	A	A	B	A	A	A	A	A	B	A	B	A	A	B	A	B	A	A	A	A	A	A	B	B	A	A	A
bPb-8800	DArT	7H	12.4268	B	A	A	A	A	B	A	A	B	A	A	B	A	B	A	A	B	A	A	A	A	B	A	A	A	A	A	B	A	B	A	A	B	A	B	A	A	A	A	A	A	B	B	A	A	A
bPb-4167	DArT	7H	12.4268	B	A	A	A	A	B	A	A	B	A	A	B	A	B	A	A	B	A	A	A	A	B	A	A	A	A	A	B	A	B	A	A	B	A	B	A	A	A	A	A	A	B	B	A	A	A
bPb-5816	DArT	7H	12.4268	B	A	A	A	A	B	A	A	B	A	A	B	A	B	A	A	B	A	A	A	A	B	A	A	A	A	A	B	A	B	A	A	B	A	B	A	A	A	A	A	A	B	B	A	A	A
bPb-0578	DArT	7H	13.9749	B	A	A	A	A	B	A	A	B	A	B	A	A	-	A	A	B	A	B	A	A	B	A	A	A	A	A	B	A	B	A	A	B	A	B	A	A	A	A	A	A	B	B	A	A	A
Bmag206	other	7H	13.9749	B	A	A	A	-	B	A	A	-	A	B	A	A	B	A	-	B	A	B	A	A	B	A	A	A	A	A	B	A	B	A	A	B	-	B	A	-	A	A	A	A	B	B	A	A	A
bPb-5897	DArT	7H	13.9749	B	A	A	A	A	B	A	A	B	A	B	A	A	B	A	A	B	A	B	A	A	B	A	A	A	A	A	B	A	B	A	A	B	A	B	A	A	A	A	A	A	B	B	A	-	A
bPb-4929	DArT	7H	15.4738	B	A	A	A	A	B	A	A	B	A	-	A	A	B	A	A	B	A	B	-	A	-	A	A	A	A	A	B	A	B	A	-	B	-	B	A	A	A	A	A	A	B	B	A	A	A
bPb-4634	DArT	7H	16.8136	-	A	A	A	A	B	A	A	B	A	B	A	A	B	A	A	B	A	B	A	A	B	A	A	A	A	A	B	A	B	A	A	B	A	B	A	A	A	A	A	A	B	-	A	A	A
bPb-8639	DArT	7H	17.0012	B	A	A	A	A	B	A	A	B	A	B	A	A	B	A	A	B	A	B	A	A	B	A	A	A	A	A	B	A	B	A	A	B	A	B	A	A	A	A	A	A	B	B	A	A	A
bPb-3733	DArT	7H	17.0012	B	A	A	A	A	B	A	A	B	A	B	A	A	B	A	A	B	A	B	A	A	B	A	A	A	A	A	B	A	B	A	A	B	A	B	A	A	A	A	A	A	B	B	A	A	A
bPb-1994	DArT	7H	17.0657	B	A	A	A	A	B	A	A	B	A	B	A	A	B	A	A	B	A	B	A	A	B	-	A	A	A	A	B	A	B	A	A	B	A	B	A	A	A	A	A	A	B	B	A	A	A
bPb-9585	DArT	7H	17.0657	B	A	A	A	A	B	A	A	B	A	B	A	A	B	A	A	B	A	B	A	A	B	A	A	A	A	A	B	A	B	A	A	B	A	B	A	A	A	A	A	A	B	B	A	A	A
bPb-2197	DArT	7H	30.2905	B	A	A	A	A	B	A	A	A	A	B	A	A	B	A	A	B	A	B	A	B	B	A	A	A	A	A	B	A	B	A	A	B	A	B	A	A	A	B	A	A	B	B	A	B	A
bPb-6965	DArT	7H	30.2905	B	A	A	A	A	B	A	A	A	A	B	A	A	B	A	A	B	A	B	A	B	B	A	A	A	A	A	B	A	B	A	A	B	A	B	A	A	A	B	A	A	B	B	A	B	-
bPb-7428	DArT	7H	30.2905	B	A	A	A	A	B	A	A	A	A	B	A	A	B	A	A	B	A	B	A	B	B	A	A	A	A	A	B	A	B	A	A	B	A	B	A	A	A	B	A	A	B	B	A	B	A
bPb-4989	DArT	7H	30.2905	B	A	A	A	A	B	A	A	A	A	B	A	A	B	A	A	B	A	B	A	B	B	A	A	A	A	A	B	A	B	A	A	B	A	B	A	A	A	B	A	A	B	B	A	B	A
bPb-8447	DArT	7H	30.2905	B	A	A	A	A	B	A	A	A	A	B	A	A	B	A	A	B	A	B	A	B	B	A	A	A	A	A	B	A	B	A	A	B	A	B	A	A	A	B	A	A	B	B	A	B	A
bPb-5172	DArT	7H	35.2188	B	A	A	A	A	B	A	A	A	A	B	A	A	B	A	A	B	A	B	A	B	B	A	B	A	A	A	A	A	B	A	A	B	A	B	A	A	A	B	A	A	A	A	A	B	A
bPb-5494	DArT	7H	35.2188	B	A	A	A	A	-	A	A	A	A	B	A	-	B	A	A	B	A	B	A	B	B	A	B	A	A	A	A	A	B	A	A	B	A	B	A	A	A	B	A	A	A	A	A	B	A
bPb-6747	DArT	7H	35.2188	B	A	A	A	A	B	A	A	A	A	B	A	A	B	A	A	B	A	B	A	B	B	A	B	A	A	A	A	A	B	A	A	B	A	B	A	A	A	B	A	A	A	A	A	B	A
bPb-9898	DArT	7H	48.617	B	B	A	A	A	A	A	A	A	A	B	A	A	B	B	A	B	B	B	A	A	B	A	B	A	A	A	A	A	B	-	A	B	A	B	B	B	A	B	A	A	A	A	A	B	A
Bmag914	other	7H	49.2183	B	B	A	B	A	A	A	A	A	A	B	A	A	B	B	A	B	B	B	A	A	B	A	B	A	A	A	A	A	B	A	A	B	A	B	B	B	-	B	A	A	A	A	A	B	A
bPb-9269	DArT	7H	53.0726	B	B	A	-	A	A	A	A	A	-	B	A	A	B	B	A	B	B	B	A	A	B	A	B	A	B	B	B	A	B	A	A	B	A	B	B	B	A	B	B	A	A	A	A	B	A
bPb-8049	DArT	7H	53.4277	B	B	A	-	A	A	A	A	A	-	B	A	A	B	B	A	B	B	B	A	A	B	A	B	A	B	B	A	A	-	A	A	B	A	B	B	B	A	B	B	A	A	A	A	B	A
bPb-1209	DArT	7H	55.7451	B	B	A	-	A	A	A	A	A	A	B	A	A	B	B	A	B	B	B	A	A	B	A	B	A	B	B	A	A	B	A	A	B	A	B	B	B	A	B	B	A	A	A	A	B	A
bPb-0366	DArT	7H	58.0168	B	B	A	-	A	A	A	-	A	A	B	A	A	B	B	A	B	B	B	A	A	B	A	B	A	B	B	A	A	B	A	A	B	A	B	B	B	A	B	B	A	-	A	A	B	A
GBM1519	other	7H	58.397	B	B	A	B	B	A	A	A	A	A	B	A	A	B	B	A	B	B	B	-	A	B	A	B	A	B	B	A	A	B	A	A	B	A	B	B	B	A	B	B	A	A	A	A	B	A
Bmac311	other	7H	58.397	B	B	A	B	B	A	A	A	A	A	B	A	A	B	B	A	B	B	B	-	A	B	A	B	A	B	B	A	A	B	A	A	B	A	B	B	B	A	B	B	A	A	A	A	B	A
HvSS1	other	7H	63.3437	B	B	A	B	B	A	A	A	A	A	B	A	A	B	B	A	B	B	B	A	A	B	A	B	A	B	B	A	A	B	A	A	A	A	B	B	B	A	-	B	A	A	A	A	B	A
EBmatc16	other	7H	68.1893	B	B	-	B	B	A	A	B	A	A	-	A	A	B	B	A	A	B	B	A	A	B	A	B	A	B	B	A	A	B	A	A	A	-	B	B	B	A	A	B	A	A	A	A	B	A
bPb-4219	DArT	7H	73.8891	B	B	A	-	B	A	A	B	A	A	B	A	A	B	B	A	A	B	B	A	A	B	A	A	A	B	B	A	B	B	A	A	A	A	B	B	B	A	A	B	A	A	A	A	A	A
bPb-7952	DArT	7H	73.8891	B	B	A	-	B	A	A	B	A	A	B	A	A	B	B	A	A	B	B	A	A	B	A	A	A	B	B	A	B	B	A	A	A	A	B	B	B	A	A	B	A	A	A	A	A	A
bPb-1952	DArT	7H	73.8891	B	B	A	-	B	A	A	B	A	A	B	A	A	B	B	A	A	B	B	A	A	B	A	A	A	B	B	A	B	B	A	A	A	A	B	B	B	A	A	B	A	A	A	A	A	A
bPb-3561	DArT	7H	73.8891	B	B	A	-	B	A	A	B	A	A	B	A	A	B	B	A	A	B	B	A	A	B	A	A	A	B	B	A	B	B	A	A	A	A	B	B	B	A	A	B	A	A	A	A	A	A
GBM1334	other	7H	74.7432	B	B	A	B	B	A	A	B	A	A	B	A	A	A	B	A	A	B	B	A	B	B	A	A	A	B	B	A	B	B	A	A	A	A	B	B	B	A	A	B	A	A	A	A	A	A
Bmag564	other	7H	79.1442	B	B	-	B	-	-	A	B	A	A	B	A	A	B	B	A	A	B	-	A	A	B	-	A	A	B	B	A	-	B	-	A	A	A	B	-	-	A	-	-	A	A	-	A	A	A
bPb-4967	DArT	7H	79.1442	B	-	A	B	-	-	A	B	A	A	B	A	A	B	B	A	A	B	B	A	A	B	A	A	A	B	B	A	B	B	A	A	A	A	B	B	B	A	A	B	-	A	A	A	A	A
bPb-5294	DArT	7H	79.1442	B	B	A	-	B	A	A	B	A	A	B	A	A	B	B	A	A	B	B	A	A	B	A	A	A	B	B	A	B	B	A	A	A	A	B	B	B	A	A	B	A	A	A	A	A	A
bPb-1050	DArT	7H	79.1442	B	-	A	-	B	A	A	B	A	A	B	A	A	B	B	A	A	B	B	A	A	B	A	A	A	B	B	A	B	B	A	A	A	A	B	B	B	A	A	B	A	A	A	A	A	A
bPb-2920	DArT	7H	79.1442	B	B	A	-	B	A	A	B	A	-	B	A	A	B	B	A	A	B	B	A	A	B	-	A	A	B	B	A	B	B	A	A	A	A	B	B	B	A	A	B	A	A	A	A	A	A
bPb-3394	DArT	7H	79.1442	B	B	A	-	B	A	A	B	A	A	B	A	A	B	B	A	A	B	B	A	A	B	A	A	A	B	B	A	B	B	A	A	A	A	B	B	B	A	A	B	A	A	A	A	A	A
AWBMS54	other	7H	83.5757	B	B	A	B	-	A	A	B	A	A	B	A	A	B	B	-	A	B	B	A	A	B	A	A	A	B	B	A	B	B	A	A	A	A	B	-	B	A	A	B	A	A	-	A	A	A
Bmag112a	other	7H	83.5757	B	B	A	B	B	A	A	B	A	A	B	A	A	B	B	-	A	B	B	A	A	B	A	A	A	B	B	A	B	B	A	A	A	A	B	B	B	A	-	B	A	A	A	A	A	A
bPb-1770	DArT	7H	84.9502	B	B	A	-	B	A	A	B	A	A	B	A	A	A	B	A	A	B	B	A	A	B	A	A	A	B	B	A	B	B	A	A	A	A	B	B	B	A	A	B	A	A	A	A	A	A
bPb-2379	DArT	7H	84.9502	B	B	A	-	B	A	A	B	A	A	B	A	A	A	B	A	A	B	B	A	A	-	A	A	A	B	B	A	B	B	A	A	A	A	B	B	B	A	A	B	A	A	A	A	A	A
bPb-2188	DArT	7H	87.1062	B	A	A	-	B	A	A	B	A	A	B	A	A	A	B	A	A	B	B	A	A	B	A	A	A	B	B	A	B	B	A	A	A	A	B	B	B	A	A	B	A	A	A	A	A	A
Bmag158	other	7H	87.3868	B	B	A	B	B	A	A	B	A	A	B	A	A	A	B	A	A	B	B	A	A	B	A	A	A	B	B	A	B	B	A	A	A	A	B	B	B	A	A	B	A	A	A	A	A	A
Bmag321	other	7H	87.3868	B	B	A	B	B	A	A	B	A	A	B	A	A	A	B	A	A	B	B	A	A	B	A	A	A	B	B	A	B	B	A	A	A	A	B	B	-	A	-	B	A	A	A	A	A	A
bPb-8690	DArT	7H	87.3868	B	B	A	-	B	A	A	B	A	A	B	A	A	A	B	A	A	B	B	A	A	B	A	A	A	B	B	A	B	B	A	A	A	A	B	B	B	A	A	B	A	A	A	A	A	A
HvACL3	other	7H	87.3868	B	B	A	B	B	A	A	B	A	A	B	A	A	A	B	A	A	B	B	A	A	B	A	A	A	B	B	A	B	B	A	A	A	A	B	B	B	A	-	B	A	A	A	A	A	A
bPb-8396	DArT	7H	87.3868	B	B	A	-	B	A	A	B	A	A	B	A	A	A	B	A	A	B	B	A	A	B	A	A	A	B	B	A	B	B	A	A	A	A	B	B	B	A	A	B	A	A	A	A	A	A
bPb-7915	DArT	7H	87.5487	B	B	A	-	B	A	A	B	A	A	B	A	A	A	B	A	A	B	B	A	A	B	A	A	A	B	B	A	B	B	A	A	A	A	B	B	B	A	A	B	A	A	A	A	A	A
bPb-3323b	DArT	7H	89.8062	B	-	A	B	-	A	A	B	A	A	B	-	-	A	B	A	A	-	B	A	A	-	A	A	A	B	B	A	B	B	A	A	A	A	B	B	B	A	A	B	A	A	A	A	A	A
bPb-5597b	DArT	7H	89.8062	B	-	A	B	-	A	A	B	A	A	B	A	A	A	B	A	A	B	B	A	A	B	A	A	A	B	B	A	B	B	-	A	A	A	B	B	B	A	A	B	A	A	A	A	A	A
bPb-0125	DArT	7H	90.9579	B	B	A	-	B	A	A	B	A	A	B	A	A	A	B	A	A	B	B	A	A	B	A	B	A	B	B	A	B	B	A	A	A	A	B	B	B	A	A	B	A	A	A	A	A	A
bPb-3330	DArT	7H	91.3295	B	B	A	-	B	A	A	B	A	A	B	A	A	A	B	A	A	B	B	A	A	B	A	B	A	B	B	A	B	B	A	A	A	A	B	B	B	A	A	B	A	A	A	A	A	A
bPb-7875	DArT	7H	91.3295	B	B	A	-	B	A	A	B	A	A	B	A	A	A	B	A	A	B	B	A	A	B	A	B	A	B	B	A	B	B	A	A	A	A	B	B	B	A	A	B	A	A	A	A	A	A
bPb-8020	DArT	7H	91.3295	B	B	A	-	B	A	A	B	A	A	B	A	A	A	B	A	A	B	B	A	A	B	A	B	A	B	B	A	B	B	A	A	A	A	B	B	B	A	A	B	A	A	A	A	A	A
Bmag507	other	7H	92.1434	B	B	A	B	B	A	-	B	A	A	B	A	A	A	B	A	A	-	-	A	A	B	A	B	A	B	B	A	B	B	A	A	A	A	B	B	-	A	A	-	A	A	-	-	A	A
bPb-4441	DArT	7H	93.2332	B	B	A	-	B	A	A	B	A	A	B	A	A	B	B	A	A	B	B	A	A	B	A	B	A	B	B	A	B	B	A	A	A	A	B	B	B	A	A	B	A	A	A	A	A	A
bPb-7517	DArT	7H	94.1712	B	B	A	B	B	A	A	B	A	A	B	A	A	B	B	A	A	B	-	A	A	B	A	B	A	B	B	A	B	B	A	A	A	A	B	B	B	-	-	B	A	A	A	A	A	A
bPb-5296	DArT	7H	94.4147	B	B	A	-	B	A	A	B	A	A	B	A	A	B	B	A	A	B	B	A	A	B	A	B	A	B	B	A	B	B	A	A	A	A	B	B	A	A	A	B	A	A	A	A	A	A
bPb-7399	DArT	7H	94.4147	B	B	A	-	B	A	A	B	A	A	B	A	A	B	B	A	A	B	B	A	A	B	A	B	A	B	B	A	B	B	A	A	A	A	B	B	A	A	A	B	A	A	A	A	A	A
bPb-9912	DArT	7H	94.4147	B	B	A	-	B	A	A	B	A	A	B	A	A	B	B	A	A	B	B	A	A	B	A	B	A	B	B	A	B	B	A	A	A	A	B	B	A	A	A	B	A	A	A	A	A	A
Bmac64	other	7H	94.4147	B	B	-	B	B	A	A	B	A	A	B	A	A	B	B	A	A	B	B	A	A	B	A	B	A	B	B	A	B	B	A	A	A	A	B	B	A	A	A	B	A	A	A	A	A	A
0090Q	other	7H	95.0434	B	B	A	B	-	A	A	-	A	A	B	A	A	B	B	A	A	B	-	A	A	B	A	B	A	B	B	A	B	B	A	A	A	A	B	A	A	A	A	B	A	A	A	A	A	A
bPb-3107	DArT	7H	95.0434	B	B	A	B	B	A	A	-	A	A	B	A	A	-	B	A	A	-	B	A	A	B	A	B	A	B	B	A	-	-	A	A	A	A	B	-	-	A	A	B	A	A	A	A	A	A
bPb-8002	DArT	7H	100.498	B	B	A	B	B	A	A	B	A	A	B	A	A	A	B	A	A	B	A	A	A	B	A	B	A	-	-	A	-	B	A	A	A	A	B	A	A	A	B	-	A	A	A	B	A	A
bPb-6384	DArT	7H	100.498	B	B	A	-	B	A	A	B	A	A	B	A	A	-	B	A	A	B	-	A	A	B	A	B	A	B	B	A	-	B	A	A	A	A	B	-	A	A	B	B	A	A	A	B	A	A
bPb-3506	DArT	7H	101.204	B	B	A	B	B	A	A	B	A	A	B	A	A	-	B	A	A	B	A	A	A	B	A	B	A	A	-	A	-	B	A	A	A	A	B	-	A	A	B	-	A	A	A	B	A	A
bPb-1404	DArT	7H	103.373	B	-	A	B	B	A	A	B	A	A	B	A	A	B	B	B	-	B	-	A	A	B	A	B	A	B	B	A	B	B	-	A	A	A	B	B	A	A	B	B	A	A	-	-	A	A
bPb-7781	DArT	7H	103.373	B	B	A	-	B	A	A	B	A	A	B	A	A	B	B	B	A	B	B	A	A	B	A	B	A	B	B	A	B	B	A	A	A	A	B	B	A	A	B	-	A	A	A	B	A	A
Bmag120	other	7H	106.627	-	-	A	B	B	A	A	B	A	A	B	A	A	B	B	B	A	B	B	A	A	-	A	B	A	B	B	B	B	B	A	B	A	B	B	A	A	A	B	B	B	A	A	B	-	A
bPb-4191	DArT	7H	106.627	B	B	A	-	B	A	A	B	A	A	B	A	A	B	B	B	A	B	B	A	A	B	A	B	A	B	B	B	B	B	A	B	A	B	B	A	A	A	B	B	B	A	A	B	A	A
bPb-5260	DArT	7H	115.563	B	B	A	B	B	A	A	B	A	A	B	A	A	B	B	B	A	B	B	A	A	B	A	B	A	B	B	B	B	B	A	B	A	B	B	A	A	A	B	B	B	A	A	B	A	B
AWBMS22	other	7H	115.564	-	B	A	-	B	A	A	B	A	A	A	A	A	B	B	B	A	-	B	A	A	B	A	-	A	B	B	B	B	B	A	B	A	B	B	A	A	A	B	B	B	A	A	B	A	B
bPb-0639	DArT	7H	115.564	B	B	A	B	B	A	A	B	A	A	A	A	A	B	B	B	A	B	B	A	A	B	A	B	A	B	B	B	B	B	A	B	A	B	B	A	A	A	B	B	B	A	A	B	A	B
bPb-4389	DArT	7H	125.399	A	B	A	A	B	A	-	B	A	A	-	A	A	B	A	B	B	B	B	B	A	B	A	A	A	B	B	B	B	A	A	B	B	B	B	A	A	B	B	B	B	A	A	B	B	B
bPb-5564	DArT	7H	125.542	A	B	A	A	B	-	A	B	-	A	-	A	A	B	-	B	B	B	B	B	A	B	A	A	A	B	B	B	B	A	B	B	B	B	B	A	A	B	B	B	B	A	A	B	B	B
bPb-8823	DArT	7H	133.396	A	-	A	A	B	A	A	B	A	A	A	A	A	B	A	B	B	B	B	B	A	B	A	A	A	B	B	B	B	A	A	B	-	-	B	A	A	B	B	B	B	A	A	B	B	B
bPb-7739	DArT	7H	136.564	A	B	A	-	B	A	A	B	A	A	A	A	A	B	A	B	B	B	B	B	A	B	A	A	A	B	B	A	B	A	A	B	B	B	B	A	A	B	B	B	B	A	A	B	B	B
Hv486	other	7H	138.845	A	B	A	A	B	A	A	B	A	A	A	A	A	B	A	B	B	B	B	B	A	B	A	A	A	B	B	A	B	A	A	B	B	B	B	A	A	B	B	B	B	A	A	B	B	B
bPb-2328	DArT	7H	138.845	A	B	A	-	B	A	A	B	A	A	A	A	A	B	A	B	B	B	B	B	A	B	A	A	A	B	B	A	B	A	A	B	B	B	B	A	A	B	B	B	B	A	A	B	B	B
bPb-4071	DArT	7H	138.845	A	B	A	-	B	A	A	B	A	A	A	A	A	B	A	B	B	B	B	B	A	B	A	A	A	B	B	A	B	A	A	B	B	B	B	A	A	B	B	B	B	A	A	B	B	B
EBmac755	other	7H	138.845	A	B	A	A	B	A	-	B	A	A	A	A	A	B	A	B	B	B	B	B	A	B	A	A	A	B	B	A	B	A	A	B	B	B	B	A	A	B	B	-	B	A	A	B	B	B
bPb-6167	DArT	7H	140.014	A	B	A	B	B	A	A	B	A	A	A	A	A	B	A	B	B	B	B	B	A	B	A	A	A	B	B	A	B	A	A	B	B	B	B	A	A	B	B	B	B	A	A	B	B	B
bPb-0889	DArT	7H	140.941	A	B	A	B	B	A	A	B	A	A	A	A	A	B	A	B	B	B	B	B	A	B	A	A	A	B	B	A	B	A	A	B	B	B	B	A	A	B	B	B	B	A	A	B	B	B
bPb-0917	DArT	7H	140.941	A	B	A	B	B	A	A	B	A	A	A	A	A	B	A	B	B	B	B	B	A	B	A	A	A	B	B	A	B	A	A	B	B	B	B	A	A	B	B	B	B	A	A	B	B	B
bPb-5923	DArT	7H	140.941	A	B	A	B	B	A	A	B	A	A	A	A	A	B	A	B	B	B	B	B	A	B	A	A	A	B	B	A	B	A	A	B	B	B	B	A	A	B	B	B	B	A	A	B	B	B
bPb-1336	DArT	7H	141.806	A	B	A	B	B	A	A	B	A	A	A	A	A	B	A	B	B	B	B	B	A	B	A	A	A	B	B	A	B	A	A	B	B	B	B	A	B	B	B	B	B	A	A	B	B	B
bPb-3232	DArT	7H	148.05	A	B	A	B	B	A	A	B	A	A	A	A	-	B	-	B	B	B	B	B	A	A	A	A	A	B	B	A	A	A	A	B	B	B	B	B	B	B	B	B	B	A	A	B	B	B
bPb-9563	DArT	7H	149.399	A	B	A	B	B	A	A	B	A	A	A	A	A	B	A	B	B	B	B	B	A	A	A	A	A	B	B	A	A	A	A	B	B	B	B	B	B	B	B	B	B	A	A	B	B	B
bPb-3226	DArT	7H	150.512	A	B	A	B	B	A	A	-	A	A	A	A	A	A	A	B	B	B	B	B	A	A	A	A	A	B	B	A	A	A	A	B	B	B	B	B	B	B	B	B	B	A	A	B	B	B
HVM49	other	7H	150.555	A	B	A	B	B	-	A	B	A	A	A	A	A	B	A	B	B	B	B	B	A	A	-	A	A	B	B	-	A	A	A	B	B	B	B	B	B	B	-	-	B	A	A	B	B	B
bPb-2854	DArT	7H	150.555	A	B	A	B	B	A	A	B	A	A	A	A	A	B	A	B	B	B	B	B	A	A	A	A	A	B	B	A	A	A	A	B	B	B	B	B	B	B	B	B	B	A	A	B	B	B
bPb-2897	DArT	7H	150.555	A	B	A	B	B	A	A	B	A	A	A	A	A	B	A	B	B	B	B	B	A	A	A	A	A	B	B	A	A	A	A	B	B	B	B	B	B	B	B	B	B	A	A	B	B	B
bPb-5403	DArT	7H	159.054	A	B	A	B	B	A	A	B	A	A	A	A	A	B	A	B	B	B	B	B	B	A	A	A	A	B	B	A	A	A	A	B	B	B	B	B	B	B	B	B	B	A	A	B	A	B
bPb-0995	DArT	7H	159.189	A	B	A	B	-	A	A	B	A	A	A	A	A	B	A	B	B	B	-	B	B	A	A	A	A	B	B	A	A	A	A	B	B	B	B	B	B	B	B	B	B	A	A	-	A	B
bPb-2620	DArT	7H	159.189	A	B	A	B	B	A	A	B	A	A	A	A	A	B	A	B	B	B	B	B	B	A	A	A	A	B	B	A	A	A	A	B	B	B	B	B	B	B	B	B	B	A	A	B	A	-
bPb-6701	DArT	7H	159.189	A	B	A	B	B	A	A	B	A	A	A	A	A	B	A	B	-	B	B	B	B	A	A	A	A	B	B	A	A	A	A	B	B	B	B	B	B	B	B	B	B	A	A	B	A	-
bPb-9865	DArT	7H	159.189	A	B	A	B	B	A	A	B	A	A	A	A	A	B	A	B	B	B	B	B	B	A	A	A	A	B	B	A	A	A	A	B	B	B	B	B	B	B	B	B	B	A	A	B	A	B
bPb-5556	DArT	7H	159.189	A	B	A	B	B	A	A	B	A	A	A	A	A	B	A	B	B	B	B	B	B	A	A	A	A	B	B	A	A	A	A	B	B	B	B	B	B	B	B	B	B	A	A	B	A	B
bPb-9704	DArT	7H	159.189	A	B	A	B	B	A	A	B	A	A	A	A	A	B	A	B	B	B	B	B	B	A	A	A	A	B	B	A	A	A	A	B	B	B	B	B	B	B	B	B	B	A	A	B	A	B
bPb-5243	DArT	7H	159.209	A	B	A	B	B	A	A	B	A	A	A	A	A	B	A	B	B	B	B	B	B	A	A	A	A	B	B	A	A	A	A	B	B	B	B	B	B	B	B	B	B	A	A	B	A	B
bPb-7139	DArT	7H	159.209	A	B	A	B	B	A	A	B	A	A	A	A	A	B	A	B	B	B	B	B	B	A	A	A	A	B	B	A	A	A	A	B	B	B	B	B	B	B	B	B	B	A	A	B	A	B
bPb-8266	DArT	7H	159.209	A	B	A	B	B	A	A	B	A	A	A	A	A	B	A	B	B	B	B	B	B	A	A	A	A	B	B	A	A	A	A	B	B	B	B	B	B	B	B	B	B	A	A	B	A	B
Bmag135b	other	7H	162.731	A	B	A	B	B	A	A	-	A	A	A	A	A	B	A	-	B	-	B	B	B	A	A	A	A	B	B	A	A	-	A	B	B	B	B	B	B	A	B	B	B	-	A	B	A	B
bPb-0328	DArT	7H	162.98	A	B	A	B	B	A	A	B	A	A	A	A	A	B	A	B	B	B	B	A	B	A	A	A	A	B	B	A	A	A	A	B	B	B	B	B	B	A	B	B	B	A	A	B	A	B
[truncated: 39 more columns]

## Sheet: CxS
Locus	Type	Chr	cM	ClipperSahara-054	ClipperSahara-056	ClipperSahara-060	ClipperSahara-061	ClipperSahara-064	ClipperSahara-067	ClipperSahara-069	ClipperSahara-071	ClipperSahara-078	ClipperSahara-079	ClipperSahara-086	ClipperSahara-089	ClipperSahara-094	ClipperSahara-095	ClipperSahara-097	ClipperSahara-098	ClipperSahara-099	ClipperSahara-102	ClipperSahara-103	ClipperSahara-105	ClipperSahara-106	ClipperSahara-110	ClipperSahara-112	ClipperSahara-115	ClipperSahara-116	ClipperSahara-118	ClipperSahara-119	ClipperSahara-120	ClipperSahara-121	ClipperSahara-122	ClipperSahara-124	ClipperSahara-126	ClipperSahara-128	ClipperSahara-129	ClipperSahara-131	ClipperSahara-133	ClipperSahara-134	ClipperSahara-135	ClipperSahara-136	ClipperSahara-139	ClipperSahara-141	ClipperSahara-142	ClipperSahara-143	ClipperSahara-145	ClipperSahara-149	ClipperSahara-151
ksuD14	other	1H	0	B	A	A	B	B	B	B	A	B	A	A	B	A	B	B	A	B	B	A	A	A	A	B	B	B	B	A	A	-	-	A	B	A	A	B	A	B	B	B	A	B	B	A	B	A	A
bPb-0878	DArT	1H	4.29712	B	A	A	-	B	-	-	A	B	A	-	-	-	-	B	A	B	B	A	A	A	A	B	B	B	B	A	-	A	B	A	A	B	B	B	A	B	B	B	A	B	B	A	B	A	A
bPb-2862	DArT	1H	4.29812	B	A	A	-	-	-	-	A	B	A	A	-	A	B	B	A	B	B	A	-	A	A	B	B	B	B	-	-	A	B	A	B	B	B	B	A	B	B	B	-	B	B	A	B	A	A
bPb-1165	DArT	1H	7.2064	B	A	A	B	B	B	B	A	B	A	A	B	A	B	B	A	B	B	A	A	A	A	B	B	B	B	A	A	A	B	A	B	B	B	B	A	B	B	B	A	B	B	A	B	A	A
bPb-1348	DArT	1H	7.2064	B	A	A	B	B	B	B	A	B	-	-	B	A	B	B	A	B	B	-	A	-	A	B	B	B	B	A	-	A	B	A	B	B	B	B	A	B	B	B	A	B	B	A	B	A	A
bPb-3622	DArT	1H	7.2064	B	A	A	B	B	B	B	A	B	A	A	B	A	B	B	A	B	B	A	A	A	A	B	B	B	B	A	A	A	B	A	B	B	B	B	A	B	B	B	A	B	B	A	B	A	A
bPb-6482	DArT	1H	7.2064	B	A	A	B	B	B	B	A	B	A	-	B	A	B	B	A	B	B	A	A	A	A	B	B	B	B	A	A	A	B	A	B	B	B	B	A	B	B	B	A	B	B	A	B	A	A
bPb-9881	DArT	1H	7.2064	B	A	A	B	B	B	B	A	B	A	A	B	A	B	B	A	B	B	A	A	A	A	B	B	B	B	A	A	A	B	A	B	B	B	B	A	B	B	B	A	B	B	A	B	A	A
bPb-6238	DArT	1H	7.48354	B	A	A	B	-	B	B	A	B	A	A	B	A	B	B	A	B	B	A	A	A	A	B	B	B	B	A	A	A	A	A	B	B	B	B	A	B	B	B	A	B	B	A	B	A	A
bPb-0181	DArT	1H	7.48354	B	A	A	-	B	B	B	A	B	A	A	B	A	-	-	A	B	B	A	A	A	A	B	B	B	B	A	A	A	A	A	-	B	B	B	A	B	B	-	A	-	-	A	B	A	A
bPb-3776	DArT	1H	10.4707	B	A	A	B	B	-	B	A	B	A	A	B	A	-	B	A	B	B	A	A	A	A	-	B	A	B	A	A	A	-	A	B	B	-	B	A	B	B	B	-	B	-	A	B	A	A
bPb-1312	DArT	1H	11.5407	B	-	A	B	B	B	B	A	B	A	A	B	A	B	B	-	B	B	A	A	A	A	B	B	A	B	A	A	A	B	A	B	B	B	B	A	B	B	B	A	B	B	A	B	A	A
bPb-7043	DArT	1H	11.5417	B	-	A	B	B	B	B	A	B	A	-	B	A	B	B	A	B	B	A	A	A	A	B	B	A	B	A	A	A	B	A	B	B	B	B	A	B	B	B	A	B	B	A	B	A	A
bPb-9608	DArT	1H	11.5417	B	-	A	B	B	B	B	A	B	A	A	B	A	-	B	A	B	B	A	A	A	A	B	B	A	B	A	A	A	B	A	B	B	B	B	A	B	B	B	A	B	B	A	B	A	A
bPb-7137	DArT	1H	11.7378	B	-	A	B	B	B	B	A	B	A	-	B	A	B	B	A	B	B	A	A	A	A	B	B	A	B	A	A	A	B	A	B	B	B	B	A	B	B	B	A	B	B	A	B	A	A
bPb-0487	DArT	1H	12.958	-	A	A	-	A	B	B	A	-	A	A	-	A	-	B	A	B	B	A	A	A	A	B	-	A	B	A	A	A	B	A	B	B	-	B	A	B	B	B	A	B	B	A	B	A	A
bPb-1318	DArT	1H	13.1416	B	A	A	B	B	B	B	A	B	-	-	B	A	B	B	A	B	B	A	A	A	A	B	B	A	B	A	A	A	B	A	B	B	B	B	A	B	B	B	A	B	B	A	B	A	A
bPb-1562	DArT	1H	16.1032	B	A	A	B	B	B	B	A	B	A	A	B	A	B	B	A	B	B	A	A	A	A	B	B	-	B	A	-	A	B	A	B	B	B	B	A	B	B	B	A	B	B	A	B	A	A
bPb-2183	DArT	1H	18.942	B	-	A	B	B	B	B	A	B	A	A	A	A	B	A	A	B	B	B	A	B	A	B	B	A	B	A	A	A	B	A	B	B	B	B	A	A	B	B	A	B	B	A	B	A	A
bPb-0473	DArT	1H	18.942	B	A	A	B	-	-	-	A	-	A	A	A	A	-	A	A	B	B	B	A	-	A	B	B	A	B	A	A	A	B	A	B	B	-	B	A	A	B	B	A	B	B	A	B	A	A
bPb-4657	DArT	1H	18.942	B	A	A	B	B	B	B	A	B	A	A	A	A	B	A	A	B	B	B	A	B	A	B	B	A	B	A	A	A	B	A	B	B	B	B	A	A	B	B	A	B	B	A	B	A	A
BCD402	other	1H	19.1135	B	-	A	B	B	B	B	A	B	A	A	A	A	B	-	A	B	B	B	A	B	A	B	B	A	B	A	A	-	-	A	B	B	B	B	A	A	B	B	A	B	B	A	B	A	A
bPb-5638	DArT	1H	19.1135	B	A	A	-	-	B	-	A	B	A	A	A	A	B	A	A	B	B	B	A	-	A	B	B	A	B	A	A	A	B	A	B	B	B	B	A	A	B	B	A	B	B	A	B	A	A
bPb-7306	DArT	1H	19.1135	B	A	A	B	B	B	B	A	B	A	A	A	A	B	A	A	B	B	B	A	B	A	B	B	A	B	A	A	A	B	A	B	B	B	B	A	A	B	B	A	B	B	A	B	A	A
bPb-8094	DArT	1H	19.1135	B	A	A	B	-	B	B	A	B	A	A	A	A	B	A	A	B	B	B	A	B	A	B	B	A	B	A	A	A	B	A	B	B	B	B	A	A	B	B	A	B	B	A	B	A	A
PSR381	other	1H	19.1135	B	A	A	B	B	B	B	A	B	-	A	A	A	B	A	-	B	B	B	A	B	-	B	B	A	B	A	A	-	-	A	-	-	B	B	A	A	B	B	A	B	B	A	B	A	A
Hor1	other	1H	22.7469	B	-	A	B	B	B	B	A	B	A	A	A	A	B	A	A	B	B	B	A	B	A	B	B	A	B	A	A	-	-	A	B	B	B	B	A	A	B	B	A	B	B	A	B	A	A
PM	other	1H	27.3427	B	A	A	B	B	-	B	A	B	A	A	A	A	B	A	A	B	B	B	A	B	A	B	B	A	B	A	A	-	-	A	A	-	B	B	A	A	A	B	A	B	B	A	B	A	A
ksuE18a	other	1H	30.5513	A	A	A	B	B	B	B	A	B	A	A	A	A	B	A	A	B	B	B	A	B	A	B	B	A	-	-	-	-	-	A	-	B	B	B	A	A	A	-	A	B	B	-	B	A	A
bPb-3773	DArT	1H	30.5513	A	A	A	B	B	B	B	A	B	A	A	A	A	B	A	A	B	B	B	A	B	A	B	B	A	B	A	A	A	B	A	B	B	B	B	A	A	A	B	A	B	B	A	B	A	A
bPb-9337	DArT	1H	33.9504	A	A	A	-	A	-	B	A	B	A	A	A	A	A	A	-	B	B	B	A	-	A	B	-	A	B	A	A	A	B	A	B	B	B	B	A	A	A	B	A	B	B	A	B	A	A
bPb-6408	DArT	1H	40.5254	A	A	A	B	B	B	B	A	B	A	-	-	A	A	A	A	B	B	B	A	B	A	B	B	A	B	A	A	A	B	A	B	B	B	B	A	A	A	B	A	B	B	A	B	A	A
bPb-7231	DArT	1H	40.5254	A	A	A	B	B	B	B	A	B	-	-	-	A	A	A	A	B	B	B	A	B	A	B	B	A	B	A	-	A	B	A	B	B	B	B	A	A	A	B	A	B	B	A	B	A	A
GBM1042	other	1H	40.5264	A	A	-	B	B	B	A	A	-	A	A	A	A	A	A	A	B	B	B	A	B	A	B	B	A	B	A	A	-	-	A	B	B	B	B	-	A	A	B	A	B	B	A	B	A	A
bPb-8662	DArT	1H	43.0568	A	A	A	B	-	-	A	A	B	A	A	A	A	A	A	-	B	B	B	A	B	A	B	B	A	B	A	A	A	B	A	B	B	B	A	A	A	A	B	A	B	B	A	B	A	A
bPb-9388	DArT	1H	44.9008	A	A	A	B	-	B	A	A	B	A	A	A	A	A	A	A	B	B	B	A	B	A	B	B	A	B	A	A	A	A	A	B	-	B	A	A	A	A	B	A	B	B	A	-	A	A
bPb-9423	DArT	1H	48.9451	A	A	-	B	-	B	A	A	B	-	A	A	A	A	A	A	B	B	B	-	B	-	B	B	A	B	A	A	A	-	A	B	B	B	A	A	A	-	B	A	B	B	-	B	A	A
bPb-1347	DArT	1H	48.9461	A	-	-	B	B	-	A	A	-	A	A	A	A	A	A	A	-	-	-	A	B	A	-	-	A	-	A	A	A	B	A	B	B	B	A	A	A	A	B	A	B	B	-	B	A	A
bPb-8746	DArT	1H	52.7709	A	-	-	B	B	B	-	A	B	A	A	A	A	A	A	A	B	B	B	A	B	A	B	-	A	B	A	A	A	B	A	B	B	B	A	A	A	A	B	A	B	B	-	B	A	A
bPb-0429	DArT	1H	52.7709	A	-	-	B	B	B	A	A	B	A	-	A	A	A	A	A	B	B	B	A	B	A	B	-	A	B	A	A	A	B	A	B	B	B	A	A	A	A	B	A	B	B	-	B	A	A
bPb-8294	DArT	1H	52.7709	A	A	-	B	B	B	A	A	B	A	A	A	A	A	A	A	B	B	B	A	B	A	B	-	A	B	A	A	A	B	A	B	B	B	A	A	A	A	B	A	B	B	-	B	A	A
bPb-1231	DArT	1H	54.0144	A	A	A	-	-	B	A	A	-	A	A	A	A	A	A	A	B	B	B	A	B	A	B	B	A	B	A	A	A	B	A	B	B	B	A	A	A	A	B	A	B	B	A	B	A	A
bPb-1535	DArT	1H	54.0144	A	A	A	B	-	B	A	A	B	A	A	A	A	A	A	A	B	B	B	A	B	A	B	B	-	B	A	A	A	B	A	B	B	B	A	-	A	A	B	A	B	B	A	B	A	A
bPb-1586	DArT	1H	54.0144	A	A	A	B	-	B	A	A	B	A	A	A	A	A	A	A	B	B	B	A	B	A	B	B	A	B	A	A	A	B	A	B	B	B	A	A	A	A	B	A	B	B	A	B	A	A
bPb-5672	DArT	1H	54.0144	A	A	A	-	B	B	A	A	-	A	A	A	A	A	A	A	B	B	B	A	B	A	B	B	A	B	A	A	A	B	A	B	B	-	A	A	A	A	B	A	B	B	A	B	A	A
bPb-1398	DArT	1H	54.0144	A	A	A	-	-	B	A	A	B	A	A	A	A	A	A	A	B	B	B	A	B	A	-	-	A	B	A	A	A	-	A	B	B	-	A	A	A	A	B	A	-	B	A	B	A	A
EBmac404	other	1H	59.419	A	A	-	A	B	B	A	A	B	-	B	A	A	A	A	A	B	B	B	A	B	A	B	A	A	B	A	A	-	-	A	B	B	B	A	A	A	A	B	B	B	B	B	A	A	B
WG789d	other	1H	59.419	A	-	B	A	B	B	A	A	B	B	B	A	A	A	A	A	B	B	B	A	B	A	B	A	A	B	A	A	-	-	A	B	B	B	A	A	A	A	-	B	B	B	B	A	A	B
BCD351b	other	1H	59.419	A	-	B	A	B	B	A	A	B	B	B	A	A	A	A	A	B	B	B	A	B	A	B	A	A	B	A	A	-	-	A	-	-	B	A	A	A	A	-	B	B	B	B	A	A	B
bPb-7186	DArT	1H	59.419	A	A	B	A	-	-	A	A	-	B	-	A	A	A	A	-	B	B	B	A	B	A	B	A	A	B	A	A	A	-	A	B	B	B	A	A	A	A	B	B	B	B	B	A	A	B
bPb-0910	DArT	1H	59.42	A	A	B	A	A	-	A	A	B	B	A	A	A	A	A	A	B	B	B	A	B	A	B	A	A	B	A	A	A	A	A	B	-	B	A	A	A	A	B	B	B	B	B	A	A	-
bPb-4662	DArT	1H	59.6683	A	A	B	A	-	B	A	A	B	B	B	A	-	-	-	A	B	B	B	-	B	-	B	A	A	B	A	-	A	B	-	B	B	B	A	-	-	A	B	B	B	B	B	A	-	B
bPb-8960	DArT	1H	59.6683	A	A	B	A	-	B	A	A	B	B	B	A	A	A	A	-	B	B	B	A	B	A	B	-	-	B	A	A	A	B	A	B	B	B	A	A	A	A	B	B	B	B	B	A	A	B
bPb-9475	DArT	1H	59.6683	A	A	B	A	-	B	A	A	B	B	B	A	A	A	A	A	B	B	B	A	B	A	B	A	A	B	A	A	A	B	A	B	B	B	A	-	A	A	B	B	B	B	B	-	-	B
bPb-0468	DArT	1H	59.6683	A	A	B	A	-	B	A	A	B	B	B	A	-	A	A	-	B	B	B	A	B	A	B	A	A	B	A	A	A	B	A	B	B	B	A	-	A	A	B	B	B	B	B	A	A	B
bPb-0579	DArT	1H	59.6683	A	A	B	A	-	B	A	A	B	B	B	A	A	A	A	A	B	B	B	A	B	A	B	A	A	B	A	A	A	B	A	B	B	B	A	A	A	A	B	B	B	B	B	A	A	B
bPb-2813	DArT	1H	59.6683	A	A	B	A	A	B	A	A	B	B	B	A	A	A	A	A	B	B	B	A	B	A	B	A	A	B	A	A	A	B	A	B	B	B	A	A	A	A	B	B	B	B	B	A	A	B
bPb-3835	DArT	1H	59.6683	A	-	B	A	-	B	A	A	B	B	B	-	-	-	-	A	B	B	B	-	B	-	B	A	A	B	A	A	-	B	-	B	B	B	A	-	A	A	B	B	B	B	B	A	-	B
bPb-6358	DArT	1H	59.6683	A	-	B	A	-	B	A	A	B	B	B	A	-	-	-	A	B	B	B	A	B	-	B	A	A	B	A	A	A	B	-	B	B	B	A	-	A	A	B	B	B	B	B	A	A	B
bPb-7325	DArT	1H	59.6683	A	A	B	A	-	B	A	A	B	B	B	A	A	A	-	A	B	B	B	A	B	A	B	A	A	B	A	A	A	B	A	B	B	B	A	A	A	-	B	B	B	B	B	A	A	B
bPb-7859	DArT	1H	59.6683	A	A	B	A	-	B	A	A	B	B	B	A	A	A	A	A	B	B	B	A	B	A	B	A	A	B	A	A	A	B	-	B	B	-	A	-	A	A	B	B	B	B	B	A	A	B
bPb-9057	DArT	1H	59.6683	A	A	B	A	A	B	-	A	B	B	B	A	-	-	A	A	B	B	B	A	B	-	B	A	A	B	A	-	A	B	-	B	B	B	A	-	A	A	B	B	B	B	B	A	-	B
bPb-2967	DArT	1H	60.696	A	A	B	A	A	B	A	A	B	B	B	A	A	A	-	A	B	B	B	A	B	A	B	A	A	B	A	A	A	B	A	B	B	B	A	-	A	-	B	B	B	B	B	-	-	B
bPb-0249	DArT	1H	60.696	A	A	B	A	-	B	A	A	B	B	B	-	-	-	A	-	B	B	B	A	B	-	B	A	A	B	A	A	-	B	-	B	B	B	-	-	-	A	B	B	B	B	B	A	A	B
bPb-6853	DArT	1H	60.696	A	A	B	A	-	B	A	A	B	B	B	A	A	A	A	A	B	B	B	A	B	A	B	A	A	B	A	A	A	B	A	B	B	B	A	A	A	A	B	B	B	B	B	A	A	B
bPb-3605	DArT	1H	62.232	A	A	B	A	B	B	A	A	-	B	B	A	A	A	A	A	B	B	B	A	B	A	B	A	A	B	A	A	A	B	A	B	B	-	A	A	A	A	B	B	-	B	B	A	A	B
bPb-5683	DArT	1H	62.9812	A	A	B	A	-	B	A	A	B	B	B	A	A	A	A	A	B	B	B	A	B	A	B	A	A	B	A	A	A	B	A	B	B	-	A	A	A	A	B	B	B	B	B	A	A	B
bPb-1922	DArT	1H	62.9822	B	A	B	A	B	B	A	A	B	B	B	-	-	-	A	A	B	B	B	A	B	A	B	A	A	B	A	A	A	B	A	B	B	B	A	A	A	A	B	B	-	B	B	A	A	B
bPb-9767	DArT	1H	63.3152	A	A	B	A	-	B	A	A	B	B	B	A	A	A	A	A	B	B	B	A	B	A	B	A	A	B	A	A	A	B	A	B	B	B	A	A	A	A	B	B	-	B	B	A	A	B
bPb-9957	DArT	1H	63.3152	A	A	B	A	-	B	A	A	-	B	-	A	A	A	A	A	B	B	B	A	B	A	B	A	A	B	A	A	A	B	A	B	B	B	A	A	A	A	B	B	-	B	B	A	A	B
bPb-5749	DArT	1H	63.3152	A	A	B	A	B	B	A	A	-	B	-	A	A	A	A	A	B	B	B	A	B	A	B	A	A	B	A	A	A	B	A	B	B	B	A	A	A	A	B	B	-	B	B	A	A	B
AWRM1	other	1H	64.4323	B	A	B	A	B	B	A	A	B	B	B	A	A	A	A	A	B	B	B	A	B	A	B	A	A	B	A	A	-	-	A	B	B	B	A	A	A	A	B	B	B	B	B	A	A	B
bPb-9360	DArT	1H	64.4323	B	A	B	A	B	B	A	A	B	B	-	A	A	A	A	-	B	B	B	A	B	A	B	A	A	B	A	A	A	B	A	B	B	B	A	A	-	A	B	B	-	B	B	A	A	B
PSR158	other	1H	64.4698	B	-	B	A	B	B	-	A	B	B	B	A	A	A	A	A	B	A	B	A	B	A	B	A	A	B	A	A	-	-	A	B	B	B	A	A	A	A	B	B	B	B	B	A	A	B
bPb-5290	DArT	1H	64.8906	B	A	B	-	-	B	A	A	B	B	B	-	A	-	A	A	B	A	B	A	B	A	B	A	A	B	A	A	A	B	-	B	B	B	A	A	A	A	B	B	B	B	B	A	A	B
CDO105	other	1H	66.2386	B	A	B	A	B	B	A	A	B	B	B	A	A	A	A	A	B	A	B	A	B	A	B	A	A	B	A	A	-	-	-	B	B	B	A	A	A	A	B	B	B	B	B	A	A	-
bPb-7190	DArT	1H	66.2386	B	A	B	A	B	B	A	A	B	B	B	A	A	A	A	A	B	A	B	A	B	A	B	A	A	B	A	A	A	B	A	B	B	B	A	A	A	A	B	B	B	B	B	A	A	B
bPb-1150	DArT	1H	66.2396	B	A	B	A	B	B	-	A	B	B	B	A	A	A	A	A	B	A	B	A	B	A	B	A	A	B	A	A	A	B	A	-	B	B	A	A	A	A	B	B	B	B	B	A	A	B
bPb-9005	DArT	1H	67.8775	B	A	B	A	A	B	A	A	B	B	B	A	A	A	A	A	B	A	B	A	B	A	B	B	A	B	A	A	A	-	A	B	B	B	A	A	A	A	B	B	B	B	B	A	A	B
bPb-1723	DArT	1H	67.8785	B	A	B	A	A	B	A	A	-	-	B	A	A	A	A	A	B	A	B	A	B	A	B	-	A	B	A	A	A	B	A	B	B	B	A	A	A	A	B	B	B	B	B	A	A	B
ABC152E	other	1H	70.2719	B	A	B	A	A	B	A	A	B	B	B	A	A	A	A	A	B	A	B	A	B	A	B	B	A	B	A	A	-	-	A	B	B	B	A	A	A	A	B	B	B	B	B	A	A	B
AWBMA34	other	1H	70.2719	B	-	B	A	A	B	A	A	B	B	B	A	A	A	A	A	B	A	B	A	B	A	B	B	A	B	-	-	-	-	A	-	B	B	A	A	A	A	-	B	B	B	-	A	A	-
PSR121	other	1H	70.2719	B	A	B	A	A	B	A	A	B	B	B	A	A	A	A	A	-	A	B	A	B	A	B	B	A	B	A	A	-	-	A	B	B	B	A	A	A	A	B	B	B	B	B	A	A	B
bPb-8107	DArT	1H	70.2719	B	A	B	A	A	B	A	A	B	B	-	A	A	A	A	A	B	A	B	A	B	A	B	-	A	B	A	A	A	-	A	B	B	B	A	A	A	-	B	B	-	B	B	A	A	B
HvUXS2	other	1H	71.805	B	A	B	A	A	B	A	A	B	B	B	A	A	A	A	A	B	A	-	A	B	A	B	B	A	B	A	A	-	-	A	B	B	B	A	A	B	A	B	B	B	B	B	A	A	B
BCD454	other	1H	72.929	-	A	B	A	A	B	A	A	B	B	B	A	A	A	-	A	B	A	B	A	B	A	-	B	A	B	A	A	-	-	A	B	B	B	A	A	B	A	B	B	B	B	B	A	A	B
CDO473	other	1H	72.929	B	-	B	A	A	B	A	A	B	B	B	A	A	A	-	A	B	A	B	A	B	A	-	B	A	-	A	A	-	-	A	B	B	B	-	-	B	A	B	B	-	B	B	-	A	B
AWWM3	other	1H	72.929	B	-	B	A	A	B	-	A	-	B	B	A	A	A	A	A	B	A	B	A	B	A	-	B	A	B	A	-	-	-	A	B	-	B	-	A	B	A	B	B	B	B	B	A	A	B
bPb-1133	DArT	1H	72.929	B	A	B	A	A	B	A	A	B	B	B	A	A	A	A	-	B	A	B	-	B	A	B	B	A	B	A	A	A	B	A	B	B	B	A	A	B	A	B	B	B	B	B	A	A	B
bPb-8183	DArT	1H	72.929	B	A	B	A	A	B	A	A	B	B	B	A	A	A	A	-	B	A	B	A	B	A	B	B	A	B	A	A	A	B	A	B	B	B	A	A	B	A	B	B	B	B	B	A	A	B
bPb-5877b	DArT	1H	76.7838	B	A	B	A	A	B	A	A	B	B	-	A	A	A	A	A	B	A	B	A	B	A	B	B	A	B	A	A	A	-	A	B	B	A	A	A	B	A	B	B	B	B	B	A	A	B
bPb-3389	DArT	1H	76.7838	B	A	B	A	A	B	A	A	B	B	B	A	A	A	A	A	B	A	B	A	B	A	B	B	A	B	A	A	A	B	A	B	B	A	A	A	B	A	B	B	B	B	B	A	A	B
bPb-5339	DArT	1H	76.7838	B	A	B	A	A	B	A	A	B	B	B	A	A	A	A	A	B	A	B	A	B	A	B	B	A	B	A	A	A	-	A	B	B	A	A	A	B	A	B	B	B	B	B	A	A	B
Bmac32	other	1H	77.566	B	A	B	A	A	B	A	A	B	B	B	A	A	A	A	A	B	A	B	A	B	A	B	B	A	B	A	A	-	-	A	B	B	A	A	A	B	A	B	B	B	B	B	A	A	B
bPb-1541	DArT	1H	82.1462	B	A	B	A	A	B	A	A	B	B	A	A	A	A	A	A	B	A	B	A	B	A	B	B	A	B	A	A	A	-	B	B	B	A	A	B	B	A	B	B	B	B	B	A	A	B
bPb-7949	DArT	1H	82.1462	B	A	B	A	A	B	A	A	B	B	A	A	A	A	A	A	B	A	-	A	B	A	B	B	A	B	A	A	A	B	B	B	B	A	A	B	B	A	B	B	B	B	B	A	A	B
WG184	other	1H	87.1105	B	A	B	A	-	B	B	A	B	-	A	A	-	-	-	A	B	A	B	A	B	A	B	B	A	B	-	A	-	-	B	B	-	A	A	B	B	A	B	B	B	B	B	-	A	B
bPb-4898	DArT	1H	94.9039	B	A	A	A	A	B	B	A	B	B	A	B	A	A	A	A	B	A	B	A	B	A	B	B	A	B	B	A	B	-	B	B	-	A	B	B	B	A	B	A	B	B	B	B	A	B
bPb-6901	DArT	1H	94.9039	B	A	A	A	A	B	B	A	B	B	A	B	A	A	A	A	B	A	B	A	B	A	B	B	A	B	B	A	B	-	B	B	B	A	B	B	B	A	B	A	B	B	B	B	A	B
bPb-6911	DArT	1H	94.9039	B	A	A	A	A	B	B	A	-	-	-	-	A	A	A	A	B	A	B	A	B	A	B	B	A	B	B	A	B	B	B	B	B	A	B	B	B	A	B	A	B	B	B	B	A	B
bPb-5249	DArT	1H	94.9039	B	A	A	A	A	B	B	A	B	B	A	B	A	A	A	A	B	A	B	A	B	A	B	B	A	B	B	A	B	B	B	B	B	A	B	B	B	A	B	A	B	B	B	B	A	B
bPb-9121	DArT	1H	94.9039	B	A	A	A	A	B	B	A	B	B	A	B	A	A	A	A	B	A	B	A	B	A	B	B	A	B	B	A	B	B	B	B	B	A	B	B	B	A	B	A	B	B	B	B	A	B
bPb-1213	DArT	1H	95.0152	B	A	A	A	A	B	B	A	-	B	A	B	A	A	A	A	B	A	B	A	-	A	B	B	A	B	B	A	B	B	B	B	B	A	B	B	B	A	B	A	B	B	B	B	A	B
bPb-1366	DArT	1H	95.0816	B	A	A	A	A	B	B	A	B	B	A	B	A	A	A	A	B	A	B	A	B	A	B	-	A	B	B	A	B	B	B	B	B	A	B	B	B	A	B	A	B	B	B	B	A	B
ABC152F	other	1H	97.9362	B	A	A	A	A	B	B	A	B	B	A	B	A	A	A	A	B	A	B	A	B	A	B	B	A	B	B	A	-	-	B	A	B	A	B	B	B	A	B	A	B	B	B	B	A	-
bPb-7524	DArT	1H	101.502	B	A	A	A	A	-	-	A	B	B	A	B	A	A	A	A	B	A	-	-	-	A	B	A	A	B	B	A	B	B	B	A	B	A	B	B	B	A	B	A	B	B	A	B	A	B
PSR162	other	1H	104.854	B	A	A	A	A	B	B	A	B	B	A	B	A	A	A	A	B	A	B	B	B	A	B	A	A	B	B	A	-	-	B	A	A	A	B	B	B	A	B	A	B	B	A	B	A	B
HvCSLC1	other	1H	107.51	B	A	A	A	A	B	B	A	B	B	A	B	A	A	A	A	B	A	B	B	B	A	B	A	A	B	B	A	-	-	B	A	A	A	B	B	B	A	B	A	B	B	A	B	A	A
ABC257	other	1H	112.006	B	A	A	A	A	B	B	A	B	B	A	B	A	A	A	A	B	A	B	B	B	A	B	A	A	B	B	A	-	-	B	A	A	A	B	B	B	A	B	A	B	B	A	B	A	A
bPb-2063	DArT	1H	115.966	B	A	A	A	A	B	B	A	-	B	-	B	A	-	-	A	B	A	B	B	B	A	B	A	A	B	B	A	A	A	A	A	A	-	B	B	B	-	B	A	B	B	A	B	A	A
bPb-5014	DArT	1H	116.457	B	A	A	A	A	B	B	A	B	B	A	-	A	-	A	A	B	A	B	B	B	A	B	A	A	B	B	A	A	A	A	A	A	A	B	B	B	-	B	A	B	B	A	B	A	A
BCD265c	other	1H	116.458	B	A	A	A	A	B	B	A	B	B	A	B	A	A	A	A	B	A	B	B	B	A	B	A	A	-	-	-	-	-	A	-	A	A	B	B	B	A	-	A	B	B	-	B	A	A
BCD808a	other	1H	116.458	B	A	A	A	A	B	B	A	B	B	A	B	A	A	A	A	B	A	B	B	B	A	B	A	A	B	B	A	-	-	A	A	A	A	B	B	B	A	B	A	B	B	A	B	A	A
CDO669b	other	1H	116.458	B	A	A	A	A	B	B	A	B	B	A	B	A	A	A	A	B	A	B	B	B	A	B	A	A	B	B	A	-	-	A	A	A	A	B	B	B	A	B	A	B	B	A	B	A	A
bPb-5198	DArT	1H	116.458	B	A	A	A	A	B	B	A	-	B	A	-	A	-	A	A	B	A	B	B	B	A	B	A	A	B	B	A	A	A	A	A	A	A	B	B	B	A	B	A	B	B	A	B	A	A
bPb-8453	DArT	1H	117.946	B	B	A	A	A	B	B	A	B	B	A	B	A	A	A	A	B	A	B	B	B	A	B	A	A	B	B	A	A	A	A	A	A	A	B	B	B	A	B	A	B	A	A	B	A	A
BCD304	other	1H	118.953	B	B	A	A	A	B	B	A	B	B	A	B	A	A	A	A	B	A	B	B	B	A	B	A	A	B	B	A	-	-	A	A	A	A	B	B	B	A	B	A	B	A	A	B	A	A
bPb-0617	DArT	1H	118.953	B	B	A	A	A	B	B	A	B	B	A	B	A	A	A	A	B	A	-	B	B	A	B	A	A	-	B	A	A	A	A	A	A	A	B	-	B	A	B	A	-	A	A	B	A	A
bPb-8935	DArT	1H	118.953	B	B	A	A	A	B	B	A	B	B	A	B	A	A	A	A	B	A	B	B	B	A	B	A	A	B	B	A	A	A	A	A	A	A	B	B	B	A	B	A	B	A	A	B	A	A
X7SGLOB	other	1H	119.809	B	-	A	A	A	B	-	A	B	B	A	-	A	A	A	A	B	A	-	B	B	A	B	A	A	A	-	-	-	-	A	-	A	A	B	B	B	A	-	A	B	A	-	B	A	A
bPb-2565	DArT	1H	126.954	B	B	A	A	A	B	B	A	B	-	A	A	A	A	A	A	B	A	B	B	B	A	B	A	A	B	B	A	A	A	A	A	A	A	B	B	B	A	B	A	-	A	A	B	A	A
AWBMA4	other	1H	133.965	B	-	A	A	A	B	-	A	A	B	A	A	A	B	A	A	B	A	B	B	A	A	-	A	A	B	B	-	-	-	A	A	A	A	-	B	B	B	B	A	B	A	A	B	A	A
ABC261	other	1H	133.965	B	B	A	A	A	B	B	A	A	B	A	A	A	B	A	A	B	A	B	B	A	A	B	A	A	B	B	A	-	-	A	A	A	A	B	B	-	B	-	A	B	-	A	B	A	A
bPb-0395	DArT	1H	141.286	A	B	B	A	-	B	A	A	A	B	B	A	A	B	A	A	B	A	A	B	A	A	B	A	A	B	A	A	A	A	A	A	A	A	A	B	B	B	B	A	B	A	A	B	A	B
ABG373	other	1H	144.192	A	-	B	A	A	B	A	A	A	B	B	A	A	B	A	A	B	A	A	B	A	A	B	A	A	-	-	-	-	-	A	-	A	A	A	B	B	B	-	A	B	A	-	B	A	B
bPb-0699	DArT	1H	144.192	A	B	B	A	-	B	A	A	A	B	B	A	A	B	A	A	B	A	A	B	A	A	B	A	A	B	A	A	A	A	A	A	A	A	A	B	B	B	B	A	B	A	A	B	A	B
bPb-5550	DArT	1H	147.249	A	B	B	A	A	B	A	A	A	B	B	A	A	B	A	A	B	A	A	B	A	A	B	A	A	B	A	A	A	A	B	A	A	A	A	B	B	B	B	A	B	A	A	B	A	B
bPb-7151	DArT	2H	1.78733	B	A	B	B	A	A	A	B	A	B	A	B	B	A	B	A	B	A	A	A	B	A	A	A	A	A	A	A	B	B	A	B	A	B	A	B	B	B	A	B	A	B	A	B	A	B
bPb-8959	DArT	2H	3.60413	B	A	B	-	A	A	A	B	A	B	A	B	B	A	-	A	B	A	A	A	B	A	A	A	A	A	A	A	B	-	A	-	A	-	A	B	-	B	A	B	A	-	A	B	A	-
bPb-5191	DArT	2H	5.02763	B	A	B	B	A	A	A	B	A	B	A	B	B	A	B	A	B	A	A	A	B	A	A	A	A	A	A	A	B	B	A	B	A	B	A	B	B	B	A	B	A	B	A	B	A	B
bPb-7057	DArT	2H	5.75013	B	A	B	B	A	A	A	B	A	B	A	B	A	-	B	A	B	A	A	A	B	A	A	A	A	A	A	A	-	B	A	B	A	B	A	B	B	B	A	B	A	B	A	B	A	B
ABG312	other	2H	6.53072	B	A	B	B	A	A	A	B	A	B	A	B	B	A	B	A	B	A	A	A	B	A	A	A	A	A	A	A	-	-	A	B	-	B	A	B	B	B	A	B	A	B	A	A	A	B
AWBMA28	other	2H	6.53072	B	A	B	B	A	A	A	B	A	B	A	B	-	A	B	-	B	A	A	A	B	A	A	A	A	A	A	A	-	-	A	B	A	B	A	B	B	B	A	B	A	B	A	A	A	B
Bmac134a	other	2H	10.4414	B	A	B	B	A	A	A	B	A	B	A	B	A	A	B	A	B	A	A	A	B	-	A	-	A	A	-	A	-	-	-	B	A	B	-	B	B	B	A	B	A	-	A	A	A	B
bPb-5900	DArT	2H	13.9375	B	A	B	B	A	A	A	B	A	B	A	B	A	B	B	A	B	A	A	A	A	A	A	A	A	A	A	A	-	B	A	B	A	B	A	B	B	B	A	B	A	B	A	A	A	B
bPb-7969	DArT	2H	13.9375	-	-	-	-	A	A	A	-	A	-	-	-	A	B	B	A	B	A	A	A	A	A	A	A	A	A	A	A	-	B	A	B	A	-	A	B	B	B	A	B	A	B	A	A	A	B
bPb-2086	DArT	2H	14.4031	B	A	B	B	-	A	A	B	A	B	A	B	A	-	B	A	B	A	-	A	A	A	A	A	A	A	A	A	B	B	A	B	A	-	A	B	B	B	A	B	A	B	A	A	A	B
BCD175	other	2H	17.6997	B	A	B	B	A	A	A	B	A	B	B	B	-	B	B	-	B	A	A	-	A	A	A	A	A	A	A	A	-	-	A	B	A	B	A	B	B	B	A	B	A	B	-	A	A	B
WG516	other	2H	21.9001	B	-	B	B	A	A	A	B	A	B	B	B	A	B	B	A	B	A	A	A	A	A	A	A	A	-	-	-	-	-	A	-	A	B	A	B	B	B	-	B	A	B	-	A	A	B
bPb-5188	DArT	2H	21.9001	B	A	B	B	A	A	A	B	A	B	B	B	A	B	B	A	B	A	A	A	A	A	A	A	A	A	B	A	B	-	A	B	A	B	A	B	B	B	A	B	A	B	A	A	A	B
bPb-0003	DArT	2H	25.7336	B	A	B	B	A	A	A	B	A	B	B	B	A	B	B	-	B	A	A	A	A	A	A	A	A	A	B	A	B	B	A	B	A	B	A	B	B	B	A	B	A	B	-	A	A	B
bPb-8399	DArT	2H	25.7336	B	A	B	B	A	A	A	B	-	B	B	B	A	B	B	A	B	A	A	A	A	A	A	A	A	A	B	-	B	B	-	B	A	B	A	B	B	B	A	B	-	B	A	A	A	B
bPb-9220	DArT	2H	26.2358	B	-	B	B	A	-	-	B	-	B	B	B	-	B	B	A	B	A	A	A	-	-	A	-	A	A	B	A	B	B	A	B	A	B	A	B	A	B	A	B	-	-	A	A	A	B
bPb-5444	DArT	2H	26.2358	B	A	B	B	A	A	A	B	-	B	B	B	-	B	B	A	B	A	A	A	A	A	A	-	A	A	B	A	B	B	A	B	A	B	A	B	A	B	A	B	A	B	A	A	A	B
bPb-8292	DArT	2H	27.0693	B	A	B	B	A	A	A	B	A	B	B	B	-	B	B	-	B	A	A	A	A	A	A	A	A	A	B	A	B	B	A	B	-	B	A	-	A	B	A	B	A	B	A	A	A	B
bPb-3050	DArT	2H	30.2382	B	A	B	B	A	A	A	B	A	B	B	B	A	-	B	A	B	A	A	A	A	A	B	A	A	A	B	A	B	B	A	B	A	B	A	B	A	B	A	B	A	-	A	A	A	A
bPb-6963	DArT	2H	30.2382	B	A	B	B	A	A	A	B	A	B	B	B	A	-	B	A	B	A	A	A	A	A	B	A	A	A	B	A	B	B	A	B	A	B	A	B	A	B	A	B	A	B	A	A	A	A
PSR108	other	2H	36.9411	B	-	A	B	A	A	A	B	A	B	B	A	A	B	B	A	B	A	A	A	A	A	B	A	A	A	B	A	-	-	A	-	-	B	A	B	A	B	-	B	A	B	A	A	A	A
BCD221a	other	2H	38.3491	B	-	A	B	A	A	-	B	B	B	B	A	A	B	B	A	B	A	A	A	A	A	-	A	A	A	B	A	-	-	A	B	A	B	-	B	A	B	A	B	A	B	A	A	A	A
bPb-7229	DArT	2H	38.9744	B	A	A	B	A	A	B	B	B	B	B	A	A	B	B	A	B	A	A	A	-	A	B	A	A	A	B	A	B	-	A	B	A	B	A	B	A	B	A	B	A	B	A	A	A	A
bPb-1212	DArT	2H	42.481	-	A	A	B	A	A	B	B	B	B	-	A	A	-	B	A	B	A	A	A	A	B	B	A	A	A	B	A	-	B	A	-	A	B	A	-	A	B	A	B	A	B	A	A	-	A
bPb-4261	DArT	2H	44.7851	B	A	A	B	A	A	B	B	B	B	B	A	A	B	B	A	B	A	A	A	A	B	B	A	A	A	B	A	B	B	A	B	A	B	A	B	A	B	A	B	A	B	A	A	A	A
bPb-9682	DArT	2H	44.7851	B	-	A	B	A	A	B	B	B	B	B	A	A	B	B	A	B	A	A	A	-	B	B	A	A	A	B	A	B	B	A	B	A	B	A	B	A	B	A	B	A	B	A	A	A	A
bPb-4877	DArT	2H	47.3832	B	A	A	B	A	A	B	B	B	B	B	A	A	B	B	A	B	A	A	A	A	B	B	A	A	A	B	A	B	B	-	B	A	B	A	B	A	B	A	B	-	B	A	A	A	A
bPb-2501	DArT	2H	47.3832	B	A	A	B	A	-	B	B	B	B	B	A	A	B	B	A	B	A	A	A	A	B	B	A	A	A	B	A	B	B	A	B	-	B	A	B	A	B	A	B	A	B	A	A	A	A
bPb-3190	DArT	2H	47.3832	B	A	A	B	A	A	B	B	B	-	B	A	A	B	B	A	B	A	A	A	A	B	B	A	A	A	B	A	B	B	A	B	A	B	A	B	A	B	A	B	A	B	A	A	A	A
bPb-7906	DArT	2H	47.3832	B	A	A	B	A	A	B	B	B	B	B	A	A	B	B	A	B	A	A	A	A	B	B	A	A	A	B	A	B	B	A	B	A	B	A	B	A	B	A	B	A	B	A	A	A	A
bPb-5629	DArT	2H	49.0349	B	A	A	B	A	A	B	B	B	B	B	-	A	B	B	A	B	A	A	A	A	B	B	A	A	A	B	A	B	B	-	B	A	B	B	B	-	B	A	B	-	B	A	A	A	A
bPb-7299	DArT	2H	53.8435	B	A	A	B	A	A	B	A	B	B	-	A	A	B	-	A	B	A	A	A	A	B	B	A	A	A	B	A	B	B	A	-	A	B	B	-	A	-	A	B	A	B	A	A	A	A
HvUXS3	other	2H	55.5987	B	A	A	B	A	A	B	A	B	B	B	A	A	B	B	A	B	A	A	A	A	B	B	A	A	A	B	A	-	-	A	B	A	B	B	B	A	B	A	B	A	B	A	A	B	A
bPb-6835	DArT	2H	56.0243	B	A	A	B	A	A	B	A	B	B	B	A	A	B	B	-	B	A	A	A	A	B	B	A	A	A	B	A	B	B	A	B	A	-	B	B	A	B	A	B	A	B	A	A	B	A
GBM1115	other	2H	58.7982	-	A	-	B	A	A	B	A	B	B	B	A	A	B	B	A	B	A	A	A	A	B	B	A	A	A	B	A	-	-	A	B	A	B	B	B	A	B	A	B	A	B	A	A	B	A
AWBMA27	other	2H	66.7217	B	B	A	A	A	A	A	A	A	A	A	A	A	B	B	-	-	A	A	A	A	B	B	B	A	A	B	A	-	-	B	B	A	B	B	B	A	A	A	B	A	B	A	A	B	A
bPb-0220	DArT	2H	68.1409	B	B	A	A	A	A	A	A	A	A	-	A	A	B	B	A	B	A	A	A	A	B	B	B	A	A	A	A	A	B	B	B	A	B	B	B	A	A	A	B	-	B	A	A	B	A
AWBMA14	other	2H	70.028	B	B	A	A	A	A	A	A	A	A	A	B	A	B	B	A	B	A	A	A	A	B	B	B	A	A	A	A	-	-	B	B	A	B	B	B	A	A	A	B	A	B	A	A	B	A
AWBMA33	other	2H	70.028	B	B	A	A	A	A	A	A	A	A	A	B	A	-	B	-	B	A	A	A	A	-	B	B	A	A	A	A	-	-	B	-	A	B	B	B	A	A	A	-	A	B	A	A	B	A
PSR126	other	2H	70.028	B	-	A	A	A	A	A	A	A	A	A	B	A	B	B	A	B	A	-	A	A	B	B	B	A	-	-	-	-	-	B	-	A	B	B	B	A	A	-	B	A	B	-	A	B	A
bPb-1072	DArT	2H	70.028	B	B	A	A	A	A	A	A	A	A	A	B	A	B	B	A	B	A	A	A	A	B	B	B	A	A	A	A	A	A	B	B	A	B	B	B	A	A	A	B	-	B	A	A	B	A
bPb-1628	DArT	2H	70.028	B	B	A	-	A	A	A	A	A	A	A	B	A	-	B	A	B	A	A	A	A	B	B	B	A	A	A	A	A	A	B	B	A	-	B	B	A	A	A	B	A	B	A	A	B	A
bPb-5087	DArT	2H	70.028	B	B	A	A	A	A	A	A	A	A	A	B	A	B	B	A	B	A	A	A	A	B	B	B	A	A	A	A	A	A	B	B	A	B	B	-	A	A	A	B	A	-	A	A	B	A
bPb-6970	DArT	2H	70.028	B	B	A	-	A	A	A	A	-	A	A	B	A	B	B	A	B	A	A	A	A	B	B	B	A	A	A	A	A	A	B	B	A	B	B	B	A	A	A	B	A	B	A	A	B	A
ABC309	other	2H	71.2153	B	-	A	A	A	A	A	A	A	A	A	B	A	B	B	A	B	A	-	A	A	B	B	B	A	-	-	-	-	-	B	-	A	B	B	B	A	A	-	B	A	B	-	A	B	A
ABC468	other	2H	71.2153	B	-	A	A	A	A	A	A	A	A	A	B	A	B	B	A	-	A	A	A	A	B	B	B	A	A	A	A	-	-	B	B	A	B	-	B	A	-	A	B	A	B	A	A	B	A
CDO474a	other	2H	71.2153	B	-	A	A	A	A	A	A	A	A	A	B	A	B	B	A	B	A	A	A	A	B	B	B	A	A	A	A	-	-	B	-	A	B	B	B	A	A	-	B	A	B	A	A	B	A
HvHOTRI	other	2H	71.2153	B	A	A	A	A	A	A	A	A	A	A	B	A	B	B	A	B	A	A	A	A	B	B	B	A	A	A	A	-	-	B	B	A	B	B	B	A	A	A	B	A	B	A	A	B	A
bPb-8779	DArT	2H	77.4104	B	B	A	A	A	A	-	A	-	-	-	B	A	B	B	A	B	A	A	A	A	B	B	B	A	A	A	-	A	-	B	B	A	B	B	B	A	A	A	B	A	B	A	A	B	A
CDO370	other	2H	77.4104	B	B	A	A	A	A	-	A	A	A	A	B	A	B	B	A	B	A	A	A	A	B	B	B	A	A	A	A	-	-	B	B	A	B	B	B	A	A	A	B	A	B	A	A	B	A
GBM1232	other	2H	77.4104	-	B	-	A	A	A	A	A	A	A	A	B	A	B	B	A	B	A	A	A	A	B	B	B	A	A	A	A	-	-	B	B	A	B	B	B	A	A	A	B	A	B	A	A	B	A
GBMS160	other	2H	77.4104	B	B	-	A	A	A	A	A	A	A	A	-	A	B	B	A	B	A	A	A	A	B	B	B	A	A	A	A	-	-	B	B	A	B	B	B	A	A	A	B	A	B	A	A	B	A
WG222d	other	2H	77.4104	B	B	A	A	A	A	A	A	A	A	A	B	A	B	B	A	B	A	A	A	A	B	B	B	A	A	A	A	-	-	B	B	A	B	B	B	A	A	A	B	A	B	A	A	B	A
WG222e	other	2H	77.4104	B	B	A	A	A	A	A	A	A	A	A	B	A	B	B	A	B	A	A	A	A	B	B	B	A	A	A	-	-	-	B	B	A	B	-	B	A	A	A	B	A	B	A	A	B	A
WG789A	other	2H	77.4104	B	-	A	A	A	A	A	A	A	A	A	B	A	B	B	A	B	A	A	A	A	B	B	B	A	A	A	A	-	-	B	-	A	B	B	B	A	A	-	B	A	B	A	A	B	A
WG996	other	2H	77.4104	B	-	A	A	A	A	-	A	A	A	A	B	A	B	B	A	B	A	A	A	A	B	B	B	A	A	A	A	-	-	B	-	A	B	B	B	A	A	-	B	A	B	A	A	B	A
Bmac93	other	2H	77.4104	B	B	A	A	A	A	A	A	-	A	A	B	A	B	B	A	B	A	A	A	A	B	B	B	A	A	A	A	-	-	B	B	A	B	B	B	A	A	A	B	A	B	A	A	B	A
bPb-6088	DArT	2H	81.7001	B	B	A	A	A	A	A	A	A	A	-	B	-	B	B	-	A	A	A	A	-	B	B	B	A	A	A	A	A	A	B	B	A	B	B	B	B	A	A	B	A	B	A	A	B	A
bPb-9754	DArT	2H	82.7716	B	B	A	A	A	A	A	A	A	A	A	B	A	B	B	A	A	A	A	-	-	B	B	B	A	A	A	A	A	A	B	B	-	B	B	B	B	A	A	B	A	B	A	A	B	A
CDO366	other	2H	83.9517	B	-	A	A	A	A	A	A	A	A	A	B	A	B	B	A	A	A	A	A	A	B	B	B	A	A	A	-	-	-	B	B	A	B	B	B	B	A	A	B	A	B	A	A	B	A
Bmag378	other	2H	83.9517	B	-	A	A	A	A	A	A	A	A	A	B	A	B	B	A	A	A	A	A	A	B	B	-	A	A	A	A	-	-	B	-	A	B	-	B	B	A	A	B	A	B	A	A	B	A
Bmag381	other	2H	84.8245	B	B	A	A	A	A	A	A	A	A	A	-	A	-	B	A	A	A	A	A	A	B	B	B	A	A	A	A	-	-	B	B	A	B	B	B	B	A	A	B	A	B	A	A	B	A
CDO588	other	2H	84.8245	B	B	A	A	A	A	-	A	A	A	A	A	A	B	B	A	A	A	A	A	A	B	B	B	A	-	-	-	-	-	B	-	A	B	B	B	B	A	-	B	A	B	-	A	B	A
CDO474b	other	2H	86.4116	B	-	A	A	A	A	A	A	A	A	A	A	A	B	B	A	A	A	A	A	A	B	B	A	A	A	A	A	-	-	B	-	A	B	B	B	B	A	-	B	A	B	A	A	B	A
WG180	other	2H	86.4116	B	B	A	A	A	A	A	A	A	A	A	A	A	B	B	A	A	A	A	A	A	B	B	A	A	A	A	A	-	-	B	A	A	B	B	B	B	A	A	B	A	B	A	A	B	A
bPb-0827	DArT	2H	86.4116	B	B	A	A	A	A	A	A	A	A	A	A	A	B	B	A	A	A	A	A	A	B	B	A	A	A	A	A	A	B	B	A	A	B	B	B	B	A	A	B	A	B	A	A	B	A
Vrs1	other	2H	92.5718	B	B	A	A	A	A	A	A	A	A	A	A	A	B	B	A	A	A	A	A	A	B	B	A	A	A	A	A	-	-	B	A	A	B	B	B	B	A	-	B	A	B	A	A	B	B
bPb-8143	DArT	2H	98.213	B	B	A	A	A	A	B	A	A	A	A	A	A	A	-	A	A	A	A	A	A	B	B	A	A	A	A	-	A	B	B	A	A	-	B	A	B	A	A	B	A	B	A	A	B	B
ksuF15	other	2H	98.213	B	-	A	A	A	A	-	A	A	A	A	A	A	A	B	A	A	A	A	A	A	B	B	A	A	A	-	-	-	-	B	A	A	B	B	A	B	A	-	B	A	B	-	A	B	B
ksuF2	other	2H	98.213	B	B	A	A	A	A	B	A	A	-	A	A	A	A	B	A	A	A	A	A	A	B	B	A	A	A	A	B	-	-	B	A	A	B	B	A	B	A	A	B	A	-	A	A	B	B
bPb-1179	DArT	2H	98.213	B	-	A	A	A	A	B	A	A	A	A	A	A	A	B	A	A	A	A	A	A	B	B	A	A	A	A	B	A	B	B	A	A	B	B	A	B	A	A	B	A	B	A	A	B	B
bPb-3769	DArT	2H	99.3954	B	-	A	A	A	A	B	A	A	A	A	A	A	A	B	A	A	B	A	B	A	B	B	A	A	A	A	B	A	B	B	A	A	B	B	A	B	A	A	B	A	B	A	A	B	B
EBmatc39	other	2H	99.8626	B	A	A	A	A	A	B	A	B	A	A	A	B	A	B	A	A	B	A	-	A	-	B	A	A	A	A	B	-	-	B	A	A	-	B	A	B	A	A	B	A	B	A	A	B	B
bPb-1926	DArT	2H	102.116	-	A	B	A	A	A	B	A	B	A	A	A	-	A	B	A	A	B	A	B	A	B	B	A	A	A	A	B	A	-	B	A	A	B	B	A	B	A	A	B	A	B	A	A	B	B
Ha2	other	2H	102.116	B	A	B	A	A	A	B	A	B	A	A	A	B	A	B	A	A	B	A	B	A	B	B	A	A	-	A	B	-	-	B	A	A	B	B	A	B	A	A	B	A	B	A	A	B	B
bPb-3563	DArT	2H	102.379	B	A	B	A	A	A	B	A	-	A	A	A	B	A	-	A	A	B	A	B	A	-	B	A	A	A	A	-	A	B	B	A	A	B	B	A	B	A	A	B	A	B	A	A	B	B
bPb-6194	DArT	2H	102.379	-	A	B	A	A	A	B	A	-	A	A	A	B	A	B	A	A	B	A	B	A	B	B	A	A	A	A	B	A	B	B	A	A	B	B	A	B	A	A	B	A	B	A	A	B	B
AWBMA21	other	2H	105.459	B	A	B	A	A	A	B	A	B	A	A	A	B	A	B	A	A	B	A	B	B	B	B	A	A	-	-	-	-	-	B	-	A	B	B	A	B	A	-	B	A	B	-	A	B	B
cMWG694	other	2H	105.459	B	A	B	A	A	A	B	A	B	A	A	A	B	A	B	A	A	B	A	B	B	B	B	A	A	A	A	B	-	-	B	A	-	B	B	A	B	A	A	B	A	B	A	A	B	B
S120	other	2H	105.459	B	A	B	A	A	A	B	A	B	-	A	A	B	A	B	A	A	B	A	-	B	B	B	A	A	-	A	B	-	-	B	A	A	B	B	A	B	A	A	B	A	B	A	A	B	B
GBM1208	other	2H	109.362	B	A	-	A	A	A	B	A	-	A	A	A	B	A	B	A	A	B	A	B	B	B	B	B	A	A	A	B	-	-	B	A	A	B	B	A	B	A	A	B	B	B	A	A	B	B
bPb-6822	DArT	2H	114.399	B	A	B	-	-	-	B	A	B	-	-	-	B	A	A	A	A	B	A	B	B	B	B	B	A	A	A	B	A	B	B	A	A	B	B	A	B	A	A	B	B	B	A	A	B	B
bPb-2481	DArT	2H	114.399	B	A	B	A	-	B	B	A	B	A	A	A	B	-	A	A	A	B	A	B	B	B	B	B	A	A	A	B	A	B	B	A	A	B	B	A	B	A	A	B	B	B	A	A	B	B
bPb-3870	DArT	2H	114.612	B	A	B	A	-	B	B	A	B	A	-	A	B	A	A	A	A	B	A	B	B	B	B	B	A	A	A	B	A	B	B	A	A	B	B	A	B	A	A	B	B	B	A	A	B	B
ksuD22	other	2H	119.896	B	-	B	A	A	B	B	A	B	A	A	A	B	A	A	A	A	B	-	B	B	B	B	B	A	-	-	-	-	-	B	-	A	B	B	A	B	A	-	B	B	A	-	A	B	B
bPb-2680	DArT	2H	119.897	B	A	B	A	A	B	B	A	B	A	B	A	B	A	A	A	A	B	A	B	B	B	B	B	-	A	-	B	A	B	B	A	A	B	B	A	B	A	A	B	B	A	A	A	B	B
bPb-4184	DArT	2H	119.897	B	A	B	A	A	B	B	A	B	A	B	A	B	A	A	A	A	B	A	B	B	B	B	B	A	A	A	B	A	-	B	A	A	B	B	A	B	A	A	B	B	A	A	A	B	B
bPb-9258	DArT	2H	119.897	B	A	B	A	A	B	B	A	B	A	B	A	B	-	A	A	A	B	A	B	B	B	B	B	A	A	A	B	A	B	B	A	A	B	B	A	B	A	A	B	B	A	A	A	B	B
CDO665	other	2H	125.058	B	-	B	A	A	B	-	A	B	A	B	A	B	A	-	A	A	B	A	B	B	B	B	B	A	-	-	-	-	-	B	-	B	B	B	A	B	A	-	B	B	A	-	A	B	B
bPb-6688	DArT	2H	125.059	B	A	B	A	A	-	B	A	B	-	B	A	B	A	A	A	A	B	A	-	-	B	B	B	A	A	A	B	A	B	B	A	B	B	B	A	B	-	B	B	B	A	A	-	B	B
bPb-7124	DArT	2H	129.097	B	A	B	A	-	B	B	A	B	A	B	A	-	-	A	A	A	B	B	-	B	-	B	-	A	A	A	B	A	B	-	A	B	B	B	A	B	A	B	B	-	A	A	A	B	B
bPb-3925	DArT	2H	131.487	B	A	B	A	A	B	-	A	-	A	-	A	B	A	A	A	A	B	B	-	-	-	B	-	A	A	A	B	A	B	B	A	B	B	B	A	B	A	B	B	B	A	A	A	B	B
bPb-1103	DArT	2H	131.487	B	A	B	-	A	B	B	A	B	A	-	A	B	A	A	A	A	B	B	B	B	B	B	B	A	A	A	B	A	-	B	A	B	B	B	-	B	A	B	B	B	A	A	A	B	B
bPb-8302	DArT	2H	131.487	B	A	B	A	A	B	B	A	B	A	B	A	-	A	A	A	A	B	B	B	B	B	B	B	A	A	A	B	A	B	B	A	B	B	B	A	B	A	B	B	B	A	A	A	B	B
BCD266	other	2H	139.035	B	A	A	A	A	B	B	A	B	A	B	A	B	A	A	A	A	B	B	A	B	B	B	B	A	A	A	B	-	-	B	A	B	B	B	A	B	A	B	B	B	A	A	A	B	B
bPb-3334	DArT	2H	139.035	B	A	A	-	A	B	B	A	B	A	-	A	B	A	A	A	A	B	B	A	B	B	B	B	A	A	A	B	A	B	B	A	B	B	B	-	B	A	B	B	B	A	A	A	B	B
bPb-7816	DArT	2H	139.035	B	A	A	-	A	B	B	A	B	-	B	-	B	-	A	A	A	-	B	A	B	B	B	B	A	A	A	B	A	B	B	A	B	B	B	A	B	A	B	B	B	A	A	A	B	B
bPb-7890	DArT	2H	139.035	B	A	A	-	A	B	B	A	B	A	B	-	B	-	-	-	A	B	B	-	B	B	B	B	A	A	A	B	A	B	B	A	B	B	B	A	B	A	B	B	B	A	A	A	B	B
ABC157	other	2H	139.485	B	-	A	A	A	B	B	A	B	A	B	A	B	A	A	A	A	B	-	A	B	B	B	B	A	-	-	-	-	-	B	-	B	-	B	A	B	A	-	B	B	A	-	A	B	B
bPb-0659	DArT	2H	139.485	B	A	A	-	-	B	B	A	B	A	B	-	B	A	A	A	A	B	B	A	B	B	B	B	A	A	A	B	A	B	B	A	B	B	B	A	B	A	B	B	B	A	A	A	B	B
bPb-4768	DArT	2H	139.569	B	A	A	A	A	B	B	A	B	A	B	A	B	A	A	A	A	B	B	A	B	B	B	B	A	A	A	B	A	B	B	A	B	B	B	A	B	A	B	B	B	A	-	A	B	B
bPb-4228	DArT	2H	139.751	B	A	A	A	A	B	B	A	B	A	-	A	B	A	A	A	A	B	B	A	B	B	B	B	A	A	A	B	A	B	B	A	B	B	B	A	B	A	B	B	B	A	A	A	B	B
bPb-1066	DArT	2H	139.751	B	A	A	A	A	B	B	A	B	A	B	A	B	A	A	A	A	B	B	A	B	B	B	B	A	A	A	B	A	B	B	A	B	B	B	A	B	A	B	B	B	A	A	A	B	B
bPb-4094	DArT	2H	139.751	B	A	A	A	A	B	B	A	B	A	B	A	B	A	A	A	A	B	B	A	B	B	B	B	A	A	A	B	A	B	B	A	B	B	B	A	B	A	B	B	B	A	A	A	B	B
bPb-6047	DArT	2H	139.751	B	A	A	A	A	B	B	A	B	A	B	A	B	A	A	A	A	B	B	A	B	B	B	B	A	A	A	B	A	B	B	A	B	B	B	A	B	A	B	B	B	A	A	A	B	B
bPb-1154	DArT	2H	139.913	B	A	A	A	A	B	B	A	B	-	B	A	B	A	A	A	A	B	B	-	B	B	B	B	A	A	A	B	A	-	B	A	-	B	B	A	B	A	B	B	-	A	A	A	B	B
bPb-0326	DArT	2H	139.913	B	A	A	A	A	B	B	A	B	A	-	A	B	A	A	A	A	B	B	A	B	B	B	B	A	A	A	B	A	B	B	A	B	B	B	A	B	A	B	B	B	A	A	A	B	B
bPb-0775	DArT	2H	140.871	B	A	A	A	A	B	B	A	B	A	-	A	B	A	A	A	A	B	B	A	B	B	B	B	A	A	A	B	A	-	B	A	B	B	B	A	B	A	B	B	B	A	A	A	B	B
ABC165	other	2H	145.951	B	A	A	A	A	B	B	A	B	A	B	A	B	A	A	A	A	B	B	A	B	B	B	B	A	-	-	-	-	-	A	-	B	B	A	A	B	A	-	B	B	A	-	A	B	B
bPb-2244	DArT	2H	145.951	B	A	A	A	A	B	B	A	B	A	B	A	B	A	A	A	A	B	B	A	B	B	B	B	A	A	A	B	A	B	A	A	B	B	A	A	B	A	B	B	B	A	A	A	B	B
bPb-9199	DArT	2H	145.951	B	A	A	A	A	B	B	A	B	A	B	A	B	A	A	A	A	B	B	A	B	B	B	B	A	A	A	B	A	B	A	A	B	B	A	A	B	A	B	B	B	A	A	A	B	B
ABC153	other	2H	146.342	B	A	A	A	A	B	B	A	B	A	B	A	B	A	A	A	A	B	B	A	B	B	B	B	A	-	-	-	-	-	A	-	B	B	A	A	B	A	-	B	B	A	-	A	B	B
bPb-2587	DArT	2H	146.342	B	A	A	A	A	B	B	A	B	A	B	A	B	A	A	A	A	B	B	A	B	B	B	B	A	A	A	B	A	B	A	A	B	B	A	A	B	A	B	B	B	A	A	A	B	B
bPb-5203	DArT	2H	146.342	B	A	A	A	A	B	B	A	B	A	B	A	B	A	A	A	A	B	B	A	B	B	B	B	A	A	A	B	A	B	A	A	B	B	A	A	B	A	B	B	B	A	A	A	B	B
bPb-7841	DArT	2H	146.636	B	A	A	A	A	B	B	A	B	A	-	A	B	A	A	A	A	B	B	A	B	B	B	B	A	A	A	B	A	B	A	A	B	B	A	A	B	A	B	B	B	A	A	A	B	B
ksuF41	other	2H	149.437	B	-	A	A	A	B	-	A	B	A	B	A	B	A	A	A	A	B	B	A	B	B	B	B	A	-	-	-	-	-	A	-	B	B	A	A	B	A	-	B	B	A	-	A	A	B
bPb-5460	DArT	2H	149.437	B	A	A	A	A	B	B	A	B	A	B	A	B	A	A	A	A	B	B	A	B	B	B	B	A	A	A	B	A	-	A	A	-	B	A	A	B	A	B	B	B	A	A	A	A	B
bPb-8255	DArT	2H	149.438	B	A	A	A	A	B	B	-	B	-	B	A	B	A	A	-	A	-	B	A	B	B	B	B	A	A	A	B	A	B	A	A	B	B	A	A	B	A	-	B	B	A	A	A	A	B
bPb-1593	DArT	2H	149.438	B	A	A	A	A	B	B	A	B	A	B	-	B	-	-	A	A	B	B	A	B	B	B	B	A	A	A	B	A	B	A	A	B	B	A	A	B	A	B	B	B	A	A	A	A	B
BCD292	other	2H	151.228	B	A	A	A	A	B	B	A	B	A	B	A	B	A	A	A	A	B	-	A	B	B	B	B	A	A	A	-	-	-	A	A	B	B	A	A	B	A	B	B	B	A	A	A	A	B
CDO678a	other	2H	153.959	B	-	A	A	A	B	B	A	B	A	B	A	B	B	A	A	A	B	B	A	B	B	B	B	A	A	A	B	-	-	A	-	B	B	A	A	B	A	-	B	B	A	A	A	A	B
CDO36	other	2H	154.995	B	-	A	A	A	B	B	A	B	A	B	A	B	B	A	A	A	B	-	A	B	B	B	B	A	-	-	-	-	-	A	-	B	B	A	A	B	A	-	B	B	A	-	A	A	B
bPb-1611	DArT	2H	155.555	B	A	A	A	A	B	B	A	B	A	B	A	B	B	B	A	A	B	B	A	B	B	B	B	A	A	A	B	-	B	A	A	B	B	A	A	B	A	B	B	B	A	A	A	A	B
bPb-8734	DArT	2H	156.447	-	A	A	A	A	-	B	A	-	A	-	A	B	-	B	A	A	B	B	A	B	-	B	-	A	A	A	-	A	B	A	A	B	-	A	A	B	A	B	B	B	A	A	A	A	B
bPb-6222	DArT	2H	156.448	B	A	A	A	A	B	B	A	B	A	B	A	B	B	B	A	A	B	B	A	B	B	B	B	A	A	A	B	A	B	A	A	B	B	A	A	B	A	B	B	B	A	A	A	A	B
bPb-6105	DArT	2H	156.748	-	A	A	A	A	-	-	A	-	A	-	A	B	-	B	A	A	B	A	A	-	-	-	-	A	A	A	-	A	B	A	A	B	-	A	A	B	A	B	B	-	A	A	A	A	B
bPb-4601	DArT	2H	156.997	B	A	A	A	-	B	B	A	B	-	B	A	B	B	B	A	A	B	B	A	B	B	B	B	-	A	A	B	A	B	A	A	B	B	A	A	B	A	B	B	B	A	A	A	A	B
bPb-4232	DArT	2H	156.998	B	A	A	A	A	B	B	A	B	A	B	A	B	B	B	A	A	B	B	A	B	B	B	B	A	A	A	B	A	-	A	A	B	B	A	A	B	A	B	B	B	A	A	A	A	B
BCD410	other	2H	157.127	B	-	A	A	A	B	B	A	B	A	B	A	B	B	B	A	A	B	-	A	B	B	B	B	A	-	-	-	-	-	A	-	B	B	A	A	B	A	-	B	B	A	-	A	A	B
bPb-1510	DArT	2H	157.127	B	A	A	A	A	B	B	A	B	A	B	A	B	B	B	A	A	B	B	A	B	B	B	B	A	A	A	B	A	B	A	A	B	B	A	A	B	A	B	B	B	A	A	A	A	B
bPb-3698	DArT	2H	157.127	B	A	A	A	A	-	-	A	-	A	-	A	B	B	B	A	A	B	B	A	-	-	B	-	A	A	A	B	A	B	A	A	B	B	A	A	B	A	B	B	B	A	A	A	A	B
bPb-7934	DArT	2H	157.127	B	A	A	A	A	B	B	A	B	A	-	A	B	B	B	A	A	B	B	A	B	B	B	B	A	A	A	B	A	-	A	A	B	B	A	A	B	A	B	B	B	A	A	A	A	B
bPb-8279	DArT	2H	157.127	B	A	A	A	A	B	B	A	B	A	-	A	B	B	B	A	A	B	B	A	B	B	B	B	A	A	A	B	A	-	-	-	B	B	A	-	B	A	B	B	B	A	A	A	A	B
bPb-1181	DArT	2H	157.127	B	A	A	A	A	B	-	A	B	A	-	A	B	B	B	A	A	B	B	A	B	B	B	B	A	A	A	B	A	B	A	A	B	B	A	A	B	A	B	B	B	A	A	A	A	B
WG645	other	2H	158.792	B	-	A	A	A	B	B	B	B	A	B	A	B	B	B	A	A	B	B	-	B	B	B	B	A	-	A	B	-	-	A	A	B	B	-	A	B	A	B	B	B	A	A	A	A	B
BCD339	other	2H	160.391	B	A	A	A	A	B	B	B	B	A	B	A	B	B	B	A	B	B	B	A	B	B	B	B	A	-	-	-	-	-	A	-	B	B	A	A	B	A	-	B	B	A	-	A	A	B
bPb-3102	DArT	2H	160.391	B	A	A	A	A	B	B	B	B	A	B	A	B	-	B	A	B	B	B	A	B	B	B	B	A	A	A	B	A	-	A	A	B	B	A	A	B	A	B	B	B	A	A	A	A	B
AWBMA17	other	2H	161.117	B	A	A	-	A	B	B	-	B	A	B	A	B	B	-	A	-	B	B	A	B	B	B	B	-	A	A	B	-	-	A	A	B	B	A	A	B	A	B	B	B	A	A	-	A	B
bPb-3993	DArT	2H	161.117	B	A	A	-	A	B	B	B	B	-	B	-	B	B	B	A	B	B	B	A	B	B	B	B	A	A	A	B	A	B	A	A	B	B	A	A	B	A	B	B	B	A	A	B	A	B
bPb-5030	DArT	2H	162.374	B	A	A	A	A	B	B	B	B	A	-	A	B	B	-	-	B	-	-	A	-	B	B	B	A	A	A	B	B	B	A	A	B	B	A	A	B	A	B	B	B	A	-	-	A	B
BG123A	other	2H	162.672	B	-	A	A	A	B	B	B	B	A	B	A	B	B	B	A	B	B	-	A	B	B	B	B	B	-	-	-	-	-	A	-	B	B	A	A	B	A	-	B	B	A	-	B	A	B
bPb-4022	DArT	3H	0.98493	B	B	A	B	-	A	A	B	B	A	B	B	B	-	A	B	A	A	A	B	B	B	B	B	A	B	A	B	B	A	A	B	A	B	A	A	A	A	B	A	B	B	A	A	B	A
bPb-6884	DArT	3H	0.98493	B	B	A	B	-	A	A	B	B	A	B	B	B	B	A	B	A	A	A	B	B	B	B	B	A	B	A	B	B	-	A	B	-	B	A	A	A	A	B	A	-	B	A	A	B	A
bPb-2553	DArT	3H	1.21169	B	B	A	B	-	A	A	A	B	A	B	B	B	B	A	B	A	A	A	B	B	B	B	B	-	B	A	B	B	A	A	B	A	-	A	A	A	A	B	A	B	B	A	A	B	A
bPb-3815	DArT	3H	1.21169	B	B	A	B	-	A	A	A	B	A	B	B	B	B	A	B	A	A	A	B	B	B	B	B	A	B	A	B	B	A	A	B	A	B	A	A	A	A	B	A	B	B	A	A	B	A
bPb-4472	DArT	3H	1.48304	B	B	A	-	-	A	A	-	B	A	B	-	B	-	A	-	A	A	A	-	B	B	B	B	A	B	A	B	B	A	A	-	A	-	A	-	A	A	B	A	-	B	A	A	B	A
bPb-4895	DArT	3H	2.17236	B	B	A	B	-	A	A	A	B	A	B	B	B	B	A	B	A	A	A	B	B	B	B	B	A	B	A	B	B	-	A	B	A	B	A	A	A	A	B	A	B	B	A	A	B	A
bPb-9583	DArT	3H	5.96601	B	B	A	B	A	A	A	A	B	A	B	B	B	B	A	A	A	A	A	B	B	B	B	B	A	B	A	B	A	A	A	B	A	B	A	A	A	A	B	A	B	B	A	A	B	B
bPb-1264	DArT	3H	5.96601	B	B	A	B	-	A	A	-	B	A	B	B	B	B	A	A	A	A	A	B	B	B	B	B	A	B	A	B	A	-	A	B	A	B	A	A	A	A	B	A	B	B	A	A	B	B
bPb-3689	DArT	3H	7.57399	B	-	A	-	A	A	A	A	B	A	-	-	B	B	A	A	A	A	A	B	B	B	B	-	A	B	A	B	A	A	-	B	A	B	A	A	A	A	B	A	B	B	A	A	B	B
bPb-5995b	DArT	3H	8.47008	B	B	-	B	A	A	A	A	-	-	B	B	B	B	A	A	A	A	A	B	B	B	B	B	A	B	A	B	A	A	A	B	A	B	A	A	A	A	B	-	B	A	A	A	-	B
bPb-3025	DArT	3H	9.87938	B	-	A	B	A	A	A	A	B	A	B	B	B	B	A	A	A	A	A	B	B	B	B	B	A	B	A	B	A	A	A	B	A	B	A	A	A	A	B	A	B	B	A	A	B	B
bPb-0650	DArT	3H	10.1993	B	B	A	B	A	A	A	A	B	A	B	B	B	B	A	A	A	A	A	B	B	B	B	B	A	B	A	B	A	A	A	B	A	B	A	A	A	A	B	A	B	B	A	A	B	B
bPb-1799	DArT	3H	10.1993	B	B	A	B	A	A	A	A	B	-	B	B	B	B	A	A	-	A	A	B	B	B	B	B	A	B	A	B	-	-	A	B	-	B	A	A	A	A	B	A	B	B	-	A	B	B
bPb-9945	DArT	3H	10.1993	B	B	A	B	-	A	A	A	B	A	B	-	B	B	A	A	A	A	A	B	B	B	B	B	A	B	A	B	A	A	A	B	A	B	A	A	A	A	B	A	-	B	A	A	B	B
bPb-1137	DArT	3H	10.1993	B	B	A	B	A	A	A	A	B	A	B	B	B	B	A	A	A	A	A	B	B	B	B	B	A	B	A	B	A	A	A	B	A	B	A	A	A	A	B	A	B	B	A	A	B	B
bPb-2891	DArT	3H	10.1993	B	-	A	B	A	A	A	A	B	A	B	B	B	B	A	A	A	A	A	B	B	B	B	B	A	B	A	B	A	A	A	B	A	B	A	A	A	A	B	A	B	B	A	A	B	B
bPb-6978	DArT	3H	19.9545	B	B	A	B	A	A	A	A	A	A	B	B	B	B	A	A	A	A	A	A	B	B	B	B	A	A	A	B	A	B	A	B	A	A	A	A	A	B	B	A	B	B	A	A	B	B
bPb-5490	DArT	3H	21.0641	B	B	A	B	-	A	-	A	A	A	B	B	B	B	A	A	A	A	-	A	B	B	B	B	A	A	A	B	A	B	A	B	A	-	A	A	A	B	B	A	B	B	A	A	B	B
BCD15	other	3H	24.7456	B	-	A	B	A	A	A	A	A	A	B	B	B	B	A	A	A	A	-	A	A	B	B	B	A	-	-	-	-	-	A	-	A	A	A	A	A	B	-	A	B	B	-	A	B	B
HvCW21	other	3H	26.7759	B	B	-	B	A	A	A	A	A	A	B	B	B	A	A	A	A	A	A	A	A	B	B	B	A	A	A	B	-	-	A	B	A	A	A	A	A	B	A	A	-	B	A	A	B	B
CDO395	other	3H	30.6525	B	-	A	B	A	A	A	A	A	A	B	B	B	A	A	A	A	B	A	A	A	B	B	B	A	A	A	B	-	-	A	B	A	A	A	A	A	B	A	A	B	B	A	A	B	-
bPb-6664	DArT	3H	32.9907	B	B	A	B	A	A	A	A	A	A	B	B	B	A	A	A	A	B	A	A	A	B	B	B	A	A	A	B	A	B	B	B	A	A	A	A	A	B	A	A	B	B	A	A	A	B
bPb-0433	DArT	3H	32.9907	B	B	A	B	A	-	A	A	A	-	B	B	B	A	A	-	-	B	A	A	-	B	B	B	A	A	A	B	-	B	B	B	A	-	A	A	A	B	A	A	B	B	-	A	A	B
bPb-9213	DArT	3H	33.1963	B	B	A	B	A	A	A	A	A	A	B	B	B	A	A	A	A	B	A	A	A	B	B	B	A	A	A	B	A	B	B	B	A	A	A	A	A	B	A	A	B	B	A	A	A	B
bPb-8913	DArT	3H	34.4941	B	-	A	B	A	A	A	A	A	A	B	-	B	A	A	A	A	B	A	A	A	B	B	B	A	A	A	B	A	B	B	B	A	A	A	A	A	B	A	A	B	B	A	A	A	B
bPb-6298	DArT	3H	34.4941	B	B	A	B	A	A	A	A	A	A	B	-	B	A	A	A	A	B	A	A	A	B	B	B	A	A	A	B	A	B	B	B	A	A	A	A	A	B	A	A	B	B	A	A	A	B
bPb-2415	DArT	3H	35.9291	B	B	A	B	A	A	A	A	A	A	B	-	B	A	A	A	A	B	A	A	A	B	B	B	A	A	A	B	A	B	B	B	A	A	A	A	A	B	A	A	B	B	A	A	A	B
bPb-2838	DArT	3H	35.9291	B	B	A	B	A	A	A	A	A	A	B	B	B	A	A	A	A	B	A	A	A	B	B	B	A	A	A	B	A	B	B	B	A	A	A	A	A	B	A	A	B	B	A	A	A	B
bPb-3569	DArT	3H	35.9291	B	B	A	B	A	A	A	A	A	A	B	B	B	A	A	A	A	B	A	A	A	B	B	B	A	A	A	B	A	B	B	B	A	A	A	A	A	B	A	A	B	B	A	A	A	B
bPb-4259	DArT	3H	35.9291	B	B	A	B	A	A	A	A	A	A	-	B	B	A	A	A	A	B	A	A	A	B	B	B	A	A	A	B	A	B	B	B	A	A	A	A	A	B	A	A	B	B	A	A	A	B
bPb-5289	DArT	3H	35.9291	B	B	A	-	A	A	A	A	A	A	-	-	B	A	A	A	A	B	A	-	A	B	B	-	A	A	A	-	A	-	B	B	A	A	A	A	A	B	A	A	B	B	A	A	A	B
bPb-6878	DArT	3H	35.9291	B	B	A	B	A	A	A	A	A	A	B	B	B	A	A	A	A	B	A	A	A	B	B	B	A	A	A	B	A	B	B	B	A	A	A	A	A	B	A	A	B	B	A	A	A	B
bPb-7350	DArT	3H	35.9291	B	B	A	B	A	A	A	A	A	A	-	-	B	A	A	A	A	B	A	A	A	B	B	-	A	A	A	B	A	B	B	B	A	A	A	A	A	B	A	A	B	B	A	A	A	B
bPb-7002	DArT	3H	41.7762	B	B	A	B	A	A	A	A	A	A	B	B	B	A	B	A	A	B	A	A	A	B	B	B	A	A	A	B	A	B	B	B	B	A	A	A	A	B	A	A	A	A	A	B	A	B
bPb-4859	DArT	3H	41.7772	B	A	A	B	A	B	A	A	A	A	B	B	B	A	B	A	A	B	A	A	A	B	B	B	A	A	A	A	A	B	B	B	B	A	A	A	A	B	A	A	A	A	A	B	A	B
bPb-0312	DArT	3H	41.7772	B	A	A	B	A	B	A	A	A	A	B	B	B	A	B	A	A	B	A	A	A	B	B	B	A	A	A	A	A	B	B	B	B	A	A	A	A	B	A	A	A	A	A	B	A	B
KoprekB8	other	3H	48.3002	B	A	A	B	A	B	A	A	A	A	B	B	B	-	B	A	A	B	A	-	A	B	B	B	A	A	A	A	-	-	B	B	B	A	A	A	A	B	A	A	A	A	A	B	A	B
bPb-6275	DArT	3H	48.3232	B	A	A	-	A	B	A	A	A	A	B	B	B	A	-	A	A	B	A	A	A	B	B	B	A	A	A	A	A	B	B	A	B	A	A	A	A	B	A	A	-	A	A	B	-	B
bPb-4660	DArT	3H	50.435	B	A	A	-	A	B	A	A	A	A	-	-	B	A	B	A	A	B	A	A	A	B	B	B	A	A	A	A	A	B	B	A	B	A	A	A	A	B	A	A	A	A	A	B	A	B
bPb-7989	DArT	3H	50.435	B	A	A	B	A	B	A	A	A	A	-	-	B	A	B	A	A	B	A	A	A	B	B	B	A	A	A	A	A	B	B	A	B	-	A	A	A	B	A	A	A	A	A	B	A	B
bPb-7938	DArT	3H	51.4395	B	A	A	B	A	B	A	A	A	B	B	B	B	A	B	A	A	B	A	A	A	B	B	B	A	A	A	A	A	B	B	A	B	A	A	A	A	B	A	B	A	A	A	B	A	B
bPb-2910	DArT	3H	51.5862	B	A	A	B	A	B	A	A	A	B	B	B	B	A	B	A	A	B	A	A	A	B	B	B	A	A	A	A	A	B	B	A	B	A	A	A	A	B	A	B	A	A	A	B	A	B
bPb-2993	DArT	3H	51.5862	B	A	A	B	A	B	A	A	A	B	B	B	B	A	B	A	A	B	A	A	A	B	B	B	A	A	A	A	A	B	B	A	B	A	A	A	A	B	A	B	A	A	A	B	A	B
bPb-5892	DArT	3H	51.5862	B	A	A	B	A	B	A	A	A	B	B	B	B	A	B	A	A	B	A	A	A	B	B	B	A	A	A	A	A	B	B	A	B	A	A	A	A	B	A	B	A	A	A	B	A	B
bPb-9746	DArT	3H	54.8047	B	A	A	-	A	B	A	A	-	B	B	-	B	B	B	A	A	B	-	A	A	B	B	B	A	A	A	A	A	B	B	A	B	A	A	-	-	B	A	B	-	A	A	B	A	B
Bmac67	other	3H	66.1602	A	A	B	B	A	B	A	A	A	B	B	A	B	A	B	A	A	B	A	-	A	B	B	B	B	A	A	A	-	-	B	A	B	A	A	A	A	-	A	B	A	A	A	B	-	B
AWBMA15	other	3H	66.4955	A	A	B	B	A	B	A	A	A	B	B	A	B	A	B	A	A	B	A	A	A	B	B	B	B	A	A	-	-	-	B	A	B	A	-	A	A	B	A	B	A	A	A	B	-	B
Bmag361	other	3H	66.4955	-	A	-	B	A	B	A	A	A	B	B	A	B	A	B	A	A	B	A	A	A	B	B	B	B	A	A	A	-	-	B	A	B	A	A	A	A	B	A	B	A	A	A	B	A	B
EBmac760	other	3H	66.4955	A	A	-	B	A	B	A	A	A	B	B	A	B	A	B	A	A	B	A	A	A	B	B	B	B	A	A	A	-	-	B	A	B	A	A	A	A	B	A	B	A	A	A	B	A	B
EBmac761	other	3H	66.4955	A	A	-	B	A	B	A	A	A	B	B	A	B	A	B	A	A	B	A	A	A	B	B	B	B	A	A	A	-	-	B	A	B	A	A	A	A	B	A	B	A	A	A	B	A	B
bPb-0068	DArT	3H	66.4955	A	A	B	B	-	B	A	A	A	B	B	A	B	A	B	A	A	B	A	A	A	B	B	B	B	A	A	A	A	B	B	A	B	A	A	A	A	B	A	B	A	A	A	B	A	B
bPb-6771	DArT	3H	66.4955	A	A	B	B	-	B	A	A	A	B	B	A	B	A	B	A	A	B	A	A	A	B	B	B	B	A	A	A	A	B	B	A	B	A	A	A	A	B	A	B	A	A	A	B	A	B
bPb-4645	DArT	3H	66.5474	A	A	B	B	-	B	A	A	-	B	B	A	B	-	B	A	A	B	A	A	A	B	B	B	B	A	A	-	A	B	B	A	B	A	A	A	A	B	A	B	A	A	A	B	A	B
bPb-5351	DArT	3H	66.5474	A	A	B	B	-	B	A	A	A	B	B	A	B	-	B	A	A	B	A	A	A	B	B	B	B	A	A	A	A	B	B	A	B	A	A	A	A	B	A	B	A	A	A	B	A	B
Bmag6	other	3H	67.2088	A	A	B	B	A	B	A	A	A	B	B	A	B	A	B	A	A	B	A	A	A	B	B	B	B	A	A	A	-	-	B	A	-	A	A	A	A	B	A	B	A	A	A	B	A	B
Bmag603	other	3H	69.2509	-	A	-	B	A	-	A	A	A	-	B	A	-	A	B	-	A	B	A	A	A	B	B	B	B	A	A	A	-	-	B	A	B	A	A	A	A	B	A	B	A	A	A	B	A	B
bPb-5771	DArT	3H	69.2509	A	A	B	-	A	B	A	A	A	B	-	A	B	A	B	A	A	B	A	A	A	B	B	B	B	A	A	A	A	-	B	A	-	A	A	A	A	B	A	B	A	A	A	B	A	B
EBmac672	other	3H	69.2509	A	A	-	B	A	B	A	A	A	B	B	A	B	A	B	A	A	B	A	A	A	B	B	B	B	A	A	A	-	-	B	A	B	A	A	A	A	B	A	B	A	A	A	B	A	B
EBmac839	other	3H	69.2509	A	A	-	B	A	B	A	A	A	B	B	A	B	A	B	A	A	B	A	A	A	B	B	B	B	A	A	A	-	-	B	A	-	A	A	A	A	B	A	B	A	A	A	-	-	-
EBmac848	other	3H	69.2509	A	A	-	B	A	B	A	A	A	B	B	A	B	A	B	A	A	B	A	A	A	B	B	B	B	A	A	A	-	-	B	A	B	A	A	A	A	B	A	B	A	A	A	B	A	B
GBM1213	other	3H	69.2509	A	A	-	B	A	B	A	A	A	B	B	A	B	A	B	A	A	B	A	A	A	B	B	B	B	A	A	A	-	-	B	A	B	A	A	A	A	B	A	B	A	A	A	B	A	B
GBM1285	other	3H	69.2509	A	A	-	-	A	B	A	A	A	B	B	A	B	A	B	A	A	B	A	A	A	B	B	B	B	A	A	A	-	-	B	A	B	A	A	A	A	B	A	B	A	A	A	B	A	B
GBMS185	other	3H	69.2509	A	A	-	B	A	B	A	A	-	B	B	A	B	A	B	A	A	-	A	A	A	-	B	-	-	A	A	A	-	-	B	A	B	A	-	A	A	B	A	B	A	A	A	B	A	B
HvGSL7	other	3H	69.2509	-	A	B	B	A	B	-	-	A	B	B	A	B	A	B	A	A	B	A	A	A	B	B	-	B	A	A	A	-	-	B	A	B	A	A	A	A	B	A	B	A	A	A	B	A	B
HvPEPDIPR	other	3H	69.2509	A	A	B	B	A	B	A	A	A	B	B	A	B	A	B	A	A	B	A	A	A	B	B	B	B	A	A	A	-	-	B	A	B	A	A	A	A	B	A	B	A	-	A	B	A	B
WG405	other	3H	69.2509	A	-	B	B	A	B	A	A	A	B	B	A	B	A	B	A	A	B	-	A	A	B	B	B	B	-	-	-	-	-	B	-	B	A	A	A	A	B	-	B	A	A	-	B	A	B
bPb-2433	DArT	3H	69.2509	A	A	B	B	A	B	A	A	A	B	B	A	B	A	B	A	A	B	A	A	A	B	B	B	B	A	A	A	A	-	B	A	B	A	A	-	A	B	A	B	A	A	A	B	A	B
bPb-0094	DArT	3H	69.2799	A	A	B	-	A	-	A	A	A	B	-	A	B	A	B	A	A	B	A	A	A	B	B	B	B	A	A	A	A	B	B	A	B	A	A	A	A	B	A	B	A	A	A	B	A	B
bPb-8283	DArT	3H	69.614	A	A	B	-	A	B	A	A	A	-	B	A	B	A	B	A	A	B	A	A	A	-	B	B	B	A	A	A	A	B	B	A	B	A	A	A	A	B	A	B	A	A	A	B	A	B
bPb-5012	DArT	3H	69.772	A	A	B	-	A	B	A	A	A	B	B	A	B	A	B	A	A	B	A	-	A	B	B	B	B	A	A	A	A	B	B	A	B	A	A	A	A	B	A	B	A	A	A	B	A	B
bPb-8321	DArT	3H	70.3569	A	A	B	-	A	B	A	A	A	B	-	A	B	A	B	-	-	B	A	-	A	-	B	B	B	A	A	A	-	B	B	A	B	A	A	A	-	B	A	B	A	A	A	B	A	B
bPb-0040	DArT	3H	72.1803	A	A	B	B	A	B	B	A	A	B	B	-	B	-	B	A	A	B	A	A	A	B	B	-	B	A	A	A	-	B	B	A	B	A	A	A	A	B	A	B	-	A	A	B	A	B
bPb-3805	DArT	3H	72.1803	A	A	B	B	A	B	B	A	A	B	B	A	B	A	B	A	A	B	A	A	A	B	B	B	B	A	A	A	-	B	B	A	B	A	A	A	A	B	A	B	A	A	A	B	A	B
bPb-0079	DArT	3H	77.8396	A	A	B	B	-	B	B	A	A	B	-	A	-	A	B	A	A	B	A	A	A	B	B	B	B	A	B	A	B	B	B	A	B	A	A	A	-	A	A	B	A	A	A	B	A	B
Bmag112b	other	3H	80.3067	A	A	B	B	A	B	B	A	A	B	B	A	B	A	B	A	A	B	A	A	A	B	B	-	B	A	B	A	-	-	-	A	B	A	A	A	A	A	A	B	A	A	A	B	A	B
HvGSL8	other	3H	80.3067	-	A	B	B	A	B	B	A	A	B	B	A	B	A	B	A	A	B	A	A	A	B	B	B	B	A	B	A	-	-	B	A	B	A	A	A	A	A	A	B	A	A	A	B	A	B
WG178	other	3H	80.3067	A	A	B	B	-	B	B	A	A	B	B	A	B	A	B	A	-	B	A	A	A	B	B	B	B	A	B	A	-	-	B	A	B	A	A	A	A	A	A	B	A	A	A	B	A	B
HVM33	other	3H	80.3067	A	A	B	B	A	B	B	A	A	B	B	A	B	A	-	A	A	B	A	-	A	B	B	B	B	A	B	A	-	-	B	A	B	A	A	A	A	A	A	B	A	A	A	B	A	B
bPb-0353	DArT	3H	84.3776	A	A	B	B	A	B	B	A	A	-	B	A	B	-	B	A	A	A	B	A	A	B	B	B	B	A	B	A	B	B	B	A	B	A	A	A	A	A	A	A	A	A	A	B	A	B
bPb-6765	DArT	3H	84.8873	A	A	B	B	A	B	B	A	A	-	A	A	B	-	-	A	A	A	B	A	A	B	B	-	B	A	B	A	B	B	-	A	B	A	A	A	A	A	A	A	A	A	A	B	A	B
bPb-8015	DArT	3H	84.8873	A	A	B	B	A	B	B	A	A	B	-	A	B	B	B	A	A	A	B	A	A	B	B	B	B	A	B	A	B	-	B	A	B	A	A	A	A	A	A	A	A	A	A	B	A	B
HVM60	other	3H	87.8835	A	A	B	B	A	B	B	A	A	B	B	A	B	B	B	A	A	-	B	A	A	-	B	B	B	A	B	A	-	-	B	B	B	A	A	A	A	A	B	A	A	A	A	B	A	B
Myb	other	3H	90.155	A	-	-	B	A	B	B	B	A	B	B	A	-	-	-	A	-	A	B	-	A	-	B	B	B	A	B	A	-	-	B	B	B	A	A	A	A	A	-	A	A	A	A	B	A	B
WG940	other	3H	97.3549	A	-	B	B	A	B	B	B	A	B	B	A	B	B	B	A	B	A	B	A	A	B	A	B	B	A	B	-	-	-	B	B	B	A	A	A	A	A	B	A	A	A	A	A	B	B
bPb-6722	DArT	3H	97.3559	A	A	B	B	A	B	B	B	-	B	B	-	B	B	B	A	B	A	B	A	A	B	A	B	B	A	B	-	B	B	B	B	B	-	A	A	A	A	B	A	A	A	A	A	B	B
GBM1233	other	3H	100.759	A	A	-	A	A	B	B	B	A	B	B	A	A	B	B	A	B	A	B	A	A	B	A	B	B	A	B	A	-	-	B	B	B	A	A	A	A	A	B	A	A	A	A	A	B	B
CDO113	other	3H	100.76	A	-	B	A	A	B	B	B	A	B	B	A	A	B	-	A	B	A	B	A	A	B	A	B	B	A	B	A	-	-	A	B	B	A	A	A	A	A	B	A	A	A	A	A	B	B
bPb-2406	DArT	3H	100.76	A	A	B	A	A	B	B	B	A	B	B	A	A	B	B	A	B	A	B	A	A	B	A	B	B	A	B	A	B	B	A	B	B	A	A	A	A	A	B	A	A	A	A	A	B	B
bPb-2630	DArT	3H	100.76	A	A	B	A	A	B	B	B	A	B	B	A	A	B	B	A	B	A	B	A	A	B	A	B	B	A	B	A	B	B	A	B	B	A	A	A	A	A	B	A	A	A	A	A	B	B
bPb-3278	DArT	3H	100.76	A	A	B	A	A	B	B	B	A	B	B	A	A	B	B	A	B	A	B	A	A	B	A	B	B	A	B	A	B	B	A	B	B	A	A	-	A	A	B	A	A	A	A	A	B	B
bPb-4616	DArT	3H	105.887	A	A	B	A	-	B	B	B	A	B	B	A	A	B	B	A	B	A	B	A	A	B	A	B	B	A	A	A	B	B	A	B	B	A	A	A	A	A	B	A	A	A	A	A	B	B
bPb-4386	DArT	3H	118.201	B	B	B	A	A	B	B	B	A	A	A	A	A	-	B	B	B	A	B	B	A	B	A	B	B	A	A	A	-	B	A	B	B	B	A	A	A	B	B	A	B	A	A	A	B	B
bPb-7785	DArT	3H	118.201	B	B	B	A	A	B	B	B	A	A	A	A	A	B	B	B	B	A	B	B	A	B	A	-	B	A	A	A	B	B	A	B	B	B	A	A	A	B	B	A	B	A	A	A	B	B
Bmag363	other	3H	120.003	B	B	-	A	A	B	B	B	A	A	A	A	A	B	B	B	B	A	B	B	A	B	A	B	B	A	A	A	-	-	A	B	B	B	A	A	A	B	B	A	B	A	B	A	B	B
WG110	other	3H	128.841	B	B	A	A	A	B	B	B	A	A	A	A	A	B	B	B	B	A	B	B	B	B	A	B	B	-	-	-	-	-	A	-	B	B	A	A	A	B	-	A	B	A	-	A	B	B
bPb-4830	DArT	3H	138.848	B	B	A	A	-	B	B	B	A	A	A	A	A	B	A	B	B	A	B	B	B	B	B	B	B	A	B	A	B	B	A	A	B	B	A	A	B	B	B	A	B	B	B	A	B	A
bPb-1609	DArT	3H	140.293	B	B	A	A	A	B	B	B	A	A	A	-	A	B	-	B	B	A	B	B	B	B	B	B	B	A	B	A	B	B	A	A	B	B	A	A	B	B	B	A	B	B	B	A	B	A
bPb-6758	DArT	3H	140.293	B	B	A	A	-	-	B	B	A	-	A	B	A	B	-	-	B	A	-	B	B	-	B	B	B	A	B	A	B	B	A	A	-	B	A	A	B	B	B	-	B	-	B	A	-	A
Bmag877	other	3H	140.994	B	B	A	A	A	-	B	B	A	A	A	A	A	B	A	B	B	A	B	B	B	B	B	B	B	A	B	A	-	-	A	A	B	B	A	A	B	B	B	A	B	B	B	A	B	A
bPb-9111	DArT	3H	141.937	B	B	A	A	A	B	B	B	A	A	-	A	-	B	A	-	B	A	B	B	B	B	B	B	B	A	B	A	B	B	B	A	B	B	A	A	B	B	B	A	B	B	B	A	B	A
bPb-6249	DArT	3H	142.749	B	B	A	A	-	B	B	B	-	-	A	A	A	B	A	-	B	A	B	B	B	B	B	B	B	A	B	A	B	B	B	A	B	B	A	A	B	B	B	A	B	B	B	A	B	A
bPb-5298	DArT	3H	145.498	B	B	A	A	A	B	B	B	A	A	A	A	A	B	A	B	B	A	B	B	B	B	B	B	B	A	B	A	B	B	B	A	B	B	A	A	B	B	B	A	B	B	B	A	B	A
bPb-4156	DArT	3H	145.498	B	B	A	A	-	B	B	B	A	A	A	A	A	B	A	B	B	A	B	B	B	B	B	B	B	A	B	A	B	B	B	A	B	B	A	A	B	B	B	A	B	B	B	A	B	A
bPb-5396	DArT	3H	145.498	B	B	A	A	-	B	B	B	A	A	A	A	A	B	A	B	B	A	B	B	B	B	B	B	B	A	B	A	B	B	B	A	B	B	A	A	B	B	B	A	B	B	B	A	B	A
bPb-4748	DArT	3H	146.785	B	B	A	A	A	B	B	B	A	B	A	A	A	B	A	B	B	B	B	B	B	B	B	B	B	A	B	A	B	B	B	A	-	B	A	A	B	B	B	A	B	B	B	A	B	A
bPb-2420	DArT	3H	147.048	B	B	A	A	-	B	B	B	A	A	A	A	A	B	A	-	B	B	B	B	B	B	B	B	B	A	B	A	B	B	B	A	B	B	A	A	B	B	B	A	B	B	B	A	B	A
bPb-1253	DArT	3H	147.949	B	B	A	A	A	B	B	B	A	A	A	-	A	B	A	B	B	B	B	B	B	B	B	B	B	A	B	A	B	B	B	A	B	B	A	A	B	B	B	A	B	B	B	A	B	A
bPb-6228	DArT	3H	147.949	B	B	A	A	-	B	B	B	A	A	A	-	A	B	A	-	B	B	B	B	B	B	B	B	B	A	B	A	B	B	B	A	B	B	A	A	B	B	B	A	B	B	B	A	B	A
bPb-3843	DArT	3H	147.949	B	B	A	A	-	B	B	B	A	A	-	A	-	B	A	B	B	B	B	B	B	B	B	B	B	A	B	A	B	B	B	A	B	B	A	A	B	B	B	A	B	B	B	A	B	A
bPb-4739	DArT	3H	147.949	B	B	A	A	-	B	B	B	A	A	A	A	A	B	A	-	B	B	B	B	B	B	B	B	B	A	B	A	B	B	B	A	B	B	A	A	B	B	B	A	B	B	B	A	B	A
bPb-5374	DArT	3H	147.95	B	B	-	A	-	B	B	B	A	-	-	A	A	B	A	B	B	B	B	B	B	B	-	B	B	A	B	A	B	B	B	A	B	B	A	A	B	B	B	A	B	B	B	A	B	A
bPb-7689	DArT	3H	147.95	B	B	A	A	B	B	B	B	A	A	-	A	A	B	A	B	B	B	B	B	B	B	B	B	B	A	B	A	B	B	B	A	B	B	A	A	B	B	B	A	B	B	B	A	B	A
bPb-3623	DArT	3H	148.337	B	B	-	A	-	B	B	B	-	B	-	A	A	B	A	B	B	B	B	B	B	B	B	B	B	A	B	A	B	B	B	A	B	B	A	A	B	B	B	A	B	B	B	A	B	A
17G1-1.3b	other	3H	148.338	B	B	A	A	A	B	B	A	A	A	A	A	A	-	A	B	B	B	B	B	B	B	B	B	B	A	B	A	-	-	-	A	B	B	A	A	B	B	B	A	B	B	B	A	B	A
bPb-6383	DArT	3H	148.338	B	B	A	A	A	B	B	A	A	A	A	A	A	B	A	B	B	B	B	B	B	B	B	B	B	A	B	A	B	B	B	A	B	B	A	A	B	B	B	A	B	B	B	A	B	A
bPb-9118	DArT	3H	148.338	B	B	A	A	A	B	B	A	A	A	A	A	A	-	A	-	B	B	B	B	B	B	B	B	B	A	B	A	B	B	B	A	B	B	A	A	B	B	B	A	B	B	B	A	B	A
bPb-7827	DArT	3H	148.339	B	B	A	A	A	B	B	A	A	A	A	A	A	B	A	B	B	B	B	B	B	B	B	B	B	A	B	A	B	-	B	A	B	B	A	A	B	B	B	A	B	B	B	A	B	A
bPb-5312	DArT	3H	148.829	B	B	A	A	A	B	B	A	A	A	A	A	A	B	A	B	B	B	B	B	B	B	B	B	B	A	B	A	B	B	B	A	B	B	A	-	B	B	B	A	B	B	B	A	B	A
bPb-0789	DArT	3H	148.829	B	-	A	A	A	B	B	A	A	A	A	A	A	B	A	B	B	B	B	B	B	B	B	B	B	A	B	A	B	B	B	A	B	B	A	A	B	B	B	A	B	B	B	A	B	A
bPb-8419	DArT	3H	153.55	B	B	A	A	A	B	B	A	A	A	A	A	A	B	A	A	B	B	B	B	B	B	B	B	B	A	B	B	B	B	B	A	B	B	A	A	B	B	B	A	B	B	B	A	B	A
bPb-4456	DArT	3H	154.163	B	B	A	A	A	B	B	A	A	A	A	A	A	-	A	A	B	B	-	B	-	-	B	B	B	A	B	B	B	B	B	A	B	B	A	A	B	B	B	A	-	B	B	A	B	A
bPb-1829	DArT	3H	155.838	B	-	A	A	-	B	B	A	A	A	A	A	A	A	A	A	B	B	-	-	B	-	B	-	B	A	B	B	B	-	-	A	B	-	A	A	-	B	B	A	A	B	B	A	B	A
bPb-8907	DArT	3H	157.977	B	B	A	A	A	B	B	A	A	A	-	A	A	B	A	A	B	B	B	B	A	B	B	B	B	A	B	B	B	B	B	A	B	B	A	A	B	B	B	A	A	B	B	A	B	A
bPb-1928	DArT	3H	157.977	B	B	A	A	A	B	B	A	A	A	A	A	A	B	A	A	B	B	B	-	A	B	B	B	B	A	B	B	B	B	B	A	B	B	A	A	B	B	B	A	A	B	B	A	B	A
bPb-7164	DArT	3H	157.977	B	-	A	A	A	B	B	A	A	A	A	A	A	B	A	A	B	B	B	B	A	B	B	B	B	A	B	B	B	-	B	A	B	B	A	A	B	B	B	A	A	B	B	A	B	A
bPb-8322	DArT	3H	157.977	B	B	A	A	A	B	B	A	A	A	-	A	A	-	A	A	B	B	B	-	A	B	B	B	B	A	B	B	B	B	B	A	B	B	A	A	B	B	B	A	A	B	B	A	B	A
bPb-2586	DArT	3H	165.544	A	-	A	A	A	B	B	A	A	A	A	A	A	-	A	A	B	B	B	B	A	A	B	B	B	A	B	B	B	A	B	A	A	B	B	A	B	B	B	A	A	B	B	B	B	A
bPb-7684	DArT	3H	167.339	A	B	A	A	A	B	B	A	A	A	A	A	A	B	A	A	B	B	B	B	A	A	B	B	B	A	B	B	B	A	B	A	A	B	B	A	B	B	B	A	A	B	B	B	B	A
bPb-1893	DArT	3H	167.34	A	B	A	A	A	B	B	A	A	A	A	A	A	-	A	A	B	B	B	B	A	A	B	B	B	A	B	B	B	A	B	A	A	B	B	A	B	B	B	A	A	B	B	B	B	A
bPb-4112	DArT	3H	167.34	A	B	A	A	A	B	B	A	A	A	A	A	A	-	A	A	B	B	B	B	A	A	B	B	B	A	B	-	B	A	B	A	A	-	B	A	B	B	B	A	A	B	B	B	B	A
bPb-9207	DArT	3H	170.685	A	B	A	A	A	B	B	-	A	A	A	A	A	B	A	A	B	B	-	-	A	A	B	B	B	A	B	B	-	-	B	A	A	B	B	A	B	B	B	A	A	B	B	B	B	A
bPb-5864	DArT	3H	170.685	A	B	A	A	A	B	B	A	A	A	A	A	A	B	A	A	B	B	B	B	A	A	B	B	B	A	B	B	B	A	B	A	A	B	B	A	B	B	B	A	A	B	B	B	B	A
bPb-7238	DArT	3H	170.685	A	B	A	A	A	B	B	A	A	A	-	A	A	B	A	A	B	B	B	B	A	A	B	B	B	A	B	B	B	A	B	A	A	B	B	A	B	B	B	A	A	B	-	B	B	A
bPb-0164	DArT	3H	170.686	A	B	A	A	A	B	B	A	A	A	A	A	A	B	A	A	B	B	B	B	A	A	B	B	B	A	B	B	B	A	B	A	A	B	B	A	B	B	B	A	A	B	B	B	B	A
bPb-7247	DArT	3H	178.598	A	B	A	A	A	B	B	A	-	-	-	-	B	B	A	-	B	B	B	B	A	A	B	B	B	A	B	B	B	A	A	B	A	B	B	A	B	B	B	A	A	B	B	B	B	A
bPb-7724	DArT	3H	179.489	A	B	A	A	A	B	B	A	A	A	A	A	-	A	A	A	B	B	B	B	A	A	B	B	B	A	B	B	-	A	A	B	A	B	B	A	B	B	B	A	A	B	B	B	B	A
WG222b	other	3H	181.32	A	B	A	A	A	B	B	A	A	A	A	A	B	B	A	A	B	B	B	B	A	A	B	B	B	A	B	B	-	-	A	B	A	B	B	A	B	B	B	A	A	B	B	B	B	A
bPb-0136	DArT	3H	181.321	A	B	A	A	A	B	B	-	A	-	A	A	B	B	A	-	A	B	B	B	A	A	B	B	B	A	-	B	B	-	A	B	A	B	B	-	B	B	B	A	A	B	B	B	B	A
HvJAS	other	3H	181.321	A	B	-	A	A	B	B	A	-	-	A	A	B	B	A	A	A	B	B	B	A	A	B	B	B	A	B	B	-	-	A	B	A	B	B	-	B	B	B	A	A	B	B	B	B	A
bPb-5355	DArT	3H	181.321	A	B	A	A	A	B	B	A	A	A	A	A	B	B	A	A	A	B	B	B	A	A	B	B	B	A	B	B	B	A	A	B	A	B	B	-	B	B	B	A	A	B	B	B	B	A
bPb-5346	DArT	3H	184.593	A	-	A	A	A	B	B	-	-	A	-	A	-	B	A	B	A	B	B	B	A	A	B	B	B	A	B	B	B	A	A	B	A	B	B	A	B	B	B	A	A	B	A	-	-	A
bPb-9304	DArT	4H	12.6693	B	B	B	B	B	A	A	A	A	A	B	A	A	A	-	A	A	B	B	A	A	B	A	B	A	A	B	A	B	-	B	A	A	-	A	-	A	B	B	A	A	B	A	B	A	A
bPb-2837	DArT	4H	14.599	B	B	B	B	-	A	A	A	A	A	B	A	A	A	B	-	A	B	B	A	A	B	A	B	A	A	B	-	B	B	B	A	-	B	A	A	A	B	B	A	A	B	A	B	A	A
WG622	other	4H	14.599	B	B	B	B	B	A	A	A	A	A	B	A	A	A	B	A	A	B	B	A	A	B	A	B	A	A	B	A	-	-	B	A	A	B	A	A	A	B	B	A	A	B	A	B	A	A
bPb-1469	DArT	4H	14.599	B	B	B	B	-	A	A	A	A	A	B	A	A	A	B	A	A	B	B	A	A	B	A	B	A	A	B	A	B	-	B	A	A	B	A	A	A	B	B	A	-	B	A	B	A	A
bPb-8569	DArT	4H	14.599	B	B	B	B	-	A	A	A	A	A	B	A	A	A	B	A	A	B	B	A	A	B	A	B	A	A	B	A	B	B	B	A	A	B	A	-	A	B	B	A	A	B	A	B	A	A
bPb-7275	DArT	4H	17.3461	B	-	B	B	B	A	A	A	A	A	-	A	A	A	B	A	A	B	B	A	A	B	A	-	A	A	B	A	B	B	B	A	A	B	A	A	A	B	B	A	A	B	A	B	A	A
MWG77	other	4H	27.0165	A	B	B	A	B	A	A	A	A	A	B	A	A	A	B	A	A	B	B	A	B	B	A	B	A	A	B	A	-	-	B	A	A	B	A	A	A	B	B	A	A	B	A	B	A	A
germin	other	4H	36.752	-	-	B	A	B	A	A	A	A	A	B	A	A	A	B	A	A	A	B	A	B	B	-	A	A	A	B	A	-	-	B	A	A	B	A	A	A	B	B	A	A	B	A	B	A	B
AWBMA30	other	4H	44.5516	A	-	B	A	B	A	-	A	A	A	A	A	A	A	B	A	A	A	B	A	B	B	B	A	A	A	B	A	-	-	B	-	A	B	A	A	A	B	-	A	B	A	A	B	A	B
WG876	other	4H	49.7652	A	-	B	A	B	A	A	A	A	A	A	A	A	A	B	A	A	A	-	A	B	B	B	A	A	-	-	-	-	-	B	-	A	B	A	A	A	B	-	A	B	A	-	B	A	B
HvUGDH	other	4H	49.7652	A	B	B	A	B	A	A	A	A	A	A	A	A	A	B	A	A	A	B	-	B	B	B	A	A	A	A	A	-	-	B	A	A	B	A	A	A	B	B	A	B	A	A	B	A	B
BCD265a	other	4H	52.639	A	B	B	A	B	A	A	A	A	A	A	A	A	A	B	A	A	A	B	A	B	B	B	A	A	-	-	-	-	-	B	-	A	B	A	A	A	B	-	A	B	A	-	B	A	B
BCD808c	other	4H	53.744	A	B	B	A	B	A	A	A	A	A	A	A	A	A	B	A	A	A	B	A	B	B	B	A	A	A	A	A	-	-	A	A	A	B	A	A	A	B	B	A	B	A	A	B	A	B
HvKNOX3	other	4H	58.9691	A	B	-	A	B	A	A	A	A	A	A	A	A	A	B	A	A	A	A	A	B	B	B	A	A	A	-	A	-	-	A	B	A	B	A	A	A	A	B	A	B	A	A	B	A	B
EBmac998	other	4H	59.626	A	B	-	A	B	A	A	A	A	A	A	A	A	A	B	A	A	A	A	A	B	B	B	A	A	A	A	A	-	-	A	B	A	B	A	A	A	A	B	A	B	A	A	B	A	B
bPb-8896	DArT	4H	61.2049	A	B	B	A	B	A	B	A	A	A	A	A	A	A	B	B	A	A	A	A	B	B	B	A	A	A	A	A	-	B	-	-	A	-	A	-	A	-	B	A	B	A	-	-	-	-
bPb-4990	DArT	4H	64.1551	A	B	A	A	B	A	B	A	A	A	A	A	A	A	B	B	A	A	A	A	B	A	B	A	A	A	A	A	B	B	A	B	A	B	A	A	A	A	B	A	B	A	A	B	A	B
CDO795	other	4H	65.3449	A	B	A	A	B	A	B	A	A	A	A	A	A	A	B	B	A	A	A	A	B	A	B	A	A	A	A	A	-	-	A	B	A	B	A	A	-	A	B	A	B	A	A	B	A	B
Mne1a	other	4H	67.9158	A	B	A	A	B	A	B	A	A	A	A	A	A	-	B	B	A	A	A	-	B	A	B	A	A	A	A	A	-	-	A	B	A	B	A	A	B	A	B	A	B	A	A	B	A	B
WG232	other	4H	67.9158	A	-	A	A	B	A	B	A	A	A	A	A	A	A	B	B	A	A	A	A	B	A	B	A	A	A	A	A	-	-	A	B	A	B	A	A	B	A	B	A	B	A	A	B	A	B
bPb-3512	DArT	4H	67.9158	A	B	A	A	B	A	B	A	A	A	A	A	A	A	B	B	A	A	A	A	B	A	B	A	A	A	A	A	-	B	A	B	A	B	-	A	B	A	B	A	B	A	A	B	A	B
bPb-4216	DArT	4H	69.6642	A	B	A	A	B	A	B	-	A	A	-	A	A	-	B	B	A	A	A	A	B	A	B	-	A	A	A	A	-	B	A	B	A	A	A	A	B	A	B	A	B	A	A	B	A	B
EBmac711	other	4H	70.9517	A	B	-	A	B	A	B	A	A	A	-	-	A	A	B	A	-	A	A	A	B	A	B	A	A	A	-	A	-	-	A	B	A	A	A	A	B	A	B	A	B	A	A	B	A	B
AWBMA29	other	4H	72.2051	A	B	A	A	B	A	B	A	A	A	A	A	A	A	B	B	A	A	A	A	B	A	B	A	A	A	A	A	-	-	A	B	A	A	A	A	B	A	B	A	B	A	A	B	A	B
Bmag218	other	4H	72.2051	A	B	-	A	B	A	B	A	A	A	A	A	A	A	B	B	A	A	A	A	B	A	B	A	A	A	A	A	-	-	A	B	A	A	A	A	B	A	B	A	B	A	A	B	-	B
CDO358	other	4H	72.2051	A	-	A	A	B	A	B	A	A	A	A	A	A	A	B	B	A	A	-	A	B	A	B	A	A	-	-	-	-	-	A	-	A	A	A	A	B	A	-	A	B	A	-	B	A	B
EBmac403	other	4H	72.2051	A	B	-	A	B	A	B	A	A	A	A	A	A	A	B	B	A	A	A	A	B	A	B	A	A	A	A	A	-	-	A	B	A	A	A	A	B	A	B	A	B	A	A	B	A	B
EBmac683	other	4H	72.2051	A	B	-	A	B	A	B	A	A	A	A	A	A	A	B	B	A	A	A	A	B	A	B	A	A	A	A	A	-	-	A	B	A	A	A	A	B	A	B	A	B	A	A	B	A	B
PSR163	other	4H	72.2051	A	-	-	A	B	A	-	A	A	A	A	A	A	A	B	B	A	A	A	A	B	A	B	A	A	A	A	A	-	-	A	-	A	-	A	A	B	A	-	A	B	A	A	B	A	B
AWBMA12b	other	4H	72.2051	A	-	A	A	B	A	B	A	A	A	A	A	A	A	B	B	A	A	-	A	B	A	-	A	A	-	-	-	-	-	A	-	-	A	A	A	B	A	-	A	B	A	-	B	A	B
bPb-2305	DArT	4H	72.2051	A	B	A	A	B	-	B	-	A	A	-	A	A	A	B	B	A	A	A	A	B	A	B	A	A	A	A	A	B	B	A	B	A	A	A	A	B	A	B	A	B	A	A	B	A	B
bPb-6872	DArT	4H	72.2051	A	B	A	A	B	A	B	A	A	A	A	A	A	-	B	B	A	A	A	A	B	A	B	A	A	A	A	A	B	B	A	B	A	A	A	A	B	A	B	A	B	A	A	B	A	B
bPb-6949	DArT	4H	72.2051	A	B	A	A	B	A	B	A	A	A	-	A	A	-	B	B	A	A	A	A	B	A	B	A	A	A	A	A	B	B	A	B	A	A	A	A	B	A	B	A	B	A	A	B	A	B
ksuA3d	other	4H	72.2051	A	B	A	A	B	A	B	A	A	-	A	A	A	A	B	B	A	A	A	A	B	A	B	A	A	A	A	A	-	-	A	B	-	A	A	A	B	A	B	A	B	A	A	B	A	B
PSR141a	other	4H	72.2051	A	B	A	-	B	A	B	A	-	A	A	A	A	A	B	B	A	A	A	A	B	A	B	A	A	A	A	A	-	-	A	B	-	A	A	A	B	A	B	A	B	A	A	B	A	B
bPb-6259	DArT	4H	72.2651	A	B	A	A	-	A	B	A	A	A	A	A	A	A	B	B	A	A	A	A	B	A	B	A	A	A	A	A	-	B	A	B	A	A	A	A	B	-	B	-	B	-	A	B	A	B
bPb-7987	DArT	4H	72.2651	A	B	A	A	-	A	-	A	A	A	A	A	A	A	B	-	A	A	A	A	-	A	B	A	A	A	A	A	-	B	A	B	A	A	A	A	-	-	B	-	-	A	A	B	A	B
bPb-4290	DArT	4H	72.2651	A	B	A	A	-	A	B	A	A	A	A	A	A	A	B	B	A	A	A	A	B	A	B	A	A	A	A	A	-	B	A	-	A	A	A	A	B	A	B	-	B	A	A	B	A	B
blue-aleurone	other	4H	73.7005	A	B	A	A	B	A	B	A	A	A	A	A	A	A	-	-	A	A	B	A	B	A	B	A	A	A	A	A	-	-	A	-	-	A	A	A	B	A	-	A	B	A	A	B	A	B
EBmac696	other	4H	76.2631	A	B	-	A	B	A	B	A	A	A	A	A	A	A	B	A	A	A	B	A	B	A	B	A	A	A	A	A	-	-	A	B	A	A	A	A	B	A	B	A	B	A	A	B	A	B
WG464	other	4H	76.2631	A	B	A	A	B	A	B	A	A	A	A	A	A	A	B	A	A	A	B	A	B	A	B	A	A	A	A	A	-	-	A	B	A	A	A	A	B	A	B	A	B	A	A	B	A	B
ABC152B	other	4H	78.8982	A	B	A	A	B	A	B	A	A	A	A	A	A	A	B	A	A	A	B	A	B	A	B	A	A	A	A	A	-	-	A	B	A	-	A	A	B	-	B	A	B	A	-	B	B	-
CDO541	other	4H	83.3739	A	B	A	A	B	A	B	A	A	A	A	A	A	A	B	A	A	A	B	A	B	A	B	B	A	A	A	A	-	-	A	B	A	A	A	A	B	A	B	A	B	A	A	B	B	B
bPb-0098	DArT	4H	86.6887	A	B	A	A	B	A	B	A	A	A	A	A	A	A	B	A	A	A	B	A	B	A	B	B	A	A	A	A	B	-	A	B	A	A	A	A	B	A	B	A	A	B	A	B	B	B
bPb-8013	DArT	4H	86.6887	A	B	A	A	B	A	B	A	-	A	-	-	A	A	B	A	A	A	B	A	B	A	B	B	A	A	A	A	B	B	A	B	A	A	A	A	B	A	B	A	A	B	A	B	B	B
ABCT	other	4H	93.6353	A	B	A	A	B	A	A	A	A	A	A	A	A	A	B	A	A	A	B	A	B	A	B	B	A	A	A	A	-	-	A	B	A	A	A	A	B	B	B	A	A	B	B	B	B	B
bPb-1329	DArT	4H	93.6353	A	B	A	A	B	A	A	A	A	A	A	A	A	A	B	A	A	A	B	A	B	A	B	B	A	A	A	A	B	B	A	B	A	A	A	A	B	B	B	A	A	B	B	B	B	B
ABC152A2	other	4H	96.7802	A	B	A	A	B	A	A	-	A	A	A	A	A	A	B	A	A	A	B	A	B	A	A	B	A	-	A	A	-	-	A	B	A	A	A	A	B	B	B	A	A	B	-	B	B	-
Mne1b	other	4H	98.1025	A	B	A	A	B	A	A	A	A	A	-	A	A	-	B	A	A	A	B	-	B	A	A	B	A	A	A	A	-	-	A	B	A	A	A	A	B	B	B	A	A	B	B	B	B	A
bPb-9998	DArT	4H	98.1025	A	B	A	A	B	A	A	A	A	A	A	A	A	-	B	A	A	A	-	A	B	A	A	B	A	A	A	A	B	B	-	B	A	-	A	-	B	B	B	-	-	B	B	B	B	A
WG719	other	4H	103.305	A	B	A	A	B	A	A	A	A	A	B	A	A	A	B	A	A	A	B	B	B	A	A	B	B	A	A	A	-	-	A	B	A	A	A	A	B	B	B	A	A	B	B	B	B	A
bPb-0610	DArT	4H	104.937	A	B	A	A	B	A	A	A	A	A	B	A	A	A	B	A	A	A	B	B	B	A	A	B	B	A	A	A	B	B	A	B	A	A	A	A	B	B	B	A	A	B	B	B	B	A
CDO669c	other	4H	107.185	A	B	A	A	B	A	A	A	A	A	B	A	A	A	B	A	A	A	B	B	B	A	A	B	B	A	A	A	-	-	A	B	A	A	A	A	B	B	B	A	A	A	B	B	B	A
ksuG10	other	4H	107.185	A	B	A	A	B	A	A	A	A	A	B	A	A	A	B	A	A	A	B	B	B	A	A	B	B	A	A	A	-	-	A	B	A	A	A	A	B	B	B	A	A	A	B	B	B	A
CDO669a	other	4H	107.185	A	B	A	A	B	A	A	A	A	A	B	A	A	A	B	A	A	A	B	B	B	A	A	B	B	A	A	A	-	-	A	B	A	A	A	A	B	B	B	A	A	A	B	B	B	A
AnionT1a	other	4H	113.536	A	B	A	A	B	A	A	A	A	A	B	A	A	B	B	-	A	B	B	B	A	A	A	B	B	A	A	A	-	-	A	B	A	A	A	A	B	B	B	A	A	A	B	B	B	-
EBmac679	other	4H	113.536	A	B	-	A	B	A	A	A	A	A	B	A	A	B	B	A	A	B	B	B	A	A	A	B	B	A	A	A	-	-	A	B	A	A	A	A	B	B	B	A	A	A	B	B	B	A
TaCMD	other	4H	115.568	A	B	-	A	B	A	A	A	A	A	B	A	A	B	B	A	A	B	B	B	A	A	A	B	B	A	A	A	-	-	A	B	A	A	A	B	B	B	B	A	A	A	B	B	B	A
WG114	other	4H	115.568	A	B	A	A	B	A	A	A	A	A	B	A	A	B	B	A	A	B	B	B	A	A	A	B	B	A	A	A	-	-	A	B	A	A	A	B	B	B	B	A	A	A	B	B	B	A
GBM1220	other	4H	117.129	A	B	-	A	B	A	A	A	A	A	B	A	A	B	B	A	A	B	B	B	A	A	A	B	B	A	A	A	-	-	A	B	A	A	A	B	B	B	B	A	A	A	B	B	B	A
bPb-8164	DArT	4H	117.129	A	B	A	A	B	A	A	A	A	A	B	A	A	B	B	A	A	B	-	B	A	A	A	B	B	A	A	A	A	A	A	B	A	A	A	B	B	B	B	A	A	A	B	B	B	A
HvMloh1A	other	4H	120.133	A	B	A	A	B	A	A	A	A	A	B	A	A	B	B	A	A	B	B	B	A	A	A	B	B	A	A	A	-	-	A	B	A	A	A	B	B	B	B	A	A	A	B	B	B	A
CDO1312	other	4H	122.643	A	B	A	A	B	A	A	A	A	A	B	A	A	B	B	A	A	B	B	B	A	A	A	B	B	A	A	A	-	-	A	B	A	A	A	B	B	B	B	A	A	A	B	B	B	A
bPb-9859	DArT	4H	123.249	A	B	A	A	B	A	A	A	A	A	B	A	B	A	B	A	A	B	B	B	A	A	A	B	B	A	A	A	A	A	A	B	A	A	A	B	B	B	B	A	A	A	B	B	B	A
BCD1130	other	4H	123.953	-	B	A	A	B	A	A	A	A	A	B	A	A	A	B	A	A	B	B	B	A	A	A	B	B	A	A	A	-	-	A	B	A	A	A	B	B	B	B	A	A	A	B	B	B	-
ksuE2	other	4H	123.953	A	B	A	A	B	A	A	A	A	A	B	A	A	A	B	A	A	B	B	B	A	A	A	B	B	A	A	A	-	-	A	B	A	A	A	B	B	B	B	A	A	A	B	B	B	A
CDO63	other	4H	123.953	A	B	A	A	B	A	A	A	A	A	B	A	A	A	B	A	A	B	B	B	A	A	A	B	B	A	A	A	-	-	A	B	A	A	A	B	B	B	B	A	A	A	B	B	B	A
GBM1015	other	4H	130.752	A	B	-	A	B	A	A	A	B	A	-	A	-	A	A	A	A	B	B	B	A	A	A	B	B	A	A	A	-	-	A	B	A	A	A	B	B	B	B	A	A	A	B	B	B	A
HvGSL1	other	4H	130.752	A	B	A	A	B	A	A	A	B	A	B	A	B	A	A	A	A	B	B	B	A	A	A	B	B	A	A	A	-	-	-	B	A	A	A	B	B	B	B	A	A	A	B	B	B	A
HVM67	other	4H	133.361	A	B	A	A	B	A	A	A	B	A	B	A	-	A	A	A	A	B	B	B	A	B	A	B	B	A	A	A	-	-	A	B	A	A	A	B	B	A	B	A	A	A	B	B	B	A
ABC305a	other	4H	136.059	A	B	A	A	B	A	A	A	B	A	B	A	B	A	A	A	A	B	B	B	A	B	A	B	B	A	A	A	-	-	A	B	A	A	A	B	B	B	B	A	A	A	B	B	B	A
AnionT2b	other	4H	136.059	A	-	A	A	B	A	A	A	B	A	B	A	B	-	A	A	A	B	B	-	A	B	A	B	B	A	A	A	-	-	A	B	A	A	A	B	B	B	B	A	A	A	B	B	B	A
bPb-3468	DArT	4H	136.059	A	B	A	A	B	A	A	A	B	A	B	A	B	A	A	A	A	-	B	B	A	B	A	-	B	A	A	A	A	A	A	B	A	A	A	B	B	B	B	A	A	A	B	B	B	A
HvGlyT5	other	4H	142.085	A	A	A	A	B	A	A	A	B	A	B	A	B	A	A	A	A	B	B	B	A	B	A	B	B	A	A	A	-	-	A	B	A	A	A	B	B	B	B	A	A	A	B	B	B	A
bPb-9820	DArT	4H	142.085	A	A	A	A	B	A	A	A	B	A	B	A	B	A	A	A	A	B	B	B	A	B	A	B	B	A	A	A	A	A	A	B	A	A	A	-	B	B	B	A	A	A	B	B	B	A
Bmy1	other	4H	145.097	-	A	-	A	B	-	A	A	B	-	B	A	-	A	A	-	A	B	B	B	A	B	A	B	B	A	A	A	-	-	A	B	A	A	A	B	B	B	B	A	A	A	B	B	B	A
bPb-3743	DArT	5H	0	-	A	A	A	B	A	A	B	A	B	A	A	B	B	B	B	B	A	B	B	B	B	B	B	B	B	B	A	B	B	A	B	B	A	A	B	B	A	B	A	A	B	B	A	B	A
bPb-7599	DArT	5H	0.90206	A	A	A	A	B	A	A	B	A	B	-	A	B	B	B	B	B	A	B	B	-	B	B	B	-	B	B	A	B	B	A	B	-	A	A	B	B	A	B	A	A	B	B	A	B	A
bPb-5317	DArT	5H	0.90206	A	A	A	A	B	A	A	B	A	-	A	A	B	B	B	B	B	A	B	B	A	B	B	B	-	B	B	A	B	B	A	B	-	-	A	B	B	A	B	A	A	B	B	A	B	A
bPb-0170	DArT	5H	1.70472	A	A	A	A	B	A	A	B	A	B	A	A	B	A	-	B	B	A	B	B	B	B	B	B	B	B	B	A	B	B	A	B	B	A	A	-	-	A	B	A	A	B	B	A	B	A
bPb-0085	DArT	5H	1.70572	A	A	A	A	B	A	A	B	-	-	-	A	B	B	B	B	B	A	B	-	-	B	B	-	B	B	B	A	B	B	A	B	B	A	A	B	B	A	B	A	A	B	B	A	B	A
bPb-9562	DArT	5H	1.70572	A	A	A	A	B	A	A	B	A	B	A	A	B	-	B	B	B	A	B	B	B	B	B	B	B	B	B	A	B	B	A	B	B	A	A	B	B	A	B	A	A	B	-	A	B	A
bPb-2330	DArT	5H	1.70572	A	A	A	A	B	A	A	B	A	B	A	A	B	B	B	B	B	A	B	B	B	B	B	B	B	B	B	A	-	B	A	-	B	A	-	-	B	A	B	A	A	B	-	A	B	A
bPb-8580	DArT	5H	8.48636	A	A	A	A	B	A	A	B	A	A	A	A	B	B	-	B	B	A	B	B	B	B	B	B	A	B	B	A	B	B	A	A	B	A	B	B	B	A	B	A	B	B	B	A	B	A
bPb-2872	DArT	5H	18.031	A	A	-	-	B	A	B	B	B	A	-	A	B	-	B	B	B	A	B	B	A	B	B	B	A	B	B	A	-	B	-	A	B	A	B	B	A	-	B	A	-	-	B	A	B	A
bPb-2460	DArT	5H	18.7398	A	-	A	A	B	A	-	B	-	B	A	A	-	B	B	B	B	A	B	B	A	-	B	-	A	B	B	A	-	-	B	-	B	A	-	B	A	A	B	A	B	-	B	A	B	A
bPb-0091	DArT	5H	21.5025	A	B	A	A	B	A	B	B	B	B	A	A	B	B	B	B	B	A	B	B	A	B	B	B	A	B	B	A	A	B	B	A	B	A	B	B	A	A	B	A	B	A	B	B	B	B
bPb-1807	DArT	5H	21.5025	A	B	A	A	B	A	B	B	B	B	A	A	B	B	B	B	B	A	B	B	A	B	B	B	A	B	B	A	A	B	B	A	B	A	B	B	A	A	B	A	B	A	B	B	B	B
AWWM1.5	other	5H	21.5379	A	-	-	A	B	A	-	B	B	B	A	A	B	B	B	B	B	A	-	B	A	B	B	B	A	B	-	-	-	-	B	-	-	A	B	B	A	A	-	A	B	A	-	B	B	B
bPb-0351	DArT	5H	21.5379	A	B	A	A	B	A	B	B	B	B	A	A	B	B	B	B	B	A	B	B	A	B	B	B	A	B	B	A	A	B	B	A	B	A	B	B	A	A	B	A	B	A	B	B	B	B
bPb-6183	DArT	5H	26.1453	A	B	A	A	B	A	B	B	B	B	A	A	B	-	B	B	B	A	B	B	A	B	B	B	A	B	B	A	A	B	B	A	B	A	B	A	A	A	B	B	B	A	B	B	B	B
bPb-9632	DArT	5H	30.9806	A	B	A	A	B	A	B	B	B	B	A	A	B	B	-	B	B	A	B	B	A	B	B	A	A	B	B	A	-	A	B	A	B	B	B	A	A	A	B	B	B	A	B	B	B	B
Bmag509	other	5H	30.9816	A	B	-	A	B	A	B	B	B	B	A	A	B	B	B	B	B	A	B	B	A	B	B	A	A	B	B	A	-	-	B	A	B	B	B	A	A	A	B	B	B	A	B	B	B	B
bPb-6495	DArT	5H	30.9816	A	B	A	A	B	A	B	B	B	B	A	-	B	B	B	B	B	A	B	B	A	B	B	A	A	B	B	A	-	A	B	A	B	B	B	A	A	A	B	B	B	A	B	B	B	B
bPb-0050	DArT	5H	30.9816	A	B	A	A	B	A	B	B	B	B	A	A	B	B	B	B	B	A	B	B	A	B	B	A	A	B	B	A	-	A	B	A	B	B	B	A	A	A	B	B	B	A	B	B	B	B
bPb-6067	DArT	5H	30.9816	A	B	A	A	B	A	B	B	B	B	A	A	B	B	B	B	B	A	B	B	A	-	B	A	A	B	B	A	-	A	B	A	B	B	B	A	A	A	B	B	B	A	B	B	B	B
bPb-5504	DArT	5H	31.8026	A	B	A	A	B	A	B	B	B	B	A	A	B	B	B	B	B	A	B	B	A	B	B	A	A	B	B	A	A	A	B	A	B	B	B	A	A	A	B	B	B	A	B	B	B	B
bPb-2900	DArT	5H	31.8026	A	B	A	A	B	A	B	B	B	B	-	A	B	B	B	B	B	A	B	B	A	B	B	A	A	B	B	A	A	A	B	A	B	B	B	A	A	A	B	B	B	A	B	B	B	B
bPb-4273	DArT	5H	40.5368	A	B	A	A	B	A	B	A	B	B	A	A	B	B	B	B	B	A	B	A	A	B	B	A	A	B	B	B	A	A	B	A	B	B	B	A	A	B	B	B	B	A	B	B	B	B
CDO749	other	5H	40.5368	A	-	A	A	B	A	-	A	B	B	A	A	B	B	B	B	B	A	B	A	A	B	B	A	A	B	B	B	-	-	B	-	B	B	B	A	A	B	-	B	B	A	B	B	B	B
bPb-2273	DArT	5H	43.5045	A	B	A	A	B	A	B	A	B	B	A	A	B	B	B	B	B	A	B	A	A	B	B	A	A	B	B	B	A	A	B	A	B	B	B	A	A	B	B	B	B	A	B	B	B	B
bPb-4135	DArT	5H	43.5045	A	B	A	A	B	A	B	A	B	B	A	A	B	B	B	B	B	A	B	A	A	B	B	A	A	B	B	B	A	A	B	A	B	B	B	A	A	B	B	B	B	A	B	B	B	B
bPb-8589	DArT	5H	43.5045	A	B	A	A	B	A	B	A	B	B	A	A	B	B	B	B	B	A	B	A	A	B	B	A	A	B	B	B	A	A	B	A	B	B	B	A	A	B	B	B	B	A	B	B	B	B
bPb-2424	DArT	5H	44.0293	A	-	A	A	-	A	B	A	B	B	A	A	B	A	B	B	B	A	B	A	A	B	B	A	A	B	B	B	-	A	-	A	B	B	B	A	A	B	-	B	-	A	B	B	B	B
bPb-9163	DArT	5H	44.0293	A	B	A	A	A	A	B	A	B	B	A	A	B	A	B	B	B	A	B	A	A	B	B	A	A	B	B	B	A	-	B	A	B	B	B	A	A	B	B	B	B	A	B	B	B	B
ABC164b	other	5H	46.4183	A	-	A	A	A	A	B	A	B	B	A	A	B	A	B	B	B	A	-	A	A	B	B	A	A	-	-	-	-	-	B	-	B	A	B	A	A	B	-	B	B	A	-	B	B	B
BCD21	other	5H	46.4183	A	-	A	A	A	A	B	A	B	B	A	A	B	A	B	B	B	A	-	A	A	B	B	A	A	B	B	B	-	-	B	A	B	A	B	A	A	B	B	B	B	A	B	B	B	B
17G1-1.3a	other	5H	46.4183	A	B	A	A	A	A	B	A	B	B	A	A	B	-	B	B	B	A	B	A	A	B	B	A	A	B	B	B	-	-	B	A	B	A	B	A	A	B	B	B	B	A	B	B	B	B
ksuA3A	other	5H	47.9593	A	B	A	A	A	A	B	A	B	B	A	A	B	A	B	B	B	A	B	A	A	B	B	A	A	B	B	B	-	-	B	A	B	A	B	A	A	B	B	B	B	A	B	B	B	B
bPb-6710	DArT	5H	51.6269	A	B	A	A	A	A	B	A	B	B	A	-	B	-	B	B	B	A	A	B	A	B	B	-	A	B	B	B	A	A	B	A	B	A	B	A	A	B	B	B	B	A	B	B	B	B
bPb-8775	DArT	5H	51.6269	A	B	A	A	A	A	B	A	-	B	A	A	B	-	B	B	B	A	A	B	A	B	B	A	A	B	B	B	A	A	B	A	B	A	B	A	A	B	B	B	-	A	B	B	B	B
WG530	other	5H	51.6269	A	B	A	A	A	A	B	A	B	B	A	A	B	A	B	B	B	A	A	B	A	B	B	A	A	B	B	B	-	-	B	A	B	A	B	A	A	B	B	B	B	A	B	B	B	B
bPb-9930	DArT	5H	54.0969	A	B	A	A	A	A	B	A	B	B	A	A	B	A	B	B	B	A	A	B	A	B	B	A	A	B	B	B	A	A	-	A	B	A	B	A	A	B	B	B	B	A	B	B	B	B
HvCESA8	other	5H	61.1896	A	B	A	A	A	B	B	A	B	B	A	A	B	-	B	B	B	A	A	-	A	B	B	-	A	B	B	B	-	-	A	A	B	B	B	A	A	B	B	B	B	A	B	B	B	B
bPb-1813	DArT	5H	64.9164	A	B	A	A	A	B	B	A	B	B	A	A	B	B	B	B	B	A	A	B	A	B	B	A	A	B	B	B	A	A	A	A	-	B	B	A	A	B	B	B	B	A	B	B	B	B
PSR123	other	5H	65.2167	A	B	A	A	A	B	B	A	B	B	A	A	B	B	B	B	B	A	A	B	A	B	B	A	A	-	-	-	-	-	A	-	B	B	B	A	A	B	-	B	B	A	-	B	B	B
PSR156b	other	5H	65.2167	A	B	A	A	A	B	B	A	B	B	A	A	B	B	B	B	B	A	A	B	A	B	B	A	A	-	-	-	-	-	A	-	B	B	B	A	A	B	-	B	B	A	-	B	B	B
PSR128	other	5H	65.2167	A	B	A	A	A	B	B	A	B	B	A	A	B	B	B	B	B	A	A	B	A	B	B	A	A	B	B	B	-	-	A	A	B	B	B	A	A	B	B	B	B	A	B	B	B	B
GBM1399	other	5H	70.748	A	B	-	A	A	B	B	A	B	B	A	A	B	B	-	B	B	A	A	B	A	B	B	A	A	B	B	B	-	-	A	A	B	B	B	A	A	B	B	B	B	A	B	B	B	B
WG564	other	5H	74.5524	A	-	A	A	B	B	B	A	B	A	A	A	B	B	B	B	B	A	-	B	A	B	B	B	A	-	-	-	-	-	A	-	B	B	B	A	A	B	-	A	B	B	-	B	B	B
EBmac854	other	5H	74.5524	A	B	A	A	B	B	B	A	B	A	A	A	B	B	B	B	B	A	A	B	A	B	B	B	A	B	B	B	-	-	A	A	B	B	B	A	A	B	A	A	B	B	B	B	B	B
WG181	other	5H	74.5524	A	B	A	A	B	B	B	A	B	A	A	A	B	B	B	B	B	A	A	B	A	B	B	B	A	-	-	-	-	-	A	-	-	B	B	A	A	B	-	A	B	B	-	B	B	B
bPb-7561	DArT	5H	75.1205	B	B	A	A	B	B	B	A	B	A	B	A	B	B	B	B	B	A	A	B	A	A	B	B	A	B	B	B	-	A	A	A	B	B	B	A	A	A	A	A	B	B	B	B	B	B
bPb-0709	DArT	5H	76.7614	B	B	A	A	B	B	B	A	B	A	B	A	B	B	B	B	B	A	A	B	A	A	B	B	A	B	B	B	-	A	A	A	B	B	B	A	A	A	A	A	B	B	B	B	B	B
Bmag22	other	5H	81.8037	B	B	-	A	B	B	B	A	B	A	B	A	B	B	B	B	B	A	-	B	A	A	B	B	A	B	B	B	-	-	A	A	B	B	B	A	A	A	A	-	B	B	B	B	A	B
HvZFP1	other	5H	81.8037	B	B	A	A	B	B	B	A	B	A	B	A	B	B	B	B	B	A	A	B	A	A	B	B	A	B	B	B	-	-	A	A	B	B	B	A	A	A	A	A	B	B	B	B	A	B
ksuA1	other	5H	86.2919	B	-	A	A	B	B	B	A	B	A	B	A	A	B	B	B	B	A	A	B	A	A	B	B	A	-	B	B	-	-	A	A	B	B	-	A	-	A	A	A	B	B	B	B	A	B
BCD351a	other	5H	86.2919	B	-	A	A	B	B	-	A	B	A	B	A	A	B	B	B	B	A	A	B	A	A	B	B	A	B	B	B	-	-	A	-	-	B	B	A	A	A	-	A	B	B	B	B	A	B
bPb-5532	DArT	5H	86.2919	B	B	A	A	-	B	B	A	B	A	B	A	A	B	B	B	B	A	A	B	A	A	B	B	A	B	B	B	A	A	A	A	B	B	B	A	A	A	A	A	B	B	B	B	A	B
bPb-9719	DArT	5H	86.3394	B	B	A	A	-	B	B	A	B	A	B	A	A	B	B	B	B	A	A	B	A	A	B	B	A	B	B	B	A	A	A	A	-	B	B	A	A	A	A	A	B	B	B	B	A	B
bPb-4744	DArT	5H	106.85	B	B	A	A	B	B	A	A	B	A	B	A	A	-	B	A	A	A	A	-	A	B	B	B	A	B	B	A	A	A	A	A	B	-	B	A	A	A	B	A	-	B	-	B	A	B
bPb-7187	DArT	5H	106.85	B	B	A	A	B	B	A	-	B	A	B	A	A	B	B	A	A	A	A	B	A	B	B	B	A	B	B	A	-	A	A	A	-	B	B	A	A	A	B	A	B	B	B	-	A	B
bPb-3879	DArT	5H	106.85	B	B	A	A	B	B	A	A	-	A	B	A	A	-	B	A	A	A	A	B	A	B	B	-	A	B	B	A	A	A	A	A	B	B	B	A	A	A	B	A	-	B	B	B	A	B
bPb-6126	DArT	5H	106.85	B	B	A	A	B	B	A	A	B	A	B	A	A	-	B	A	A	A	A	B	A	B	B	B	A	B	B	A	A	-	A	A	B	B	B	A	A	A	B	A	B	B	B	B	A	B
HvUDPGPP	other	5H	109.796	B	-	-	A	B	-	-	-	B	A	B	A	A	B	B	A	A	A	A	B	A	B	B	B	A	B	B	A	-	-	A	A	B	B	B	A	A	A	B	B	B	B	B	B	A	B
CDO400	other	5H	111.652	B	-	A	A	B	B	A	A	B	A	B	A	A	B	B	A	A	A	-	B	A	B	B	B	A	-	-	-	-	-	A	-	-	B	B	A	A	B	-	B	B	B	-	B	A	B
KoprekD4	other	5H	111.652	B	B	A	A	B	B	A	A	B	A	B	A	A	B	B	A	A	A	A	-	A	B	B	B	A	B	B	A	-	-	A	A	B	B	B	A	A	B	B	B	B	B	B	B	A	B
bPb-6135	DArT	5H	115.337	B	B	A	A	B	B	A	A	B	-	A	-	A	B	B	A	A	A	A	B	A	B	B	B	A	B	B	A	-	A	A	A	B	B	B	A	A	B	B	B	B	B	B	B	A	B
ABG702b	other	5H	115.642	B	B	A	A	B	B	A	A	B	A	A	A	A	B	B	A	A	A	A	B	A	B	B	B	A	B	B	A	-	-	A	A	B	B	B	A	A	B	B	B	B	B	B	B	A	B
bPb-0710	DArT	5H	115.642	B	B	A	A	B	B	A	A	B	A	A	A	A	B	B	A	A	A	A	B	A	B	B	B	A	B	B	A	-	A	A	A	B	B	B	A	A	B	B	B	B	B	B	B	A	B
bPb-3603	DArT	5H	116.372	B	B	A	A	B	B	A	A	B	A	A	A	A	B	B	A	A	A	A	B	A	B	B	B	A	B	B	A	A	A	A	A	B	B	B	A	A	B	B	B	B	B	B	B	B	B
GBMS141	other	5H	136.047	B	B	-	A	A	A	A	A	B	A	A	A	B	B	B	A	A	B	A	A	-	B	B	B	A	B	A	A	-	-	B	-	A	B	B	A	A	B	B	B	B	B	B	B	A	B
BCD808b	other	5H	138.99	B	B	A	A	A	A	A	A	B	A	A	B	B	B	B	A	A	B	A	A	A	B	B	B	A	B	A	A	-	-	B	A	A	B	B	A	A	B	B	B	B	B	B	B	A	B
BCD221b	other	5H	138.991	B	-	A	A	A	A	A	A	B	A	A	B	B	B	-	A	A	B	A	A	A	B	B	B	A	A	A	A	-	-	B	A	A	B	B	A	A	B	B	B	B	B	B	-	A	B
BCD265b	other	5H	138.991	B	B	A	A	A	A	A	A	B	A	A	B	B	B	B	A	A	B	A	A	A	B	B	B	A	-	-	-	-	-	B	-	A	B	B	A	A	B	-	B	B	B	-	B	A	B
bPb-5845	DArT	5H	138.991	B	B	A	A	A	A	A	A	B	A	A	-	B	-	B	A	A	B	-	A	A	B	B	B	A	A	A	A	-	A	B	A	A	B	B	A	A	B	B	B	B	B	B	B	A	B
bPb-6578	DArT	5H	138.991	B	B	A	A	A	A	A	A	B	A	A	B	B	-	B	A	A	B	A	A	A	B	B	B	A	A	A	A	A	-	B	A	A	B	B	A	A	B	B	B	-	B	B	B	A	B
bPb-1420	DArT	5H	138.992	B	B	A	A	-	A	A	A	B	A	-	B	B	B	B	A	A	B	A	A	A	B	B	B	A	A	A	A	-	A	B	A	A	B	B	A	A	B	B	B	B	B	B	B	A	A
bPb-4318	DArT	5H	138.992	B	B	A	A	-	A	A	A	B	A	A	B	B	B	B	A	A	B	A	A	A	B	B	B	A	A	A	A	B	-	B	A	A	B	B	A	A	B	B	B	-	B	B	B	A	A
bPb-4970	DArT	5H	138.992	B	B	A	A	-	A	A	A	B	A	A	B	B	B	B	A	A	B	A	A	A	B	B	B	A	A	A	A	B	A	B	A	A	B	B	A	A	B	B	B	-	B	B	B	A	A
bPb-8319	DArT	5H	144.32	B	-	A	A	A	A	A	A	B	A	A	-	B	-	B	A	A	B	A	A	A	B	B	B	A	A	A	A	-	A	B	A	A	-	B	A	A	B	B	B	B	B	B	B	A	A
GMS27	other	5H	150.702	-	B	A	B	B	-	-	A	A	A	A	B	-	B	B	A	-	B	A	A	A	-	B	-	A	A	A	A	-	-	B	A	A	-	B	A	-	B	B	B	B	B	B	B	A	A
AWBMA3	other	5H	153.527	B	B	A	B	A	A	B	A	A	A	A	B	B	B	B	A	A	B	A	A	A	B	B	B	A	A	B	A	-	-	B	A	A	B	-	A	A	B	B	B	B	B	B	B	A	A
XYL1	other	5H	153.527	B	B	A	-	A	A	B	A	A	A	A	B	B	B	B	-	A	-	A	A	A	-	B	B	A	A	B	A	-	-	B	A	-	B	B	A	A	B	B	B	B	B	B	B	A	A
XYL3	other	5H	153.527	B	B	A	B	A	A	B	A	A	A	A	B	B	B	B	-	A	B	A	A	A	B	B	B	A	-	B	A	-	-	B	-	-	B	B	A	A	B	B	B	B	B	B	B	A	A
HvCESA3	other	5H	156.612	B	B	A	B	A	A	B	A	A	A	A	B	B	-	B	A	A	B	A	-	A	B	A	B	A	A	B	A	-	-	B	A	A	B	B	A	A	B	B	B	B	B	B	B	A	A
bPb-0171	DArT	5H	159.941	B	B	A	B	A	A	B	A	-	A	B	B	B	B	-	-	A	B	A	-	A	B	A	B	A	A	B	A	B	A	B	A	A	B	B	-	A	B	B	B	B	B	B	B	A	A
bPb-3590	DArT	5H	160.63	B	-	A	B	A	A	B	A	A	A	B	B	B	B	A	A	A	B	-	A	A	B	A	B	A	A	B	A	B	A	B	A	A	B	B	A	A	B	B	B	B	B	B	B	A	A
bPb-9147	DArT	5H	162.577	B	B	A	B	-	A	B	A	A	A	B	B	B	B	A	A	A	B	A	A	A	B	A	A	A	A	B	A	B	-	B	A	A	B	B	A	A	B	B	B	B	B	B	B	A	A
bPb-8070	DArT	5H	166.593	B	B	A	B	-	A	B	A	A	A	B	B	B	B	A	A	A	B	A	A	A	B	A	A	A	A	B	A	B	A	B	A	A	B	B	A	A	B	B	B	A	B	B	B	A	A
bPb-3138	DArT	5H	166.593	B	B	A	B	A	A	B	A	A	A	B	B	B	B	A	A	A	B	A	A	A	B	A	A	A	A	B	A	B	A	B	A	A	B	B	A	A	B	B	B	A	B	B	B	A	A
bPb-7742	DArT	5H	170.789	-	B	A	-	A	A	B	-	A	A	-	-	-	-	A	A	A	B	B	-	A	B	A	A	A	A	B	A	B	A	B	A	A	B	B	A	A	B	B	B	-	B	B	B	A	A
CDO678b	other	5H	170.789	B	-	A	B	A	A	-	B	A	A	B	B	B	B	A	A	A	B	B	A	A	B	A	A	A	A	B	A	-	-	B	-	-	B	B	A	A	B	-	B	A	B	B	B	A	A
bPb-1482	DArT	5H	175.864	B	B	A	-	-	A	B	B	-	A	B	B	B	-	A	A	A	B	B	A	A	B	A	A	A	A	B	A	B	A	B	A	B	B	-	A	A	-	B	A	-	B	B	B	A	A
HvIRIP5	other	5H	176.585	B	B	A	B	A	A	B	B	A	A	B	B	B	B	A	A	A	B	B	A	A	B	A	A	A	-	B	B	-	-	B	A	B	B	B	A	A	B	-	A	A	-	B	B	A	-
bPb-3306	DArT	5H	176.585	B	B	A	B	A	A	B	B	A	A	-	B	B	-	A	A	A	B	B	A	A	B	A	A	A	A	B	B	B	A	B	A	B	B	B	A	A	B	B	A	A	B	B	B	A	A
bPb-5413	DArT	5H	177.256	B	B	A	B	A	A	B	B	A	A	B	B	B	-	A	A	A	B	-	A	A	B	A	A	A	A	B	-	B	A	-	A	B	B	B	A	A	B	B	A	A	B	B	B	A	A
AWBMA32	other	5H	178.245	B	-	A	B	A	-	-	B	A	A	B	B	B	B	A	A	-	B	B	A	A	B	-	A	A	-	-	-	-	-	B	-	B	B	B	A	A	B	-	A	A	A	-	B	A	A
HvIRIP3	other	5H	178.245	B	B	A	B	A	A	B	B	A	A	B	B	B	B	A	A	A	B	B	A	A	B	A	A	A	A	B	B	-	-	-	A	B	B	B	A	A	B	B	A	A	A	B	B	A	A
HvIRIP4	other	5H	178.245	B	B	A	B	A	A	B	B	A	A	B	B	B	B	A	A	A	B	B	A	A	B	A	A	A	A	B	B	-	-	B	A	B	B	B	A	A	B	B	A	A	A	B	B	A	A
CDO484	other	5H	178.246	B	B	A	B	A	A	B	B	A	A	B	B	B	B	A	A	A	B	B	A	A	B	A	A	B	-	-	-	-	-	B	-	B	B	B	A	A	B	B	A	A	A	-	B	A	A
bPb-4971	DArT	5H	184.264	B	B	A	B	A	A	B	B	A	A	B	B	B	B	A	A	A	B	B	A	A	B	A	A	B	A	B	B	B	A	B	A	B	B	B	A	B	B	B	A	A	A	B	B	A	A
bPb-6239	DArT	5H	184.448	B	B	A	B	A	A	B	B	A	A	-	-	B	-	A	A	A	B	B	A	A	B	A	A	B	A	B	B	B	A	B	A	B	B	B	A	B	B	B	A	A	A	B	B	-	A
bPb-1217	DArT	5H	184.449	B	B	-	B	-	A	B	B	-	A	B	B	B	B	B	-	-	B	B	-	A	B	-	-	B	A	B	B	B	-	B	-	B	B	B	-	B	B	B	A	A	A	B	B	-	A
CDO506	other	5H	186.981	B	B	A	B	A	A	B	B	A	A	B	B	B	B	A	A	A	B	B	A	A	B	A	A	B	-	-	-	-	-	B	-	B	B	B	A	B	B	-	A	A	A	-	B	A	A
bPb-4809	DArT	5H	186.981	B	-	A	-	A	A	B	-	-	A	-	-	B	B	-	A	A	B	B	A	A	B	A	A	B	A	B	B	B	A	B	A	B	B	B	-	B	B	B	A	-	A	B	B	A	A
bPb-9660	DArT	5H	186.981	B	B	A	-	A	A	B	B	A	A	-	-	B	-	-	A	A	B	-	A	A	B	A	A	B	A	B	-	B	A	B	A	B	-	B	-	B	B	B	A	-	A	B	B	-	A
bPb-5333	DArT	5H	186.988	B	B	A	B	-	A	B	B	A	A	B	B	B	B	A	A	A	B	B	A	A	B	A	A	B	A	B	B	B	A	B	A	B	B	B	A	B	B	B	A	A	A	B	B	A	A
bPb-0426	DArT	6H	3.54745	B	A	B	B	B	A	A	B	A	A	-	A	A	A	A	A	A	B	B	A	-	A	A	B	B	A	B	B	B	A	B	A	A	A	B	A	B	A	B	A	B	B	A	A	A	A
bPb-3965	DArT	6H	3.54745	B	A	B	B	B	A	A	B	A	A	A	A	A	A	A	A	A	B	B	A	B	A	A	B	B	A	B	B	B	A	B	A	A	A	B	A	B	A	B	A	B	B	-	A	A	A
bPb-3780	DArT	6H	3.54745	B	-	-	B	B	A	A	B	A	A	A	A	A	-	A	-	A	B	B	A	B	A	A	B	B	A	B	B	B	A	B	A	A	A	B	-	B	A	B	A	B	B	-	A	A	A
bPb-7323	DArT	6H	5.36388	B	A	B	B	B	A	A	B	-	B	-	-	A	-	A	A	A	B	B	A	B	A	A	B	B	A	B	B	B	-	B	A	A	A	B	A	B	A	B	B	B	B	A	A	A	A
AWBMA36	other	6H	5.59141	B	A	B	B	B	A	A	B	A	A	A	A	A	A	A	A	A	B	B	A	B	A	A	B	B	A	B	B	-	-	B	A	-	A	B	A	B	A	B	B	B	B	A	A	A	A
bPb-7030	DArT	6H	5.59141	B	A	B	B	B	A	A	B	A	A	-	A	A	-	A	-	A	B	B	A	B	A	A	B	B	A	B	B	B	-	B	A	A	A	B	A	B	A	B	B	B	B	A	A	A	A
Bmac208	other	6H	10.7644	B	B	-	B	B	A	A	B	A	A	A	A	A	B	A	A	A	B	B	A	B	A	A	B	B	A	B	B	-	-	B	A	A	A	B	B	B	A	B	B	B	B	-	A	A	A
PSR119	other	6H	10.7644	B	-	B	B	B	A	-	B	A	A	A	A	A	B	A	A	A	B	B	A	B	A	A	B	B	A	B	B	-	-	B	A	A	A	B	B	B	A	B	B	B	B	A	A	-	A
BCD342	other	6H	10.7644	B	B	B	B	B	A	A	B	A	A	A	A	A	B	A	A	A	B	B	A	B	A	A	B	B	A	B	B	-	-	B	A	A	A	B	B	B	A	B	B	B	B	A	A	A	A
bPb-1009	DArT	6H	13.8275	B	B	B	B	B	A	A	-	A	A	A	A	A	B	A	A	A	B	B	A	B	A	A	B	B	A	A	B	B	A	A	A	A	A	B	B	B	A	B	B	B	B	A	B	A	A
bPb-3807	DArT	6H	13.8275	B	B	B	B	B	A	-	B	A	-	-	-	A	B	A	A	A	B	B	A	B	A	A	B	B	A	A	B	B	A	A	A	A	A	B	B	B	A	B	B	B	B	A	B	A	A
bPb-7193	DArT	6H	14.3498	B	B	B	B	B	A	A	B	A	A	A	A	A	B	A	A	A	B	B	A	B	A	A	B	B	A	A	B	B	-	A	A	A	A	B	B	B	A	B	B	B	B	A	B	A	A
bPb-0914	DArT	6H	14.3498	B	B	B	B	B	A	A	B	-	A	A	A	A	-	-	A	A	B	B	A	B	A	A	-	B	A	A	B	B	-	A	A	A	A	B	B	B	A	B	B	-	B	-	B	-	-
bPb-2751	DArT	6H	14.3498	B	B	B	B	B	A	A	B	A	A	A	A	A	B	A	A	A	B	B	A	B	A	A	B	B	A	A	B	B	A	A	A	A	A	B	B	B	A	B	B	B	B	A	B	A	A
bPb-3586	DArT	6H	19.4181	B	B	B	B	B	A	B	B	A	A	A	A	A	-	A	A	A	B	B	A	A	A	A	B	B	A	A	B	-	A	A	A	A	A	B	B	B	A	B	B	B	A	A	A	A	A
bPb-4246	DArT	6H	19.4191	B	B	B	B	B	A	B	B	A	A	A	A	A	B	A	A	A	B	B	A	A	A	A	B	B	A	A	B	B	A	A	A	A	A	B	B	B	A	B	B	B	A	A	A	A	A
bPb-6311	DArT	6H	19.4191	B	B	B	B	B	A	B	B	A	A	A	A	A	-	A	A	A	B	B	A	A	A	A	B	B	A	A	B	B	A	A	A	A	A	B	B	B	A	B	B	B	A	A	A	A	A
bPb-3202	DArT	6H	19.4191	B	B	B	B	B	A	B	B	A	A	A	A	A	B	A	A	A	B	B	A	A	A	A	B	B	A	A	B	B	A	A	A	A	A	B	B	B	A	B	B	B	A	A	A	A	A
bPb-5027	DArT	6H	19.4191	B	B	B	B	B	A	B	B	A	A	A	A	A	B	A	A	A	B	B	A	A	A	A	B	B	A	A	B	B	A	A	A	A	A	B	B	B	A	B	B	B	A	A	A	A	A
bPb-8708	DArT	6H	19.4191	B	B	B	B	B	A	B	B	A	A	A	A	A	B	A	A	A	B	B	A	A	A	A	B	B	A	A	B	B	A	A	A	A	A	B	B	B	A	B	B	B	A	A	A	A	A
bPb-8398	DArT	6H	26.5072	B	B	B	B	B	B	B	B	A	A	A	A	A	-	A	A	A	B	B	A	A	A	A	B	B	A	A	B	-	A	A	A	A	A	B	B	B	A	B	B	B	A	A	A	A	A
bPb-8492	DArT	6H	26.5072	B	B	B	B	B	B	B	B	A	A	A	A	A	-	A	A	A	B	B	A	A	A	A	B	B	A	A	B	-	A	A	A	A	A	B	B	B	A	B	B	B	A	A	A	A	A
bPb-6659	DArT	6H	28.8358	B	B	B	B	B	B	B	B	A	A	A	A	A	B	A	A	A	B	B	A	A	A	A	B	B	A	A	-	-	A	A	A	A	A	B	B	B	A	B	B	B	A	A	A	A	A
bPb-8836	DArT	6H	28.8368	B	B	B	B	B	B	B	B	A	A	A	A	A	B	A	A	A	B	B	A	A	A	A	B	B	A	A	B	B	A	A	A	A	A	B	-	B	A	B	B	B	A	A	A	A	A
bPb-9651	DArT	6H	28.8368	B	B	B	B	B	B	B	B	A	A	-	A	A	B	A	A	A	B	B	A	A	A	A	B	B	A	A	B	B	A	A	A	A	A	B	B	B	A	B	B	B	A	A	A	A	A
ksuA3b	other	6H	30.7549	B	B	B	B	B	B	B	B	A	A	A	A	A	B	-	A	A	B	B	A	A	A	-	A	B	A	A	B	-	-	A	A	-	A	B	B	B	A	B	B	B	A	A	A	A	A
bPb-9749	DArT	6H	33.6672	B	B	B	-	B	B	B	B	A	A	A	A	A	-	A	A	A	B	B	A	A	A	A	A	B	A	A	B	-	A	A	A	A	A	B	B	B	A	B	B	A	A	A	A	A	A
bPb-2058	DArT	6H	38.0357	B	B	B	B	B	B	B	B	A	A	A	-	A	-	A	A	A	B	B	A	A	A	A	A	B	A	A	B	B	A	A	A	A	A	B	B	B	A	B	B	A	A	A	A	A	A
PSR627	other	6H	44.9023	B	B	B	B	A	B	-	A	A	A	A	A	A	-	A	A	A	B	B	A	A	A	A	A	B	A	A	-	-	-	A	B	B	A	-	-	A	A	B	B	A	A	-	A	A	A
bPb-4555	DArT	6H	47.8148	B	B	B	A	A	B	B	A	A	A	-	A	-	B	A	A	A	B	B	A	A	A	A	-	B	A	A	B	-	-	A	B	B	A	B	B	A	A	B	B	-	A	A	A	A	A
bPb-5910	DArT	6H	47.8148	B	B	B	A	A	B	B	A	A	A	-	A	-	B	A	A	A	B	B	A	A	A	A	A	B	A	A	B	B	-	A	B	B	A	B	B	A	A	B	B	A	A	A	A	A	A
PSR167	other	6H	61.4999	A	B	B	A	A	B	B	A	A	A	A	A	A	B	A	A	A	B	A	A	A	A	A	A	B	B	A	B	-	-	A	B	B	A	A	B	A	A	B	B	A	A	A	A	B	A
bPb-5270	DArT	6H	63.2516	A	B	B	A	A	-	B	A	A	A	A	A	A	B	A	A	B	B	A	A	-	A	A	A	B	B	A	B	B	A	A	B	B	A	A	B	A	A	B	B	A	A	A	A	B	A
bPb-2464	DArT	6H	63.7533	A	B	B	A	A	B	B	A	A	A	A	A	A	B	A	A	B	B	A	A	A	A	A	A	B	B	A	B	B	A	A	B	B	A	A	B	A	A	B	B	A	A	A	A	B	A
bPb-2592	DArT	6H	64.7684	A	B	B	A	A	B	B	A	A	A	A	A	A	B	A	-	B	B	A	-	A	A	A	A	B	B	A	B	B	A	A	B	B	-	A	B	A	A	B	B	A	A	A	A	B	A
bPb-5822	DArT	6H	64.7684	A	B	B	A	-	B	B	A	A	A	A	A	A	B	A	A	B	B	A	A	A	A	A	A	B	B	A	B	B	A	A	B	B	A	A	B	A	A	B	B	A	A	A	A	B	A
pTAM10	other	6H	67.109	-	-	A	A	A	B	-	A	A	A	A	A	A	B	A	A	B	A	A	A	A	A	A	A	B	-	A	B	-	-	A	B	B	A	A	B	A	A	B	B	A	A	B	A	B	A
Bmag210	other	6H	67.8835	A	B	-	A	A	B	B	A	A	A	A	A	A	B	A	A	B	A	A	A	A	A	A	A	B	B	A	B	-	-	A	B	B	A	A	B	A	A	B	B	A	A	-	A	B	-
17G1-1.3c	other	6H	68.223	-	B	A	A	A	B	-	-	A	A	A	A	A	-	-	A	B	A	A	A	A	A	-	A	B	B	A	B	-	-	-	B	B	A	A	B	A	A	B	B	A	A	B	A	B	-
bPb-5358	DArT	6H	68.223	A	B	A	A	A	B	B	A	A	A	A	A	A	-	A	A	B	A	A	A	A	A	A	A	B	B	A	B	-	A	A	B	B	A	A	B	A	A	B	B	A	A	B	A	B	A
bPb-5577	DArT	6H	68.223	A	B	A	A	A	B	B	A	A	A	A	A	A	-	A	A	B	A	A	A	A	A	A	A	B	B	A	-	-	A	A	B	B	A	A	B	A	A	B	B	A	A	B	A	B	A
bPb-7887	DArT	6H	68.223	A	B	A	A	A	B	B	A	A	A	A	A	A	B	A	A	B	A	A	A	A	A	A	A	B	B	A	B	B	A	A	B	B	A	A	B	A	A	B	B	A	A	B	A	B	A
d1-650-2	other	6H	68.223	A	B	A	A	-	B	B	A	A	A	A	A	A	B	A	A	B	A	A	A	A	A	A	A	B	B	A	B	-	-	A	B	B	A	A	B	A	A	B	B	A	A	B	A	B	A
EBmac787	other	6H	68.223	A	B	-	A	A	B	B	A	A	A	A	A	A	B	A	A	B	A	A	A	A	A	A	A	B	B	A	B	-	-	A	B	B	A	A	B	A	A	-	B	A	A	B	A	B	A
PSR611	other	6H	68.223	A	-	A	A	A	B	B	A	A	A	A	A	A	B	A	A	B	A	A	A	A	A	-	A	B	B	A	B	-	-	A	B	B	A	A	-	A	A	B	B	A	A	B	A	B	A
bPb-2593	DArT	6H	68.223	A	B	A	A	A	B	B	A	A	A	A	A	A	-	A	A	B	A	A	A	A	A	A	A	B	B	A	-	-	A	A	-	B	A	A	-	A	A	B	B	A	A	B	A	B	A
bPb-5698	DArT	6H	68.223	A	B	A	A	A	B	B	A	A	A	A	A	A	B	A	A	B	A	A	A	A	A	A	A	B	B	A	B	-	A	A	B	B	A	A	B	A	A	B	B	A	A	B	A	B	A
bPb-3722	DArT	6H	68.525	A	B	A	A	A	B	-	A	A	A	A	A	A	B	A	A	B	A	A	-	A	A	A	A	B	B	A	B	-	A	A	B	B	A	A	B	A	A	B	B	A	A	B	A	B	A
Bmag9b	other	6H	68.526	A	B	A	A	A	B	B	A	A	A	A	A	A	B	A	A	B	A	A	A	A	A	A	A	B	B	A	B	-	-	A	B	B	A	A	B	A	A	B	B	A	A	B	A	B	A
EBmac767	other	6H	71.0406	A	A	-	A	A	A	B	A	A	A	A	A	A	B	A	A	B	A	A	A	A	A	A	A	B	B	A	B	-	-	A	B	B	A	A	B	A	A	B	B	A	A	B	A	B	A
bPb-4783	DArT	6H	77.3596	A	-	A	A	A	B	B	A	A	A	A	A	A	-	A	A	B	A	A	A	A	A	A	A	B	B	A	-	B	A	A	B	B	A	A	-	A	A	B	B	A	A	B	A	A	A
bPb-9834	DArT	6H	77.3596	A	B	A	A	A	B	B	A	A	A	A	A	A	A	A	A	B	A	A	A	A	A	A	A	B	B	A	B	B	A	A	B	B	A	A	B	A	A	B	B	A	A	B	A	A	A
GBMS180	other	6H	77.3606	A	B	-	A	A	B	B	A	A	A	A	A	A	B	A	A	-	A	A	A	A	A	-	A	B	B	A	B	-	-	A	B	B	A	A	B	A	A	B	B	-	A	B	A	A	-
ABC163	other	6H	77.3606	A	B	A	A	A	B	B	A	A	A	A	A	A	B	A	A	B	A	A	A	A	A	A	A	B	B	A	B	-	-	A	B	B	A	A	B	A	A	B	B	A	A	B	A	A	A
MWG820	other	6H	83.9784	A	B	A	A	A	B	B	A	A	A	A	B	A	B	A	A	B	A	A	B	A	A	A	A	B	B	A	B	-	-	A	B	B	A	A	B	A	A	B	B	A	A	B	A	A	A
Xylo	other	6H	83.9784	A	B	A	A	A	B	B	A	A	A	A	B	A	B	A	A	B	A	A	-	A	A	A	A	B	B	A	B	-	-	A	B	B	A	A	B	A	A	B	B	A	A	B	A	A	A
EBmac681	other	6H	84.6374	A	-	-	A	A	B	B	A	A	A	A	B	A	B	A	A	B	A	A	B	A	-	A	A	B	B	A	B	-	-	A	B	B	A	A	B	A	A	B	B	A	A	B	A	A	A
bPb-6607	DArT	6H	84.6374	A	B	A	A	-	B	B	A	A	A	A	-	A	-	A	A	B	A	A	B	A	B	A	A	B	B	A	B	B	A	A	B	B	A	A	-	A	A	B	B	A	A	B	A	A	A
bPb-4125	DArT	6H	84.811	A	B	A	A	-	B	B	A	A	A	A	-	A	-	A	A	B	A	A	B	A	B	A	A	B	B	A	-	B	A	A	B	B	A	A	-	A	A	B	B	A	A	B	A	A	A
bPb-1228	DArT	6H	89.8013	A	B	A	A	-	A	B	A	A	A	A	-	A	A	A	-	B	A	A	B	A	B	A	-	A	B	A	-	-	A	A	B	B	A	A	B	A	A	B	B	A	A	-	B	A	A
Amy1	other	6H	95.8709	A	B	A	A	A	A	B	A	A	A	A	B	A	B	A	A	B	A	A	B	A	B	A	B	-	B	A	B	-	-	A	B	B	A	A	B	A	A	B	B	A	A	B	B	A	A
BCD269	other	6H	99.186	-	A	A	B	A	A	B	A	A	A	A	B	A	B	A	A	B	A	A	B	A	B	A	B	B	B	A	A	-	-	A	B	B	A	A	A	A	A	B	B	A	A	B	B	A	A
WG222a	other	6H	104.748	B	A	A	B	A	A	B	A	A	A	A	B	A	B	A	A	B	A	-	B	A	B	A	B	B	B	A	A	-	-	A	B	-	A	A	A	-	-	B	B	A	B	B	B	A	A
bPb-0857	DArT	6H	104.749	B	A	A	B	A	A	B	A	A	A	A	-	A	B	A	A	B	B	-	B	A	B	A	B	B	B	A	A	-	A	A	B	B	-	A	A	A	A	B	B	-	B	B	B	A	A
ABC154	other	6H	113.409	B	-	A	B	A	A	B	A	A	A	A	B	A	-	-	-	-	B	-	B	A	B	A	B	B	-	-	-	-	-	A	-	B	A	A	A	A	A	-	B	A	B	-	B	A	A
PSR154	other	6H	113.409	B	A	A	B	A	A	-	A	A	A	A	B	A	B	A	A	B	B	A	B	A	B	A	B	B	B	B	A	-	-	A	B	B	A	A	A	A	A	B	B	A	B	B	B	A	A
BCD221c	other	6H	113.409	B	-	A	B	A	A	B	A	A	A	A	B	A	B	A	A	B	B	A	B	A	B	A	B	B	B	B	A	-	-	A	B	B	A	A	A	A	A	B	B	A	B	B	B	A	A
AWBMA16	other	6H	115.643	B	A	A	B	A	A	B	A	A	A	A	B	A	-	A	A	B	B	A	B	A	B	A	B	A	B	B	A	-	-	A	B	B	A	A	A	A	A	B	B	A	B	B	B	A	A
BCD276	other	6H	124.164	A	A	A	B	A	A	B	A	A	B	A	B	A	B	A	A	B	B	-	B	A	B	A	B	A	B	B	A	-	-	A	B	B	A	A	A	-	A	B	B	A	B	B	B	A	A
CDO989	other	6H	124.164	A	A	A	B	A	A	B	A	A	B	A	B	A	B	A	A	B	-	A	B	A	B	A	B	A	B	B	-	-	-	A	B	-	A	-	-	-	A	B	-	A	-	B	B	-	A
BCD1	other	6H	128.506	A	A	A	B	A	A	-	A	A	B	A	B	A	B	A	A	B	B	A	B	A	B	A	B	A	B	B	A	-	-	A	-	B	A	-	A	A	A	B	B	A	B	B	B	A	A
bPb-1279	DArT	6H	132.776	A	A	A	-	A	A	A	A	A	B	-	-	A	-	A	A	B	B	A	B	A	B	A	B	-	B	B	-	B	A	A	A	B	B	-	A	A	A	-	B	-	B	A	B	A	A
bPb-5515	DArT	6H	132.987	A	-	A	B	B	A	A	A	A	B	-	B	A	B	A	A	B	B	A	B	A	B	A	B	A	B	B	A	B	-	A	A	B	A	B	A	A	A	B	B	A	B	A	B	-	A
ksuF37	other	6H	133.517	A	A	A	B	A	A	A	A	A	B	A	B	A	B	A	A	B	B	A	B	A	B	A	B	A	-	B	A	-	-	A	-	B	A	-	A	A	A	B	B	A	-	-	B	A	A
AnionT1b	other	6H	134.078	A	A	A	B	A	A	A	A	A	B	A	B	A	B	A	A	B	B	A	B	-	B	A	B	A	B	B	A	-	-	A	A	B	A	B	A	A	A	B	B	A	B	A	B	A	-
AnionT2a	other	6H	134.078	A	A	A	B	A	A	A	A	A	B	A	B	-	-	A	A	B	B	A	-	A	B	A	-	A	B	B	A	-	-	A	A	B	A	B	A	A	A	B	B	A	B	A	B	A	A
bPb-0649	DArT	6H	134.078	A	A	-	-	A	A	A	A	-	B	A	-	A	-	A	A	B	B	A	B	A	B	A	B	A	B	B	A	B	A	A	A	B	A	B	A	A	A	B	B	A	B	A	B	A	A
bPb-6727	DArT	6H	134.078	A	A	A	B	A	A	A	A	-	B	A	B	A	B	A	A	B	B	A	B	A	B	A	B	A	B	B	-	B	A	A	A	B	-	B	-	A	A	B	B	-	B	A	B	A	A
bPb-2304	DArT	6H	136.064	A	A	B	B	A	A	A	A	B	B	A	B	A	B	A	A	B	B	A	B	A	B	A	B	A	B	B	A	B	A	A	A	-	A	B	-	A	A	B	B	A	B	A	B	A	A
bPb-1029	DArT	6H	136.064	A	A	B	-	A	A	A	A	-	-	A	-	A	-	A	A	B	B	A	-	A	-	A	-	A	B	B	A	B	A	A	A	B	A	B	A	A	A	B	B	A	B	A	B	A	A
bPb-8382	DArT	6H	136.732	A	A	A	-	A	A	A	A	B	B	A	-	A	B	-	A	B	B	A	B	A	B	A	B	A	B	B	A	B	A	A	A	B	A	B	-	A	A	B	B	A	B	A	B	A	A
bPb-6875	DArT	6H	137.633	A	A	A	-	A	A	A	A	-	B	A	-	A	-	A	A	B	B	A	B	A	B	A	-	A	B	B	A	B	A	A	A	B	A	B	-	A	A	B	B	A	B	A	B	A	A
bPb-7644b	DArT	6H	137.655	A	A	A	-	A	A	A	A	B	-	A	-	A	-	A	A	B	B	A	B	A	B	A	B	A	B	B	A	-	A	A	A	B	A	B	A	A	A	B	B	A	B	A	B	A	-
bPb-0443	DArT	6H	137.669	A	A	A	-	A	A	A	A	-	-	A	-	A	-	A	A	B	B	A	B	A	-	A	-	A	B	B	A	B	A	A	A	B	A	B	A	A	A	B	B	A	B	A	B	A	A
AWBMA20	other	6H	137.762	A	-	B	B	A	A	A	A	B	B	A	B	A	B	A	A	B	B	A	B	A	B	A	B	A	B	B	A	-	-	A	A	B	A	B	A	A	A	B	B	A	B	A	B	A	A
bPb-1621	DArT	6H	137.762	A	A	B	B	A	A	A	A	-	B	A	-	A	B	A	A	B	B	A	B	A	B	A	B	A	B	B	A	B	A	A	A	B	A	B	A	A	A	B	B	A	B	A	B	A	A
bPb-4626	DArT	6H	137.762	A	A	B	B	-	A	A	A	B	B	-	B	A	B	A	A	B	B	A	B	A	B	A	B	A	B	B	A	B	A	A	A	B	A	B	A	A	A	B	B	A	B	A	B	A	A
bPb-7146	DArT	6H	137.762	A	A	B	-	A	A	A	A	-	-	-	B	A	B	A	A	B	B	A	B	A	B	-	-	A	B	B	A	B	A	A	A	B	A	B	A	A	A	B	B	A	B	-	B	A	A
bPb-0403	DArT	6H	137.762	A	A	B	B	A	A	A	A	B	B	A	B	A	B	A	A	B	B	A	B	A	B	A	B	A	B	B	A	B	A	A	A	B	A	B	A	A	A	B	B	A	B	A	B	A	A
bPb-8764	DArT	6H	138.041	A	A	B	B	A	A	A	A	B	B	A	-	A	B	-	A	B	B	A	B	A	B	A	B	A	B	B	A	B	A	A	A	B	-	B	-	A	A	B	B	-	B	A	B	A	A
bPb-0522	DArT	6H	142.512	A	A	B	B	A	A	A	A	B	B	A	B	A	B	A	A	B	B	A	B	A	B	A	B	A	B	B	A	B	A	A	A	B	A	B	-	A	A	B	B	A	B	A	B	A	A
bPb-2137	DArT	6H	142.512	A	A	B	-	A	A	-	A	-	-	A	-	A	-	A	A	B	B	A	B	A	B	A	-	A	B	B	A	B	A	A	A	B	A	B	A	A	A	B	B	A	B	A	B	A	A
bPb-1695	DArT	6H	143.801	A	A	B	B	A	A	A	A	B	B	A	B	A	B	A	A	B	B	A	B	A	B	A	B	A	B	B	A	B	A	A	A	B	A	B	A	A	A	B	B	-	B	A	B	A	A
bPb-0670	DArT	7H	2.21793	A	A	A	-	A	-	A	A	B	A	-	-	-	-	B	B	A	B	-	B	A	B	-	A	B	A	A	B	A	B	B	-	A	B	B	B	A	A	B	B	-	B	B	B	B	A
bPb-4029	DArT	7H	2.21793	A	A	A	-	A	A	A	A	B	A	A	-	A	-	B	B	A	B	A	B	A	B	A	A	B	A	A	B	A	B	B	A	A	B	B	B	A	A	B	B	A	B	B	B	B	A
bPb-4049	DArT	7H	2.21793	A	A	A	A	A	A	A	A	B	A	A	A	A	A	B	B	A	B	A	B	A	B	A	A	B	A	A	B	A	-	B	A	A	B	B	B	A	A	B	B	A	B	B	-	-	A
bPb-5846	DArT	7H	2.21793	A	A	A	-	A	A	A	A	B	A	A	A	A	-	B	B	A	B	A	B	A	B	A	A	B	A	A	B	A	-	B	A	A	B	B	B	A	A	B	B	-	B	B	B	B	A
bPb-6868	DArT	7H	2.21793	A	A	A	A	A	A	A	A	B	A	A	A	A	-	B	B	A	B	A	B	A	B	A	A	B	A	A	B	A	B	B	A	A	B	B	B	A	A	B	B	A	B	B	B	B	A
bPb-2718	DArT	7H	3.0221	A	A	A	A	A	A	A	A	B	A	A	A	A	A	B	B	A	B	A	B	A	B	A	A	B	A	A	B	A	B	B	A	A	B	B	B	A	A	B	B	A	B	B	B	B	A
bPb-6170	DArT	7H	3.0221	A	A	A	A	A	A	A	A	B	A	A	A	A	A	B	B	A	B	A	B	A	B	A	A	B	A	A	B	A	B	B	A	A	B	B	B	A	A	B	B	A	B	B	B	B	A
bPb-7004	DArT	7H	3.0221	A	A	A	A	A	A	A	A	B	A	A	A	A	A	B	B	A	B	A	B	A	B	A	A	B	A	A	B	A	B	B	A	A	B	B	B	A	A	B	B	A	B	B	B	B	A
bPb-3127	DArT	7H	3.0221	A	A	A	A	A	A	A	A	B	A	A	A	A	A	B	B	A	B	A	B	A	B	A	A	B	A	A	B	A	B	B	A	A	B	B	B	A	A	B	B	A	B	B	B	B	A
bPb-0043	DArT	7H	3.0231	A	A	A	A	A	A	A	A	B	A	A	A	A	A	B	B	A	B	A	B	A	B	A	A	B	A	A	-	A	B	B	A	A	B	B	B	A	A	B	B	A	B	B	B	B	A
bPb-5259	DArT	7H	3.0231	A	A	A	A	A	A	A	A	B	A	A	A	A	A	B	B	A	B	A	B	A	B	A	A	B	A	A	B	A	B	B	A	A	B	B	B	A	A	B	B	A	B	B	B	B	A
bPb-6976	DArT	7H	3.0231	A	A	A	A	A	A	A	A	B	A	A	A	A	A	-	B	A	B	A	B	A	B	A	A	B	A	A	B	A	B	B	A	A	-	B	B	A	A	B	B	A	B	B	B	B	A
bPb-7038	DArT	7H	3.47903	A	A	A	A	A	A	A	A	B	A	A	A	A	A	B	B	A	B	A	B	A	B	A	A	B	A	A	B	A	B	B	A	A	B	B	B	A	A	B	B	A	B	B	B	B	A
bPb-4064	DArT	7H	5.00808	A	A	A	A	A	A	A	A	B	A	A	A	A	A	B	B	A	B	A	B	A	B	A	A	B	A	A	B	A	B	B	A	A	B	B	B	A	A	B	B	A	B	B	B	B	A
bPb-2678	DArT	7H	5.00908	A	A	A	A	A	A	A	A	-	A	A	A	A	A	B	-	A	B	A	B	A	-	A	A	-	A	A	B	A	B	B	A	A	-	B	B	A	-	B	B	A	B	B	B	B	A
HvGSL4	other	7H	5.00908	A	A	A	A	A	A	A	A	B	A	A	A	A	A	B	B	A	B	A	B	A	B	A	A	B	A	A	B	-	-	B	A	A	B	B	B	A	A	B	B	A	B	B	B	B	A
bPb-4445	DArT	7H	5.00908	A	A	A	A	A	A	A	A	B	A	A	A	-	-	B	B	A	B	A	B	A	B	A	A	B	A	A	B	A	B	B	A	A	B	B	B	A	A	B	B	-	B	B	B	B	A
bPb-8084	DArT	7H	5.00908	A	A	A	A	A	A	A	A	B	A	A	A	A	A	B	B	A	B	A	B	A	B	A	A	B	A	A	B	A	B	B	A	A	-	B	B	A	A	B	B	A	B	B	B	B	A
bPb-8558	DArT	7H	7.52122	A	A	A	A	A	A	A	A	B	A	A	A	A	A	B	B	A	B	A	B	A	-	A	A	B	A	A	B	A	B	B	A	A	-	B	B	-	A	B	B	A	B	B	B	B	A
bPb-2595	DArT	7H	8.25922	A	A	A	A	A	A	A	A	B	A	A	A	A	A	B	B	A	B	A	B	A	B	A	A	B	A	A	B	A	B	B	A	B	B	B	B	A	A	B	B	A	B	B	B	B	A
bPb-9986	DArT	7H	11.1846	A	A	A	A	A	A	A	A	B	A	-	A	B	-	B	B	A	B	A	B	A	B	A	A	B	A	A	B	A	B	B	A	B	B	B	B	A	A	B	B	-	B	B	B	B	A
bPb-6752	DArT	7H	11.1856	A	A	A	A	A	A	A	A	B	A	A	A	B	A	-	-	A	B	A	B	A	B	A	A	B	A	A	B	A	B	B	A	B	B	B	B	A	A	B	B	A	B	B	B	B	A
bPb-5816	DArT	7H	12.4268	A	A	A	A	A	A	A	A	-	A	A	A	B	A	B	B	A	B	A	B	A	B	A	A	B	A	A	B	A	-	B	A	B	B	B	B	A	A	B	B	A	B	B	B	B	A
bPb-5897	DArT	7H	13.9749	A	A	A	A	A	A	A	A	B	A	A	A	B	-	B	B	A	B	A	B	A	B	A	A	B	A	A	B	A	B	B	A	B	B	B	B	A	A	B	B	A	B	B	B	B	A
bPb-4634	DArT	7H	16.8136	A	A	A	-	A	A	A	A	B	A	-	A	B	-	B	B	A	B	A	B	A	B	A	A	B	A	A	B	A	B	B	A	B	-	B	B	A	A	B	B	-	B	B	B	B	A
bPb-9202	DArT	7H	17.0012	A	A	A	A	A	A	A	A	B	-	A	A	B	A	B	B	A	B	A	B	-	B	A	A	B	A	A	B	A	B	B	A	B	B	B	B	A	A	B	B	A	B	B	B	B	A
BCD129	other	7H	17.0012	A	A	A	A	A	A	A	A	B	A	A	A	B	A	B	B	A	B	A	B	A	B	A	A	B	A	A	B	-	-	B	A	B	B	B	B	A	A	B	B	A	B	B	B	B	A
BCD135	other	7H	20.9201	A	A	A	A	A	A	A	A	A	A	A	A	B	A	B	B	A	B	A	B	B	B	A	A	B	A	A	B	-	-	B	A	B	B	B	B	A	A	B	B	A	B	B	B	B	-
ABC152C	other	7H	22.1598	A	A	A	A	A	A	A	A	A	A	A	A	B	A	B	B	A	B	A	B	B	B	A	A	B	A	A	B	-	-	B	A	B	B	B	B	A	A	B	B	A	B	B	A	B	A
bPb-4584	DArT	7H	28.279	-	A	A	A	A	-	-	A	A	A	-	A	A	A	A	A	A	B	A	B	B	B	A	A	B	A	A	B	A	B	B	A	B	B	B	B	A	A	B	A	A	B	B	A	B	A
bPb-5769	DArT	7H	28.279	A	A	A	A	A	A	A	A	A	A	B	A	A	A	A	A	A	B	A	B	B	B	A	A	B	A	A	B	A	B	-	A	B	B	B	-	A	A	B	A	A	B	B	A	B	A
WG789B	other	7H	28.3594	A	-	A	A	A	A	A	A	A	A	B	A	A	A	A	B	A	B	A	B	B	B	A	A	B	A	A	B	-	-	B	-	B	B	B	B	A	A	-	A	A	B	B	A	B	A
bPb-2373	DArT	7H	41.5992	B	A	A	A	A	B	B	B	A	A	B	A	A	-	A	B	A	B	A	B	B	B	B	A	B	A	A	B	B	-	A	B	B	B	-	B	A	A	B	A	A	B	B	A	B	A
bPb-9601	DArT	7H	42.6722	B	A	A	A	A	B	B	B	A	A	-	A	A	A	A	B	A	B	A	B	B	B	B	A	B	A	A	B	A	A	A	B	B	B	B	B	A	A	B	A	A	B	B	A	B	A
SSS1	other	7H	45.538	B	A	A	A	A	B	B	B	A	A	B	A	A	A	A	B	A	B	B	-	B	B	B	A	B	A	A	B	-	-	A	B	B	B	B	B	A	A	B	A	A	B	B	A	B	A
AWBMA8	other	7H	49.8689	B	A	A	A	A	B	-	B	-	A	-	A	A	A	A	-	-	-	-	-	-	-	-	B	B	A	A	-	-	-	A	B	B	B	-	B	A	A	B	A	A	B	B	A	B	A
bPb-9269	DArT	7H	53.0726	B	A	A	A	A	B	B	B	A	A	B	-	A	-	-	B	A	B	B	B	B	B	B	B	B	A	A	B	-	A	A	B	B	B	B	B	A	A	B	A	-	B	A	A	B	A
bPb-8049	DArT	7H	53.4277	B	A	A	A	A	B	B	B	A	A	B	A	A	-	-	B	A	B	B	B	B	B	B	B	B	A	A	B	B	A	A	B	B	B	B	B	A	A	B	A	-	B	A	A	B	A
ABC152D2	other	7H	60.6713	B	B	A	B	B	B	B	B	A	A	B	A	A	A	A	B	A	B	B	B	B	B	B	B	B	A	A	B	-	-	A	B	B	-	B	B	A	A	B	A	A	B	-	A	A	A
bPb-8568	DArT	7H	68.6748	B	B	B	B	B	B	B	B	A	B	B	A	A	A	A	-	A	B	B	B	B	B	B	B	B	A	A	B	B	A	A	B	B	-	B	A	B	A	B	A	A	B	A	A	A	A
bPb-1105	DArT	7H	68.8041	B	B	B	B	B	B	B	-	A	B	B	A	A	A	A	B	A	-	B	-	B	B	B	B	-	A	A	B	B	A	A	B	B	B	B	A	B	A	B	A	A	-	A	A	A	A
bPb-3157	DArT	7H	68.8041	B	B	B	B	B	B	B	B	A	-	-	A	A	A	A	-	A	B	B	B	B	B	B	B	B	A	A	B	-	A	A	-	B	B	B	A	B	A	B	A	A	B	A	A	A	A
bPb-8460	DArT	7H	68.8041	B	B	B	B	B	B	B	B	A	B	B	A	A	A	A	B	A	B	B	B	B	B	B	B	B	A	A	B	B	A	A	B	B	B	B	A	B	A	B	A	A	B	A	A	A	A
bPb-4597	DArT	7H	68.8041	B	B	B	B	B	B	B	B	A	B	B	A	A	A	A	B	A	B	B	B	B	B	B	B	B	A	A	B	B	A	A	B	B	B	B	A	B	A	B	A	A	B	A	A	A	A
bPb-4219	DArT	7H	73.8891	B	B	B	B	B	B	B	B	A	B	A	A	A	A	B	B	A	B	B	B	B	B	B	B	B	A	A	B	-	A	A	B	B	A	B	A	B	A	B	A	A	B	A	A	A	A
bPb-7952	DArT	7H	73.8891	B	B	B	B	B	B	B	B	-	B	A	-	A	A	B	B	A	B	B	B	B	B	B	B	B	A	A	B	B	A	A	B	B	A	B	A	B	A	B	A	A	B	A	A	A	A
bPb-1952	DArT	7H	73.8891	B	B	B	B	B	B	B	B	-	B	A	A	A	A	B	B	A	B	B	B	B	B	B	B	B	A	A	B	-	A	A	B	B	A	B	A	B	A	B	A	A	B	A	A	A	A
bPb-3561	DArT	7H	73.8891	B	B	B	B	B	B	B	B	A	B	A	A	A	A	B	B	A	B	B	B	B	B	B	B	B	A	A	B	-	-	A	B	B	A	B	A	B	A	B	A	A	B	A	A	A	A
AWBMA12a	other	7H	75.243	B	B	B	B	B	B	B	B	A	B	A	A	A	A	B	B	A	-	-	B	B	B	B	B	B	A	A	-	-	-	A	B	B	A	B	A	B	A	B	A	A	B	A	A	A	A
ksuA3c	other	7H	75.243	B	B	B	B	B	B	B	B	A	B	A	A	A	A	B	B	A	B	A	B	B	B	B	B	B	A	A	B	-	-	A	B	B	A	B	A	B	A	B	A	A	B	A	A	A	A
EBmac401	other	7H	78.2219	B	B	-	B	B	B	B	B	A	B	A	A	A	A	B	B	A	B	A	B	B	B	B	B	B	A	A	B	-	-	A	B	B	-	B	A	B	A	-	A	A	B	A	A	A	A
bPb-1447	DArT	7H	78.2219	B	B	B	B	B	B	B	B	A	B	A	A	A	A	B	B	A	B	-	-	B	B	B	B	B	A	A	B	B	A	A	-	B	A	B	A	B	A	B	A	A	B	-	A	A	A
bPb-8051	DArT	7H	78.2219	B	B	B	B	B	B	B	B	A	-	A	A	A	A	B	B	A	B	A	B	-	-	B	-	B	A	A	B	B	A	A	B	B	A	B	A	B	A	B	A	A	B	A	A	A	A
Bmag516	other	7H	80.0589	B	B	-	B	B	B	B	B	A	B	A	A	A	A	B	B	B	B	A	B	B	B	B	B	B	A	A	B	-	-	A	B	B	A	B	A	B	A	B	A	A	-	A	A	A	A
BCD340a	other	7H	80.0589	B	-	B	B	B	B	-	B	A	B	A	A	A	A	B	B	B	B	A	B	B	B	B	B	B	A	A	B	-	-	A	B	B	A	B	A	B	A	B	A	A	B	A	A	A	A
HvZFP2	other	7H	82.6049	B	B	B	B	B	B	B	B	A	B	A	A	A	B	B	B	B	B	A	B	B	A	B	B	B	-	A	B	-	-	A	B	-	A	B	A	B	A	B	A	A	B	A	A	A	A
AWBMA24	other	7H	82.6059	B	B	B	B	B	B	B	B	A	B	A	A	A	B	B	B	B	B	A	B	B	A	B	B	B	-	-	-	-	-	A	-	B	A	B	A	B	A	-	A	A	B	-	A	A	A
bPb-7044	DArT	7H	82.6059	B	B	B	B	B	B	B	B	A	B	A	A	A	-	B	B	B	B	A	B	B	A	B	B	B	A	A	B	-	A	A	B	B	A	B	-	B	A	B	A	A	B	A	A	A	A
bPb-8467	DArT	7H	82.6059	B	B	B	B	B	B	B	B	A	B	A	A	A	B	B	B	B	B	A	B	B	A	B	B	B	A	A	B	-	A	A	B	B	A	B	A	B	A	B	A	-	B	A	A	A	A
bPb-8970	DArT	7H	82.6059	B	B	B	-	B	B	-	-	A	-	A	A	A	B	B	B	B	B	A	B	B	A	B	B	B	A	A	-	-	A	A	B	B	A	B	A	B	A	B	A	-	B	A	A	A	A
EBmac780	other	7H	82.6059	-	B	-	B	B	B	B	B	A	B	A	A	A	B	B	B	B	B	A	B	B	A	B	B	B	A	A	-	-	-	A	B	B	-	B	A	B	A	B	A	A	-	A	A	A	A
GBM1030	other	7H	82.6059	B	B	-	B	B	B	B	B	A	B	A	A	A	B	B	B	B	B	A	B	B	A	B	B	B	A	A	B	-	-	A	B	B	A	B	-	B	A	B	A	A	B	A	A	A	A
BCD340b	other	7H	82.6059	B	-	B	B	B	B	-	B	A	B	A	A	A	B	B	B	B	B	A	B	B	A	B	B	B	A	A	B	-	-	A	B	-	A	B	A	B	A	B	A	A	B	A	A	A	A
bPb-8956	DArT	7H	82.6059	B	B	B	B	B	B	B	B	A	B	A	A	A	B	B	B	B	B	A	B	B	A	B	B	B	A	A	B	B	A	A	B	B	A	B	A	B	A	B	A	A	B	A	A	A	A
EBmac762	other	7H	82.6059	-	-	-	-	B	-	B	B	A	-	A	A	A	B	B	-	B	-	A	B	B	A	B	B	B	A	A	-	-	-	A	-	-	A	B	-	B	A	B	A	A	B	A	A	A	A
bPb-5348	DArT	7H	82.6476	B	B	B	-	B	B	B	B	A	B	A	A	A	-	B	B	B	B	A	B	B	A	B	B	B	A	A	B	B	A	A	B	B	A	-	A	B	A	B	A	A	-	A	A	A	A
bPb-6975	DArT	7H	82.6476	B	B	B	B	B	B	B	B	A	B	A	A	A	B	B	B	B	B	A	B	B	A	B	B	B	A	A	B	B	A	A	B	B	A	B	A	B	A	B	A	A	B	A	A	A	A
bPb-2097	DArT	7H	84.7635	B	B	B	B	B	B	B	B	-	B	A	-	A	B	B	B	B	B	-	B	B	A	B	B	B	A	A	B	B	A	A	B	B	-	B	A	B	A	B	A	A	B	A	A	A	A
Bmac31	other	7H	87.3868	B	B	B	B	B	B	B	B	A	B	A	A	A	B	B	B	B	B	A	B	B	A	B	B	B	A	A	B	-	-	A	B	-	A	B	A	B	A	B	A	A	B	A	A	A	A
bPb-1476	DArT	7H	87.3868	B	B	B	B	B	B	B	B	A	B	-	-	A	B	B	B	B	B	A	B	B	-	B	B	B	A	A	B	B	-	A	B	B	A	B	A	B	A	B	A	A	B	A	A	A	A
bPb-5456	DArT	7H	87.3868	B	B	B	B	B	B	B	B	A	B	-	A	A	B	B	B	B	B	A	B	B	A	B	B	B	A	A	B	B	-	A	B	B	A	B	A	B	A	B	A	A	B	A	A	A	A
bPb-9825	DArT	7H	87.5497	B	B	B	-	B	-	B	B	A	B	A	A	A	B	B	B	B	B	A	B	B	A	B	B	B	A	A	B	B	A	A	B	B	A	B	-	B	A	B	A	-	B	A	A	A	A
bPb-0125	DArT	7H	90.9579	B	B	B	-	B	B	B	B	A	B	A	A	A	-	-	B	B	B	A	-	B	A	B	-	-	A	A	-	-	A	A	-	B	A	B	A	B	A	B	A	A	B	A	A	A	A
BCD147	other	7H	91.3295	B	-	B	B	B	B	B	B	A	B	A	A	A	B	B	B	B	B	-	B	B	A	B	B	B	-	-	-	-	-	A	-	B	A	B	A	B	A	-	A	A	B	-	A	A	A
bPb-3330	DArT	7H	91.3295	B	B	B	B	B	B	B	B	A	B	A	A	A	B	B	B	B	B	A	B	B	A	B	B	B	A	A	B	-	A	A	B	B	A	B	A	B	A	B	A	A	B	A	A	A	A
CDO673	other	7H	91.3295	B	B	B	B	B	B	B	B	A	B	A	A	A	B	B	B	B	B	A	B	B	A	B	B	B	A	A	B	-	-	A	B	B	A	B	A	B	A	B	A	A	B	A	A	A	A
bPb-7875	DArT	7H	91.3295	B	B	B	B	B	B	B	B	A	B	A	A	A	B	B	B	B	B	A	B	B	A	B	B	B	A	A	B	-	A	A	B	B	A	B	A	B	A	B	A	A	B	A	A	A	A
bPb-8020	DArT	7H	91.3295	B	B	B	B	B	B	B	B	A	B	A	A	A	-	B	B	B	B	A	B	B	A	B	B	B	A	A	B	-	A	A	B	B	A	B	A	B	A	B	A	A	B	A	A	A	A
bPb-0202	DArT	7H	106.627	A	B	B	-	B	-	B	A	-	B	A	A	A	-	B	B	B	B	A	B	B	B	B	B	B	B	A	A	B	B	A	-	B	-	B	-	B	A	A	A	-	B	B	B	B	A
bPb-4191	DArT	7H	106.627	A	B	B	B	B	B	B	A	B	B	-	A	A	B	-	B	B	B	A	B	B	B	B	B	B	B	A	A	B	-	A	A	B	B	B	A	B	A	A	A	A	B	B	B	B	A
bPb-6214	DArT	7H	106.934	A	B	B	B	B	B	B	A	B	B	-	B	A	B	A	B	B	B	A	B	B	B	B	B	A	B	A	A	B	B	A	A	B	B	B	A	A	A	A	A	A	B	B	B	B	A
AP003621	other	7H	111.687	A	-	-	B	B	B	B	A	-	B	A	B	A	B	A	B	-	B	A	B	B	B	B	B	A	B	A	A	-	-	A	A	B	B	B	A	A	A	A	A	A	B	B	B	B	A
bPb-0027	DArT	7H	111.687	A	B	B	B	-	B	B	A	B	B	A	B	A	B	A	B	B	B	A	B	B	B	B	B	A	B	A	A	-	-	A	A	B	B	B	A	A	A	A	A	A	B	B	B	B	A
bPb-9908	DArT	7H	111.687	A	B	B	B	-	B	B	A	B	B	A	B	A	B	A	B	B	B	A	B	B	B	B	B	A	B	A	A	-	B	A	A	B	B	B	A	A	A	A	A	A	B	B	B	B	A
PSR117	other	7H	111.688	A	B	B	A	A	B	B	A	B	B	A	B	A	B	A	B	B	B	A	A	B	B	B	B	A	B	A	A	-	-	A	A	B	B	B	A	A	B	A	A	A	B	B	B	B	A
AWBMA11	other	7H	111.689	A	B	B	A	A	B	B	A	B	B	A	B	A	B	-	B	B	B	A	A	B	B	B	B	A	-	-	-	-	-	A	-	B	B	B	A	A	B	-	A	A	B	-	B	B	A
AWBMA9	other	7H	111.689	A	-	B	A	A	B	B	A	B	B	A	B	A	B	A	B	B	B	-	A	B	B	B	B	A	-	-	-	-	-	A	-	-	B	B	A	A	B	-	A	A	B	-	B	B	A
bPb-2855	DArT	7H	111.689	A	B	B	A	A	B	B	A	B	B	A	B	A	B	A	B	B	B	A	A	B	B	B	B	A	B	A	A	B	B	A	A	B	B	B	A	A	B	A	A	A	B	B	B	B	A
bPb-8860	DArT	7H	111.689	A	B	B	A	A	B	B	A	B	B	A	B	A	B	A	-	B	B	A	A	B	B	B	B	A	B	A	A	B	B	A	A	B	B	B	A	A	B	A	A	A	B	B	B	B	A
AWBMS22	other	7H	115.564	A	B	B	-	A	B	B	A	B	B	A	B	A	B	A	B	B	B	A	A	B	B	B	B	A	B	A	A	-	-	A	A	B	-	B	A	A	-	A	A	A	B	B	B	B	A
WG686	other	7H	116.765	A	B	B	A	A	B	B	A	B	B	A	B	A	B	A	B	B	B	A	A	B	B	B	B	A	B	B	A	-	-	A	A	B	B	B	A	A	B	A	A	A	B	B	B	B	A
ABC310B	other	7H	116.765	A	B	B	A	A	B	B	A	B	B	A	B	A	B	A	B	B	B	A	A	B	B	B	B	A	B	B	A	-	-	A	A	B	B	B	A	A	B	A	A	A	B	B	B	B	A
bPb-8498	DArT	7H	123.085	A	B	B	A	A	B	B	B	-	B	A	B	A	B	-	B	B	B	A	A	B	B	B	B	A	B	B	-	B	B	B	A	B	B	B	-	A	-	A	A	-	A	B	B	B	A
PSR129	other	7H	125.542	A	-	B	A	A	B	B	B	B	B	A	B	A	B	A	B	B	B	A	A	B	B	B	A	A	-	-	-	-	-	B	-	B	A	B	A	A	B	-	A	A	A	-	B	B	A
bPb-5564	DArT	7H	125.542	A	B	B	A	A	B	B	B	B	B	A	B	A	B	A	B	B	B	A	A	B	B	B	A	A	B	B	-	B	B	B	A	B	A	B	A	A	B	A	A	A	A	B	B	B	A
ABC305b	other	7H	126.789	A	B	B	A	A	B	B	B	B	B	A	B	A	B	A	B	B	B	A	A	B	B	B	A	A	B	B	A	-	-	B	A	B	A	B	A	A	B	A	A	A	A	B	B	B	A
PSR141b	other	7H	126.789	A	B	B	A	A	B	B	B	B	B	A	B	A	B	-	B	B	B	A	A	B	B	B	A	A	B	B	-	-	-	B	A	-	A	B	A	-	B	A	A	A	A	B	B	B	A
bPb-6307	DArT	7H	132.484	A	A	B	-	A	B	B	B	B	B	A	B	A	B	A	B	B	B	-	A	B	B	B	A	A	B	B	A	B	B	B	A	A	-	B	-	A	B	A	A	-	A	B	B	B	A
ksuE18b	other	7H	133.396	A	-	B	A	A	B	B	B	B	B	A	B	A	B	A	B	B	B	A	A	B	B	B	A	A	-	-	-	-	-	B	-	A	A	B	A	A	B	-	A	A	A	-	B	B	A
bPb-3484	DArT	7H	133.396	A	A	B	A	A	B	B	B	B	B	-	B	A	B	A	B	B	B	A	A	B	B	B	A	A	B	B	A	B	B	B	A	A	A	B	A	A	B	A	A	A	A	B	B	B	A
Mne1c	other	7H	136.564	A	A	A	A	A	B	B	B	B	B	A	B	A	-	A	B	B	B	A	-	B	B	B	A	A	B	B	A	-	-	B	A	A	A	B	A	A	B	A	B	A	A	B	B	B	A
bPb-7739	DArT	7H	136.564	A	A	A	A	A	B	B	B	B	B	A	B	A	B	-	B	B	B	A	A	B	B	B	A	A	B	B	A	A	B	B	A	A	A	B	A	A	B	A	B	A	A	B	-	B	A
bPb-2328	DArT	7H	138.845	A	A	A	A	-	B	B	B	B	B	A	B	B	-	A	B	B	B	A	A	B	B	B	A	A	B	B	A	A	B	B	A	A	A	B	A	A	B	A	B	A	A	B	B	B	A
bPb-4071	DArT	7H	138.845	A	A	A	A	-	-	B	B	B	B	A	B	B	B	A	B	B	-	A	A	B	B	B	A	A	B	B	A	-	B	B	A	A	A	B	A	A	B	A	-	A	A	-	-	-	A
EBmac755	other	7H	138.845	-	A	-	A	A	-	B	B	B	-	A	B	-	B	A	-	B	B	A	A	B	B	B	A	A	B	B	A	-	-	B	A	A	A	B	A	A	B	A	B	A	A	B	B	B	A
bPb-6167	DArT	7H	140.014	A	A	A	A	-	B	B	B	B	B	A	B	B	-	A	B	B	B	A	A	B	B	B	A	A	B	B	A	-	B	B	A	A	A	B	A	A	B	A	B	A	A	B	B	B	A
bPb-0758	DArT	7H	140.015	A	A	A	A	A	B	B	B	B	B	-	B	B	B	A	B	B	B	A	A	B	B	B	-	A	B	B	A	-	B	B	A	A	A	B	A	-	B	A	B	A	A	B	B	B	A
bPb-1556	DArT	7H	140.94	A	A	A	A	A	B	B	-	-	-	A	-	B	-	A	B	B	B	A	A	-	B	B	A	A	B	B	A	A	B	B	A	A	A	B	A	A	B	A	B	A	B	B	B	B	A
bPb-8644	DArT	7H	140.941	A	A	A	A	-	B	B	B	B	B	A	B	B	B	A	B	B	B	A	A	B	B	B	A	A	B	B	A	-	B	B	A	A	A	B	A	A	B	A	B	A	A	B	B	B	A
WG420	other	7H	140.941	A	A	A	A	A	B	B	B	B	B	A	B	B	B	A	B	B	B	A	A	B	B	B	A	A	B	B	A	-	-	B	-	-	A	B	A	A	B	-	B	A	A	B	B	B	A
bPb-0889	DArT	7H	140.941	A	A	A	A	-	B	B	B	B	B	A	-	B	-	A	B	B	B	A	A	B	B	B	A	A	B	B	A	-	B	B	A	A	A	B	A	A	B	A	B	A	A	B	B	B	A
bPb-0917	DArT	7H	140.941	A	A	A	A	-	B	B	B	B	B	A	B	B	-	A	B	B	B	A	A	B	B	B	A	A	B	B	A	-	B	B	A	A	A	B	A	A	B	A	B	A	A	B	B	B	A
bPb-5923	DArT	7H	140.941	A	A	A	A	-	B	B	B	B	B	A	B	B	-	A	B	B	B	A	A	B	B	B	A	A	B	B	-	-	B	B	A	A	A	B	A	A	B	A	B	A	A	B	B	B	A
bPb-4394	DArT	7H	141.483	A	A	A	A	A	B	B	B	B	B	A	B	B	B	A	B	B	B	A	A	B	B	B	A	A	B	B	A	A	B	B	A	A	A	B	A	A	B	A	B	A	A	B	B	B	A
bPb-3232	DArT	7H	148.05	B	A	A	A	A	B	B	B	B	B	A	B	B	-	A	B	B	B	A	A	B	B	B	A	A	B	B	A	-	B	B	A	A	A	B	A	A	B	B	B	A	A	B	B	B	B
bPb-5898	DArT	7H	149.399	B	A	A	A	A	B	B	B	B	B	A	B	B	B	A	B	B	B	A	A	B	B	B	A	A	B	B	A	A	B	B	A	A	A	B	A	A	B	B	B	A	A	B	B	B	B
bPb-9563	DArT	7H	149.399	B	A	A	A	A	B	B	B	B	B	A	B	B	B	A	B	B	B	A	A	B	B	B	A	A	B	B	A	A	-	B	A	A	A	B	A	A	B	B	B	A	A	B	B	B	B
Scald	other	7H	149.399	-	A	A	A	A	B	B	B	B	B	A	B	B	B	A	B	B	B	A	A	B	B	B	A	A	B	B	A	-	-	B	A	-	A	B	A	A	B	B	B	A	A	B	-	B	B
bPb-3226	DArT	7H	150.512	B	A	A	A	A	B	B	B	B	B	A	B	B	B	A	B	B	B	A	-	B	B	B	A	A	B	A	A	A	-	B	B	A	A	B	A	A	B	B	B	A	A	B	B	B	B
bPb-2854	DArT	7H	150.555	B	A	A	A	A	B	B	B	B	-	A	B	B	B	A	B	B	B	A	A	B	B	B	A	A	B	A	A	A	B	B	B	A	A	B	A	A	B	B	B	A	A	B	B	B	B
bPb-2897	DArT	7H	150.555	B	A	A	A	A	B	B	B	B	B	-	B	B	B	A	B	B	B	A	A	B	B	B	A	A	B	A	A	A	-	B	B	A	A	B	A	A	B	B	B	A	A	B	B	B	B
EBmac655	other	7H	157.508	B	A	-	A	A	-	B	B	A	B	A	B	B	B	A	-	B	B	A	A	B	B	A	A	A	B	A	A	-	-	B	B	A	A	B	A	A	B	B	B	A	A	B	B	B	B
bPb-1737	DArT	7H	158.162	B	A	A	A	-	B	B	B	A	B	A	B	B	-	A	B	B	B	A	A	B	B	A	A	A	B	A	A	A	B	-	B	A	A	B	A	A	B	B	B	A	A	B	B	-	B
CDO347	other	7H	158.441	B	-	A	A	A	B	B	B	A	B	A	B	B	B	A	B	B	B	A	A	B	B	A	A	A	B	-	-	-	-	B	-	A	A	B	A	A	B	-	B	A	A	-	-	B	B
HvGSL6	other	7H	158.441	B	A	A	A	A	B	B	B	A	B	A	B	B	B	A	B	B	B	A	A	B	B	A	A	A	B	A	A	-	-	B	B	A	A	B	A	A	B	B	B	A	A	B	B	B	B
bPb-1690	DArT	7H	160.174	B	A	A	A	-	B	B	B	A	B	A	B	B	B	A	B	B	B	A	A	B	B	A	A	A	B	A	A	A	B	B	B	A	A	B	A	A	B	B	B	A	A	B	B	B	B
bPb-4419	DArT	7H	160.174	B	A	A	A	-	B	B	B	A	B	A	B	B	B	A	B	B	B	A	A	B	B	A	A	A	B	A	A	A	B	B	B	A	A	B	A	A	B	B	B	A	A	B	B	B	B
bPb-0375	DArT	7H	160.174	B	A	A	A	A	B	B	B	A	B	A	B	-	-	A	B	B	B	A	A	B	B	A	A	A	B	A	A	A	-	B	B	A	A	B	A	A	B	B	B	A	A	B	B	B	B
bPb-0783	DArT	7H	160.681	B	A	A	A	A	B	B	B	A	B	A	-	-	B	A	B	B	B	A	A	B	B	A	A	A	B	A	A	A	-	B	B	A	A	B	A	A	B	B	B	A	A	B	B	B	B
CDO1395	other	7H	160.681	-	A	A	-	-	B	B	-	A	-	A	B	B	B	-	B	B	B	A	A	B	B	A	A	A	B	A	-	-	-	-	B	A	A	B	A	A	B	B	B	-	A	B	B	B	B
HvCHIT	other	7H	160.681	B	-	-	A	A	B	B	B	A	B	A	B	-	B	A	B	B	B	A	A	B	B	A	A	A	B	A	A	-	-	B	B	A	A	B	A	A	B	B	B	A	A	B	B	B	B
M501	other	7H	160.681	B	A	A	A	-	B	B	B	A	B	A	B	B	B	A	B	B	B	A	-	B	B	A	A	A	B	A	A	-	-	B	B	A	A	B	A	A	B	B	B	A	A	B	B	B	B
bPb-3566	DArT	7H	160.681	B	A	A	A	-	B	B	B	A	B	A	B	B	B	A	B	B	B	A	A	B	B	A	A	A	B	A	A	A	B	B	B	A	A	B	A	A	B	B	B	A	A	B	B	B	B
bPb-8037	DArT	7H	160.682	-	A	A	A	A	B	B	B	A	B	A	-	B	-	A	B	B	B	-	-	B	B	-	A	A	B	A	A	A	B	B	B	A	A	B	A	A	B	B	B	A	A	B	B	B	B
[truncated: 42 more columns]

## Sheet: DxZ
Locus	Type	Chr	cM	DaytonZhepi2-001	DaytonZhepi2-002	DaytonZhepi2-003	DaytonZhepi2-004	DaytonZhepi2-005	DaytonZhepi2-006	DaytonZhepi2-007	DaytonZhepi2-008	DaytonZhepi2-009	DaytonZhepi2-010	DaytonZhepi2-011	DaytonZhepi2-012	DaytonZhepi2-013	DaytonZhepi2-014	DaytonZhepi2-015	DaytonZhepi2-016	DaytonZhepi2-017	DaytonZhepi2-018	DaytonZhepi2-019	DaytonZhepi2-020	DaytonZhepi2-021	DaytonZhepi2-022	DaytonZhepi2-023	DaytonZhepi2-024	DaytonZhepi2-025	DaytonZhepi2-026	DaytonZhepi2-027	DaytonZhepi2-028	DaytonZhepi2-029	DaytonZhepi2-030	DaytonZhepi2-031	DaytonZhepi2-032	DaytonZhepi2-033	DaytonZhepi2-035	DaytonZhepi2-036	DaytonZhepi2-037	DaytonZhepi2-038	DaytonZhepi2-039	DaytonZhepi2-040	DaytonZhepi2-041	DaytonZhepi2-042	DaytonZhepi2-043	DaytonZhepi2-044	DaytonZhepi2-045	DaytonZhepi2-048	DaytonZhepi2-049
bPb-5064	DArT	1H	3.27365	A	A	B	A	A	B	B	A	A	B	A	A	A	A	A	B	B	A	A	A	B	A	A	B	A	A	B	B	A	A	A	B	A	A	A	B	A	B	B	A	A	B	A	A	B	A
bPb-6451	DArT	1H	3.27365	A	A	B	A	A	B	B	A	A	B	A	A	A	A	A	B	B	A	A	A	B	A	A	B	A	A	B	B	A	A	A	B	A	A	A	B	A	B	B	A	A	B	A	A	B	A
bPb-7697	DArT	1H	3.27365	A	A	B	A	A	B	B	A	A	B	A	A	A	A	A	B	B	A	A	A	B	A	A	B	A	A	B	B	A	A	A	B	A	A	A	B	A	B	B	A	A	B	A	A	B	A
bPb-0181	DArT	1H	7.48354	A	A	B	A	A	B	B	A	A	B	A	A	A	A	A	B	B	A	A	A	B	A	A	B	A	A	B	B	A	A	A	B	A	A	A	B	A	B	B	A	A	B	A	A	B	A
bPb-2055	DArT	1H	12.958	A	A	B	A	A	B	B	-	A	B	A	A	A	A	B	B	B	A	A	B	B	A	B	B	A	A	B	B	A	A	A	B	A	A	A	B	A	B	B	A	A	B	-	A	B	A
bPb-8973	DArT	1H	13.1416	A	A	B	A	A	B	B	-	A	B	A	A	A	A	B	B	B	A	A	B	B	A	B	B	A	A	B	B	A	A	A	B	A	A	A	B	A	B	B	A	A	B	A	A	B	A
bPb-9414	DArT	1H	16.1032	A	A	B	A	A	B	B	-	A	B	A	A	A	A	B	B	B	A	A	B	B	A	B	B	A	A	B	B	A	A	A	B	A	A	A	B	A	B	B	A	A	B	A	A	B	A
bPb-2183	DArT	1H	18.942	A	A	B	A	A	A	B	B	A	B	A	A	A	A	B	B	B	A	A	B	B	A	B	B	A	A	B	B	A	A	A	B	A	A	A	B	A	A	B	A	A	B	A	A	B	A
bPb-4657	DArT	1H	18.942	A	A	B	A	A	A	B	-	A	B	A	A	A	A	B	B	B	A	A	B	B	A	B	B	A	A	B	B	A	A	A	B	A	A	A	B	A	A	B	A	A	B	-	A	B	A
bPb-7306	DArT	1H	19.1135	A	A	B	A	A	A	B	-	A	B	A	A	A	A	-	B	B	A	A	B	B	A	B	B	A	A	B	B	A	A	A	B	A	A	A	B	A	A	B	A	A	B	A	A	B	A
bPb-4415	DArT	1H	36.6223	B	A	B	A	A	A	B	-	B	B	B	B	A	A	B	B	A	A	A	B	B	A	B	B	A	A	B	B	A	A	A	B	B	A	A	A	A	A	B	A	A	B	A	A	B	A
bPb-6408	DArT	1H	40.5254	B	A	B	A	A	A	B	A	B	B	B	B	A	A	B	B	A	A	A	B	B	A	B	A	A	A	B	B	A	A	A	B	B	A	A	A	A	A	B	A	A	A	A	A	B	A
bPb-7231	DArT	1H	40.5254	B	A	B	A	A	A	B	A	B	B	B	B	A	A	B	B	A	A	A	B	B	A	B	A	A	A	B	B	A	A	A	B	B	A	A	A	A	A	B	A	A	A	A	A	B	A
bPb-8884	DArT	1H	53.1929	B	A	B	A	A	A	B	-	B	B	B	B	A	A	B	B	A	A	A	B	B	A	B	A	A	A	B	B	A	A	A	A	B	A	A	A	A	A	B	A	A	A	A	B	B	A
bPb-2976	DArT	1H	54.0144	B	A	B	A	A	A	B	-	B	B	B	B	A	A	B	B	A	A	A	B	B	A	B	A	A	A	B	B	A	A	A	A	B	A	A	A	A	A	B	A	A	A	A	B	B	A
Bmag211	other	1H	58.8128	A	A	-	A	A	A	B	A	B	B	B	-	A	A	B	B	A	A	A	-	B	A	B	A	A	A	-	B	A	A	A	A	B	A	A	A	B	A	B	A	A	A	B	B	B	A
bPb-9675	DArT	1H	59.419	A	A	B	A	A	A	B	-	B	B	B	B	A	A	B	B	A	A	A	B	B	A	B	A	A	A	B	B	A	A	A	-	B	A	A	A	B	A	B	A	A	A	B	B	B	A
bPb-4980	DArT	1H	59.42	A	A	B	A	A	A	B	-	B	B	B	B	A	A	B	B	A	A	A	B	B	A	B	A	A	A	B	B	A	A	A	A	B	A	A	A	B	A	B	A	A	A	B	B	B	A
bPb-4662	DArT	1H	59.6683	A	A	B	A	A	A	B	A	B	B	B	B	A	A	B	B	A	A	A	B	B	A	B	A	A	A	B	B	A	A	A	A	B	A	A	A	B	A	B	A	A	A	-	B	B	A
bPb-8960	DArT	1H	59.6683	A	A	B	A	A	A	B	A	B	B	B	B	A	A	B	B	A	A	A	B	B	A	B	A	A	A	B	B	A	A	A	A	B	A	A	A	B	A	B	A	A	A	-	-	B	A
bPb-9475	DArT	1H	59.6683	A	A	B	A	A	A	B	A	B	B	B	B	A	A	B	B	A	A	A	B	B	A	B	A	A	A	B	B	A	A	A	A	B	A	A	A	B	A	B	A	A	A	B	B	B	-
bPb-0468	DArT	1H	59.6683	A	A	B	A	A	A	B	A	B	B	B	B	A	A	B	B	A	A	A	B	B	A	B	A	A	A	B	B	A	A	A	A	B	A	A	A	B	A	B	A	A	A	-	B	B	A
bPb-0579	DArT	1H	59.6683	A	A	B	A	A	A	B	A	B	B	B	B	A	A	B	B	A	A	A	B	B	A	B	A	A	A	B	B	A	A	A	A	B	A	A	A	B	A	B	A	A	A	B	B	B	A
bPb-2813	DArT	1H	59.6683	A	A	B	A	A	A	B	A	B	B	B	B	A	A	B	B	A	A	A	B	B	A	B	A	A	A	B	B	A	A	A	A	B	A	A	A	B	A	B	A	-	A	-	B	B	A
bPb-3835	DArT	1H	59.6683	A	A	B	A	A	A	B	A	B	B	B	B	A	A	B	B	A	A	A	B	B	A	B	A	A	A	B	B	A	A	A	A	B	A	A	A	B	A	B	A	A	A	B	B	B	A
bPb-6358	DArT	1H	59.6683	A	A	B	A	A	A	B	A	B	B	B	B	A	A	B	B	A	A	A	B	B	A	B	A	A	A	B	B	A	A	A	A	B	A	A	A	B	A	B	A	A	A	B	B	B	A
bPb-7325	DArT	1H	59.6683	A	A	B	A	A	A	B	A	B	B	B	B	A	A	B	B	A	A	A	B	B	A	B	A	A	A	B	B	A	A	A	A	B	A	A	A	B	A	B	A	A	A	B	B	B	A
bPb-7859	DArT	1H	59.6683	A	A	-	A	A	A	B	A	B	B	B	B	A	A	B	B	A	A	A	B	B	A	B	A	A	A	B	B	A	A	A	A	B	A	A	A	B	A	B	A	A	A	B	B	B	A
bPb-9057	DArT	1H	59.6683	A	A	B	A	A	A	B	A	B	B	B	B	A	A	B	B	A	A	A	B	B	A	B	A	A	A	B	B	A	A	A	A	B	A	A	A	B	A	B	A	A	A	-	B	B	A
bPb-2967	DArT	1H	60.696	A	A	B	A	A	A	B	A	B	B	B	B	A	A	B	B	A	A	A	B	B	A	B	A	A	A	B	B	A	A	A	A	B	A	A	A	B	A	B	A	-	A	-	B	B	A
bPb-0249	DArT	1H	60.696	A	A	B	A	A	A	B	A	B	B	B	B	A	A	B	B	-	-	A	B	B	A	B	A	A	-	B	B	A	A	-	A	B	A	A	A	B	A	B	A	A	A	-	B	B	A
bPb-6853	DArT	1H	60.696	A	A	B	A	A	A	B	A	B	B	B	B	A	A	B	B	A	A	A	B	B	A	B	A	A	A	B	B	A	A	A	A	B	A	A	A	B	A	B	A	A	A	-	B	B	A
EBmac501	other	1H	60.698	A	A	B	A	A	A	B	A	B	B	B	A	A	A	B	B	A	A	A	B	-	A	B	A	A	A	A	B	A	A	A	A	B	A	A	A	B	A	B	A	A	A	B	B	B	A
bPb-3605	DArT	1H	62.232	A	A	B	A	A	A	B	-	B	B	B	B	A	A	B	B	A	A	A	B	B	A	B	A	A	A	B	B	A	A	A	A	B	A	-	A	B	A	B	A	A	-	B	B	B	A
bPb-5683	DArT	1H	62.9812	A	A	B	A	A	A	B	A	B	B	B	-	A	A	B	B	A	A	A	B	B	A	B	A	A	A	B	B	A	A	A	A	B	A	A	A	B	A	B	A	A	A	-	B	B	A
bPb-1922	DArT	1H	62.9822	A	A	B	A	A	A	B	-	B	B	B	B	A	A	B	B	A	A	A	B	B	A	B	A	A	A	B	B	A	A	A	A	B	A	A	A	B	A	B	A	A	A	B	B	B	A
bPb-9611	DArT	1H	62.9822	A	A	B	A	A	A	B	-	B	B	B	B	A	A	B	B	A	A	A	B	B	A	B	A	A	A	B	B	A	A	A	A	B	A	A	A	B	A	B	A	A	A	B	B	B	A
bPb-5292	DArT	1H	63.02	A	A	B	A	A	A	B	-	B	B	B	B	A	A	B	B	A	A	A	B	B	A	B	A	A	A	B	B	A	A	A	A	B	A	A	A	B	A	B	B	A	A	B	B	B	A
bPb-9360	DArT	1H	64.4323	A	A	B	A	A	A	B	-	B	B	B	B	A	A	B	B	A	A	A	B	B	A	B	A	A	A	B	B	A	A	A	A	B	A	A	A	B	A	B	-	A	A	-	B	B	A
bPb-5290	DArT	1H	64.8906	A	A	B	A	A	A	B	A	B	B	B	B	A	A	B	B	A	A	A	A	B	A	A	A	A	A	B	B	A	A	A	A	B	A	A	A	B	A	B	B	-	A	B	B	B	A
bPb-9246	DArT	1H	66.2386	A	A	B	A	A	A	B	A	B	B	B	B	A	A	B	B	A	A	A	A	B	A	A	A	A	A	-	B	-	A	A	A	B	A	A	A	B	A	-	B	A	A	B	B	B	A
bPb-1193	DArT	1H	66.2386	A	A	B	A	A	A	B	A	B	B	B	B	A	A	B	B	A	A	A	A	B	A	A	A	A	A	B	B	A	A	A	A	B	A	A	A	B	A	-	B	A	A	B	B	B	A
bPb-7190	DArT	1H	66.2386	A	A	B	A	A	A	B	-	B	B	B	B	A	A	B	B	A	A	A	A	B	A	A	A	A	A	B	B	A	A	A	A	B	A	A	A	B	A	B	B	A	A	B	B	B	A
bPb-3382	DArT	1H	66.2396	A	A	B	A	A	A	B	A	B	B	B	B	A	A	B	B	A	A	-	A	B	A	A	A	A	A	B	B	A	A	A	A	B	A	A	A	B	A	B	B	A	A	-	B	B	A
bPb-1150	DArT	1H	66.2396	A	A	B	A	A	A	B	A	B	B	B	B	A	A	B	B	A	A	A	A	B	A	A	A	A	A	B	B	A	A	A	A	B	A	A	A	B	A	B	B	A	A	B	B	B	A
Bmag345a	other	1H	66.5914	A	A	-	A	A	A	B	B	B	B	B	B	A	A	B	B	A	A	A	A	B	A	A	A	A	A	B	B	A	A	A	A	-	A	A	A	B	A	B	B	A	A	B	B	B	A
bPb-1791	DArT	1H	67.1212	A	A	B	A	A	A	B	A	B	B	B	-	A	A	B	B	A	A	A	A	B	A	A	A	A	A	B	B	A	A	A	A	B	A	A	A	B	A	B	B	A	A	B	B	B	A
bPb-6133	DArT	1H	67.8775	A	A	B	A	A	A	B	A	A	B	B	B	A	A	B	B	A	A	A	A	B	A	A	A	A	A	B	B	A	A	B	A	B	A	A	A	B	A	B	B	A	A	-	B	B	A
bPb-4614	DArT	1H	67.8785	A	A	B	A	A	A	B	-	A	B	B	B	A	A	B	B	A	A	A	A	B	A	A	A	A	A	B	B	A	A	B	A	B	-	A	A	B	A	B	B	A	A	B	B	B	A
bPb-5486	DArT	1H	67.8785	A	A	B	A	A	A	B	-	A	B	B	B	A	A	B	B	A	A	A	A	B	A	A	A	A	A	B	B	A	A	B	A	-	A	A	A	B	A	B	B	A	A	B	B	B	A
bPb-7435	DArT	1H	67.8785	A	A	B	A	A	A	B	A	A	B	B	B	A	A	B	B	A	A	A	A	B	A	A	A	A	A	B	B	A	A	B	A	B	A	A	A	B	A	B	B	A	A	B	B	B	A
bPb-4590	DArT	1H	67.8785	A	A	B	A	A	A	B	A	A	B	B	B	A	A	B	B	A	A	A	A	B	A	A	A	A	A	B	B	A	A	B	A	B	A	A	A	B	A	B	B	A	A	B	B	B	A
bPb-5334	DArT	1H	67.8785	A	A	B	A	A	A	B	A	A	-	B	B	A	A	B	B	A	A	A	A	B	A	A	A	A	A	B	B	A	A	B	A	B	A	A	A	B	A	-	B	A	A	B	B	B	A
bPb-8897	DArT	1H	67.8785	A	A	B	A	A	A	B	A	A	B	B	B	A	A	B	B	A	A	A	A	B	A	A	A	A	A	B	B	A	A	B	A	B	A	A	A	B	A	B	B	A	A	B	B	B	A
bPb-8107	DArT	1H	70.2719	A	A	B	-	A	-	B	-	A	B	B	B	A	A	B	A	A	A	A	A	B	A	A	A	A	A	B	B	A	A	B	A	B	A	A	B	B	A	B	B	A	A	B	B	B	A
bPb-1133	DArT	1H	72.929	A	A	B	A	A	A	B	A	A	B	B	B	A	A	B	A	A	A	A	A	B	A	A	A	A	A	B	B	A	A	B	A	B	B	A	B	B	A	B	B	A	A	B	B	B	A
bPb-8183	DArT	1H	72.929	A	A	B	A	A	A	B	A	A	B	B	B	A	A	B	A	A	A	A	A	B	A	A	A	A	A	B	B	A	A	B	A	B	B	A	B	B	A	B	B	A	A	B	B	B	A
bPb-3389	DArT	1H	76.7838	A	B	B	A	B	A	B	A	A	B	B	B	A	A	B	A	A	A	A	A	B	A	A	A	A	A	B	B	A	B	B	A	B	B	A	B	B	A	B	B	A	A	B	B	B	A
bPb-5339	DArT	1H	76.7838	A	B	B	A	B	A	B	A	A	B	B	B	A	A	B	A	A	A	A	A	B	A	A	A	A	A	B	B	A	B	B	A	B	B	A	B	B	A	B	B	A	A	B	B	B	A
bPb-6158	DArT	1H	82.1462	A	B	B	A	B	A	B	-	A	B	B	B	A	A	B	A	A	A	A	A	B	A	A	A	A	A	B	B	A	B	B	A	B	B	-	B	B	A	B	B	A	A	B	B	B	A
bPb-7524	DArT	1H	101.502	A	B	B	A	B	A	B	-	B	B	B	B	A	B	B	A	A	B	A	A	B	A	A	B	A	A	B	B	A	B	B	A	B	B	B	B	B	A	B	B	A	B	B	B	B	B
bPb-1419	DArT	1H	106.219	A	B	B	A	B	A	B	A	B	B	B	B	A	B	B	A	A	B	A	A	B	A	A	B	A	A	B	B	B	B	B	A	-	B	B	B	B	A	B	B	A	B	B	B	B	B
bPb-7429	DArT	1H	106.219	A	B	B	A	B	A	B	A	B	B	B	B	A	B	B	A	A	B	A	A	B	A	A	B	A	A	B	B	B	B	B	A	B	-	B	B	B	A	B	B	A	B	B	B	B	B
bPb-9180	DArT	1H	106.219	A	B	B	A	B	A	B	A	B	B	B	B	A	B	B	A	A	B	A	A	B	A	A	B	A	A	B	B	B	B	B	A	B	B	B	B	B	A	B	B	A	B	B	B	B	B
bPb-4515	DArT	1H	106.219	A	B	B	A	B	A	B	A	B	B	B	B	A	B	B	A	A	B	A	-	B	A	A	B	A	A	B	B	B	B	B	A	B	B	B	B	B	A	B	B	A	B	-	B	B	B
bPb-2063	DArT	1H	115.966	A	B	-	A	B	A	B	A	B	B	-	B	A	B	B	-	A	B	A	A	B	A	-	B	A	A	B	B	B	B	-	A	B	B	-	B	B	A	B	B	B	B	B	B	A	B
bPb-6343	DArT	1H	115.966	A	B	B	A	B	A	B	-	B	B	B	B	A	B	B	A	A	B	A	A	B	A	A	B	A	A	B	B	B	B	B	A	B	B	B	B	B	A	B	B	B	B	-	B	A	B
bPb-5014	DArT	1H	116.457	A	B	B	A	B	A	B	A	B	B	B	B	A	B	B	B	A	B	A	A	B	A	-	B	A	A	B	B	B	B	B	A	B	B	B	B	B	A	B	B	-	B	B	B	A	B
bPb-5198	DArT	1H	116.458	A	B	B	A	B	A	B	A	B	B	B	B	A	B	B	-	A	B	A	A	B	A	-	B	A	A	B	B	B	B	B	A	B	B	B	B	B	A	B	B	B	B	B	B	A	B
bPb-8453	DArT	1H	117.946	A	B	A	A	B	B	B	-	B	B	B	B	A	B	B	A	A	B	A	A	B	A	A	B	A	A	B	B	B	B	B	A	B	B	B	B	B	A	B	B	B	B	B	B	A	B
bPb-8935	DArT	1H	118.953	A	B	A	A	B	B	B	-	B	B	B	B	A	B	B	A	A	B	A	A	B	A	A	B	A	A	B	B	B	B	B	A	B	B	B	B	B	A	B	B	B	B	B	B	A	B
bPb-2240	DArT	1H	123.086	A	B	A	A	B	B	B	-	B	B	B	B	A	B	B	A	A	B	A	A	B	A	A	B	A	A	B	B	B	B	B	A	B	B	B	B	B	A	B	B	B	B	B	A	A	B
bPb-0631	DArT	1H	128.452	A	B	A	A	B	B	B	-	B	A	B	B	A	B	B	A	A	B	A	A	B	A	A	A	A	A	B	A	B	B	B	A	A	B	B	B	B	A	B	B	B	A	B	A	A	B
bPb-8855	DArT	1H	130.774	A	B	-	-	B	B	B	A	-	-	B	B	A	B	B	-	A	B	A	A	B	A	A	A	A	A	B	-	B	B	B	A	A	B	B	A	B	A	B	B	B	A	-	A	A	B
bPb-1882	DArT	1H	133.12	A	B	A	B	B	B	B	B	B	A	B	B	A	B	B	A	A	B	A	A	B	A	A	A	A	A	B	A	B	B	B	A	A	B	B	A	B	A	B	B	B	A	B	A	A	B
bPb-1940	DArT	1H	135.064	A	B	A	B	B	B	B	B	B	A	B	B	A	B	B	A	A	B	A	A	B	A	A	A	A	A	B	A	B	B	B	A	A	B	B	A	B	A	B	B	B	-	B	A	A	B
bPb-8676	DArT	1H	135.064	A	B	A	B	B	B	B	B	B	A	B	B	A	B	B	A	A	B	A	A	B	A	A	A	A	A	B	A	B	B	B	A	A	B	B	A	B	A	B	B	B	A	B	A	A	B
bPb-9552	DArT	1H	136.109	A	B	A	B	B	B	B	B	B	A	B	B	A	B	A	A	A	B	A	A	B	A	A	A	A	A	B	A	B	B	B	A	A	B	B	A	B	A	B	B	B	A	B	A	A	B
bPb-6065	DArT	1H	136.184	A	B	A	B	B	B	B	B	B	A	B	B	A	B	A	A	A	B	A	A	B	A	A	A	A	A	B	A	B	B	B	A	A	B	B	A	B	A	B	B	B	A	B	A	A	B
bPb-8112	DArT	1H	140.852	A	A	A	B	B	B	B	A	B	A	B	A	A	B	A	A	A	B	A	A	B	A	A	A	B	A	B	A	B	B	B	A	A	B	B	A	B	B	B	B	B	A	A	A	A	B
bPb-0589	DArT	1H	141.243	A	A	A	B	B	B	B	A	B	A	B	A	A	B	A	A	A	B	A	A	B	A	A	A	B	A	B	A	B	B	B	A	A	B	B	A	B	B	B	B	B	A	-	A	A	B
bPb-5201	DArT	1H	141.286	A	A	A	B	B	B	B	A	B	A	B	A	A	B	A	A	A	B	A	A	B	A	A	A	B	A	B	A	B	B	B	A	A	B	B	A	B	B	B	B	B	A	B	A	A	B
WMC1E8	other	1H	143.224	A	A	A	B	B	B	B	-	B	A	B	A	A	B	A	A	A	B	A	A	B	A	A	A	B	A	B	A	B	B	B	A	A	B	B	A	B	B	B	B	B	A	B	A	A	B
bPb-8307	DArT	1H	143.224	A	A	A	B	-	B	B	-	B	A	B	A	A	B	A	A	A	B	A	A	B	A	A	A	B	A	B	A	B	B	B	A	A	B	B	A	B	B	B	B	B	A	-	A	A	B
bPb-5550	DArT	1H	147.249	A	A	A	B	B	B	B	B	B	A	B	A	A	B	A	A	A	B	A	A	B	A	A	A	B	A	B	A	A	A	B	A	A	B	B	A	B	B	B	B	B	A	B	A	A	B
bPb-3201	DArT	1H	151.357	A	A	A	B	B	B	B	B	B	A	B	A	A	B	A	A	A	B	A	A	B	A	A	A	B	A	B	A	A	A	B	A	A	-	-	-	B	B	B	B	B	A	B	A	A	B
bPb-7502	DArT	2H	5.02763	B	A	B	B	A	B	B	A	A	A	A	A	B	B	A	A	A	B	-	B	B	A	B	A	B	B	B	A	A	A	A	A	B	A	A	A	A	A	B	B	B	A	A	B	A	A
bPb-8445	DArT	2H	5.02763	B	A	B	B	A	B	B	A	A	A	A	A	B	B	A	A	A	B	B	B	B	A	B	A	B	B	B	A	A	A	A	A	B	A	A	A	A	A	B	B	B	A	A	B	A	A
bPb-3598	DArT	2H	7.59128	B	A	B	B	A	B	B	A	A	-	A	A	B	B	A	-	A	B	B	B	B	A	B	A	B	B	B	A	A	A	A	A	B	A	A	A	A	A	B	B	B	A	A	A	A	A
bPb-6466	DArT	2H	7.59128	B	A	B	B	A	B	B	A	A	A	A	A	B	B	A	A	A	B	B	B	B	A	B	A	B	B	B	A	A	A	A	A	B	A	A	A	A	A	B	B	B	A	A	A	A	A
Bmac134a	other	2H	10.4414	B	A	B	B	A	B	B	A	A	A	A	A	B	B	B	A	A	B	B	B	B	-	B	A	A	B	B	A	A	A	A	A	B	A	A	A	A	A	B	B	B	A	A	A	A	A
bPb-2086	DArT	2H	14.4031	B	A	B	B	A	B	B	A	A	A	A	A	B	B	B	A	A	B	B	-	B	A	B	A	B	B	B	A	A	A	A	A	A	A	A	A	A	A	B	B	B	A	A	A	A	A
bPb-0205	DArT	2H	14.4031	B	A	B	B	A	B	B	A	A	A	A	A	B	B	B	A	A	B	B	B	B	A	B	A	B	B	B	A	A	A	A	A	A	A	-	A	A	A	B	B	B	A	-	A	A	A
bPb-1062a	DArT	2H	16.9391	B	A	B	B	A	B	B	A	A	A	A	A	B	B	B	A	A	B	B	B	B	A	B	A	B	B	B	A	A	A	A	A	A	A	A	A	A	A	B	B	A	A	A	A	A	A
bPb-8399	DArT	2H	25.7336	B	A	B	B	A	A	B	A	A	A	A	A	B	B	B	A	A	B	B	B	A	A	B	A	B	B	B	A	-	A	A	A	A	A	A	A	B	A	B	B	A	A	A	A	A	A
bPb-5444	DArT	2H	26.2358	B	A	B	B	A	A	B	A	A	A	A	A	B	B	B	A	A	B	B	B	A	A	B	A	B	B	B	A	A	A	A	A	A	A	A	A	B	A	B	B	A	A	A	A	A	A
bPb-8292	DArT	2H	27.0693	B	A	B	B	A	A	B	A	A	A	A	A	B	B	B	A	A	B	B	B	A	A	B	A	B	B	B	A	A	A	A	A	A	A	A	A	B	A	B	B	A	A	A	A	A	A
bPb-3050	DArT	2H	30.2382	B	A	B	B	A	A	B	A	A	A	A	A	B	B	B	A	A	B	B	B	A	B	B	A	B	B	B	A	A	A	A	A	A	A	A	A	B	A	B	B	A	A	A	A	A	A
bPb-6963	DArT	2H	30.2382	B	A	B	B	A	A	B	A	A	A	A	A	B	B	B	A	A	B	B	B	A	B	B	A	B	B	B	A	A	A	A	A	A	A	A	A	B	A	B	B	A	A	A	A	A	A
HVM36	other	2H	30.2382	B	-	-	-	A	A	B	A	A	A	A	-	B	B	B	A	A	B	B	-	A	B	B	A	B	B	-	-	A	A	A	A	A	A	-	A	B	A	B	B	A	A	A	A	A	A
bPb-8038	DArT	2H	38.9744	B	A	A	B	A	A	B	-	A	A	B	A	B	B	B	A	A	B	B	A	A	B	A	A	B	B	B	A	A	A	A	A	A	A	A	A	B	B	B	B	A	A	A	A	A	A
bPb-7229	DArT	2H	38.9744	B	A	A	B	A	A	B	B	A	A	B	A	B	B	B	A	A	B	B	A	A	B	A	A	B	B	B	A	A	A	A	A	A	A	A	A	B	B	B	B	A	A	A	A	A	A
bPb-4261	DArT	2H	44.7851	B	A	A	B	A	A	B	-	A	A	B	A	B	B	B	A	A	B	B	A	A	B	A	A	B	B	B	A	A	A	A	A	A	A	A	-	-	-	A	B	A	A	A	A	A	A
bPb-9682	DArT	2H	44.7851	B	A	A	B	A	A	B	-	A	A	B	A	B	B	B	A	A	B	B	A	A	B	A	A	B	B	B	A	A	A	A	A	A	A	A	A	B	B	A	B	A	A	A	A	A	A
bPb-4875	DArT	2H	47.3822	B	A	A	B	A	A	B	-	A	A	B	A	A	B	B	A	A	B	B	A	A	B	A	A	B	B	B	A	A	A	A	A	A	A	A	A	B	B	A	B	A	A	-	A	A	A
bPb-2501	DArT	2H	47.3832	B	A	A	B	A	A	B	B	A	A	B	A	A	B	B	A	A	B	B	A	A	B	A	A	B	B	B	A	A	A	A	A	A	A	A	A	B	B	A	B	A	A	A	A	A	A
bPb-3190	DArT	2H	47.3832	B	A	A	B	A	A	B	B	A	A	B	A	A	B	B	A	A	B	B	A	A	B	A	A	B	B	B	A	A	A	A	A	A	A	A	A	B	B	A	B	A	A	A	A	A	A
bPb-7906	DArT	2H	47.3832	B	A	A	B	A	A	B	B	A	A	B	A	A	B	B	A	A	B	B	A	A	B	A	A	B	B	B	A	A	A	A	A	A	A	A	A	B	B	A	B	A	A	A	A	A	A
bPb-3574	DArT	2H	49.0349	B	A	A	B	A	A	B	-	A	A	B	A	A	B	B	A	A	B	B	A	A	B	A	A	B	B	B	A	A	A	A	A	A	A	A	A	B	B	A	B	A	A	A	A	A	A
bPb-6992	DArT	2H	49.0349	B	A	A	B	A	A	B	-	A	A	B	A	A	B	B	A	A	B	B	A	A	B	A	A	B	B	B	A	A	A	A	A	A	A	A	A	B	B	A	B	A	A	A	A	A	A
bPb-5629	DArT	2H	49.0349	B	A	A	B	A	A	B	B	A	A	B	A	A	B	B	A	A	B	B	A	A	B	A	A	B	B	B	A	A	A	A	A	-	A	A	A	B	B	A	B	A	A	A	A	A	A
bPb-2230	DArT	2H	60.4476	B	A	A	B	A	A	B	-	A	A	B	A	A	B	B	A	A	B	B	A	A	B	A	A	B	B	A	A	A	A	A	A	A	A	-	A	B	B	A	A	A	A	A	B	A	A
bPb-2013a	DArT	2H	62.5421	B	A	A	B	A	A	A	-	A	A	B	A	A	B	B	A	A	B	B	A	A	B	A	A	B	B	A	A	A	A	A	A	A	A	-	A	B	B	A	A	A	A	A	B	A	A
bPb-3572a	DArT	2H	62.5421	B	A	A	B	A	A	A	-	A	A	B	A	A	B	B	A	A	B	B	A	A	B	A	A	B	B	A	A	A	A	A	A	A	A	-	A	B	B	A	A	A	A	A	B	A	A
bPb-3985a	DArT	2H	62.5421	B	A	A	B	A	A	A	-	A	A	B	A	A	B	B	A	A	B	B	A	A	B	A	A	B	B	A	A	A	A	A	A	A	A	-	A	B	B	A	A	A	A	A	B	A	A
bPb-2755a	DArT	2H	64.1655	B	A	A	B	A	A	A	-	A	A	B	A	A	B	A	A	A	B	B	A	A	B	A	A	B	B	A	A	A	A	A	A	A	A	-	A	B	B	A	A	A	A	A	B	A	A
bPb-6735a	DArT	2H	64.1655	B	A	A	-	A	A	A	-	A	A	B	A	A	B	A	A	A	B	B	A	A	B	A	A	B	B	A	A	A	A	A	A	A	A	-	A	B	B	A	A	A	A	A	B	A	A
bPb-3309a	DArT	2H	64.1655	B	A	A	B	A	A	A	-	A	A	B	A	A	B	A	A	A	B	B	A	A	B	A	A	B	B	A	A	A	A	A	A	A	A	-	A	B	B	A	A	A	A	A	B	A	A
bPb-9925	DArT	2H	64.1655	B	A	A	B	A	A	A	-	A	A	B	A	A	B	A	A	A	B	B	A	A	B	A	A	B	B	A	A	A	A	A	A	A	A	B	A	B	B	A	A	A	A	A	B	A	A
bPb-6881	DArT	2H	70.8098	B	A	A	B	A	A	A	-	A	A	B	A	A	A	A	A	A	B	B	A	A	B	A	A	B	B	A	A	A	A	A	A	A	A	B	A	B	B	A	A	A	A	A	B	A	A
bPb-3056	DArT	2H	70.8098	B	A	A	B	A	A	A	-	A	A	B	A	A	A	A	A	A	B	B	A	A	B	A	A	B	B	A	A	A	A	A	A	A	A	B	A	B	B	A	A	A	A	A	B	A	A
bPb-9992	DArT	2H	71.3733	B	A	A	B	A	A	A	A	A	A	B	A	A	A	A	A	A	B	B	A	A	B	A	A	B	B	A	A	A	A	A	-	A	A	B	A	B	B	A	A	A	-	-	B	A	A
bPb-2219	DArT	2H	71.3743	B	A	A	B	A	A	A	-	A	A	B	A	A	A	A	A	A	B	B	A	A	B	A	A	B	B	A	A	A	A	A	A	A	A	B	-	B	B	A	A	A	A	A	B	A	A
Bmac93	other	2H	77.4104	B	A	A	B	A	A	A	A	A	A	B	A	A	A	A	A	A	B	B	A	A	B	A	A	B	B	A	A	A	A	A	A	A	A	B	A	B	B	A	A	A	A	A	B	A	A
bPb-4377	DArT	2H	81.9012	A	A	A	-	A	A	A	-	A	A	B	A	A	A	A	A	A	B	B	A	B	B	A	-	B	B	A	A	A	B	A	A	A	A	B	-	B	B	A	A	A	A	A	B	A	A
bPb-6055	DArT	2H	90.4596	A	A	A	B	A	A	A	B	A	A	B	A	A	A	B	A	A	B	B	B	B	B	B	A	B	B	A	A	A	B	A	A	A	A	B	A	B	B	A	A	A	A	A	B	A	A
Bmag125	other	2H	95.3588	A	A	A	B	A	A	A	B	A	A	B	A	A	A	B	A	A	B	B	B	B	B	B	A	B	B	A	A	A	B	-	A	A	A	B	A	B	B	A	A	A	A	A	B	A	A
bPb-7991	DArT	2H	101.273	A	A	A	B	A	A	A	B	A	A	B	B	A	A	B	A	A	B	B	B	A	B	B	A	B	B	A	A	A	B	A	B	A	A	B	A	A	A	A	A	A	A	A	B	A	A
bPb-1926	DArT	2H	102.116	A	A	A	B	A	A	A	B	A	A	B	B	A	A	B	A	A	B	B	B	A	B	B	A	B	B	A	A	A	B	A	B	A	A	-	A	A	A	A	A	A	A	A	B	A	A
bPb-3563	DArT	2H	102.379	A	A	A	B	A	A	A	B	A	A	B	B	A	A	B	A	A	B	B	B	A	B	B	A	B	B	A	A	A	B	A	B	A	A	B	A	A	A	A	A	A	A	A	B	A	A
bPb-6194	DArT	2H	102.379	A	A	A	B	A	A	A	B	A	A	B	B	A	A	B	A	A	B	B	B	A	B	B	A	B	B	A	A	A	B	A	B	A	A	B	A	A	A	A	A	A	A	A	B	A	A
bPb-8260	DArT	2H	109.25	A	A	B	B	A	A	A	B	A	A	A	B	A	B	A	A	A	B	B	B	A	B	B	A	B	A	A	A	A	B	A	B	A	A	B	A	A	A	A	A	B	A	A	B	A	A
bPb-0994	DArT	2H	113.247	A	A	B	B	-	A	A	B	A	A	A	B	A	B	A	A	A	B	B	B	A	B	B	A	B	A	A	A	A	B	A	B	A	B	B	A	B	A	-	-	B	A	A	B	A	A
bPb-0541	DArT	2H	123.936	A	A	B	-	A	A	A	B	B	A	A	B	A	B	A	A	A	B	B	B	A	B	B	A	B	A	B	A	B	B	B	B	B	B	B	A	-	A	A	A	A	A	A	B	A	B
bPb-7992	DArT	2H	124.745	A	A	B	B	A	A	A	B	B	A	A	B	A	B	A	A	A	B	B	B	A	B	B	A	B	-	B	A	B	B	B	B	B	B	B	A	B	A	A	A	A	A	A	B	A	B
EBmac415	other	2H	128.78	A	B	B	B	A	A	A	B	B	A	A	B	A	B	A	A	A	B	B	A	A	B	A	A	B	A	B	A	B	B	B	B	B	B	B	A	B	A	A	A	A	A	A	B	A	B
bPb-3925	DArT	2H	131.487	A	B	B	B	A	A	A	B	B	A	A	B	A	B	A	A	A	B	A	A	A	B	A	A	B	A	B	A	B	B	B	B	B	B	B	A	B	B	A	A	A	A	B	B	A	B
bPb-1103	DArT	2H	131.487	A	B	B	B	A	A	A	B	B	A	A	B	A	B	A	A	A	B	A	A	A	B	A	A	B	A	B	A	B	B	B	B	B	B	B	A	B	B	A	A	A	A	B	B	A	B
bPb-8302	DArT	2H	131.487	A	B	B	B	A	A	A	B	B	A	A	B	A	B	A	A	A	B	A	A	A	B	A	A	B	A	B	A	B	B	B	B	B	B	B	A	B	B	A	A	A	A	B	B	A	B
bPb-3858	DArT	2H	134.68	A	B	B	B	A	A	A	B	B	A	A	B	A	B	A	A	A	B	A	A	A	B	A	A	B	A	B	A	B	B	B	B	B	B	B	A	B	B	A	A	A	A	-	B	A	B
bPb-5942	DArT	2H	136.559	A	B	B	B	A	A	A	B	A	A	A	B	A	B	A	A	A	B	A	A	A	B	A	A	B	A	B	A	B	B	B	B	B	B	B	A	B	-	A	A	A	A	B	B	A	B
bPb-6087	DArT	2H	145.551	A	B	B	B	A	A	A	B	A	A	A	B	A	B	A	A	A	B	A	A	A	A	A	A	B	A	B	A	B	B	B	B	B	B	B	A	B	B	A	A	A	A	B	B	B	A
bPb-0303	DArT	2H	147.614	A	B	B	B	A	A	A	B	A	A	A	B	A	B	A	A	A	B	A	A	A	A	A	A	B	A	B	A	A	B	B	B	B	B	B	A	B	B	A	A	A	A	B	B	B	A
bPb-1986	DArT	2H	147.614	A	B	B	B	A	A	A	B	A	A	A	B	A	B	A	A	A	B	A	A	A	A	A	A	B	A	B	A	A	B	B	B	B	B	B	A	B	B	A	A	A	A	B	B	B	A
bPb-7208	DArT	2H	147.614	A	B	B	B	A	A	A	B	A	A	A	B	A	B	A	A	A	B	A	A	A	A	A	A	B	A	B	A	A	B	B	B	B	B	B	A	B	B	A	A	A	-	B	B	B	A
bPb-1593	DArT	2H	149.438	A	B	B	B	A	A	A	B	A	A	B	-	A	B	A	A	A	B	A	A	A	A	A	A	B	A	B	A	A	B	B	A	-	-	-	-	B	B	A	A	A	A	A	B	B	A
bPb-1051	DArT	2H	156.42	A	B	B	B	A	A	A	B	A	A	B	B	B	B	A	A	A	B	A	A	A	A	A	A	B	A	B	B	A	B	B	A	B	B	B	A	B	B	A	A	A	A	B	B	B	A
bPb-1415	DArT	2H	156.42	A	B	B	B	A	A	A	B	A	A	B	B	B	B	A	A	A	B	A	A	A	A	A	A	B	A	B	B	A	B	B	A	B	B	B	A	B	B	A	A	A	A	B	B	B	A
bPb-6777b	DArT	2H	156.446	A	B	B	B	A	A	A	B	A	A	B	B	B	B	A	A	B	B	A	A	A	A	A	A	B	B	B	B	A	B	B	A	B	B	B	-	B	B	A	A	A	A	B	B	B	A
bPb-8734	DArT	2H	156.447	A	B	B	B	A	A	A	B	A	A	B	B	B	B	A	A	B	B	A	A	A	A	A	A	B	B	B	B	A	B	B	A	B	B	B	A	B	B	A	A	A	A	B	B	B	A
bPb-6222	DArT	2H	156.448	A	B	B	B	A	A	A	B	A	A	B	B	B	B	A	A	B	B	A	A	A	A	A	A	B	B	B	B	A	B	B	A	B	B	B	A	B	B	A	A	A	A	B	B	B	A
bPb-6105	DArT	2H	156.748	A	B	B	B	A	A	A	B	A	A	B	B	B	B	A	A	B	B	A	A	A	A	A	A	B	B	B	B	A	B	B	A	B	B	B	A	B	B	A	A	A	A	B	B	B	A
bPb-8240	DArT	2H	157.087	A	B	B	B	A	A	A	B	A	A	B	B	B	B	A	A	B	B	A	A	A	A	A	A	B	B	B	B	A	B	B	A	B	B	B	A	B	B	A	A	A	A	B	B	B	A
bPb-0689	DArT	2H	157.087	A	B	B	-	A	A	A	B	A	A	B	B	B	B	A	A	B	B	A	A	A	A	A	A	B	B	B	B	A	B	B	A	B	B	B	A	B	B	A	A	A	A	-	B	B	A
bPb-0305	DArT	2H	160.39	A	B	B	B	A	A	A	B	A	A	B	B	B	B	A	A	B	B	A	A	A	A	A	A	B	B	B	B	A	B	A	A	B	B	B	A	B	B	A	A	A	A	-	B	B	A
bPb-9419	DArT	2H	160.391	A	B	B	B	-	A	A	B	A	A	B	B	B	-	A	A	-	B	A	A	A	A	A	A	-	B	B	B	A	B	A	A	B	-	B	A	-	B	A	A	-	-	A	B	B	A
bPb-3993	DArT	2H	161.117	A	B	B	B	A	A	A	B	A	A	B	B	B	B	A	A	B	B	A	A	A	A	A	A	B	B	B	B	A	B	A	A	B	B	B	A	B	B	A	A	A	A	B	B	B	A
bPb-4093	DArT	2H	163.338	A	B	B	B	A	A	A	B	A	A	B	B	B	B	A	A	B	B	A	A	A	A	A	A	B	B	B	B	A	B	A	A	B	B	B	A	A	B	A	B	A	A	B	B	B	A
bPb-7723	DArT	2H	163.338	A	B	B	B	A	A	A	B	A	A	B	B	B	B	A	A	B	B	A	A	A	A	A	A	B	B	B	B	A	B	A	A	B	B	B	A	A	B	A	B	A	A	B	B	B	A
bPb-9467	DArT	2H	163.338	A	B	B	B	A	A	A	B	A	A	B	B	B	B	A	A	B	B	A	A	A	A	A	A	B	B	B	B	A	B	A	A	B	B	B	A	A	-	A	B	A	A	-	B	B	A
bPb-7455	DArT	2H	163.338	A	B	B	B	A	A	A	B	A	A	B	B	B	B	A	A	B	B	A	A	A	A	A	A	B	B	B	B	A	B	A	A	B	B	B	A	A	B	A	B	A	A	B	B	B	A
bPb-2408	DArT	2H	166.707	A	B	B	B	A	A	-	B	A	A	B	B	B	B	A	A	B	B	A	A	A	A	-	A	B	B	B	B	-	B	A	A	B	B	B	A	A	B	A	B	A	A	B	B	B	A
bPb-0870	DArT	3H	1.48304	B	A	B	A	A	A	B	B	A	B	B	A	B	A	A	A	A	B	-	B	A	B	B	A	A	B	A	B	-	A	B	B	-	A	A	-	B	B	B	B	A	A	A	B	A	B
bPb-8756	DArT	3H	3.54459	B	A	B	A	A	A	B	B	A	B	B	A	B	A	A	A	A	B	B	B	A	B	B	A	A	B	A	B	A	A	B	B	B	A	A	A	B	B	B	-	A	A	A	B	A	B
bPb-7918	DArT	3H	5.96601	B	A	B	A	A	A	B	B	A	B	B	A	B	A	A	A	A	B	B	B	A	B	B	A	A	B	A	B	A	A	B	B	B	A	B	A	A	B	B	B	A	A	A	B	A	B
bPb-1264	DArT	3H	5.96601	B	A	B	A	A	A	B	B	A	B	B	A	B	A	A	A	A	B	B	B	A	B	B	A	A	B	A	B	A	A	B	B	B	A	B	A	A	B	B	B	A	A	A	B	A	B
bPb-7481	DArT	3H	5.96601	B	A	B	A	A	A	B	B	A	B	B	A	B	A	A	A	A	B	B	B	A	B	B	A	A	B	A	B	A	A	B	B	B	A	B	-	A	B	B	B	A	A	A	B	A	B
bPb-7705	DArT	3H	5.96601	B	A	B	A	A	A	B	B	A	B	B	A	B	A	A	A	A	B	B	B	A	B	B	A	A	B	A	B	A	A	B	B	B	A	B	A	A	B	B	B	A	A	A	B	A	B
bPb-3025	DArT	3H	9.87938	B	A	B	A	A	A	B	B	A	B	B	A	B	A	A	A	A	B	B	B	A	B	B	A	A	B	A	B	A	A	B	B	B	A	B	A	A	B	B	B	A	A	A	B	A	B
bPb-0650	DArT	3H	10.1993	B	A	B	A	A	A	B	B	A	B	B	A	B	A	A	A	A	B	B	B	A	B	B	A	A	B	A	B	A	A	B	B	B	A	B	A	A	B	B	B	A	A	A	B	A	B
bPb-1137	DArT	3H	10.1993	B	A	B	A	A	A	B	B	A	B	B	A	B	A	A	A	A	B	B	B	A	B	B	A	A	B	A	B	A	A	B	B	B	A	B	A	A	B	B	B	A	A	A	B	A	B
bPb-2891	DArT	3H	10.1993	B	A	B	A	A	A	B	B	A	B	B	A	B	A	A	A	A	B	B	B	A	B	B	A	A	B	A	B	A	A	B	B	B	A	B	A	A	B	B	B	A	A	A	B	A	B
bPb-6127	DArT	3H	13.6697	B	A	B	A	A	A	B	-	B	B	B	A	B	A	A	A	A	B	B	B	A	B	B	A	A	A	A	B	A	A	B	B	B	A	-	A	A	B	B	B	A	A	A	B	A	B
bPb-7199	DArT	3H	13.6697	B	A	B	A	A	A	B	-	B	B	B	A	B	A	A	A	A	B	B	B	A	B	B	A	A	A	A	B	A	A	B	B	B	A	B	A	A	B	B	B	A	A	A	B	A	B
bPb-9402	DArT	3H	13.6697	B	A	B	A	A	A	B	-	B	B	B	A	B	A	A	A	A	B	B	B	A	B	B	A	A	A	A	B	A	A	B	B	B	A	B	A	A	B	B	B	A	A	A	B	A	B
bPb-9745	DArT	3H	19.9276	B	A	B	A	A	A	B	B	B	B	B	A	B	A	A	A	B	B	B	B	A	B	B	A	B	A	A	B	A	A	B	B	B	A	B	A	A	B	B	B	A	A	A	B	A	B
bPb-1077	DArT	3H	19.9525	B	A	B	A	A	A	B	B	B	B	B	A	B	A	A	A	B	B	B	B	A	B	B	A	B	A	A	B	A	A	B	B	B	-	B	A	A	B	B	B	A	A	-	B	A	B
bPb-3565	DArT	3H	19.9525	B	A	B	A	A	A	B	B	B	B	B	A	B	A	A	A	B	B	B	B	A	B	B	A	B	A	A	B	A	A	B	B	B	A	B	A	A	B	B	B	A	A	A	B	A	B
bPb-7448	DArT	3H	19.9535	B	A	B	A	A	A	B	-	B	B	B	A	B	A	A	A	B	B	B	B	A	B	B	A	B	A	A	B	A	A	B	A	B	A	-	A	A	B	B	-	A	A	A	B	A	B
bPb-5490	DArT	3H	21.0641	B	A	B	A	A	A	B	B	B	B	B	A	B	A	A	A	B	B	B	B	A	B	B	A	B	A	A	B	A	A	B	A	B	A	B	A	A	B	B	B	A	A	A	B	A	B
bPb-6664	DArT	3H	32.9907	B	A	B	A	A	A	B	B	B	A	B	A	B	A	A	A	B	A	B	B	A	B	B	A	B	A	A	B	A	A	B	A	B	A	B	A	A	B	B	B	A	A	A	B	A	A
bPb-0433	DArT	3H	32.9907	B	A	B	A	A	A	B	B	B	A	B	A	B	A	A	A	B	A	B	B	A	B	B	A	B	A	A	B	A	A	B	A	B	A	B	A	A	B	B	B	A	A	A	B	A	A
bPb-9213	DArT	3H	33.1963	B	A	B	A	A	A	B	B	B	A	B	A	B	A	A	A	B	A	B	B	A	B	B	A	B	A	A	B	A	A	B	A	B	A	B	A	A	B	B	B	A	A	A	B	A	A
bPb-9961	DArT	3H	35.9291	B	A	B	-	-	A	B	B	B	A	B	A	B	A	A	A	B	A	B	B	A	B	B	A	-	-	A	B	A	A	B	A	B	A	A	A	A	A	B	B	A	A	A	B	A	A
bPb-7989	DArT	3H	50.435	A	A	B	A	A	A	B	-	B	A	B	A	B	A	A	A	B	A	B	B	A	A	B	A	B	A	A	B	A	A	B	A	B	A	A	A	A	A	B	B	A	A	A	B	A	A
bPb-3332	DArT	3H	53.1749	A	A	B	A	A	A	B	B	B	A	B	A	B	B	A	A	B	A	B	B	A	A	B	A	B	A	A	B	A	A	B	A	B	A	A	A	A	A	-	B	A	A	A	B	A	A
bPb-0158	DArT	3H	54.8037	A	A	B	A	A	A	B	B	B	A	B	A	B	B	A	A	B	A	B	B	A	A	B	A	B	A	A	B	A	A	B	A	B	A	A	A	A	A	B	B	A	A	A	B	A	A
bPb-9746	DArT	3H	54.8047	A	A	B	A	A	A	B	-	B	A	B	-	A	B	A	A	B	A	B	B	A	A	B	A	B	A	A	B	A	A	B	A	B	A	A	A	A	A	B	B	A	A	A	B	A	A
bPb-6347	DArT	3H	55.6305	A	A	B	A	A	A	B	-	B	A	B	A	A	B	A	A	B	A	B	B	A	A	B	A	B	A	A	B	A	A	B	A	B	A	A	A	A	A	B	B	A	A	A	B	A	A
Bmac67	other	3H	66.1602	A	A	A	B	A	B	B	A	B	A	B	A	A	B	B	B	B	A	B	A	A	A	A	A	B	A	A	B	A	A	B	A	B	A	B	A	A	A	B	A	A	A	A	B	A	A
bPb-6771	DArT	3H	66.4955	A	A	B	A	A	B	B	-	B	A	B	A	A	B	B	B	B	A	B	A	A	A	A	A	B	A	A	B	A	A	B	A	B	A	A	A	A	A	B	B	A	A	A	B	A	A
Bmac209	other	3H	66.5474	A	A	B	A	A	B	B	-	B	A	B	-	A	B	B	B	B	A	B	A	A	A	A	A	B	A	A	B	A	A	B	A	B	A	A	A	A	A	B	B	A	A	A	B	A	A
bPb-2440	DArT	3H	66.5474	A	A	B	A	A	B	B	-	B	A	B	A	A	B	B	B	B	A	B	A	A	A	A	A	B	A	A	B	A	A	B	A	B	A	A	A	A	A	B	B	A	A	A	B	A	A
bPb-4645	DArT	3H	66.5474	A	A	B	A	A	B	B	A	B	A	B	A	A	B	B	B	B	A	B	A	A	A	A	A	B	A	A	B	A	A	B	A	B	A	A	A	A	A	B	B	A	A	A	B	A	A
bPb-5351	DArT	3H	66.5474	A	A	B	A	A	B	B	A	B	A	B	A	A	B	B	B	B	A	B	A	A	A	A	A	B	A	A	B	A	A	B	A	B	A	A	A	A	A	B	B	A	A	A	B	A	A
bPb-0736	DArT	3H	66.5474	A	A	B	A	A	B	B	A	B	A	B	A	A	B	B	B	B	A	B	A	A	A	A	A	B	A	A	B	A	A	B	A	B	A	A	A	A	A	B	B	A	A	A	B	A	A
bPb-1301	DArT	3H	68.0082	A	A	B	A	A	B	B	A	B	A	B	A	A	B	B	B	B	A	B	A	A	A	A	A	B	A	A	B	A	A	B	A	B	A	A	A	A	A	B	B	A	A	A	B	A	A
bPb-2394	DArT	3H	68.0082	A	A	B	A	A	B	B	A	B	A	B	A	A	B	B	B	-	A	B	A	A	A	A	A	B	A	A	-	A	A	B	A	B	A	A	A	A	A	B	B	A	A	A	B	A	A
bPb-4747	DArT	3H	68.1426	A	A	B	A	A	B	B	A	B	A	B	A	A	B	B	B	B	A	B	A	A	A	A	A	B	A	A	B	A	A	B	A	B	A	A	A	A	A	B	B	A	A	A	B	A	A
bPb-8283	DArT	3H	69.614	A	A	B	A	A	B	B	A	B	A	B	A	A	B	B	B	B	A	B	A	A	A	A	A	B	A	A	B	A	A	B	A	B	A	A	A	A	A	B	B	A	A	A	B	A	A
bPb-5012	DArT	3H	69.772	A	A	B	A	A	B	B	-	B	A	B	A	A	B	B	B	B	A	B	A	A	A	A	A	B	A	A	B	A	A	B	A	B	A	A	A	A	A	B	B	A	A	A	B	A	A
bPb-8321	DArT	3H	70.3569	A	-	B	-	-	B	B	-	B	-	B	-	A	B	B	B	B	A	B	A	A	A	A	A	B	A	A	B	A	A	B	-	B	A	-	A	A	A	B	B	A	A	-	B	A	A
bPb-3317	DArT	3H	78.6396	A	A	B	A	A	B	B	A	B	A	B	B	A	B	B	-	B	A	A	A	A	A	A	A	B	A	A	A	A	A	B	A	B	A	A	A	A	A	-	-	-	-	-	B	A	-
bPb-8410	DArT	3H	78.6396	A	A	B	A	A	B	B	A	B	A	B	B	A	B	B	B	B	A	A	A	A	A	A	A	B	A	A	A	A	A	B	A	B	A	A	A	A	A	A	A	A	A	B	B	A	A
bPb-0353	DArT	3H	84.3776	A	A	B	A	A	B	A	A	B	A	B	B	A	B	B	B	A	A	A	A	A	A	A	A	A	A	A	A	A	A	B	A	B	A	A	A	A	A	A	B	A	A	-	B	A	A
bPb-8015	DArT	3H	84.8873	A	A	B	A	A	B	A	A	B	A	B	B	A	B	B	B	A	A	A	A	A	A	A	A	A	A	A	A	A	A	B	A	B	A	A	A	A	A	A	B	A	A	B	B	A	A
bPb-1681	DArT	3H	87.7735	A	A	B	A	A	B	A	-	B	A	B	B	A	B	B	B	A	A	A	A	A	A	A	A	A	A	A	A	B	A	B	A	B	A	A	A	A	A	A	B	A	A	B	B	A	A
Bmag225	other	3H	88.5042	A	A	B	A	A	B	A	A	B	A	B	B	A	B	B	B	A	A	A	A	A	A	A	A	A	A	A	A	B	A	B	A	B	A	A	A	A	A	A	B	A	A	B	A	A	A
bPb-9879	DArT	3H	92.4138	A	A	B	A	A	B	A	-	B	A	B	B	A	B	B	B	A	A	A	A	A	A	A	A	A	A	A	A	B	A	B	A	B	A	A	A	B	A	A	B	A	A	B	A	A	A
bPb-6722	DArT	3H	97.3559	A	A	B	A	A	A	A	B	B	B	B	B	A	A	B	B	A	B	A	A	A	A	A	A	A	A	A	A	B	A	B	B	B	A	A	B	B	A	A	B	B	A	B	A	A	A
bPb-4616	DArT	3H	105.887	A	A	B	A	A	A	A	B	B	B	B	B	A	A	B	B	A	B	A	A	A	A	A	A	A	A	A	A	B	A	B	B	B	A	A	B	B	A	B	B	B	A	-	A	A	A
bPb-0716	DArT	3H	128.638	A	A	B	A	A	A	A	B	B	B	B	B	B	A	B	B	A	B	A	A	A	A	A	A	A	A	A	A	B	A	B	A	B	B	B	B	B	A	B	B	B	A	B	A	A	B
bPb-2640	DArT	3H	138.848	A	A	B	B	A	A	A	A	B	B	A	A	B	A	B	A	A	B	A	A	A	B	A	A	A	B	B	A	B	A	B	A	B	B	B	B	B	A	A	B	B	A	B	A	A	B
bPb-4830	DArT	3H	138.848	A	A	B	B	A	A	A	-	B	B	A	A	B	A	B	A	A	B	A	A	A	B	A	A	A	B	B	A	B	A	B	A	B	B	B	B	B	A	A	B	B	A	B	A	A	B
bPb-1741	DArT	3H	140.293	A	A	B	B	A	A	A	A	B	B	A	A	B	A	B	A	A	B	A	A	A	B	A	A	A	B	B	A	B	A	B	A	B	B	B	B	B	A	A	-	B	A	-	A	A	B
bPb-9111	DArT	3H	141.937	A	B	B	B	A	A	A	-	B	B	A	A	B	A	B	A	A	B	A	A	A	B	A	A	A	B	B	A	B	A	B	A	A	B	B	B	B	A	A	B	B	-	B	A	A	B
bPb-6249	DArT	3H	142.749	A	B	B	B	A	A	A	A	B	B	A	A	B	A	B	A	A	B	A	A	A	B	A	A	A	B	B	A	B	A	B	A	A	B	B	B	B	A	A	B	B	A	B	A	A	B
bPb-4564	DArT	3H	142.75	A	B	B	B	A	A	A	B	B	B	A	A	B	A	B	A	A	B	A	A	A	B	A	A	A	B	B	A	B	A	B	A	A	B	B	B	B	A	A	B	B	A	B	A	A	B
bPb-7335	DArT	3H	142.75	A	B	B	B	A	A	A	-	B	B	A	A	B	A	B	A	A	B	A	A	A	B	A	A	A	B	B	A	B	A	B	A	A	B	B	B	B	A	A	B	B	A	-	A	A	B
bPb-1481	DArT	3H	145.409	A	B	B	B	A	A	A	-	B	B	A	A	B	A	B	A	A	B	A	A	A	B	A	A	A	B	B	A	B	A	B	A	A	B	B	B	B	A	A	B	B	A	A	A	A	B
bPb-2737	DArT	3H	146.784	A	B	B	-	A	A	A	A	B	B	A	A	B	A	B	A	A	B	A	A	A	B	A	A	A	B	B	A	B	A	B	A	A	B	B	B	B	A	A	B	B	A	-	A	A	B
bPb-7833	DArT	3H	146.784	A	B	B	B	A	A	A	A	B	B	A	A	B	A	B	A	A	B	A	A	A	B	A	A	A	B	B	A	B	A	B	A	A	B	B	B	B	A	A	B	B	A	B	A	-	B
bPb-5129	DArT	3H	146.784	A	B	B	B	A	A	A	A	B	B	A	A	B	A	B	A	A	B	A	A	A	B	A	A	A	B	B	A	B	A	B	A	A	B	B	B	B	A	A	B	B	A	-	A	A	B
bPb-3907	DArT	3H	146.785	A	B	B	B	A	A	A	A	B	B	A	A	B	A	B	A	A	B	A	A	A	B	A	A	A	B	B	A	B	A	B	-	-	B	B	B	B	B	A	B	B	A	-	A	-	B
bPb-4748	DArT	3H	146.785	A	B	B	B	A	A	A	A	B	B	A	A	B	A	B	A	A	B	A	A	A	B	A	A	A	B	B	A	B	A	B	A	A	B	B	B	B	B	A	B	B	A	B	A	A	B
bPb-2420	DArT	3H	147.048	A	B	B	B	A	A	A	A	B	B	A	A	B	A	B	A	A	B	A	A	A	B	A	A	A	B	B	A	B	A	B	A	A	B	B	B	B	B	A	B	B	A	-	A	A	B
bPb-0049	DArT	3H	147.949	A	B	B	B	A	A	A	A	B	B	A	A	B	A	B	A	A	B	A	A	-	B	A	A	A	B	B	A	B	A	B	A	-	B	B	B	B	B	A	B	B	-	B	A	A	B
bPb-1253	DArT	3H	147.949	A	B	B	B	A	A	A	A	B	B	A	A	B	A	B	A	A	B	A	A	A	B	A	A	A	B	B	A	B	A	B	A	A	B	B	B	B	B	A	B	-	A	B	A	A	B
bPb-6228	DArT	3H	147.949	A	B	B	B	A	A	A	A	B	B	A	A	B	A	B	A	A	B	A	A	A	B	A	A	A	B	B	A	B	A	B	A	A	B	B	B	B	B	A	B	B	A	B	A	A	B
bPb-8021	DArT	3H	147.949	A	-	B	B	A	A	A	-	B	B	A	A	B	A	B	A	A	B	A	-	A	B	A	A	A	B	B	A	B	A	B	A	A	B	B	-	B	B	-	B	B	A	B	A	A	B
bPb-3109	DArT	3H	147.949	A	B	B	B	A	A	A	A	B	B	A	A	B	A	B	A	A	B	A	A	A	B	A	A	A	B	B	A	B	A	B	A	A	B	B	B	B	B	A	B	B	A	-	A	A	B
bPb-3843	DArT	3H	147.949	A	B	B	B	A	A	A	A	B	B	A	A	B	A	B	A	A	B	A	A	A	B	A	A	A	B	B	A	B	A	B	A	A	B	B	B	B	B	A	B	B	A	B	A	A	B
bPb-4739	DArT	3H	147.949	A	B	B	B	A	A	A	A	B	B	A	A	B	A	B	A	A	B	A	A	A	B	A	A	A	B	B	A	B	A	B	A	A	B	B	B	B	B	A	B	B	A	B	A	A	B
bPb-8557	DArT	3H	147.95	A	B	B	B	A	A	A	A	B	B	A	A	B	A	B	A	A	-	A	A	A	B	A	A	A	B	B	A	B	A	B	A	A	B	B	B	B	B	A	B	B	A	B	A	A	B
bPb-6383	DArT	3H	148.338	A	B	B	B	A	A	A	A	B	B	A	A	B	A	B	A	A	B	A	A	A	B	A	A	A	B	B	A	B	A	B	A	A	B	B	B	B	B	A	B	B	A	B	A	A	B
bPb-7827	DArT	3H	148.339	A	B	B	B	A	A	A	A	B	B	A	A	B	A	B	A	A	B	A	A	A	B	A	A	A	B	B	A	B	A	B	A	A	B	B	B	B	B	A	B	B	A	B	A	A	B
bPb-5312	DArT	3H	148.829	A	B	B	B	A	A	A	-	B	B	A	A	B	A	B	A	A	B	A	A	A	B	A	A	A	B	B	A	B	A	B	A	A	B	B	B	B	B	A	B	B	A	B	A	A	B
bPb-2888	DArT	3H	149.846	-	B	B	B	A	A	A	-	B	B	A	A	B	A	B	A	-	B	A	A	A	B	A	A	A	B	B	A	B	A	B	A	A	B	-	B	B	B	A	B	B	A	-	A	A	B
bPb-6631	DArT	3H	153.55	A	B	B	B	A	A	A	A	B	A	A	A	B	A	B	A	A	B	A	A	A	B	A	A	A	B	B	A	B	A	B	A	A	B	B	B	B	B	A	B	A	A	B	A	A	B
bPb-8419	DArT	3H	153.55	A	B	B	B	A	A	A	-	B	A	A	A	B	A	B	A	A	B	A	A	A	B	A	A	A	B	B	A	B	A	B	A	A	B	B	B	B	B	A	B	A	A	B	A	A	B
HVM62	other	3H	155.51	A	B	-	-	-	A	A	A	B	A	A	A	B	A	B	A	A	B	A	-	A	B	A	A	A	B	B	A	B	A	B	A	-	B	A	B	B	B	A	B	A	A	A	A	A	B
bPb-1411	DArT	3H	160.188	A	B	B	B	A	A	A	-	B	A	A	A	B	A	B	A	A	B	A	-	A	B	-	-	A	B	B	-	B	B	B	A	A	B	A	B	B	B	A	B	A	A	B	A	A	B
bPb-8123	DArT	3H	167.34	A	B	B	B	A	B	A	-	B	-	A	A	B	B	B	A	A	A	A	A	A	B	A	A	A	B	B	A	A	B	B	A	A	B	-	B	B	B	A	A	A	A	B	A	A	B
bPb-9207	DArT	3H	170.685	A	-	B	B	A	B	A	A	B	A	A	A	B	B	B	A	A	A	A	A	A	B	A	A	A	B	B	A	A	B	B	A	A	B	A	B	B	B	A	A	A	A	B	A	A	B
bPb-9923	DArT	3H	178.048	A	B	B	B	B	B	A	A	B	A	A	-	B	B	B	A	A	A	A	A	A	B	A	B	A	B	B	A	A	B	B	A	A	B	-	B	B	B	A	A	A	B	B	A	A	B
bPb-3933	DArT	3H	178.598	A	B	B	B	B	B	A	-	B	A	A	A	B	B	B	A	A	A	A	A	A	B	A	B	A	B	B	A	A	B	B	A	A	B	A	B	B	B	A	A	A	B	B	A	A	B
bPb-7247	DArT	3H	178.598	A	B	B	B	B	B	A	-	B	A	A	A	B	B	B	A	A	A	A	A	A	B	A	B	A	B	B	A	A	B	B	A	A	B	-	B	B	B	A	A	A	B	B	A	A	B
bPb-5569	DArT	3H	181.321	A	B	B	B	B	B	A	A	B	A	A	A	-	B	B	A	A	A	A	A	A	B	A	B	A	B	B	A	-	B	B	A	A	B	-	B	B	B	A	-	A	B	B	A	A	B
bPb-5597a	DArT	4H	11.2105	B	A	B	B	A	A	B	B	B	B	A	B	A	B	A	-	-	A	B	B	A	B	B	A	A	A	B	A	-	B	B	A	B	A	A	B	A	B	-	B	B	A	B	A	A	A
bPb-3323a	DArT	4H	11.2105	B	A	B	B	A	A	B	B	B	B	A	B	A	B	A	A	A	A	-	B	A	B	B	A	A	A	B	A	A	B	B	A	B	A	A	B	A	B	B	B	B	A	B	A	A	A
bPb-1469	DArT	4H	14.599	B	-	B	A	A	A	B	B	B	B	A	B	A	B	B	A	A	A	B	B	A	B	B	A	A	A	B	A	A	B	B	A	B	A	A	B	A	B	B	B	A	A	B	A	A	A
bPb-8569	DArT	4H	14.599	B	A	B	A	A	A	B	B	B	B	A	B	A	B	B	A	A	A	B	B	A	B	B	A	A	A	B	A	A	B	B	A	B	A	A	B	A	B	B	B	A	-	B	A	A	A
bPb-7275	DArT	4H	17.3461	B	A	B	A	A	A	B	B	B	B	A	B	A	B	B	A	A	A	B	B	A	B	B	A	A	A	B	A	A	B	B	A	B	A	A	B	A	B	B	B	A	A	B	A	A	A
bPb-2209	DArT	4H	37.0495	B	A	B	A	A	A	B	A	B	B	B	B	A	B	A	A	A	A	B	B	B	B	B	A	A	A	B	A	A	B	A	A	B	A	A	A	A	B	B	B	B	A	A	A	A	A
bPb-2476	DArT	4H	37.0495	B	A	B	-	A	A	B	-	B	B	B	B	A	B	A	A	A	A	B	B	B	B	-	A	A	A	B	A	A	B	A	A	B	A	A	A	A	-	B	-	B	A	A	A	A	A
bPb-1148	DArT	4H	56.2738	B	A	A	A	A	B	A	A	B	A	B	B	B	B	A	A	A	A	B	B	B	B	B	A	A	A	A	A	A	B	A	A	B	A	B	A	B	B	B	B	B	A	-	A	B	A
bPb-1408	DArT	4H	60.0403	B	A	A	A	A	B	A	A	B	A	B	B	B	B	A	A	A	A	A	B	B	B	B	A	A	A	A	A	A	B	A	A	B	A	B	A	B	B	B	B	B	A	A	A	B	A
bPb-8437	DArT	4H	60.0413	B	A	A	A	A	B	A	A	B	A	B	B	B	B	A	A	A	A	A	B	B	B	B	A	A	A	A	A	A	B	A	A	B	A	B	A	B	B	B	B	B	A	A	A	B	A
bPb-6640	DArT	4H	60.5457	B	A	A	A	A	B	A	A	B	A	B	B	B	B	A	A	A	A	A	B	B	B	B	A	A	A	A	A	A	B	A	A	B	A	-	A	B	B	B	B	B	A	A	A	B	A
bPb-6404	DArT	4H	60.5457	B	A	A	A	A	B	-	A	B	A	B	B	B	B	A	A	A	A	A	B	B	B	B	A	A	A	A	A	A	B	A	A	B	A	-	A	B	B	B	B	B	A	A	A	B	A
bPb-6611	DArT	4H	60.5457	B	A	A	A	A	B	A	A	B	A	B	B	B	B	A	A	A	A	A	B	B	B	B	A	A	A	A	A	A	B	A	A	B	A	-	A	B	B	B	B	B	A	A	A	B	A
bPb-1762	DArT	4H	61.2049	B	A	A	A	A	B	A	A	B	A	B	B	B	B	A	A	A	A	A	B	B	B	B	A	A	A	A	A	A	B	A	A	B	A	B	A	B	B	B	B	B	A	A	A	B	A
bPb-8896	DArT	4H	61.2049	B	A	A	A	A	B	A	A	B	A	B	B	B	B	A	A	A	A	A	B	B	B	B	A	A	A	A	A	A	B	A	A	B	A	B	-	B	B	B	B	B	A	-	A	B	A
Bmag740	other	4H	62.6441	B	A	A	A	A	B	A	A	B	A	B	B	B	B	A	A	A	A	A	B	B	B	B	A	A	A	A	B	A	B	A	A	B	A	-	A	B	B	B	A	B	A	-	A	A	A
bPb-4990	DArT	4H	64.1551	B	A	A	A	A	B	A	A	B	A	B	B	B	B	A	A	A	A	A	B	B	B	B	A	A	A	A	B	A	B	A	A	B	A	-	A	B	B	B	B	B	A	A	A	B	B
bPb-1278	DArT	4H	65.5688	B	A	A	A	A	B	A	A	B	A	B	B	B	B	A	A	A	A	A	B	B	B	B	A	A	A	A	B	A	B	A	A	B	A	B	A	B	B	B	B	B	A	A	A	B	B
bPb-4183	DArT	4H	65.5688	B	A	A	A	A	B	A	A	B	A	B	B	B	B	A	A	A	A	A	B	B	B	B	A	A	A	A	B	A	B	A	A	B	A	B	A	B	B	B	B	B	A	A	A	B	B
bPb-9039	DArT	4H	65.5688	B	A	A	A	A	B	A	A	B	A	B	B	B	B	A	A	A	A	A	B	B	B	B	A	A	A	A	B	A	B	A	A	B	A	B	-	B	B	B	B	B	A	A	A	B	B
HVM3	other	4H	65.5688	B	A	A	A	A	B	A	A	B	A	B	B	B	B	A	A	A	A	A	B	B	B	B	A	A	A	A	B	A	B	A	A	B	A	B	A	B	B	B	B	B	A	A	A	-	B
HVRCABG	other	4H	65.5688	B	A	A	A	A	B	A	A	B	A	B	B	B	B	A	A	A	A	A	B	B	B	B	A	A	A	A	B	A	B	A	A	B	A	B	A	B	B	B	B	B	A	A	A	-	B
bPb-3268	DArT	4H	65.5688	B	A	A	A	A	B	A	A	B	A	B	B	B	B	A	A	A	A	A	B	B	B	B	A	A	A	A	B	A	B	A	A	B	A	B	A	B	B	B	-	B	A	A	A	B	B
bPb-6973	DArT	4H	65.5688	B	A	A	A	A	B	A	A	B	A	B	B	B	B	A	A	A	A	A	B	B	B	B	A	A	A	A	B	A	B	A	A	B	A	B	A	B	B	B	B	B	A	A	A	B	B
Bmac181	other	4H	67.4697	B	A	A	A	A	B	A	A	B	A	B	B	B	B	A	A	A	A	A	B	B	B	B	A	A	A	A	B	A	B	A	A	B	A	B	A	B	B	B	-	B	A	A	A	-	B
Bmag808	other	4H	67.9168	B	A	A	A	A	B	A	A	B	A	B	B	B	B	A	A	A	A	A	B	B	B	B	A	A	A	A	B	A	B	A	A	B	A	B	A	B	B	B	B	B	A	A	A	-	B
bPb-9504	DArT	4H	67.9168	B	A	A	A	A	B	A	A	B	A	B	B	B	B	A	A	A	A	A	B	B	B	B	A	A	A	A	B	A	B	A	A	B	A	B	A	B	B	B	B	B	A	A	A	B	B
MWG2135	other	4H	69.6633	B	A	A	A	A	B	A	A	B	A	B	B	B	B	A	A	A	A	A	B	B	B	B	A	A	A	A	B	A	B	A	A	B	A	B	A	B	B	B	B	B	A	A	A	-	B
bPb-4896	DArT	4H	69.6642	B	A	B	A	A	B	A	A	B	-	B	B	B	B	A	A	A	B	-	B	B	B	B	A	A	A	A	B	A	B	A	A	B	A	B	A	B	B	B	B	B	A	A	A	B	B
bPb-9091	DArT	4H	71.7755	B	A	-	A	A	B	A	A	B	A	B	B	B	B	-	-	-	B	B	B	B	B	B	A	A	-	A	B	A	B	A	A	B	A	B	A	B	B	B	B	B	A	B	A	B	B
MWG948	other	4H	71.9715	B	A	A	A	A	B	A	A	B	A	B	B	B	B	A	A	A	B	A	B	B	B	B	A	A	A	A	B	A	B	A	A	B	A	B	A	B	B	B	B	B	A	A	A	-	B
MWG2134	other	4H	71.9715	B	A	A	A	A	B	A	A	B	A	B	B	B	B	A	A	A	B	A	B	B	B	B	A	A	A	A	B	A	B	A	A	B	A	B	A	B	B	B	B	B	A	A	A	-	B
Bmac186	other	4H	72.2051	B	A	A	A	A	B	A	A	B	A	B	B	B	B	A	A	A	B	A	-	B	B	B	A	A	A	B	B	A	B	A	A	B	A	B	A	B	B	B	B	B	A	A	A	-	B
Bmag490	other	4H	72.2051	B	A	A	A	A	B	A	A	B	A	B	B	B	B	A	A	A	B	A	B	B	B	B	A	A	A	B	B	A	B	A	A	B	A	B	A	B	B	B	B	B	A	A	A	-	B
bPb-2305	DArT	4H	72.2051	B	A	A	A	A	B	A	A	B	A	B	B	B	B	A	A	A	B	A	B	B	B	B	A	A	A	B	B	A	B	A	A	B	A	B	A	B	B	B	B	B	A	A	A	B	B
bPb-6872	DArT	4H	72.2051	B	A	A	A	A	B	A	A	B	A	B	B	B	B	A	A	A	B	A	B	B	B	B	A	A	A	B	B	A	B	A	A	B	A	B	A	B	B	B	B	B	A	A	A	B	B
bPb-6949	DArT	4H	72.2051	B	A	A	A	A	B	A	A	B	A	B	B	B	B	A	A	A	B	A	B	B	B	B	A	A	A	B	B	A	B	A	A	B	A	B	A	B	B	B	B	B	A	A	A	B	B
bPb-6259	DArT	4H	72.2651	B	A	A	A	A	B	A	A	B	A	B	B	B	B	A	A	A	B	A	B	B	B	B	A	A	A	B	B	A	B	A	A	B	A	B	A	B	B	B	B	B	-	A	A	B	B
bPb-7987	DArT	4H	72.2651	B	A	A	A	A	B	A	A	B	A	B	B	B	B	A	A	-	B	A	B	B	B	B	A	A	A	B	B	A	B	-	A	B	A	B	A	B	B	B	B	B	A	A	A	B	B
bPb-4290	DArT	4H	72.2651	B	A	A	A	A	B	A	A	B	A	B	B	B	B	A	A	A	B	A	B	B	B	B	A	A	A	B	B	A	B	A	A	B	A	B	A	B	B	B	B	B	A	A	A	B	B
HVM68	other	4H	79.8158	B	A	A	B	A	B	A	A	B	A	B	B	B	B	A	A	A	B	A	B	B	B	B	A	A	A	B	B	A	B	A	A	B	A	B	A	B	B	B	B	B	A	A	A	-	B
Bmac310	other	4H	79.8168	B	A	A	B	A	B	A	A	B	A	B	B	B	B	A	A	A	B	A	B	B	B	B	A	A	A	B	B	A	B	A	A	B	A	B	A	B	B	B	B	B	A	A	A	-	B
bPb-0098	DArT	4H	86.6887	B	A	A	-	A	B	A	A	B	A	B	B	B	B	A	A	A	B	A	B	B	B	B	A	A	A	B	B	A	B	A	A	B	A	-	A	B	B	B	B	B	A	A	A	A	B
bPb-8013	DArT	4H	86.6887	B	A	A	B	A	B	A	A	B	A	B	B	B	B	A	A	A	B	A	B	B	B	B	A	A	A	B	B	A	B	A	A	B	A	B	A	B	B	B	B	B	A	A	A	A	B
bPb-3809	DArT	4H	101.366	B	A	A	B	B	B	B	B	B	A	B	B	B	B	A	A	B	B	A	B	B	B	B	A	B	A	-	B	A	A	A	A	B	A	B	B	-	B	B	B	B	A	A	B	A	A
bPb-5090a	DArT	4H	102.738	B	A	A	B	B	B	B	B	A	A	B	B	B	B	-	A	B	B	A	B	B	B	B	A	B	A	B	B	A	-	A	A	B	A	-	B	A	B	B	B	-	A	A	B	A	A
bPb-5408	DArT	4H	103.014	B	A	A	B	B	B	A	B	A	A	B	B	B	B	A	A	B	B	A	-	B	B	B	A	B	A	B	B	A	A	A	A	B	A	B	B	A	B	B	A	B	A	A	B	A	A
bPb-1999	DArT	4H	104.937	B	A	A	B	B	B	B	B	A	A	B	B	B	B	A	A	B	B	A	B	B	B	B	A	B	A	B	B	A	A	A	A	B	A	B	B	A	B	B	A	B	A	A	B	A	A
bPb-0610	DArT	4H	104.937	B	A	A	B	B	B	B	B	A	A	B	B	B	B	A	A	B	B	A	B	B	B	B	A	B	A	B	B	A	A	A	A	B	A	B	B	A	B	B	A	B	A	A	B	A	A
EBmac701	other	4H	111.987	B	A	-	-	B	B	B	B	A	A	B	A	A	B	A	A	B	B	A	B	B	B	B	A	B	A	B	B	A	A	A	A	B	A	B	B	A	B	B	A	B	A	A	B	B	A
EBmac635	other	4H	113.536	B	A	A	B	B	B	B	B	A	A	B	A	A	B	A	-	B	B	A	B	B	B	B	A	B	A	B	B	A	A	A	A	B	A	B	B	A	B	B	A	B	A	A	B	B	A
bPb-1325	DArT	4H	117.128	B	A	A	B	B	B	B	B	A	A	B	A	A	B	A	B	B	B	A	B	B	B	B	A	B	B	B	B	A	A	A	A	A	A	B	B	A	B	B	A	B	A	A	B	-	A
bPb-8164	DArT	4H	117.129	B	A	A	B	B	B	B	B	A	A	B	A	A	B	A	B	B	B	A	B	B	B	B	A	B	B	B	B	A	A	A	A	A	A	B	B	A	B	B	A	B	A	A	B	A	B
bPb-9859	DArT	4H	123.249	A	A	A	B	B	B	B	B	A	A	B	A	A	B	A	B	B	B	A	B	B	B	B	A	B	B	B	B	A	A	A	A	A	A	B	B	A	B	B	A	B	A	A	B	A	B
bPb-9820	DArT	4H	142.085	A	A	A	B	B	B	B	B	A	B	B	A	A	B	A	B	B	B	A	B	B	B	B	A	B	B	B	B	A	A	A	B	A	B	B	B	A	B	B	A	B	A	A	B	A	B
bPb-4765	DArT	4H	148.58	A	A	A	B	B	B	B	B	A	B	B	A	A	B	A	B	B	B	A	B	B	B	B	A	B	B	B	B	A	A	A	B	A	B	B	B	A	B	B	A	B	-	-	B	A	B
bPb-3743	DArT	5H	0	A	A	A	B	B	B	A	B	A	B	A	B	A	A	B	A	B	A	B	-	B	B	B	-	A	A	B	-	A	A	-	A	-	B	A	B	B	B	A	B	A	A	-	B	A	B
bPb-7599	DArT	5H	0.90206	-	B	A	B	B	-	A	B	A	B	A	B	A	A	B	A	B	A	B	B	B	B	-	-	A	A	B	-	A	A	A	A	-	B	-	B	B	B	A	-	A	A	-	B	-	B
bPb-6485	DArT	5H	1.70472	A	A	A	B	B	B	A	B	A	B	A	B	A	A	B	-	B	A	B	B	B	B	B	A	A	A	B	A	A	A	A	A	B	B	-	B	B	B	A	B	A	A	B	B	A	B
bPb-0085	DArT	5H	1.70572	A	A	A	B	B	B	A	B	A	B	A	B	A	A	B	A	B	A	B	B	B	B	B	A	A	A	B	A	A	A	A	A	B	B	-	B	B	B	A	B	A	A	B	B	A	B
bPb-9562	DArT	5H	1.70572	A	A	A	B	B	B	A	B	A	B	A	B	A	A	B	A	B	A	B	B	B	B	B	A	A	A	B	A	A	A	A	A	B	B	A	B	B	-	A	B	A	A	B	B	A	B
bPb-4814	DArT	5H	15.4193	A	A	A	B	B	B	A	-	B	A	B	B	A	A	B	B	B	A	B	B	B	B	B	A	A	A	B	A	A	A	B	A	B	B	A	B	B	B	-	B	A	A	B	B	A	A
bPb-2872	DArT	5H	18.031	A	A	A	B	B	B	A	-	B	A	B	B	A	A	B	B	B	A	B	B	B	B	B	A	A	A	B	A	-	A	B	A	B	B	A	B	B	B	A	B	A	A	B	B	A	A
bPb-0091	DArT	5H	21.5025	A	A	A	B	B	B	A	-	B	A	B	B	A	A	B	B	B	A	B	B	B	B	B	-	A	A	A	-	A	A	B	-	B	B	A	B	B	B	A	B	A	A	B	B	A	A
bPb-1807	DArT	5H	21.5025	A	A	A	B	B	B	A	B	B	A	B	B	A	A	B	B	B	A	B	B	B	B	B	A	A	A	A	-	A	A	B	-	B	B	A	B	B	B	A	B	A	A	B	B	A	A
bPb-0351	DArT	5H	21.5379	A	A	-	B	B	B	A	-	B	A	B	B	A	A	B	B	B	A	B	B	B	B	B	A	A	A	A	-	A	A	B	A	B	B	A	B	B	B	A	B	A	A	B	B	A	A
bPb-6183	DArT	5H	26.1453	A	A	A	B	A	B	A	A	B	A	B	B	A	A	B	B	B	A	B	B	B	B	B	-	A	A	A	A	A	A	B	A	B	B	-	B	B	B	A	B	A	-	B	B	A	A
bPb-0536	DArT	5H	34.6526	A	A	A	-	A	B	A	A	B	A	B	B	A	A	B	B	B	A	B	B	-	B	B	A	A	A	A	B	A	A	-	B	-	B	A	B	B	B	A	B	A	A	-	B	A	A
bPb-8256	DArT	5H	34.6526	A	A	-	B	A	B	A	A	B	A	B	B	A	A	B	B	B	A	B	B	B	-	-	A	A	A	A	B	A	A	B	B	-	B	A	B	B	B	A	B	A	A	B	-	A	A
bPb-9327	DArT	5H	34.6526	A	A	A	B	A	B	A	A	B	A	B	B	A	A	B	B	B	A	B	B	B	B	-	A	A	A	A	B	A	A	B	B	-	B	A	B	B	B	A	B	A	A	B	B	A	A
bPb-4273	DArT	5H	40.5368	A	A	A	B	A	B	A	A	B	-	B	B	A	A	B	B	A	A	B	B	B	B	B	A	A	A	A	B	B	A	B	B	B	B	A	B	B	B	-	B	B	A	B	B	A	A
bPb-9317	DArT	5H	43.0714	A	A	A	B	A	B	A	A	B	A	B	B	A	A	B	B	A	A	B	B	B	B	B	A	A	A	A	B	B	A	B	B	B	B	A	B	B	B	A	B	B	A	B	B	A	A
bPb-2795	DArT	5H	43.4697	A	A	A	B	A	B	A	A	B	A	B	B	A	A	B	B	A	A	B	B	B	B	B	A	-	A	A	B	B	A	B	B	B	B	A	B	B	B	A	B	B	A	B	B	A	A
bPb-2273	DArT	5H	43.5045	A	A	A	B	A	B	A	A	B	A	B	B	A	A	B	B	A	A	B	B	B	B	B	A	A	A	A	B	B	A	B	B	B	B	A	B	B	B	A	B	B	A	B	B	A	A
bPb-4135	DArT	5H	43.5045	A	A	A	-	A	B	A	A	B	A	B	B	A	A	B	B	A	A	B	B	B	B	B	A	A	A	A	B	B	A	B	B	B	B	A	B	B	B	A	B	B	A	B	B	A	A
bPb-8589	DArT	5H	43.5045	A	A	A	B	A	B	A	A	B	A	B	B	A	A	B	B	A	A	B	B	B	B	B	A	A	A	A	B	B	A	B	B	B	B	A	B	B	B	A	B	B	A	B	B	A	A
bPb-6603	DArT	5H	43.5045	A	A	A	B	A	B	A	A	B	A	B	B	A	A	B	B	A	A	B	B	B	B	B	A	A	A	A	B	B	A	B	B	B	B	A	B	B	B	A	B	B	A	B	B	A	A
bPb-7348	DArT	5H	45.5818	A	A	A	B	A	B	A	A	B	A	B	B	A	A	B	B	A	B	B	B	A	B	B	A	A	A	A	B	B	A	B	B	B	B	A	B	B	B	A	B	B	A	B	B	A	A
bPb-0909	DArT	5H	45.5828	A	A	A	B	A	B	A	B	B	A	B	B	A	A	B	B	A	B	B	B	A	B	B	A	A	A	A	B	B	A	B	B	B	B	B	B	B	B	A	B	B	A	B	B	A	A
bPb-3412	DArT	5H	45.5828	A	A	A	B	A	B	A	B	B	A	-	-	A	A	B	B	A	B	B	B	A	B	B	A	A	A	A	B	B	A	B	B	B	B	B	B	B	B	A	B	B	A	B	B	A	A
bPb-0899	DArT	5H	45.5828	A	A	A	B	A	B	A	B	B	A	B	B	A	A	B	B	A	B	B	B	A	B	B	A	A	A	A	B	B	A	B	B	B	B	B	B	B	B	A	B	B	A	B	B	A	A
bPb-3792	DArT	5H	45.5828	A	A	A	B	A	B	A	B	B	A	B	B	A	A	B	B	A	B	B	B	A	B	B	A	A	A	A	B	B	A	B	B	B	B	B	B	B	B	A	B	B	A	B	B	A	A
bPb-8775	DArT	5H	51.6269	A	-	A	B	A	B	A	B	B	A	B	B	A	A	B	B	A	B	B	B	A	B	B	A	A	A	A	B	B	A	B	B	B	A	-	B	B	B	A	B	B	A	-	B	A	A
Bmag323	other	5H	54.0959	A	A	A	B	A	B	A	B	B	A	B	B	A	A	B	B	A	B	B	B	A	B	B	A	A	A	A	B	B	A	B	B	B	A	B	B	B	B	A	B	B	A	B	B	A	A
bPb-6260	DArT	5H	56.7568	A	B	A	B	A	B	A	B	B	A	B	B	A	A	B	B	A	B	B	B	A	B	B	A	A	A	A	B	B	A	B	B	B	A	B	B	B	B	A	B	B	A	B	B	A	A
bPb-7627	DArT	5H	56.7568	A	B	A	B	A	B	A	B	B	A	B	B	A	A	B	B	A	B	B	B	A	B	B	A	A	A	A	B	B	A	B	B	B	A	B	-	B	B	A	B	B	A	B	B	A	A
Bmag337	other	5H	59.4237	A	B	A	B	A	B	A	B	B	A	B	B	A	A	B	B	A	B	B	B	A	B	B	A	A	A	A	B	A	A	B	B	A	A	B	B	B	B	A	B	B	A	B	B	A	A
bPb-1813	DArT	5H	64.9164	A	B	A	B	A	B	A	B	B	A	B	B	A	A	B	A	A	B	B	B	A	B	B	A	B	A	A	B	A	A	B	B	B	A	B	B	-	B	A	B	B	A	B	A	B	A
Bmag760	other	5H	70.7596	-	B	A	A	A	B	A	B	A	A	B	A	A	A	B	A	A	B	B	-	A	B	B	A	-	A	A	B	A	A	B	B	-	A	B	B	B	B	A	B	B	A	B	A	B	A
bPb-7561	DArT	5H	75.1205	B	B	A	A	A	B	A	-	A	A	A	B	A	A	B	A	A	B	B	B	A	B	B	A	B	A	A	A	A	A	B	B	B	A	B	B	B	B	A	A	B	A	B	A	B	A
bPb-0709	DArT	5H	76.7614	B	B	A	A	A	B	A	B	A	A	A	B	A	A	B	A	A	B	B	B	A	B	B	A	B	A	A	A	A	A	B	B	B	A	B	B	B	B	A	A	B	A	A	A	B	A
bPb-6288	DArT	5H	84.1682	B	B	A	A	A	B	A	B	A	A	A	B	A	A	B	A	A	B	B	B	A	B	B	A	B	A	B	A	A	B	B	B	B	A	B	B	B	B	A	A	B	A	B	A	B	A
bPb-2497	DArT	5H	84.1682	B	B	A	A	A	B	A	B	A	A	A	B	A	A	B	A	A	B	B	B	A	B	B	A	B	A	B	A	A	B	B	B	B	A	B	B	B	B	A	A	B	A	B	A	B	A
bPb-4721	DArT	5H	84.1711	B	B	A	A	A	B	A	B	A	A	A	B	A	A	B	A	A	B	B	B	A	B	B	A	B	A	B	A	A	B	B	B	B	A	B	B	B	B	A	A	B	A	B	A	B	A
Bmac223	other	5H	93.8076	B	A	A	-	A	B	A	B	A	A	A	B	A	A	A	A	A	B	B	A	A	B	A	A	B	A	B	A	A	B	B	B	B	A	B	B	B	B	A	B	B	A	A	A	B	A
bPb-8553	DArT	5H	120.436	A	A	A	A	A	B	A	B	B	A	A	A	A	A	A	A	A	A	B	A	A	B	A	A	B	B	A	A	A	B	B	B	A	A	B	A	A	A	A	-	B	A	B	A	A	A
bPb-9518	DArT	5H	125.681	A	A	A	A	A	B	A	-	B	A	A	A	A	A	A	A	A	A	B	A	A	B	A	A	B	B	A	A	A	B	B	B	A	A	B	A	B	A	A	A	B	A	-	A	A	A
bPb-8731	DArT	5H	126.409	A	A	A	A	A	B	A	B	B	A	A	A	A	A	A	A	A	A	B	A	A	B	A	A	B	B	A	A	A	B	B	B	A	A	B	A	B	A	A	A	B	A	B	A	A	A
bPb-7953	DArT	5H	126.412	A	A	A	A	A	B	A	B	B	A	A	A	A	A	A	A	A	A	B	A	A	B	A	A	B	B	A	A	A	B	B	B	A	A	B	A	B	A	A	A	A	A	B	A	A	A
bPb-4758	DArT	5H	126.53	A	A	A	A	A	B	A	-	B	A	A	A	A	A	A	A	A	A	B	A	A	B	A	A	B	B	A	A	A	B	B	B	A	A	B	A	B	A	A	A	A	A	B	A	A	A
bPb-2580	DArT	5H	131.963	A	A	A	A	A	B	A	B	A	A	A	A	A	A	A	A	A	A	B	A	A	B	A	A	B	B	A	A	B	B	B	B	A	A	B	A	B	A	A	A	A	A	B	A	A	A
bPb-8462	DArT	5H	133.482	A	A	A	A	A	B	A	-	A	A	A	A	A	A	A	A	A	A	B	A	A	B	A	A	B	B	A	A	B	B	B	B	A	A	-	A	B	A	A	A	A	A	B	A	A	A
bPb-3910	DArT	5H	133.482	A	A	A	A	A	B	A	B	A	A	A	A	A	A	A	A	A	A	B	A	A	B	A	A	B	B	A	A	B	B	B	B	A	A	B	A	B	A	A	A	A	A	B	A	A	A
bPb-3887	DArT	5H	138.992	A	A	A	A	A	B	A	B	-	A	A	-	A	A	A	A	A	A	A	A	A	B	A	A	B	B	A	A	B	B	B	B	B	A	B	A	B	A	-	B	A	A	B	A	A	A
bPb-4058	DArT	5H	138.992	A	A	A	A	A	B	A	B	A	A	A	A	A	A	A	A	A	A	A	A	A	B	A	A	B	B	A	A	B	B	B	B	B	A	B	A	B	A	A	-	A	A	B	A	A	A
bPb-8319	DArT	5H	144.32	A	A	A	A	A	B	A	-	A	A	A	B	A	A	A	A	A	A	A	A	A	B	A	A	B	B	A	A	B	B	B	B	B	A	B	A	B	A	A	A	A	A	B	A	A	A
GMS27	other	5H	150.702	A	A	A	A	A	B	A	B	-	A	A	-	B	A	A	A	-	A	A	A	A	B	A	A	-	B	A	A	B	B	B	B	-	A	-	A	B	A	A	A	A	A	-	A	A	A
bPb-5854	DArT	5H	163.573	A	A	A	-	-	B	B	A	A	A	A	B	A	A	A	A	A	B	A	A	A	B	A	A	B	B	B	A	B	B	B	B	B	A	A	A	B	A	A	A	A	A	B	A	A	A
bPb-2314	DArT	5H	163.746	A	A	A	A	A	B	B	A	A	A	A	B	A	A	A	A	A	B	A	A	A	B	A	A	B	B	B	A	B	B	B	A	B	A	A	A	B	A	A	A	A	A	-	A	A	A
bPb-3138	DArT	5H	166.593	A	A	A	A	A	B	B	A	A	A	A	B	A	A	A	A	A	B	A	A	A	B	A	A	B	B	B	A	B	B	B	B	B	A	A	A	B	A	A	A	A	A	-	A	A	A
bPb-1965	DArT	5H	171.898	A	A	A	A	A	B	B	A	A	A	A	B	A	A	A	A	A	B	A	-	A	B	B	A	B	A	B	A	B	B	B	B	-	A	A	A	A	A	A	A	A	A	B	A	A	A
bPb-1719	DArT	5H	173.71	A	A	A	A	B	B	B	A	A	A	A	B	A	A	A	A	A	B	A	B	A	B	B	A	B	A	B	A	B	B	A	B	B	A	A	A	A	A	A	A	A	A	B	A	A	A
bPb-0799	DArT	5H	174.048	A	A	A	A	B	B	B	A	A	A	A	B	A	A	A	A	A	B	A	B	A	B	B	A	B	A	B	A	B	B	A	B	B	A	A	A	A	A	A	A	A	A	-	A	A	A
bPb-1482	DArT	5H	175.864	A	A	A	A	B	B	B	A	A	A	A	-	A	A	A	A	A	B	A	B	A	B	B	A	B	A	B	A	A	B	A	B	B	A	A	A	A	A	A	-	B	A	B	A	A	A
bPb-2689	DArT	5H	186.981	A	A	A	B	B	B	B	A	A	B	A	B	A	B	A	A	A	B	B	B	A	B	B	A	B	A	B	A	A	B	A	B	B	A	-	B	B	A	A	A	B	A	B	B	A	A
bPb-4809	DArT	5H	186.981	A	A	A	-	-	B	B	A	A	B	A	B	A	B	A	A	A	B	B	B	A	B	B	A	B	A	B	A	A	B	A	B	B	A	A	-	B	A	A	A	B	A	B	B	A	A
bPb-9660	DArT	5H	186.981	A	A	A	B	B	B	B	A	A	B	A	B	A	B	A	A	A	B	B	B	A	B	B	A	B	A	B	A	A	B	A	B	B	A	A	B	B	A	A	A	B	A	B	B	A	A
bPb-5333	DArT	5H	186.988	A	A	A	B	B	B	B	A	A	B	A	B	A	B	A	A	A	B	B	B	A	B	B	A	B	A	B	A	A	B	A	B	B	A	A	B	B	A	A	A	B	A	B	B	A	A
bPb-7068	DArT	6H	2.5991	B	A	B	A	A	A	A	A	B	B	B	A	B	A	A	A	B	A	B	A	B	A	A	A	A	A	B	B	B	B	B	B	A	A	-	A	B	A	A	B	A	A	-	B	B	B
bPb-7313	DArT	6H	2.5991	B	A	B	A	A	A	A	A	B	B	B	A	B	A	A	A	B	A	B	A	B	A	A	A	A	A	B	B	B	B	B	B	A	A	-	A	B	A	A	B	A	A	B	B	B	B
bPb-0359	DArT	6H	2.64167	B	A	B	A	A	A	A	A	B	B	B	A	B	A	A	A	B	A	B	A	B	A	A	A	A	A	B	B	B	B	B	B	-	A	-	A	B	A	A	B	A	A	B	B	B	B
bPb-0386	DArT	6H	2.70078	B	A	B	A	A	A	A	A	B	B	B	A	B	A	A	A	B	A	B	-	B	A	A	A	A	A	B	B	B	B	B	B	A	A	-	A	B	A	A	B	A	A	-	B	B	B
bPb-3780	DArT	6H	3.54745	B	A	B	A	A	A	A	A	B	B	B	A	B	A	A	A	B	A	B	A	B	A	A	A	A	A	B	B	B	B	B	B	A	A	B	A	B	A	A	B	A	A	B	B	B	B
bPb-2751	DArT	6H	14.3498	B	A	B	A	A	A	B	A	A	A	B	A	B	A	A	A	B	A	B	A	B	A	A	A	B	A	B	B	B	B	B	B	A	A	B	A	B	B	A	B	A	A	B	B	B	B
bPb-0572	DArT	6H	17.8576	B	A	B	A	A	A	B	A	A	A	A	A	A	A	A	A	B	A	A	A	B	A	A	A	B	A	A	A	B	B	B	B	A	A	B	-	B	B	A	B	A	A	B	B	B	B
bPb-3433	DArT	6H	17.8576	B	A	B	A	A	A	B	A	A	A	A	A	A	A	A	A	B	A	A	A	B	A	A	A	B	A	A	A	B	B	B	B	A	A	B	A	B	B	A	B	A	A	B	B	B	B
bPb-4778	DArT	6H	17.8576	B	A	B	A	A	A	B	A	A	A	A	A	A	A	A	A	B	A	A	A	B	A	A	A	B	A	A	A	B	B	B	B	A	A	B	A	B	B	A	B	A	A	B	B	B	B
bPb-8473	DArT	6H	17.8576	B	A	B	A	A	A	B	A	A	A	A	A	A	A	A	A	B	A	A	A	B	A	A	A	B	A	A	A	B	B	B	B	A	A	B	A	B	B	A	B	A	A	B	B	B	B
bPb-6311	DArT	6H	19.4191	B	A	B	A	A	A	B	A	A	A	A	A	A	A	A	A	B	A	A	-	B	A	A	A	B	A	A	A	B	B	B	B	A	A	B	A	B	B	A	-	A	A	B	B	B	B
bPb-5498	DArT	6H	20.3709	B	A	B	A	A	A	B	A	A	A	A	A	A	A	A	A	B	A	A	A	B	A	A	A	B	A	A	A	B	B	B	B	A	A	B	A	B	B	A	B	A	A	B	B	B	B
bPb-8150	DArT	6H	28.8368	B	A	B	A	A	-	B	A	-	A	-	-	A	-	A	A	B	A	A	A	B	A	A	A	B	A	A	A	B	B	B	B	A	A	A	A	B	B	A	B	A	A	-	B	B	B
bPb-6661	DArT	6H	28.8378	A	A	B	A	A	A	B	A	A	A	A	A	A	A	A	A	B	A	A	A	B	A	A	A	B	A	A	A	B	B	B	B	A	A	A	A	B	B	A	B	A	A	B	A	B	B
bPb-5252	DArT	6H	28.8378	A	A	B	A	A	A	B	A	A	A	A	A	A	A	A	A	B	A	A	A	B	A	A	A	B	A	A	A	B	B	B	B	A	A	A	A	B	B	A	B	A	A	-	A	B	B
bPb-7755	DArT	6H	34.7972	A	A	B	A	A	A	B	A	A	A	A	A	A	A	A	A	B	A	A	A	B	A	A	A	B	A	A	A	B	B	B	B	A	A	A	A	A	B	-	B	A	A	-	A	B	B
bPb-2058	DArT	6H	38.0357	A	A	B	A	A	A	B	A	A	A	A	A	A	A	A	A	B	A	A	A	B	A	A	A	B	A	A	A	B	B	B	B	A	A	A	A	A	B	A	B	A	A	B	A	B	B
bPb-3427	DArT	6H	38.0357	A	A	B	A	A	A	B	A	A	A	A	A	A	A	A	A	B	A	A	A	B	A	A	A	B	A	A	A	B	B	B	B	A	A	A	A	A	B	A	B	A	A	B	A	B	B
bPb-6457	DArT	6H	38.0357	A	A	B	A	A	A	B	A	A	A	A	A	A	A	A	A	B	A	A	A	B	A	A	A	B	A	A	A	B	B	B	B	A	A	A	A	A	B	A	B	A	A	B	A	B	B
bPb-3921	DArT	6H	38.1596	A	A	B	A	A	A	B	A	A	A	A	A	A	A	A	A	B	A	A	A	B	A	A	A	B	A	A	A	B	B	B	B	A	A	A	A	A	B	A	B	A	A	B	A	B	B
bPb-6421	DArT	6H	38.1596	A	A	B	A	A	A	B	-	A	A	A	A	A	A	A	A	B	A	A	A	B	A	A	A	B	A	A	-	B	B	B	B	A	A	A	A	A	B	-	B	A	A	B	A	B	B
bPb-4555	DArT	6H	47.8148	A	A	B	B	B	A	B	A	A	A	A	A	A	A	A	A	B	A	A	A	B	A	A	A	B	A	A	A	B	B	B	A	A	A	A	A	A	B	A	B	A	A	B	A	B	B
bPb-5910	DArT	6H	47.8148	A	A	B	B	B	A	B	A	A	A	A	A	A	A	A	A	B	A	A	A	B	A	A	A	B	A	A	A	B	B	B	A	A	A	A	A	A	B	A	B	A	A	-	A	B	B
bPb-7492	DArT	6H	50.0583	A	A	B	B	B	A	B	A	A	A	A	A	A	A	A	A	B	A	A	A	B	A	A	A	B	A	A	A	B	B	B	A	A	A	A	A	A	B	A	B	A	A	B	A	B	B
bPb-3746	DArT	6H	60.9222	A	A	B	B	B	A	B	A	A	A	A	A	A	A	A	A	A	A	A	A	B	A	A	A	B	A	A	A	B	B	B	A	B	A	A	A	A	B	A	B	A	A	-	A	B	B
bPb-5698	DArT	6H	68.223	A	A	A	B	B	A	B	A	A	A	A	A	A	A	A	A	A	B	A	A	B	A	A	A	A	A	A	A	B	B	B	A	B	A	A	A	A	B	A	B	B	A	B	A	B	B
bPb-3722	DArT	6H	68.525	A	A	A	B	B	A	B	A	A	A	A	A	A	A	A	A	-	B	A	A	B	A	A	A	A	A	A	A	B	B	B	A	B	A	A	A	A	B	A	B	B	A	B	A	B	B
Bmag9b	other	6H	68.526	A	A	A	B	B	A	B	A	-	A	A	-	A	A	A	A	A	B	A	A	B	A	A	A	A	A	A	A	B	B	B	A	B	A	A	A	A	B	A	B	B	A	B	A	B	B
EBmac874	other	6H	71.0739	A	A	A	B	B	A	B	A	A	A	A	A	A	A	A	A	A	B	A	A	B	A	A	A	A	A	A	A	B	B	B	A	A	A	A	A	A	B	A	-	B	A	-	A	B	B
bPb-3883	DArT	6H	72.714	A	A	-	B	B	A	B	A	A	-	A	A	A	A	A	-	A	B	A	A	B	A	A	A	A	A	A	A	B	B	B	A	A	A	A	A	A	B	-	-	B	A	-	A	B	B
bPb-3068	DArT	6H	74.3015	A	A	A	B	B	A	B	A	A	A	A	A	A	A	A	A	A	B	A	A	B	A	A	A	A	A	A	A	B	B	B	-	-	B	-	A	A	B	A	-	B	A	B	A	B	B
bPb-1256	DArT	6H	74.3441	A	A	A	B	B	A	B	A	A	A	A	A	A	A	A	A	A	B	A	A	B	A	A	A	A	A	A	A	B	B	B	A	A	A	A	A	A	B	A	A	B	-	B	A	B	B
bPb-9796	DArT	6H	76.1925	A	A	A	B	B	A	B	A	A	A	A	A	A	A	A	A	A	B	A	A	B	A	A	A	A	A	A	A	B	B	B	A	A	A	A	A	A	B	A	A	B	A	B	A	B	B
bPb-3022	DArT	6H	80.2081	A	A	A	B	B	A	B	A	A	A	A	A	A	A	A	A	A	B	A	A	B	A	A	A	A	A	A	A	B	B	B	A	A	A	A	A	A	B	A	A	B	A	-	A	B	B
bPb-4289	DArT	6H	80.2081	A	A	A	B	B	A	B	A	A	A	A	A	A	A	A	A	A	B	A	A	B	A	A	A	A	A	A	A	B	B	B	A	A	A	A	A	A	B	A	A	B	-	B	A	B	B
bPb-8969	DArT	6H	80.2081	A	A	A	B	B	A	B	A	A	A	A	A	A	A	A	A	A	B	A	A	B	A	A	A	A	A	A	A	B	B	B	A	A	A	A	A	A	B	A	A	B	A	B	A	B	B
bPb-4627	DArT	6H	80.2081	A	A	A	B	B	A	B	A	A	A	A	A	A	A	A	A	A	B	A	A	B	A	A	A	A	A	A	A	B	B	B	A	A	A	A	A	A	B	A	A	B	A	-	A	B	B
bPb-6164	DArT	6H	80.2081	A	A	A	B	B	A	B	A	A	A	A	A	A	A	A	A	A	B	A	A	B	A	A	A	A	A	A	A	B	B	B	A	A	A	A	A	A	B	A	A	B	A	-	A	B	B
EBmac602	other	6H	80.2091	A	A	A	B	B	A	B	A	A	A	A	-	A	A	A	A	A	B	A	A	B	A	A	A	A	A	A	A	B	B	B	A	A	A	A	A	A	B	B	A	B	A	B	A	A	B
bPb-0432	DArT	6H	91.9857	A	A	A	B	B	A	B	A	A	A	A	A	A	A	A	A	A	B	A	A	B	A	A	B	A	A	A	A	B	B	B	A	A	A	A	A	A	B	A	A	A	-	B	A	A	A
bPb-4178	DArT	6H	97.1861	A	A	A	B	B	A	B	-	A	A	A	A	A	A	A	A	A	B	A	A	B	B	A	B	A	A	A	A	B	B	B	A	A	A	A	A	A	B	A	A	A	B	B	A	A	A
bPb-0451	DArT	6H	97.1861	A	A	A	B	B	A	B	B	A	A	A	A	A	A	A	A	A	B	A	A	B	B	A	B	A	A	A	A	B	B	B	A	A	A	A	A	A	B	A	A	A	B	B	A	A	A
bPb-0606	DArT	6H	100.538	A	A	A	B	B	A	B	-	A	A	A	A	A	A	A	A	A	B	A	A	B	B	A	B	A	A	A	A	B	B	B	A	A	A	A	A	A	B	A	A	A	B	A	A	A	A
bPb-0857	DArT	6H	104.749	A	A	A	B	B	B	B	-	A	A	A	A	A	A	A	A	A	A	A	A	B	B	A	B	A	A	A	A	B	B	B	A	A	A	A	-	A	B	A	A	A	-	B	A	A	A
bPb-7209	DArT	6H	110.09	A	A	B	B	B	B	B	-	A	A	A	A	A	A	A	A	A	A	A	A	B	B	A	B	A	A	A	B	B	B	B	A	A	A	A	A	A	B	A	A	A	B	B	A	A	A
bPb-2062	DArT	6H	110.091	A	A	B	B	B	B	B	-	A	A	A	A	A	A	A	A	A	A	A	A	B	B	A	B	A	A	A	B	B	B	B	A	A	A	A	A	A	B	A	A	A	B	B	A	A	A
bPb-5234	DArT	6H	110.091	A	A	B	B	B	B	B	-	A	A	A	A	A	A	A	A	A	A	A	A	B	B	A	B	A	A	A	B	B	B	B	A	A	A	A	A	A	B	A	A	A	B	B	-	A	A
bPb-6385	DArT	6H	110.091	A	A	B	B	B	B	B	-	A	A	A	A	A	A	A	A	A	A	A	A	B	B	A	B	A	A	A	B	B	B	B	A	A	A	A	A	A	B	A	A	A	B	B	A	A	A
bPb-3844	DArT	6H	110.159	A	A	B	B	B	B	B	-	A	A	A	A	A	A	A	A	A	A	A	A	B	B	A	B	A	A	A	B	B	B	B	A	A	A	A	A	A	B	A	A	A	B	B	A	A	A
bPb-8371	DArT	6H	113.408	A	A	B	B	B	B	B	B	A	A	A	A	A	A	A	A	A	A	A	A	B	B	A	B	A	A	A	B	B	B	B	A	A	A	A	A	A	B	A	A	A	B	B	A	A	A
bPb-1176	DArT	6H	128.117	A	A	B	B	B	B	B	-	A	A	A	A	A	A	B	B	A	A	A	A	A	B	A	B	A	B	B	B	B	B	B	A	A	A	A	A	A	B	-	A	A	B	-	A	A	A
bPb-7446	DArT	6H	128.229	A	A	B	B	B	B	B	A	A	-	-	-	A	A	B	B	A	A	A	-	A	B	A	B	A	B	B	B	B	B	B	A	A	A	A	A	A	B	A	A	A	B	B	A	-	A
bPb-1758	DArT	6H	128.229	A	A	B	B	B	B	B	-	A	A	A	A	A	A	B	B	A	A	A	A	A	B	A	B	A	B	B	B	B	B	B	A	A	A	A	A	A	B	A	A	A	B	B	A	A	A
bPb-7877	DArT	6H	128.229	A	A	B	B	B	B	B	-	A	A	A	A	A	A	B	B	A	A	A	A	A	B	A	B	A	B	B	B	B	B	B	A	A	A	A	A	A	B	A	A	A	B	B	A	A	A
bPb-9154	DArT	6H	129.498	A	A	B	B	B	B	B	-	A	A	A	A	A	A	B	B	A	A	A	A	A	B	A	B	A	B	B	B	B	B	B	A	A	A	A	B	A	B	A	A	A	B	B	A	A	A
bPb-6316	DArT	6H	129.498	A	A	B	B	B	B	B	B	A	A	A	A	A	A	B	B	A	A	A	-	A	B	A	B	A	B	B	B	B	B	B	A	-	A	A	B	A	B	A	-	-	B	B	A	A	A
bPb-6727	DArT	6H	134.078	A	A	B	B	B	B	B	B	A	A	A	A	A	A	B	B	A	A	A	A	A	B	A	B	A	B	B	B	B	B	B	A	A	A	A	B	A	B	A	A	A	B	B	B	A	A
bPb-9285	DArT	6H	134.616	A	A	B	B	B	B	B	B	A	A	A	A	A	A	B	B	A	A	A	A	A	B	A	B	A	B	B	B	B	B	B	A	A	A	A	B	A	B	A	A	A	B	B	B	A	A
bPb-8382	DArT	6H	136.732	A	A	B	B	B	B	B	B	A	A	A	A	A	A	B	B	A	A	A	-	A	B	A	B	A	B	B	B	B	B	B	-	A	A	A	B	A	B	-	A	A	-	B	B	-	A
bPb-6875	DArT	6H	137.633	A	A	B	B	B	B	B	B	A	A	A	A	A	A	B	B	A	A	A	-	A	B	A	B	A	B	B	B	B	B	B	-	A	A	A	B	A	B	-	A	A	B	B	B	-	A
bPb-7644b	DArT	6H	137.655	A	A	B	B	B	B	B	-	A	A	A	A	A	A	B	B	A	A	A	A	A	B	-	B	A	B	B	B	B	B	B	A	A	A	A	B	A	B	A	A	A	B	B	B	A	A
bPb-0443	DArT	6H	137.669	A	A	B	B	B	B	B	B	A	A	A	A	A	A	B	B	A	A	A	A	A	B	A	B	A	B	B	B	-	B	B	A	A	A	A	B	A	B	A	A	A	-	A	B	A	A
bPb-4492	DArT	6H	142.512	A	A	B	B	B	B	B	-	A	A	A	A	A	A	B	B	A	A	A	A	A	B	A	B	A	B	B	B	B	B	B	A	A	A	A	B	A	B	A	A	A	B	B	B	A	A
bPb-2137	DArT	6H	142.512	A	A	B	B	B	B	B	-	A	A	A	A	A	A	B	B	A	A	A	A	A	B	A	B	A	B	B	B	B	B	B	A	A	A	A	B	A	B	A	A	A	B	B	B	A	A
bPb-3919	DArT	6H	142.512	A	A	B	B	B	B	B	-	A	A	A	A	A	A	B	B	A	A	A	A	A	B	A	B	A	B	B	B	B	B	B	A	A	A	A	B	A	B	A	A	A	B	B	B	A	A
bPb-8735	DArT	6H	142.512	A	A	B	B	B	B	B	-	A	A	A	A	A	A	B	B	A	A	A	A	A	B	A	B	A	B	B	B	B	B	B	A	A	A	A	B	A	B	A	A	A	B	B	B	A	A
bPb-6868	DArT	7H	2.21793	A	A	B	A	A	A	A	A	A	A	A	B	B	A	B	A	B	B	B	B	A	A	B	B	A	A	B	A	B	B	A	A	B	B	-	B	B	A	B	A	A	B	A	B	A	A
bPb-3127	DArT	7H	3.0221	A	A	B	A	A	A	A	A	A	A	A	B	B	A	B	A	B	B	B	B	A	A	B	B	A	A	B	A	B	B	A	A	B	B	A	B	B	A	B	A	B	B	A	B	A	A
bPb-0043	DArT	7H	3.0231	A	A	B	A	A	A	A	A	A	A	A	B	B	A	B	A	B	B	B	B	A	A	B	B	A	A	B	A	B	B	A	A	B	B	A	B	B	A	B	A	B	B	A	B	A	A
bPb-7038	DArT	7H	3.47903	A	A	B	A	A	A	A	A	A	A	A	B	B	A	B	A	B	B	B	B	A	A	B	B	A	A	B	A	B	B	A	A	B	B	A	B	B	A	B	A	B	B	A	B	A	A
bPb-4064	DArT	7H	5.00808	A	A	B	A	A	A	A	A	A	A	A	B	B	A	B	A	B	B	B	B	A	A	B	B	A	A	B	A	B	B	A	A	B	B	A	B	B	A	B	A	B	B	A	B	A	A
bPb-4445	DArT	7H	5.00908	A	A	B	A	A	A	A	A	A	A	A	B	B	A	B	A	B	B	B	B	A	A	B	B	A	A	B	A	B	A	A	A	B	B	-	B	B	A	B	A	B	B	A	B	A	A
bPb-9986	DArT	7H	11.1846	A	A	A	A	A	A	A	A	A	A	A	B	B	A	B	A	B	B	B	B	A	A	B	B	A	A	B	A	B	A	A	A	B	B	A	B	B	A	B	A	B	B	A	B	A	A
bPb-4167	DArT	7H	12.4268	A	A	A	A	A	A	A	A	A	A	A	B	B	A	B	A	B	B	B	B	A	A	B	B	A	A	B	A	B	A	A	A	B	B	A	B	B	A	B	A	B	B	A	B	A	A
bPb-7769	DArT	7H	12.4268	A	A	A	A	A	A	A	A	A	A	A	B	B	A	B	A	B	B	B	B	A	A	B	B	A	A	B	A	B	A	A	A	B	-	A	B	B	A	B	A	B	-	A	B	A	A
Bmag206	other	7H	13.9749	A	-	-	-	A	A	A	B	A	A	A	B	B	A	B	A	B	B	B	B	A	A	B	B	A	A	B	A	B	A	A	A	-	-	A	B	-	A	B	A	B	B	A	B	A	A
bPb-1497	DArT	7H	13.9749	A	A	A	A	A	A	-	-	A	A	A	-	B	A	B	A	B	B	B	B	A	A	B	B	A	A	B	A	B	A	-	A	B	B	A	B	A	A	B	A	-	B	A	B	A	A
bPb-4634	DArT	7H	16.8136	A	A	A	A	A	A	A	-	A	A	A	B	B	A	B	A	B	B	B	B	A	A	B	B	A	A	B	A	B	A	A	A	B	B	A	B	B	A	B	A	B	B	A	B	A	A
bPb-8639	DArT	7H	17.0012	A	A	A	A	A	A	A	-	A	A	A	B	B	A	B	A	B	B	B	B	A	A	B	B	A	A	B	A	B	A	A	A	B	B	A	B	B	A	B	A	B	B	A	B	A	A
bPb-9202	DArT	7H	17.0012	A	A	A	A	A	A	A	A	A	A	A	B	B	A	B	A	B	B	B	B	A	A	B	B	A	A	B	A	B	A	A	A	B	B	-	B	B	A	B	A	B	B	A	B	A	A
bPb-3733	DArT	7H	17.0012	A	A	A	A	A	A	A	-	A	A	A	B	B	A	B	A	B	B	B	B	A	A	B	B	A	A	B	A	B	A	A	A	B	B	A	B	B	A	B	A	B	B	A	B	-	A
bPb-1994	DArT	7H	17.0657	A	A	A	A	A	A	A	-	A	A	A	B	B	A	B	A	B	B	B	B	A	A	B	B	A	A	B	A	B	A	A	A	B	B	A	B	B	A	B	A	B	B	A	B	A	A
bPb-9585	DArT	7H	17.0657	A	A	A	A	A	A	A	-	A	A	A	B	B	A	B	A	B	B	B	B	A	A	B	B	A	A	B	A	B	A	A	A	B	B	A	B	B	A	B	A	B	B	A	B	A	A
bPb-7417	DArT	7H	21.0979	A	A	A	A	A	A	A	B	A	A	A	B	B	A	B	A	B	B	B	B	A	A	B	B	A	A	B	A	B	A	A	A	B	B	A	B	A	A	B	A	B	B	A	B	A	A
bPb-9237	DArT	7H	21.0979	A	A	A	A	A	A	A	-	A	A	A	B	B	A	B	A	B	B	B	B	A	A	B	B	A	A	B	A	B	A	A	A	B	B	A	B	A	A	B	A	B	B	A	B	A	A
EBmag794	other	7H	21.2542	A	A	A	A	A	A	A	B	A	-	A	B	A	A	B	A	B	B	B	-	A	A	-	B	A	A	A	A	B	A	A	A	B	B	A	-	-	A	B	A	B	B	A	B	A	A
bPb-2197	DArT	7H	30.2905	A	A	A	A	B	A	A	B	B	A	B	B	A	A	B	A	A	B	B	B	A	A	B	A	A	A	A	A	B	A	A	A	B	B	A	B	A	A	B	A	B	A	A	B	A	A
bPb-6965	DArT	7H	30.2905	A	A	A	A	B	A	A	B	B	A	B	B	A	A	B	A	A	B	B	B	A	A	B	A	A	A	A	A	B	A	A	A	B	B	-	B	A	A	B	A	B	A	A	B	A	A
bPb-7428	DArT	7H	30.2905	A	A	A	A	B	A	A	B	B	A	B	B	A	A	B	A	A	B	B	B	A	A	B	A	A	A	A	A	B	A	A	A	B	B	A	B	A	A	B	A	B	A	A	B	A	A
bPb-4989	DArT	7H	30.2905	A	A	A	A	B	A	A	B	B	A	B	B	A	A	B	A	A	B	B	B	A	A	B	A	A	A	A	A	B	A	A	A	B	B	A	B	A	A	B	A	B	A	A	B	A	A
bPb-8447	DArT	7H	30.2905	A	A	A	A	B	A	A	B	B	A	B	B	A	A	B	A	A	B	B	B	A	A	B	A	A	A	A	A	B	A	A	A	B	B	A	B	A	A	B	A	B	A	A	B	A	A
bPb-1806	DArT	7H	35.2188	A	A	A	A	B	A	A	B	B	A	B	B	A	A	B	A	A	A	B	B	A	A	B	A	A	A	A	A	B	A	B	A	B	A	A	B	A	A	B	A	B	A	A	B	A	A
bPb-5494	DArT	7H	35.2188	A	A	A	A	B	A	A	B	B	A	B	B	A	A	B	A	A	A	B	B	A	A	B	A	A	A	A	A	B	A	B	A	B	A	-	B	A	A	-	A	B	-	A	B	-	A
bPb-9601	DArT	7H	42.6722	A	A	A	A	B	A	A	B	B	A	B	B	A	A	A	A	A	A	B	B	A	A	B	A	A	A	A	A	B	A	B	A	B	A	A	B	B	B	B	A	B	A	A	B	A	A
bPb-9898	DArT	7H	48.617	A	A	A	A	B	A	A	B	B	A	B	B	A	A	A	A	A	A	B	B	A	A	B	A	A	A	A	A	B	A	B	A	B	A	A	B	B	B	B	A	A	A	A	A	A	A
bPb-0366	DArT	7H	58.0168	A	A	A	A	B	A	A	B	B	A	B	B	A	A	A	A	A	A	A	B	A	A	B	A	A	A	A	A	B	A	B	A	A	A	A	B	B	B	B	A	-	-	-	A	A	A
bPb-8568	DArT	7H	68.6748	A	A	B	B	B	A	A	B	B	A	A	B	A	A	A	A	A	A	A	B	A	A	B	A	A	A	A	A	B	A	B	B	A	A	A	B	B	B	B	A	A	A	A	A	A	A
bPb-1105	DArT	7H	68.8041	A	A	B	B	B	A	A	B	B	A	A	B	A	A	A	A	A	A	A	B	A	A	B	A	A	A	A	A	B	A	B	B	A	A	A	B	B	B	B	A	A	A	A	A	A	A
bPb-3157	DArT	7H	68.8041	A	A	B	B	B	A	A	B	B	A	A	B	A	A	A	A	A	A	A	B	A	A	B	A	A	A	A	A	B	A	B	B	A	A	A	B	B	B	B	A	A	A	A	A	A	A
bPb-8460	DArT	7H	68.8041	A	A	B	B	B	A	A	B	B	A	A	B	A	A	A	A	A	A	A	B	A	A	B	A	A	A	A	A	B	A	B	B	A	A	A	B	B	B	B	-	A	A	A	A	A	A
bPb-4597	DArT	7H	68.8041	A	A	B	B	B	A	A	B	B	A	A	B	A	A	A	A	A	A	A	B	A	A	B	A	A	A	A	A	B	A	B	B	A	A	A	B	B	B	B	A	A	A	A	A	A	A
bPb-8117	DArT	7H	78.2912	A	A	B	B	B	A	A	A	B	A	A	B	A	A	A	B	A	A	A	B	A	A	B	A	A	A	A	A	B	A	A	B	A	A	A	B	B	B	B	A	A	A	B	A	A	A
bPb-1039	DArT	7H	78.2912	A	A	B	B	B	A	A	A	B	A	A	B	A	A	A	B	A	A	A	B	A	A	B	A	A	A	A	A	B	A	A	B	A	A	A	B	B	B	B	A	A	A	B	A	A	A
bPb-4967	DArT	7H	79.1442	A	A	B	B	B	A	A	A	B	A	A	B	A	A	A	B	A	A	A	B	A	A	B	A	A	A	A	A	B	A	A	B	A	A	A	B	B	B	B	A	A	A	-	A	A	A
bPb-1050	DArT	7H	79.1442	A	A	B	B	B	A	A	A	B	A	A	B	A	A	A	B	A	A	A	B	A	A	B	A	A	A	A	A	B	A	A	B	A	A	A	-	B	B	B	A	A	A	B	A	A	A
bPb-2920	DArT	7H	79.1442	A	A	B	B	B	A	A	A	B	A	A	B	A	A	A	B	A	A	A	B	A	A	B	A	A	A	A	A	B	A	A	B	A	A	A	-	B	B	B	-	A	A	B	A	A	A
bPb-3394	DArT	7H	79.1442	A	A	B	B	B	A	A	A	B	A	A	B	A	A	A	B	A	A	A	B	A	A	B	A	A	A	A	A	B	A	A	B	A	A	A	B	B	B	B	A	A	A	B	A	A	A
bPb-9753	DArT	7H	82.6059	A	A	B	B	B	A	A	A	B	A	-	B	A	A	A	B	A	A	A	B	A	A	B	A	A	A	A	A	B	A	A	B	A	A	A	B	B	B	B	A	A	A	B	A	A	A
bPb-4623	DArT	7H	82.6059	A	A	B	B	B	A	A	A	B	A	A	B	A	A	A	B	A	A	A	B	A	A	B	A	A	A	A	A	B	A	A	B	A	A	A	-	B	B	B	A	A	A	B	A	A	A
bPb-4692	DArT	7H	82.6059	A	A	B	B	B	A	A	A	B	A	A	B	A	A	A	B	A	A	A	B	A	A	B	A	A	A	A	A	B	A	A	B	A	A	A	B	B	B	B	-	A	A	B	A	A	A
bPb-1770	DArT	7H	84.9502	A	A	B	B	B	A	A	A	B	A	A	B	A	A	A	B	A	A	A	B	A	A	B	A	A	A	A	-	B	-	A	B	A	A	A	B	B	B	B	-	A	A	B	A	A	A
bPb-2379	DArT	7H	84.9502	A	A	B	B	B	A	A	A	B	A	A	B	A	A	A	B	A	A	A	B	A	A	B	A	A	A	A	A	B	A	A	B	A	A	A	B	B	B	B	A	A	A	B	A	A	A
bPb-2188	DArT	7H	87.1062	A	A	B	B	B	A	A	A	B	A	A	B	A	A	A	B	A	A	A	B	A	A	B	A	A	A	A	A	B	A	A	B	A	A	A	B	B	B	B	A	A	A	B	A	A	A
bPb-8396	DArT	7H	87.3868	A	A	B	B	B	A	A	A	B	A	A	B	A	A	A	B	A	A	A	B	A	A	B	A	A	A	A	A	B	A	A	B	A	A	A	B	B	B	B	A	A	A	B	A	A	A
bPb-7915	DArT	7H	87.5487	A	A	B	B	B	A	A	A	B	A	A	B	A	A	A	B	A	A	A	B	A	A	B	A	A	A	A	A	B	A	A	B	A	A	A	B	B	B	B	A	A	A	B	A	A	A
bPb-0519	DArT	7H	93.0985	A	A	B	B	B	A	A	A	B	A	A	B	A	A	A	B	A	A	A	-	A	A	B	A	A	A	A	A	B	A	A	B	A	A	A	B	B	B	B	B	A	A	B	A	B	A
EBmac764	other	7H	97.709	A	A	-	-	B	A	B	A	B	A	A	B	A	A	A	B	A	A	A	-	A	A	-	A	A	A	A	-	B	-	A	B	A	A	-	B	B	B	B	B	A	A	B	A	B	A
bPb-5747	DArT	7H	99.7793	A	A	B	B	B	A	B	A	B	A	A	B	A	A	A	B	A	A	A	B	A	A	B	A	A	A	A	A	B	A	A	B	A	A	A	B	B	B	B	B	A	A	B	A	B	A
bPb-6110b	DArT	7H	99.7793	A	A	B	B	B	A	B	A	B	A	A	B	A	A	A	B	A	A	A	B	A	A	B	A	A	A	A	A	B	A	A	B	A	A	A	B	B	B	B	B	A	A	B	A	B	A
bPb-8074	DArT	7H	99.7793	A	A	B	B	B	A	B	A	B	A	A	B	A	A	A	B	A	A	A	B	A	A	B	A	A	A	A	A	B	A	A	B	A	A	A	B	B	B	B	B	A	A	B	A	B	A
bPb-3491	DArT	7H	100.498	A	A	B	B	B	A	B	A	B	A	A	B	A	A	A	B	A	A	A	B	A	A	B	A	A	A	A	A	B	A	A	B	A	A	A	B	B	B	B	B	A	A	B	A	B	A
bPb-8002	DArT	7H	100.498	A	A	B	B	B	A	B	A	B	A	A	B	A	A	A	B	A	A	A	B	A	A	B	A	A	A	A	A	B	A	A	B	A	A	A	B	B	B	B	-	A	A	-	A	B	A
bPb-6384	DArT	7H	100.498	A	A	B	B	B	A	B	A	B	A	A	B	A	A	A	B	A	A	A	B	A	A	B	A	A	A	A	A	B	A	A	B	A	A	A	B	B	B	B	B	A	A	B	A	B	A
bPb-3506	DArT	7H	101.204	A	A	B	B	B	A	B	A	B	A	A	B	A	A	A	B	A	A	A	B	A	A	B	A	A	A	A	A	B	A	A	B	A	A	A	B	B	B	B	B	A	A	B	A	B	A
bPb-8109	DArT	7H	101.866	A	A	B	B	B	A	B	A	B	A	A	B	A	A	A	B	A	A	A	B	A	A	B	A	A	A	A	A	B	A	A	B	A	A	A	B	B	B	B	B	A	A	B	A	B	A
bPb-6214	DArT	7H	106.934	A	A	B	B	B	A	B	A	B	A	A	B	A	A	A	A	A	A	A	B	A	A	B	A	B	A	A	A	B	A	A	B	A	A	A	B	B	B	B	B	A	A	-	A	B	A
bPb-0027	DArT	7H	111.687	A	A	B	B	B	-	B	A	B	A	A	B	A	A	A	A	A	A	A	B	A	A	B	A	B	A	A	A	B	A	A	B	A	A	A	B	B	B	B	B	A	A	B	A	B	A
bPb-9908	DArT	7H	111.687	A	A	B	B	B	A	B	A	B	A	A	B	A	A	A	A	A	A	A	B	A	A	B	A	B	A	A	A	B	A	A	B	A	A	A	B	B	B	B	B	A	A	B	A	B	A
bPb-2855	DArT	7H	111.689	A	A	B	B	B	A	B	A	B	A	A	B	A	A	A	A	A	A	A	B	A	A	B	A	B	A	A	A	B	A	A	B	A	A	A	B	B	B	B	B	A	A	B	A	B	A
bPb-8860	DArT	7H	111.689	A	A	B	B	B	A	B	A	B	A	A	B	A	A	A	A	A	A	A	B	A	A	B	A	B	A	A	A	B	A	A	B	A	A	A	B	B	B	B	B	A	A	B	A	B	A
bPb-8498	DArT	7H	123.085	A	A	B	B	B	A	B	B	B	A	A	B	A	A	A	A	A	A	A	B	B	B	B	A	B	A	A	A	B	A	A	B	A	A	A	B	B	B	B	B	A	A	B	A	B	A
bPb-0182	DArT	7H	123.085	A	A	B	B	B	A	B	B	B	A	A	B	A	A	A	A	A	A	A	B	B	B	B	A	B	A	A	A	B	A	A	B	A	A	-	B	B	B	B	B	A	A	B	A	B	A
bPb-3419	DArT	7H	123.085	A	A	B	B	B	A	B	B	B	A	A	B	A	A	A	A	A	A	A	B	B	B	B	A	B	A	A	A	B	A	A	B	A	A	-	B	B	B	B	B	A	A	B	A	B	A
bPb-8539	DArT	7H	125.399	A	A	B	B	B	A	B	B	B	A	A	B	A	A	A	A	A	A	A	B	B	B	B	A	B	A	A	A	B	A	A	B	A	A	A	A	B	B	B	B	A	A	B	A	B	A
bPb-1669	DArT	7H	125.399	A	A	B	B	B	A	B	B	B	A	A	B	A	A	A	A	A	A	A	B	B	B	B	A	B	A	A	A	B	A	A	B	A	A	A	A	B	B	B	B	A	A	B	A	B	A
bPb-7628	DArT	7H	138.845	A	-	B	B	B	-	B	B	-	A	A	B	-	A	B	-	A	A	A	B	B	B	B	A	B	A	B	A	-	B	A	B	A	A	-	A	B	B	A	B	A	A	B	A	A	A
bPb-6167	DArT	7H	140.014	A	A	B	B	B	A	B	B	A	A	A	B	A	A	B	A	A	A	A	B	B	B	B	A	B	A	B	A	A	B	A	B	A	A	A	A	B	B	A	B	A	A	B	A	B	A
bPb-0758	DArT	7H	140.015	A	-	B	B	B	A	B	B	A	A	A	B	A	A	B	A	A	A	A	B	B	B	B	A	B	A	B	A	A	B	A	B	A	A	-	A	B	B	A	B	B	B	B	A	A	A
bPb-1556	DArT	7H	140.94	A	A	B	B	B	A	B	B	A	A	A	B	A	A	B	A	A	A	A	B	B	B	B	A	B	A	B	A	A	B	A	B	A	A	-	A	B	B	A	B	A	A	B	A	A	A
bPb-0889	DArT	7H	140.941	A	A	B	B	B	A	B	B	A	A	A	B	A	A	B	A	A	A	A	B	B	B	B	A	B	A	B	A	A	B	A	B	A	A	A	A	B	B	A	B	A	A	B	A	B	A
bPb-0917	DArT	7H	140.941	A	A	B	B	B	A	B	B	A	A	A	B	A	A	B	A	A	A	A	B	B	B	B	A	B	A	B	A	A	B	A	B	A	A	A	A	B	B	A	B	A	A	B	A	B	A
bPb-5923	DArT	7H	140.941	A	A	B	B	B	A	B	B	A	A	A	B	A	A	B	A	A	A	A	B	B	B	B	A	B	A	B	A	A	B	A	B	A	A	A	A	B	B	A	B	A	A	B	A	B	A
bPb-0773	DArT	7H	141.483	A	A	B	B	B	A	B	B	A	A	A	B	A	A	B	A	A	A	A	B	B	B	B	A	B	A	B	A	A	B	A	B	A	A	A	A	B	B	A	B	A	A	-	A	A	A
bPb-4394	DArT	7H	141.483	A	A	B	B	B	A	B	B	A	A	A	B	A	A	B	A	A	A	A	B	B	B	B	A	B	A	B	A	A	B	A	B	A	A	A	A	B	B	A	B	A	A	B	A	A	A
bPb-1336	DArT	7H	141.806	A	A	B	B	B	A	B	B	A	A	A	B	A	A	B	A	A	A	A	B	B	B	B	A	B	A	B	A	A	B	A	B	A	A	A	A	B	B	A	B	A	A	B	A	A	A
bPb-7345	DArT	7H	142.639	A	A	B	B	B	A	B	B	A	A	A	B	A	A	B	A	A	A	A	B	B	B	B	A	B	A	B	-	A	B	A	B	A	A	-	A	B	B	A	B	A	A	B	A	A	A
bPb-8833	DArT	7H	147.173	B	A	B	B	B	A	B	B	A	A	A	B	A	A	B	A	A	A	A	B	B	B	B	A	B	B	B	A	A	B	A	B	A	A	A	A	B	B	A	B	B	A	B	A	A	A
bPb-3226	DArT	7H	150.512	B	A	B	B	A	A	B	-	A	A	A	B	A	A	B	B	A	A	A	B	B	B	B	A	B	B	B	A	A	B	A	A	A	A	A	A	B	B	A	A	B	A	B	A	A	A
bPb-2854	DArT	7H	150.555	B	A	B	B	A	A	B	-	A	A	A	B	A	A	B	B	A	A	A	B	B	B	B	A	B	B	B	A	A	B	A	A	A	A	A	A	B	B	A	A	B	A	B	A	A	A
bPb-2897	DArT	7H	150.555	B	A	B	B	A	A	B	-	A	A	A	B	A	A	B	B	A	A	A	B	B	B	B	A	B	B	B	A	A	B	A	A	A	A	A	A	B	B	A	A	B	A	B	A	A	A
bPb-1737	DArT	7H	158.162	B	A	B	B	A	A	B	B	A	A	A	B	A	B	B	B	A	A	B	B	B	B	B	A	B	B	B	B	A	B	A	A	A	A	A	A	B	B	A	A	B	A	B	A	A	A
bPb-0995	DArT	7H	159.189	B	B	B	B	A	A	B	-	A	A	A	B	A	B	B	B	A	A	B	B	B	B	B	A	B	B	B	B	A	B	A	A	A	A	A	A	B	B	A	-	B	A	B	A	A	A
bPb-2620	DArT	7H	159.189	B	B	B	B	A	A	B	-	A	A	A	B	A	B	B	B	A	A	B	B	B	B	B	A	B	B	B	B	A	B	A	A	A	A	A	A	B	B	A	A	B	A	-	A	A	A
bPb-9865	DArT	7H	159.189	B	B	B	B	A	A	B	-	A	A	A	B	A	B	B	B	A	A	B	B	B	B	B	A	B	B	B	B	A	B	A	A	A	A	A	A	B	B	A	A	B	A	B	A	A	A
bPb-5556	DArT	7H	159.189	B	B	B	B	A	A	B	-	A	A	A	B	A	B	B	B	A	A	B	B	B	B	B	A	B	B	B	B	A	B	A	A	A	A	A	A	B	B	A	A	B	A	B	A	A	A
bPb-9704	DArT	7H	159.189	B	B	B	B	A	A	B	-	A	A	A	B	A	B	B	B	A	A	B	B	B	B	B	A	B	B	B	B	A	B	A	A	A	A	A	A	B	B	A	A	B	A	B	A	A	A
bPb-0259	DArT	7H	159.209	B	B	B	B	A	A	B	B	A	A	A	B	A	B	B	B	A	A	B	B	B	B	B	A	B	B	B	B	A	B	A	A	A	A	A	A	B	B	A	A	B	A	B	A	A	A
bPb-3020	DArT	7H	159.209	B	B	B	B	A	A	B	B	A	A	A	B	A	B	B	B	A	A	B	B	B	B	B	A	B	B	B	B	A	B	A	A	A	A	A	A	B	B	A	A	B	A	B	A	A	A
bPb-1690	DArT	7H	160.174	B	B	B	B	A	A	B	B	A	A	A	B	A	B	B	B	A	A	B	B	B	B	B	A	B	B	B	B	A	B	A	A	B	A	A	A	B	B	A	A	B	A	B	A	A	A
bPb-4419	DArT	7H	160.174	B	B	B	B	A	A	B	B	A	A	A	B	A	B	B	B	A	A	B	B	B	B	B	A	B	B	B	B	A	B	A	A	B	A	A	A	B	B	A	-	B	A	B	A	A	A
bPb-0375	DArT	7H	160.174	B	B	B	B	A	A	B	-	A	A	A	B	A	B	B	B	A	A	B	-	B	B	-	A	B	B	B	B	A	B	A	A	B	A	A	A	B	B	A	-	B	-	-	A	A	-
bPb-3566	DArT	7H	160.681	B	B	B	B	A	A	B	B	A	A	A	B	A	B	B	B	A	A	B	B	B	B	B	A	B	B	B	B	A	B	A	A	B	A	-	A	B	B	-	-	B	-	B	A	A	A
bPb-8037	DArT	7H	160.682	B	B	B	B	A	A	B	-	A	A	A	B	A	B	B	B	A	A	B	A	B	B	A	A	B	B	B	B	A	B	A	A	B	A	A	A	B	B	A	A	B	A	B	A	A	A
bPb-0328	DArT	7H	162.98	B	B	B	B	A	A	B	B	A	A	A	B	A	B	B	B	A	A	B	A	B	B	A	A	B	B	B	B	A	B	A	A	B	A	A	A	B	B	A	A	B	A	B	A	A	A
bPb-3446	DArT	7H	163.13	B	B	B	B	-	A	B	B	A	A	A	B	A	B	B	B	A	A	B	A	B	B	A	A	B	B	B	B	-	A	A	A	B	A	A	A	B	B	A	A	B	A	-	A	A	A
[truncated: 39 more columns]

## Sheet: FxC
Locus	Type	Chr	cM	FosterCI4196-004	FosterCI4196-006	FosterCI4196-010	FosterCI4196-011	FosterCI4196-013	FosterCI4196-014	FosterCI4196-017	FosterCI4196-018	FosterCI4196-022	FosterCI4196-023	FosterCI4196-024	FosterCI4196-028	FosterCI4196-030	FosterCI4196-036	FosterCI4196-037	FosterCI4196-038	FosterCI4196-039	FosterCI4196-040	FosterCI4196-041	FosterCI4196-043	FosterCI4196-046	FosterCI4196-049	FosterCI4196-050	FosterCI4196-052	FosterCI4196-054	FosterCI4196-055	FosterCI4196-056	FosterCI4196-057	FosterCI4196-058	FosterCI4196-060	FosterCI4196-062	FosterCI4196-064	FosterCI4196-065	FosterCI4196-066	FosterCI4196-067	FosterCI4196-068	FosterCI4196-069	FosterCI4196-070	FosterCI4196-074	FosterCI4196-075	FosterCI4196-080	FosterCI4196-081	FosterCI4196-082	FosterCI4196-083	FosterCI4196-084	FosterCI4196-086
32-11A	other	1H	0.4802	B	A	B	A	A	A	A	A	A	B	B	A	A	B	B	B	A	B	A	B	A	A	A	A	A	B	B	A	A	B	A	A	A	A	B	B	A	A	B	B	A	B	B	B	A	B
37-6A	other	1H	0.4802	B	A	B	A	A	A	A	A	A	B	B	A	A	B	B	B	A	B	A	B	A	A	A	A	A	B	B	A	A	B	A	A	A	A	B	B	A	A	B	B	A	B	B	B	A	B
45-5A	other	1H	0.4802	B	A	B	A	A	A	A	A	A	B	B	A	A	B	B	B	A	B	A	B	A	A	A	A	A	B	B	A	A	B	A	A	A	A	B	B	A	A	B	B	A	B	B	B	A	B
24-1B	other	1H	0.4802	B	A	B	A	A	A	A	A	A	B	B	A	A	B	B	B	A	B	A	B	A	A	A	A	A	B	B	A	A	B	A	A	A	A	B	B	A	A	B	B	A	B	B	B	A	B
bPb-7697	DArT	1H	3.27365	C	A	-	A	A	A	A	A	A	C	A	A	A	C	C	-	A	C	-	C	A	A	A	A	A	C	A	A	A	C	A	-	-	-	-	C	-	A	C	C	A	C	C	C	A	C
bPb-0178	DArT	1H	3.27465	A	A	C	A	A	A	A	A	C	C	A	A	A	C	-	C	A	C	A	C	A	A	A	A	A	-	A	A	C	C	A	A	A	A	C	C	C	A	A	C	A	C	C	C	A	C
bPb-1663	DArT	1H	4.14291	C	A	C	A	A	A	A	A	C	-	A	A	A	C	C	C	A	-	A	C	A	A	A	A	A	C	A	A	C	C	A	A	A	A	C	C	C	A	A	A	A	C	C	C	A	C
bPb-3489	DArT	1H	4.29712	-	A	C	-	A	A	A	A	C	C	A	A	A	C	-	C	A	-	A	C	A	A	A	A	A	C	A	A	-	C	A	A	A	A	C	C	C	A	A	-	A	C	C	C	A	C
bPb-9115	DArT	1H	4.29712	C	A	C	-	A	A	A	A	C	C	A	A	A	C	-	C	A	C	A	C	A	A	A	A	A	C	A	A	-	C	A	A	A	A	C	C	C	A	A	-	A	C	C	C	A	C
bPb-9567	DArT	1H	4.29712	C	A	C	A	A	A	A	A	C	C	A	A	A	C	C	C	A	-	A	C	A	A	A	A	A	C	A	A	C	C	A	A	A	A	C	C	C	A	A	C	A	C	C	C	A	C
bPb-5159	DArT	1H	4.29712	-	A	C	-	A	A	A	A	C	C	A	A	A	C	C	C	A	-	A	C	A	A	A	A	A	-	A	A	C	C	A	A	A	A	-	C	C	A	A	C	A	C	C	C	A	C
bPb-9234	DArT	1H	4.29712	-	A	C	A	A	A	A	A	C	C	A	A	A	C	-	C	A	C	A	C	A	A	A	A	A	-	A	A	C	C	A	A	A	A	C	C	C	A	A	C	A	C	C	C	A	C
BE216485B	other	1H	7.2064	B	A	B	A	A	A	A	A	B	B	A	A	A	B	B	B	A	B	A	-	A	A	A	A	A	B	B	A	B	B	A	A	A	A	B	B	B	A	A	B	A	B	B	B	A	B
BI949494B	other	1H	7.2064	B	A	B	A	A	A	A	A	B	B	A	A	A	B	B	B	A	B	A	B	A	A	A	A	A	B	B	A	B	B	A	A	A	A	B	B	B	A	A	B	A	B	B	B	A	B
MWG938	other	1H	7.2064	B	A	B	A	A	A	A	A	B	B	A	A	A	B	B	B	A	B	A	B	A	A	A	A	A	B	B	A	B	B	A	A	A	A	B	B	B	A	A	B	A	B	B	B	A	B
bPb-1165	DArT	1H	7.2064	B	D	B	D	D	D	D	D	B	B	D	D	D	B	B	B	D	B	D	B	D	D	D	D	D	B	B	D	B	B	D	D	D	D	B	B	B	D	D	B	D	B	B	B	D	B
bPb-1348	DArT	1H	7.2064	B	D	B	-	D	D	D	D	B	B	D	D	D	B	B	B	-	B	-	B	-	D	D	D	D	B	B	D	B	B	D	D	D	D	B	B	B	D	D	B	-	B	B	B	D	B
bPb-2170	DArT	1H	11.5417	C	A	C	A	A	A	A	A	C	C	A	A	A	C	C	C	A	C	A	C	A	A	A	A	A	C	A	A	C	C	A	A	A	A	C	C	C	A	A	-	A	C	C	C	A	C
ABG1014	other	1H	12.958	B	A	B	A	A	A	A	A	B	B	A	B	A	B	B	B	A	B	A	A	A	A	A	A	A	B	B	A	B	B	A	A	A	A	B	-	B	A	A	B	A	B	B	A	A	B
bPb-2055	DArT	1H	12.958	B	D	B	D	D	D	D	D	B	B	D	B	D	B	B	B	D	B	D	D	D	D	D	D	D	B	B	D	B	B	D	D	D	D	B	-	B	D	D	-	D	B	B	D	D	B
5-16B	other	1H	13.1406	B	A	B	A	A	A	A	A	B	B	A	B	A	B	B	B	A	B	A	A	A	A	A	A	A	B	B	A	B	B	A	A	A	A	B	B	B	A	A	B	A	B	B	-	A	B
AF445764	other	1H	13.1406	B	A	B	A	A	A	A	A	B	B	A	B	A	B	B	B	A	B	A	A	A	A	A	A	A	B	B	A	B	B	A	A	A	A	B	B	B	A	A	B	A	B	B	A	A	B
W1-C1	other	1H	13.1406	B	A	B	A	A	A	A	A	B	B	A	B	A	B	B	B	A	B	A	A	A	A	A	A	A	B	B	A	B	B	A	A	A	A	B	B	B	A	A	B	A	B	B	A	A	B
bPb-8973	DArT	1H	13.1416	B	D	B	D	D	D	D	D	B	B	D	B	D	B	B	B	D	B	D	D	D	D	D	D	D	B	B	D	B	B	D	D	D	D	B	D	B	D	D	B	D	B	B	D	D	B
jfr001B	other	1H	13.9446	B	A	B	A	A	A	A	A	B	B	A	A	A	B	B	B	A	B	A	A	A	A	A	A	A	B	B	A	B	B	A	A	A	A	B	-	B	A	A	B	A	B	B	-	A	B
bPb-9414	DArT	1H	16.1032	B	D	B	D	D	D	D	D	B	B	D	B	D	B	B	-	B	-	D	D	D	D	D	D	D	B	B	D	B	B	D	D	D	D	B	D	B	D	D	B	D	B	B	D	D	B
bPb-0473	DArT	1H	18.942	C	-	C	A	A	A	A	A	C	C	A	-	A	C	C	C	A	C	A	A	A	A	A	A	A	C	-	A	-	C	A	A	A	A	C	A	C	A	A	C	A	C	C	A	A	C
bPb-5638	DArT	1H	19.1135	C	A	C	A	A	A	A	A	C	C	A	C	A	C	C	C	A	C	A	A	A	A	A	A	A	C	-	A	C	C	A	A	A	A	C	A	C	A	A	C	A	C	C	A	A	C
bPb-8094	DArT	1H	19.1135	C	A	C	A	A	A	A	A	C	C	A	C	A	C	C	C	A	C	A	A	A	A	A	A	A	C	-	A	C	C	A	A	A	A	C	A	C	A	A	C	A	C	C	A	A	C
ABC165C	other	1H	19.1145	B	A	B	A	A	A	A	A	B	B	A	-	A	B	B	B	A	B	A	A	A	A	A	A	A	B	B	A	A	B	A	A	A	A	B	A	B	A	A	B	A	B	B	A	A	-
Bmac213	other	1H	25.0792	-	A	A	A	A	A	A	A	B	B	A	B	A	B	B	B	A	B	A	A	A	B	A	A	B	B	B	A	-	B	A	A	A	A	B	A	B	A	A	B	B	-	B	A	A	A
BCD098A	other	1H	36.4322	B	A	A	A	A	A	A	B	B	B	A	B	B	B	B	B	A	A	A	A	A	A	A	A	B	B	A	A	B	B	A	A	A	A	B	B	B	B	A	B	B	B	B	B	A	A
bPb-4415	DArT	1H	36.6223	B	D	D	D	D	D	D	B	B	B	D	B	B	B	B	B	D	D	D	D	D	D	D	D	B	B	D	D	B	B	D	D	D	D	B	B	B	B	D	B	B	B	B	B	D	D
jfc011B	other	1H	38.4966	B	A	A	A	A	A	A	B	B	B	A	B	B	B	B	B	B	A	A	A	A	A	A	A	B	B	A	A	B	B	A	A	A	A	B	B	B	B	A	B	B	B	B	B	A	A
jfc003B	other	1H	38.9855	B	A	A	A	A	A	A	B	B	B	A	B	B	B	B	B	B	A	A	A	A	A	A	A	B	B	A	A	B	B	A	A	A	A	B	B	B	B	A	B	B	B	B	B	A	A
jfc006B	other	1H	39.3486	B	A	A	A	A	A	A	B	B	B	A	B	B	B	B	B	A	A	A	A	A	A	A	A	B	B	A	A	B	B	A	A	A	A	B	B	B	B	A	B	B	B	B	B	A	A
AF445769C	other	1H	40.5254	B	A	A	A	A	A	A	B	B	B	A	B	B	B	B	B	A	A	A	A	A	A	A	A	B	B	A	A	B	B	A	A	A	A	B	B	-	-	A	B	B	B	B	B	A	A
bPb-6408	DArT	1H	40.5254	-	A	A	A	A	A	A	C	C	C	A	C	C	C	C	C	A	A	A	A	A	A	A	A	C	C	A	A	C	C	A	A	A	A	-	C	C	C	A	C	C	C	C	C	A	A
BF258391	other	1H	48.9451	B	A	A	B	-	-	A	B	B	B	A	-	-	B	-	B	-	A	A	-	-	-	-	-	-	-	A	-	-	B	A	-	-	A	-	B	B	B	A	B	-	-	-	-	-	A
BF260528	other	1H	48.9451	B	A	A	B	-	-	A	B	B	-	A	-	-	-	-	B	-	A	-	-	-	-	-	-	-	-	-	-	-	-	A	-	-	A	-	B	B	B	-	B	-	-	-	-	-	A
bPb-9423	DArT	1H	48.9451	B	D	D	B	D	D	D	B	B	B	D	B	B	B	D	B	D	D	D	D	D	D	D	B	B	B	D	D	B	B	D	D	B	D	B	B	B	B	D	B	B	B	B	B	D	D
bPb-2175	DArT	1H	53.6444	B	B	D	B	D	D	D	B	B	B	D	B	B	B	D	D	D	D	D	D	B	B	D	B	B	B	D	D	B	B	D	D	B	D	D	B	B	B	D	B	B	B	B	B	D	D
BI947581	other	1H	54.0144	B	B	A	B	-	-	A	B	B	B	A	-	-	B	-	A	-	A	A	-	-	-	-	-	-	-	A	-	-	B	A	-	-	A	-	B	B	B	A	B	-	-	-	-	-	A
End1	other	1H	54.0144	B	B	A	B	A	A	A	B	B	B	A	B	B	B	A	A	A	A	A	A	B	B	A	B	B	B	A	A	B	B	A	A	B	A	A	B	B	B	A	B	B	B	B	B	A	A
KFP219	other	1H	54.0144	B	B	A	B	A	A	A	B	B	B	A	B	B	B	A	A	A	A	A	A	B	B	A	B	B	B	A	A	B	B	A	A	B	A	A	B	B	B	A	B	B	B	B	B	A	A
bPb-2976	DArT	1H	54.0144	B	B	D	B	D	D	D	B	B	B	D	B	B	B	D	D	D	D	-	D	B	B	D	B	B	B	D	D	B	-	D	D	B	D	D	B	B	B	D	B	B	B	B	B	D	D
HVM20	other	1H	59.419	B	B	A	B	B	B	A	B	B	B	A	B	B	B	A	A	B	A	A	A	B	B	A	B	B	B	A	A	B	B	A	A	A	A	A	B	B	B	A	B	B	-	B	B	A	A
bPb-0579	DArT	1H	59.6683	C	C	A	-	C	-	A	C	C	C	A	C	C	C	A	A	C	A	-	A	C	C	A	C	C	C	A	A	C	C	A	A	A	A	A	C	C	C	A	C	C	A	C	C	A	A
BI949494C	other	1H	59.8321	B	B	A	B	B	A	A	B	B	B	A	B	B	B	A	A	B	A	-	A	B	B	A	B	B	B	A	A	B	B	A	A	A	A	A	B	B	B	A	B	B	A	B	B	A	A
BF254175	other	1H	59.8321	B	B	A	B	B	A	A	B	B	B	A	B	B	B	A	A	B	A	A	A	B	B	A	B	B	B	A	A	B	B	A	A	A	A	A	B	B	B	A	B	B	A	B	B	A	A
ABG494	other	1H	60.697	B	B	A	B	B	B	A	B	B	B	A	B	B	B	A	A	B	A	A	A	B	B	A	B	B	B	A	A	B	B	A	A	A	A	A	B	B	B	A	B	B	A	B	B	A	A
EBmac501	other	1H	60.698	-	B	A	B	B	B	A	B	B	B	A	B	B	-	A	A	B	A	A	A	B	B	A	B	B	B	A	A	B	B	A	A	A	A	A	A	B	B	A	B	B	-	B	-	A	-
BG416701	other	1H	63.8776	B	B	A	B	-	-	A	B	B	B	A	-	-	B	-	A	-	A	-	-	-	-	-	-	-	-	-	-	-	-	A	-	-	A	-	B	B	B	-	B	-	-	-	-	-	A
Bmac90	other	1H	63.8776	B	B	A	B	B	B	A	B	B	B	A	B	B	B	A	A	B	A	A	A	B	B	A	B	-	-	-	-	B	-	-	A	A	A	A	B	B	B	A	B	B	-	B	B	A	A
bPb-5290	DArT	1H	64.8906	B	B	D	B	B	B	-	D	-	-	D	B	B	B	D	D	B	D	D	D	B	B	D	B	B	B	D	D	B	B	D	D	D	D	D	D	-	-	D	-	B	D	B	B	D	B
BF627888	other	1H	66.2386	B	B	A	B	B	B	A	B	B	B	A	B	B	B	A	A	-	A	A	A	B	B	A	B	B	B	A	A	B	B	A	A	A	A	A	A	B	B	A	B	B	A	B	B	A	B
Bmag105	other	1H	66.2386	B	B	A	-	B	B	A	-	B	B	A	B	B	B	A	A	B	A	A	A	-	B	A	B	B	B	A	A	B	B	A	A	A	A	A	A	-	B	A	B	B	-	B	-	A	B
bPb-7190	DArT	1H	66.2386	B	B	D	B	B	B	D	B	B	B	D	B	B	B	D	D	B	D	-	D	B	B	D	B	B	B	D	D	B	B	D	D	D	D	D	D	B	B	D	B	B	D	B	B	D	B
BG367156	other	1H	67.8785	B	B	A	B	B	B	A	B	B	B	A	B	B	B	A	A	B	A	A	A	B	B	A	B	B	-	A	A	B	B	A	A	A	A	A	A	B	B	A	B	B	A	B	B	A	B
bPb-8897	DArT	1H	67.8785	C	C	A	C	C	C	A	C	C	C	A	C	C	C	A	A	C	A	A	A	C	C	A	-	C	C	A	A	C	C	A	A	A	A	A	A	C	C	A	-	C	A	C	C	A	C
bPb-3389	DArT	1H	76.7838	C	C	A	C	C	C	A	C	C	C	A	C	C	C	A	A	C	C	A	A	C	A	A	C	C	C	A	C	C	C	A	A	A	A	A	A	A	-	A	-	C	A	C	A	C	C
bPb-5339	DArT	1H	76.7838	C	C	A	C	C	C	A	C	C	C	A	C	C	C	A	A	C	C	A	A	C	A	A	C	C	C	A	C	C	C	A	A	A	A	A	A	A	C	A	C	C	A	C	A	C	C
ABC160	other	1H	77.566	B	B	A	B	B	B	A	B	B	B	A	B	B	B	A	A	B	B	A	A	B	A	A	B	B	B	-	B	B	B	A	A	A	A	A	A	A	B	A	B	B	A	B	A	B	B
Bmac32	other	1H	77.566	B	B	A	B	B	B	-	B	B	B	A	B	B	B	A	A	B	B	A	A	B	A	A	B	B	B	B	B	-	B	A	A	A	A	A	-	A	B	A	B	B	A	B	A	B	B
BG369208	other	1H	79.7875	B	B	A	B	B	B	A	B	B	B	B	B	B	B	A	A	B	B	A	A	B	A	A	B	B	B	B	B	B	B	A	A	A	A	A	A	A	B	A	B	B	A	B	A	B	B
bPb-7524	DArT	1H	101.502	B	B	D	B	B	-	D	B	B	B	B	B	D	B	D	D	B	B	D	B	B	B	D	B	B	D	B	B	B	D	B	D	D	D	D	D	D	B	D	B	D	D	B	B	B	D
MWG706	other	1H	106.389	B	B	A	-	B	A	A	B	B	A	B	B	A	B	A	A	B	B	A	-	B	B	A	A	B	A	B	B	B	A	B	A	A	A	A	A	A	B	A	B	A	A	B	-	B	A
bPb-3473	DArT	1H	108.914	C	C	A	C	C	A	-	C	C	A	C	C	A	C	A	A	C	C	A	C	C	C	A	A	C	A	A	C	C	A	C	A	A	A	A	A	A	C	A	C	A	A	A	C	C	A
bPb-6770	DArT	1H	109.774	C	C	A	C	-	A	A	C	C	A	C	C	A	C	A	A	C	C	A	C	C	C	A	A	C	A	A	C	C	A	C	A	A	A	A	A	A	C	A	C	A	A	A	C	C	A
bPb-3984	DArT	1H	109.875	C	C	A	C	C	A	-	C	C	A	C	C	A	C	A	A	C	C	A	C	C	C	A	A	C	A	A	C	C	A	C	A	A	A	A	A	A	C	A	C	A	A	A	C	C	A
bPb-1078	DArT	1H	109.876	C	C	A	C	C	A	A	C	C	A	C	C	A	C	A	A	A	-	A	C	-	-	A	A	C	A	A	C	C	A	C	A	A	-	A	A	A	C	A	C	A	A	A	C	C	A
bPb-8307	DArT	1H	143.224	B	B	B	B	B	B	D	D	D	B	B	B	D	D	B	D	D	B	D	B	D	B	B	D	D	D	B	D	B	-	D	D	D	B	-	D	D	B	D	D	D	B	B	B	D	D
BI952726	other	1H	144.192	A	B	B	B	-	-	A	A	A	B	B	-	-	A	-	A	-	B	A	-	-	-	-	-	-	-	B	-	-	A	A	-	-	B	-	A	A	B	B	A	-	-	-	-	-	A
bPb-0699	DArT	1H	144.192	D	B	B	B	B	B	D	D	D	B	B	B	D	D	B	D	D	B	D	B	D	B	B	D	D	D	B	D	B	D	D	D	D	B	D	D	D	B	B	D	D	B	B	B	D	D
MWG912	other	1H	144.192	A	B	B	B	B	B	A	A	A	B	B	B	A	A	B	A	A	B	A	B	A	B	B	A	A	A	B	A	B	A	A	A	A	B	A	A	A	B	B	A	A	B	B	B	A	A
ABG387A	other	1H	146.354	A	B	B	B	B	B	A	A	A	A	B	B	A	A	B	A	A	B	A	B	A	B	B	A	A	A	B	A	B	A	A	A	A	B	A	A	A	B	B	A	A	B	B	B	A	A
bPb-5550	DArT	1H	147.249	A	C	C	C	C	C	A	A	A	A	C	C	A	A	C	A	A	C	A	C	C	C	C	A	A	A	C	A	C	A	A	A	A	C	A	A	A	C	C	A	A	C	C	C	A	A
bPb-4285	DArT	2Ha	3.54331	D	B	B	B	B	D	B	D	D	D	B	B	D	B	D	B	-	B	B	D	B	D	B	D	D	B	-	D	B	D	D	B	B	D	B	B	D	D	B	B	D	D	B	D	D	B
bPb-5489	DArT	2Ha	3.54431	D	B	B	B	B	D	B	D	D	D	B	B	D	B	D	B	B	B	B	D	B	D	B	D	D	B	B	D	B	D	D	B	B	D	B	B	D	D	B	B	D	D	B	D	D	B
bPb-8959	DArT	2Ha	3.60413	D	B	B	B	B	D	B	D	D	D	B	B	D	B	D	B	B	-	B	D	B	D	B	D	D	B	B	D	B	D	D	B	B	D	B	B	D	D	B	B	D	D	B	D	D	B
bPb-5191	DArT	2Ha	5.02763	B	B	B	B	B	-	B	D	D	D	B	B	D	B	D	B	B	B	B	D	B	D	B	D	D	B	B	D	B	D	D	B	B	D	B	B	D	D	B	B	D	D	B	D	D	B
bPb-0485	DArT	2Ha	5.02863	D	B	B	B	B	D	B	D	D	-	B	B	D	B	D	B	B	B	B	D	B	D	B	D	D	B	B	D	D	D	D	B	B	D	B	B	D	D	B	B	D	D	B	D	D	B
bPb-9681	DArT	2Ha	5.26922	D	B	B	B	-	D	B	D	D	D	B	B	D	-	D	B	B	B	-	D	B	D	B	D	D	-	B	D	B	D	D	-	-	D	B	B	D	D	B	D	D	D	B	D	D	B
bPb-7602	DArT	2Ha	5.75113	-	B	B	B	B	D	B	D	D	D	B	B	D	B	D	B	B	B	B	D	B	D	B	D	D	B	B	D	B	D	D	B	B	D	B	B	D	D	B	B	D	D	B	D	D	B
bPb-1422	DArT	2Ha	7.59128	D	B	B	B	B	D	B	D	D	D	B	B	D	B	D	B	B	B	B	D	B	D	B	D	D	B	B	D	B	D	D	B	B	D	B	B	D	D	B	B	D	D	B	-	D	B
bPb-2603	DArT	2Ha	10.4414	D	B	B	B	B	D	B	D	D	D	B	B	D	B	D	B	B	B	B	D	B	D	B	D	D	B	B	D	B	D	D	B	B	D	B	B	D	D	B	B	D	D	B	D	D	B
ABG58	other	2Ha	10.4414	A	B	B	B	B	A	B	A	A	A	B	B	A	B	A	B	B	B	B	A	B	A	B	A	A	B	B	A	B	A	A	B	B	A	B	B	A	A	B	B	A	A	B	A	A	B
Bmac134a	other	2Ha	10.4414	A	B	B	B	B	A	B	A	A	A	B	B	A	B	A	B	B	B	B	A	B	A	B	A	A	B	B	A	B	A	A	B	B	A	B	B	A	A	B	B	A	A	B	-	A	B
DAK605	other	2Ha	12.9202	B	B	B	B	B	A	B	A	A	A	B	B	A	B	A	B	B	B	B	A	B	A	B	A	A	B	B	A	B	A	A	B	B	A	B	B	A	A	B	B	A	A	B	A	A	B
bPb-7024	DArT	2Ha	12.9202	B	B	B	B	B	D	B	D	D	D	B	B	D	B	D	B	B	B	B	D	B	D	B	D	D	B	B	D	B	D	D	B	B	D	B	B	D	D	B	B	-	D	B	D	D	B
bPb-5519	DArT	2Ha	15.7614	C	C	C	C	C	A	C	A	A	A	C	C	A	C	A	C	C	C	C	A	C	A	C	A	A	C	-	A	C	A	A	C	C	A	C	C	A	A	C	C	A	A	C	A	A	C
bPb-7557	DArT	2Ha	15.7614	C	C	C	C	C	A	C	A	A	-	C	C	A	C	A	C	C	C	C	A	C	A	C	A	A	C	-	A	C	A	A	C	C	A	C	C	A	A	C	C	A	A	C	A	A	C
bPb-6897	DArT	2Ha	18.8094	C	C	A	A	-	A	C	A	A	A	C	C	A	C	A	C	C	C	-	-	C	A	C	A	A	C	-	A	-	A	C	C	C	A	C	C	A	A	C	C	A	A	C	A	A	C
bPb-0715	DArT	2Ha	18.8104	C	C	A	A	C	A	-	A	A	A	-	C	A	C	A	C	C	C	C	A	C	A	C	A	A	C	-	A	C	A	C	C	C	A	C	C	A	A	C	C	A	A	C	A	A	C
bPb-1708	DArT	2Ha	18.8104	C	C	A	A	C	A	C	A	A	A	C	C	A	C	A	C	C	C	C	A	C	A	C	A	A	C	-	A	C	A	-	C	C	A	C	C	A	A	C	C	A	A	C	A	A	C
bPb-4295	DArT	2Ha	18.8104	C	C	A	A	-	A	C	A	A	A	C	C	A	C	A	C	-	-	C	A	C	A	C	A	A	C	A	A	C	A	C	C	C	A	C	C	A	A	C	C	A	A	C	A	A	C
bPb-4481	DArT	2Ha	18.8104	C	C	A	A	C	A	C	A	A	A	C	C	A	C	A	C	C	C	C	A	C	A	C	A	A	C	-	A	C	A	C	C	C	A	C	C	A	A	C	C	A	A	C	A	A	C
ABC311	other	2Ha	21.6537	A	B	A	A	B	A	B	A	A	A	B	B	A	B	A	B	B	B	B	A	B	A	B	A	A	B	B	A	B	A	B	B	B	A	B	A	A	A	B	B	A	A	B	B	-	B
BF266720	other	2Ha	24.2913	A	B	A	A	-	-	B	A	-	A	B	-	-	B	-	B	-	B	B	-	-	-	-	-	-	-	B	-	-	A	B	-	-	A	-	A	A	A	B	B	-	-	-	-	-	B
BF624772	other	2Ha	24.2913	A	B	A	A	-	-	B	A	A	A	B	-	-	B	-	B	-	B	B	-	-	-	-	-	-	-	B	-	-	A	B	-	-	A	-	A	A	A	B	B	-	-	-	-	-	B
bPb-6235a	DArT	2Ha	25.7336	D	B	D	D	B	D	B	D	D	D	B	B	D	B	D	B	B	B	B	D	B	D	B	-	D	B	B	D	B	D	B	B	B	D	B	B	D	D	B	B	D	D	B	D	D	B
MWG889A	other	2Ha	43.8771	A	B	A	B	B	A	B	A	A	A	B	A	A	B	A	A	B	B	B	A	B	A	B	A	A	-	A	A	B	A	B	B	B	A	B	A	A	B	B	B	A	A	B	B	A	A
bPb-2501	DArT	2Ha	47.3832	D	B	D	B	B	D	B	D	D	D	B	D	D	B	-	D	B	B	B	B	B	D	B	D	D	-	D	D	B	D	B	B	B	D	B	D	D	B	B	B	D	D	B	B	D	D
bPb-3190	DArT	2Ha	47.3832	D	B	D	B	B	D	B	D	D	D	B	D	D	B	-	D	B	B	B	B	B	D	B	D	D	B	D	D	B	D	B	B	B	D	B	D	D	B	B	B	D	D	B	B	D	D
bPb-7906	DArT	2Ha	47.3832	D	B	D	B	B	D	B	D	D	D	B	D	D	B	D	D	B	B	B	B	B	D	B	D	D	B	D	D	B	D	B	B	B	D	B	-	D	B	B	B	D	D	B	B	D	D
bPb-5629	DArT	2Ha	49.0349	A	C	A	C	-	A	C	A	A	A	C	A	C	C	A	A	C	C	C	C	C	A	C	A	A	C	A	A	C	A	A	C	-	A	C	A	A	C	C	C	A	A	C	C	A	A
ABG459	other	2Ha	50.0649	A	B	A	B	B	A	B	A	A	A	B	A	B	B	A	A	B	B	B	B	B	A	B	A	A	B	A	A	B	A	-	B	B	A	B	A	A	B	B	B	A	A	B	B	A	A
ABG5	other	2Ha	52.0118	A	B	A	B	B	A	B	A	A	A	B	A	B	B	A	A	B	B	B	B	B	A	B	A	B	B	A	A	B	A	A	B	B	A	B	A	A	B	B	B	A	A	B	B	A	B
Bmac218	other	2Ha	52.0118	-	B	A	B	B	-	B	A	A	A	B	A	B	B	-	A	-	-	B	-	-	-	B	A	B	B	-	-	B	A	A	B	B	A	B	A	A	B	B	B	A	-	B	B	A	B
ABC454	other	2Ha	54.751	A	B	A	B	B	B	B	A	A	A	B	A	B	B	A	A	B	B	B	B	B	A	B	A	B	B	A	A	B	A	A	B	B	A	B	A	A	B	B	B	A	B	A	B	A	B
ABG461C	other	2Ha	57.8006	B	B	A	B	B	B	B	A	A	A	B	B	B	B	A	A	B	B	B	B	B	A	B	A	B	B	A	A	B	A	A	B	B	A	B	A	B	B	B	B	A	B	B	B	A	A
bPb-1072	DArT	2Ha	70.028	A	C	A	C	C	C	C	C	A	A	C	C	C	C	A	A	C	A	C	C	C	C	C	C	C	C	A	A	C	A	A	C	C	C	C	A	C	A	A	C	C	C	C	C	C	A
bPb-1628	DArT	2Ha	70.028	A	C	A	C	C	C	C	C	A	A	C	C	C	C	A	A	C	A	C	C	C	C	C	C	C	C	A	A	C	A	A	-	C	C	C	A	C	A	A	C	C	C	C	C	C	A
bPb-5087	DArT	2Ha	70.028	A	C	A	C	C	C	C	C	A	A	C	C	C	C	-	A	C	A	C	C	C	C	C	C	C	C	A	A	C	A	A	C	C	C	C	A	C	A	A	C	C	C	C	C	C	A
bPb-6970	DArT	2Ha	70.028	A	-	A	C	C	C	C	C	A	A	C	C	C	C	A	A	C	A	C	C	C	C	C	C	C	C	A	A	C	-	A	C	C	C	C	A	C	A	A	C	C	C	C	C	C	A
bPb-6881	DArT	2Ha	70.8098	A	C	A	C	C	C	C	C	A	A	C	C	C	C	A	A	C	A	C	C	C	C	C	C	C	C	A	A	C	A	A	C	C	C	C	A	C	A	A	C	C	C	C	C	C	A
bPb-3056	DArT	2Ha	70.8098	A	C	A	C	C	C	C	C	A	A	C	C	C	C	A	A	C	A	C	C	C	C	C	C	C	C	A	A	C	A	A	C	C	C	C	A	C	A	A	C	C	C	C	C	C	A
BE195462	other	2Ha	71.0098	A	B	A	B	B	B	B	B	A	A	B	B	B	B	A	A	B	A	B	B	B	B	B	B	B	B	A	A	B	A	B	B	B	B	B	A	B	A	A	B	B	B	B	B	B	A
bPb-1836	DArT	2Ha	71.0098	A	C	A	C	C	C	C	C	A	A	C	C	C	C	A	A	C	A	C	C	C	C	C	C	C	C	A	A	C	A	C	C	C	C	C	A	C	A	A	C	C	C	C	C	C	A
ABC306	other	2Ha	77.4104	A	B	A	B	B	B	B	B	A	A	B	B	B	B	A	A	B	A	B	B	B	B	B	B	B	B	A	B	B	A	B	B	B	B	B	A	B	A	A	B	B	B	B	-	B	A
BF254482	other	2Ha	77.4104	A	B	A	B	B	B	B	B	A	A	B	B	B	B	A	-	B	-	B	B	B	B	B	B	B	B	A	B	B	A	B	B	B	B	B	A	B	A	A	B	B	B	B	B	B	A
BG414526	other	2Ha	77.4104	A	B	A	B	-	-	B	B	A	A	B	-	-	B	-	A	-	A	B	-	-	-	-	-	-	-	A	-	-	A	B	-	-	B	-	A	B	A	A	B	-	-	-	-	-	A
EBmac684	other	2Ha	77.4104	A	B	A	B	B	B	B	B	A	A	B	B	B	B	A	A	B	A	B	B	B	B	B	B	B	B	A	B	B	A	B	B	B	B	B	A	B	A	A	B	B	B	B	B	B	A
BF263212	other	2Ha	77.4104	A	B	A	B	B	B	B	B	A	A	B	B	B	B	A	A	B	A	B	B	B	B	B	B	B	B	A	B	B	A	B	B	B	B	B	A	B	A	A	B	B	B	B	B	B	A
Bmac93	other	2Ha	77.4104	A	B	A	-	B	B	B	B	A	A	B	B	B	B	-	A	B	-	B	B	B	B	B	B	B	B	A	B	-	A	B	B	B	B	B	A	B	A	A	B	B	-	B	-	B	A
Bmag114	other	2Ha	77.4104	-	B	-	-	B	-	B	B	A	A	B	B	-	B	A	A	B	-	B	B	B	B	-	B	B	B	A	B	-	-	B	-	B	B	B	A	B	A	A	B	B	-	B	B	B	A
EBmac557	other	2Ha	77.4104	A	-	-	B	-	B	B	-	-	-	B	-	B	-	A	-	-	A	-	B	B	B	-	B	B	B	A	B	-	A	B	B	B	B	B	A	B	A	A	B	B	-	B	B	B	A
BF261363A	other	2Ha	77.4114	A	B	A	B	B	B	A	B	A	A	B	B	B	B	A	A	B	A	B	B	B	B	B	B	B	B	A	B	B	A	B	B	B	B	B	A	B	A	A	B	B	B	B	B	B	A
BF064492	other	2Ha	77.4114	A	B	A	B	B	B	A	B	A	A	B	B	B	B	A	A	B	A	B	B	B	B	B	B	B	B	A	B	B	A	B	B	B	B	B	A	B	A	A	B	B	B	B	B	B	A
bPb-6088	DArT	2Ha	81.7001	A	A	A	A	C	C	A	C	A	C	C	C	C	A	A	A	C	A	C	C	C	C	C	C	C	C	A	C	C	A	C	C	C	C	C	A	C	A	C	C	C	C	C	C	C	A
bPb-5440	DArT	2Ha	82.0986	A	A	A	A	C	C	A	C	A	C	-	C	C	A	A	A	C	A	C	C	C	C	C	C	C	C	A	C	C	A	C	C	C	C	C	A	C	A	C	C	C	C	-	C	C	A
bPb-4040	DArT	2Ha	82.1319	A	-	A	A	C	C	A	C	A	C	C	C	C	A	A	A	C	-	C	C	C	C	C	C	C	C	A	C	C	A	C	C	C	C	C	A	C	A	C	C	C	C	C	C	C	A
bPb-9754	DArT	2Ha	82.7716	A	A	A	A	C	C	A	C	A	C	C	C	C	A	A	A	C	A	-	C	C	C	C	C	C	C	A	C	C	A	C	C	C	C	C	A	C	A	C	C	C	C	C	C	C	A
bPb-8100	DArT	2Ha	83.0603	-	D	D	D	B	B	D	B	D	B	-	B	B	D	-	D	B	D	B	B	B	B	B	B	B	B	B	B	B	B	B	B	B	B	B	D	B	B	B	B	B	B	B	B	B	D
BI954497B	other	2Ha	83.9517	A	A	A	A	B	B	A	B	A	B	B	B	B	A	A	A	B	A	B	B	B	B	B	B	B	B	A	B	B	B	B	B	B	B	B	A	B	B	B	B	B	B	B	B	B	A
BF263615	other	2Ha	83.9517	A	A	A	A	B	B	A	B	A	B	B	B	B	A	A	A	B	A	B	B	B	B	B	B	B	B	A	B	B	B	B	B	B	B	B	A	B	B	B	B	B	B	B	B	B	A
Bmag378	other	2Ha	83.9517	A	A	A	A	B	B	A	B	A	B	B	B	B	A	A	A	B	A	B	B	B	B	B	B	B	B	A	B	B	B	B	B	B	B	B	A	B	B	B	B	B	B	B	B	B	A
ctg9802	other	2Ha	85.0325	A	A	A	A	-	-	A	B	A	B	B	-	-	A	-	A	-	A	B	-	-	-	-	-	-	-	A	-	-	B	B	-	-	B	-	A	B	B	B	B	-	-	-	-	-	B
ABG714B	other	2Ha	85.0325	A	A	A	A	B	B	A	B	A	B	B	B	B	A	A	A	B	A	B	B	B	B	B	B	B	B	A	B	B	B	B	B	B	B	B	A	B	B	B	B	B	B	B	B	B	B
BE231256	other	2Ha	86.9904	A	A	A	A	-	-	A	B	A	B	B	-	-	A	-	A	-	A	B	-	-	-	-	-	-	-	A	-	-	B	B	-	-	A	-	A	B	B	B	B	-	-	-	-	-	B
BF618992	other	2Ha	86.9904	A	A	A	A	-	-	A	B	A	B	B	-	-	A	-	A	-	A	B	-	-	-	-	-	-	-	A	-	-	B	B	-	-	A	-	A	B	B	B	B	-	-	-	-	-	B
bPb-0890	DArT	2Ha	86.9904	D	D	D	D	B	B	D	B	D	B	B	B	B	D	D	D	B	D	B	B	B	B	B	B	B	B	D	B	B	B	B	B	B	D	B	D	B	B	B	B	B	B	B	B	B	B
bPb-6207	DArT	2Ha	86.9904	D	D	D	D	B	B	D	B	D	B	B	B	B	D	D	D	B	D	B	B	B	B	B	B	B	B	D	B	B	B	B	B	B	D	B	D	B	B	B	B	B	B	B	B	B	B
BF623140	other	2Ha	95.9538	A	A	A	A	-	-	A	B	A	B	B	-	-	B	-	A	-	A	B	-	-	-	-	-	-	-	A	-	-	B	B	-	-	A	-	B	A	B	B	B	-	-	-	-	-	B
BF624673	other	2Ha	97.0078	A	A	A	A	-	-	A	B	A	B	B	-	-	B	-	A	-	A	B	-	-	-	-	-	-	-	B	-	-	B	B	-	-	A	-	B	A	B	B	B	-	-	-	-	-	B
BG300452	other	2Ha	97.0078	A	A	A	A	-	-	A	B	A	B	B	-	-	B	-	A	-	A	B	-	-	-	-	-	-	-	B	-	-	B	B	-	-	A	-	B	A	B	B	B	-	-	-	-	-	B
ctg15632	other	2Hb	100.775	B	A	A	A	B	B	A	A	B	B	A	B	B	B	A	B	B	-	B	B	B	B	B	B	B	B	B	B	B	B	A	B	B	A	B	B	A	B	B	A	B	B	B	B	B	B
MWG503	other	2Hb	100.775	B	A	A	A	B	B	A	A	B	B	A	B	B	B	A	B	B	-	B	B	B	B	B	B	B	B	B	B	B	B	A	B	B	A	B	B	A	B	B	A	B	B	B	B	B	B
BE196192	other	2Hb	102.116	B	A	A	A	B	B	A	A	B	B	A	B	B	B	A	B	B	-	A	B	B	B	B	B	B	B	B	B	B	B	A	B	B	A	B	B	A	B	B	A	B	B	B	B	B	B
BE231098	other	2Hb	102.116	B	A	A	A	B	B	A	A	B	B	A	B	B	B	A	B	B	-	A	B	B	B	B	B	B	B	B	B	B	B	A	B	B	A	B	B	A	B	B	A	B	B	B	B	B	B
BF253600	other	2Hb	102.116	B	A	A	A	B	B	A	A	B	B	A	B	B	B	A	B	B	-	A	B	B	B	B	B	B	B	B	B	B	B	A	B	B	A	B	B	A	B	B	A	B	B	B	B	B	B
BF265857	other	2Hb	102.116	B	A	A	A	B	B	A	A	B	B	A	B	B	B	A	B	B	A	A	B	B	B	B	B	B	B	B	B	B	B	A	B	B	A	B	B	A	B	B	A	B	B	B	B	B	B
AW983293A	other	2Hb	102.116	B	A	A	A	-	-	A	A	B	B	A	-	-	B	-	B	-	-	A	-	-	-	-	-	-	-	B	-	-	B	A	-	-	A	-	B	A	B	B	A	-	-	-	-	-	B
bPb-1926	DArT	2Hb	102.116	-	A	A	A	-	-	A	A	C	C	A	C	C	C	A	C	C	A	-	C	C	C	C	C	C	C	-	C	C	C	A	C	C	A	C	C	A	C	C	A	C	C	C	C	C	C
BI954724	other	2Hb	102.379	-	A	A	A	B	B	A	A	B	B	A	B	B	B	A	B	B	-	A	B	-	-	-	-	-	-	-	-	-	-	-	-	-	-	-	-	A	B	B	A	B	B	B	B	-	-
bPb-3563	DArT	2Hb	102.379	C	A	A	A	C	C	A	A	C	C	A	C	C	C	A	C	C	A	A	C	C	C	C	C	C	C	A	C	C	C	A	C	C	A	C	C	A	C	C	A	C	C	C	C	C	C
bPb-6194	DArT	2Hb	102.379	C	A	A	A	C	C	A	A	C	C	A	C	C	C	A	C	C	A	A	C	C	C	C	C	C	C	-	C	C	C	A	C	C	A	C	C	A	C	C	A	C	C	C	C	C	C
BE558794B	other	2Hb	103.61	B	A	A	A	B	B	A	A	B	B	A	B	B	B	A	A	B	-	A	B	B	B	B	B	B	B	B	B	B	B	A	B	B	A	B	B	A	B	B	A	B	B	B	B	B	B
BG343659	other	2Hb	105.794	B	A	A	A	-	-	A	A	B	B	A	-	-	B	-	A	-	-	A	-	-	-	-	-	-	-	B	-	-	B	B	-	-	A	-	B	A	B	B	A	-	-	-	-	-	B
MWG882A	other	2Hb	108.026	B	A	A	A	B	B	A	B	B	B	A	B	B	A	A	A	B	-	A	B	B	B	B	B	B	B	B	B	B	B	B	B	B	A	A	B	A	B	B	A	B	B	B	A	B	B
EBmac415	other	2Hb	128.78	B	A	B	A	B	B	B	B	A	B	A	A	B	A	A	B	B	A	A	B	A	B	B	A	B	A	B	B	B	A	A	B	A	B	A	B	A	A	A	A	A	B	B	A	A	B
BI954497A	other	2Hb	129.246	B	A	B	A	B	B	B	B	A	B	A	A	B	A	A	B	B	A	A	B	A	B	B	A	B	A	B	B	B	A	A	B	A	B	A	B	A	A	A	A	A	B	B	A	A	B
BF265762C	other	2Hb	129.246	B	-	-	-	-	-	-	B	A	-	A	A	B	A	A	-	-	A	-	-	-	-	-	-	-	-	-	-	-	-	-	-	-	-	-	-	-	-	-	-	-	-	-	-	A	B
HVM54	other	2Hb	129.246	B	A	B	A	B	B	B	B	A	B	A	A	B	A	A	B	B	A	A	B	A	B	B	A	B	A	B	B	B	A	A	B	A	B	A	B	A	A	A	A	A	-	B	A	A	B
bPb-7816	DArT	2Hb	139.035	C	A	C	A	C	A	C	C	C	C	C	A	C	A	A	A	-	A	A	A	A	C	C	A	-	A	C	A	-	A	A	-	A	C	A	C	A	A	A	A	A	C	C	A	A	-
bPb-7890	DArT	2Hb	139.035	C	A	C	A	C	A	C	C	C	C	C	A	C	A	A	A	-	A	A	A	A	-	-	A	A	A	-	A	C	A	A	-	A	C	A	C	A	A	A	A	A	C	C	A	A	C
bPb-8008	DArT	2Hb	139.285	B	D	B	D	B	D	B	B	B	B	B	D	B	D	D	D	B	D	D	D	D	B	B	D	B	D	B	D	B	D	D	B	D	B	D	B	D	D	D	D	D	B	B	D	D	B
bPb-0659	DArT	2Hb	139.485	A	A	-	A	C	A	C	C	C	C	C	A	C	A	A	A	C	A	A	A	A	C	C	A	C	A	C	A	C	A	A	-	A	C	A	C	A	A	A	A	A	C	C	A	A	C
bPb-4768	DArT	2Hb	139.569	B	-	B	-	B	D	B	B	B	B	B	D	B	D	-	D	B	-	D	D	D	B	-	D	B	D	B	D	B	D	D	B	D	B	D	B	D	D	D	D	D	B	B	D	D	B
bPb-1066	DArT	2Hb	139.751	-	D	B	D	B	D	B	B	B	B	B	D	B	D	D	D	B	D	D	D	D	B	B	D	B	D	B	D	B	D	D	B	D	B	D	B	D	D	D	D	-	B	B	D	D	B
bPb-4094	DArT	2Hb	139.751	-	D	B	-	B	D	B	B	B	B	B	D	B	D	D	D	B	-	D	D	D	B	B	D	B	D	B	D	B	D	D	B	D	B	D	B	D	D	D	D	D	B	B	D	D	B
bPb-6047	DArT	2Hb	139.751	B	D	B	D	B	D	B	B	B	B	B	D	B	D	D	D	B	D	D	D	D	B	B	D	B	D	B	D	B	D	D	B	D	B	-	B	D	D	D	D	D	B	B	D	D	B
bPb-0326	DArT	2Hb	139.913	-	D	B	D	B	D	B	B	B	B	B	D	B	D	D	D	B	D	D	D	D	B	B	D	B	D	B	D	B	D	D	B	D	B	D	B	D	D	D	D	D	B	B	D	D	B
bPb-9800	DArT	2Hb	141.767	B	D	B	D	B	D	B	B	B	B	B	D	B	D	D	D	B	D	D	D	D	B	B	D	B	D	B	D	B	D	D	B	D	B	D	B	D	D	D	D	D	B	B	D	D	B
bPb-6087	DArT	2Hb	145.551	C	A	C	C	C	A	C	C	C	C	C	A	C	A	A	A	C	A	A	A	A	C	C	A	C	A	C	A	C	A	A	C	A	C	A	C	C	A	A	A	A	C	C	A	A	C
BF616535	other	2Hb	145.951	B	A	B	A	B	A	B	B	B	B	B	A	B	-	A	A	B	A	A	A	-	-	-	-	-	-	-	-	-	-	-	-	-	-	-	-	-	-	-	-	-	-	-	-	A	B
bPb-2244	DArT	2Hb	145.951	B	D	B	D	B	D	B	B	B	B	B	D	B	D	D	D	B	D	D	D	D	B	B	D	B	D	B	D	B	D	D	B	D	B	D	B	B	D	D	D	D	B	B	D	D	-
bPb-9199	DArT	2Hb	145.951	B	D	B	D	B	D	B	B	B	B	B	D	B	D	-	D	B	D	D	D	D	B	B	D	B	D	B	D	B	D	D	B	D	B	D	B	B	D	D	D	D	B	B	D	D	B
bPb-1815	DArT	2Hb	146.58	C	A	C	A	C	A	C	A	C	C	C	A	C	A	A	A	C	A	C	A	A	C	C	A	C	A	C	A	C	A	A	C	A	C	A	C	C	A	A	A	A	C	C	A	A	C
bPb-4092	DArT	2Hb	146.636	C	A	C	A	C	A	C	A	C	C	C	A	C	A	A	A	C	A	A	A	A	C	C	A	C	A	C	A	C	A	A	C	A	C	A	C	C	A	A	A	A	C	C	A	A	C
BF628577	other	2Hb	146.903	B	A	B	A	B	A	B	A	B	B	B	A	B	A	A	A	B	A	A	A	A	B	B	A	B	A	B	A	B	A	A	B	A	B	A	B	B	A	A	A	A	B	B	A	A	B
BE602323	other	2Hb	147.614	B	A	B	A	B	A	B	A	B	B	B	A	B	A	A	A	B	A	A	A	A	B	B	A	B	A	B	A	B	A	A	B	A	B	A	B	B	A	A	A	A	B	B	A	A	B
bPb-0303	DArT	2Hb	147.614	B	D	B	D	B	D	B	D	B	B	B	D	B	D	D	D	B	D	D	D	D	B	B	D	B	D	B	D	B	D	D	B	D	B	-	B	B	D	D	D	D	B	B	D	D	B
bPb-1986	DArT	2Hb	147.614	B	D	B	D	-	D	B	D	B	B	B	D	B	D	-	D	B	D	D	D	D	B	B	D	B	D	B	D	B	D	D	B	D	B	D	B	B	D	D	D	D	B	B	D	D	B
BG299587A	other	2Hb	147.951	B	A	B	A	B	A	B	A	B	B	B	A	B	A	A	-	-	A	A	A	A	B	B	A	B	A	B	A	B	A	A	B	A	B	A	B	B	A	A	A	A	B	B	A	A	B
bPb-5558	DArT	2Hb	150.104	C	A	C	A	C	A	-	A	-	C	C	A	C	A	A	A	C	A	A	A	A	C	C	A	C	A	C	A	C	A	A	C	A	C	-	-	C	A	A	A	A	C	C	A	A	C
BI947774C	other	2Hb	151.077	B	A	B	A	B	A	B	A	B	B	B	A	B	A	A	A	B	A	A	A	A	B	B	A	B	A	B	A	B	A	A	B	A	B	A	B	B	A	A	B	A	B	B	A	A	B
bPb-1611	DArT	2Hb	155.555	B	-	B	D	B	-	B	D	B	B	D	D	B	D	D	D	B	D	D	D	D	B	B	D	B	D	B	D	B	D	D	B	D	B	D	B	B	D	D	B	D	B	B	D	D	B
AF445771B	other	2Hb	156.997	B	A	B	A	B	A	B	A	B	B	A	A	B	A	A	A	B	A	A	A	A	B	B	A	B	A	B	A	B	A	A	B	A	B	A	B	B	A	A	B	A	B	B	A	A	B
bPb-4601	DArT	2Hb	156.997	B	D	B	D	B	-	-	D	-	B	D	D	B	D	D	D	B	D	-	D	D	B	B	D	B	D	-	D	B	D	D	B	D	B	D	B	B	D	D	B	D	B	B	D	D	B
CDO36B	other	2Hb	156.998	B	A	B	A	B	A	B	A	B	B	A	A	B	A	A	A	B	A	A	A	A	B	B	A	B	A	B	A	B	A	A	B	A	B	A	B	B	A	A	B	A	B	B	A	A	B
bPb-4232	DArT	2Hb	156.998	B	D	B	D	B	D	B	D	B	B	D	-	B	D	D	D	B	D	D	D	D	B	B	D	B	D	B	D	B	D	D	B	D	B	D	B	B	D	D	B	D	B	B	D	D	B
bPb-8240	DArT	2Hb	157.087	C	A	C	A	C	A	C	A	C	C	A	A	C	A	A	A	C	A	A	A	A	C	C	A	C	A	C	A	C	A	A	C	A	C	A	C	C	A	A	C	A	C	C	A	A	C
bPb-0689	DArT	2Hb	157.087	C	-	C	A	C	A	C	A	C	C	A	A	C	A	A	A	C	A	A	A	A	C	C	A	C	A	C	A	C	A	A	C	-	C	A	C	C	A	A	C	A	C	C	A	A	C
bPb-1181	DArT	2Hb	157.127	B	D	B	-	B	D	B	D	B	B	D	D	B	D	D	D	B	D	D	D	D	B	B	D	B	D	B	D	B	D	D	B	D	B	D	B	B	D	D	B	D	D	B	D	D	B
bPb-9794	DArT	2Hb	162.085	B	-	B	D	B	D	-	-	B	B	D	D	B	D	-	D	B	D	-	D	D	B	B	D	B	B	B	D	B	D	D	B	D	B	D	B	B	D	D	B	D	B	B	-	-	B
bPb-4691	DArT	2Hb	163.338	C	A	C	A	C	A	A	A	C	C	A	A	C	A	A	A	C	A	A	A	A	C	C	A	C	C	C	A	C	A	A	C	A	C	A	C	C	A	A	C	A	C	C	A	A	C
BE215515	other	2Hb	163.339	B	A	B	A	B	A	A	A	B	B	A	A	B	A	A	A	B	A	A	A	-	B	B	A	A	B	B	A	B	A	B	B	A	B	A	B	-	-	A	B	A	B	B	A	A	B
MWG949	other	2Hb	163.339	B	A	B	A	B	A	A	A	B	B	A	A	B	A	A	A	B	A	A	A	A	B	B	A	A	B	B	A	B	A	B	B	A	B	A	B	B	A	A	B	A	B	B	A	A	B
BCD907	other	3H	1.29268	A	B	A	A	B	B	A	A	B	A	B	A	A	B	A	B	B	A	B	B	B	B	A	B	B	A	A	B	B	A	B	B	B	A	A	A	B	B	B	B	A	A	A	B	A	A
ABG70	other	3H	1.29268	A	B	A	A	B	B	A	A	B	A	B	A	A	B	A	B	B	A	B	B	B	B	A	B	B	A	A	B	B	A	B	B	B	A	A	A	B	B	B	B	A	A	A	B	A	A
BI949494A	other	3H	8.73671	A	B	A	A	B	B	A	A	A	A	B	A	A	A	A	B	B	A	A	B	B	A	A	B	B	A	A	B	B	A	B	B	A	A	A	A	B	B	B	B	A	A	A	A	A	A
bPb-3025	DArT	3H	9.87938	D	B	D	D	B	B	D	D	D	D	B	B	D	D	D	B	B	D	D	B	B	D	B	B	B	D	D	B	B	D	B	B	D	D	D	D	B	B	B	B	D	D	D	D	D	D
bPb-1799	DArT	3H	10.1993	D	B	D	D	B	B	D	D	D	D	B	B	D	D	D	B	B	D	D	B	B	D	B	B	B	D	D	B	B	D	B	B	D	D	D	D	B	B	B	B	D	D	D	D	D	D
bPb-1137	DArT	3H	10.1993	D	B	D	D	B	B	D	D	D	D	B	B	D	D	D	B	B	D	D	B	B	D	B	B	B	D	D	B	B	D	B	B	-	D	D	D	B	B	B	B	D	D	D	D	D	D
bPb-2891	DArT	3H	10.1993	D	B	D	D	B	B	D	D	D	D	B	B	D	D	D	B	B	D	D	B	B	D	B	B	B	D	D	B	B	D	B	B	D	D	D	D	B	B	B	B	D	D	D	D	D	D
BF623854	other	3H	13.6687	A	B	A	A	B	B	A	A	A	A	B	B	A	A	A	A	B	A	A	B	B	A	-	B	B	A	A	A	B	A	B	B	B	A	A	A	B	B	B	B	A	A	A	A	A	A
bPb-6127	DArT	3H	13.6697	A	C	A	A	-	C	A	A	A	A	C	C	A	A	A	A	-	A	A	A	C	A	A	C	C	A	A	A	C	A	C	-	C	A	A	A	C	C	C	C	-	A	A	A	A	A
bPb-7199	DArT	3H	13.6697	A	C	A	A	C	C	A	A	A	A	C	C	A	A	A	A	C	A	A	A	C	A	A	C	C	A	A	A	C	A	C	C	C	A	A	A	C	C	C	C	A	A	A	A	A	A
bPb-9402	DArT	3H	13.6697	A	C	A	A	C	C	A	A	A	A	C	C	A	A	A	A	C	A	A	A	C	A	A	C	C	A	A	A	C	A	C	C	C	A	A	A	C	C	C	-	A	A	A	A	A	A
bPb-7448	DArT	3H	19.9535	A	-	A	A	C	-	A	A	A	A	C	A	A	A	C	A	C	A	A	A	C	A	A	C	C	A	A	A	C	A	C	C	C	A	A	A	C	C	C	C	A	A	A	A	A	A
BF627831	other	3H	21.0641	A	B	A	A	B	B	A	A	A	A	B	A	A	A	B	A	B	A	A	A	B	A	-	B	B	A	A	A	B	A	B	B	B	A	A	A	B	B	B	B	A	A	A	A	A	A
BI947774B	other	3H	21.0641	A	B	A	A	B	B	A	A	A	A	B	A	A	A	B	A	B	-	A	A	B	A	-	B	B	A	A	A	B	A	B	B	B	A	A	A	B	B	B	B	A	A	A	A	A	A
bPb-5490	DArT	3H	21.0641	D	B	D	D	B	B	D	D	D	D	B	D	D	D	B	D	B	-	D	D	B	D	B	B	B	D	D	D	B	D	B	B	B	D	D	D	B	B	B	B	D	D	D	D	D	D
BI951001	other	3H	21.2323	A	A	A	A	B	B	A	A	A	A	B	B	A	A	B	A	B	A	A	-	B	A	B	B	B	A	A	A	B	A	B	B	B	A	A	A	B	B	B	A	A	A	A	-	A	A
bPb-0663	DArT	3H	21.3599	C	A	A	A	C	C	A	A	A	A	C	C	A	A	C	A	C	A	A	A	C	A	A	C	C	A	A	A	C	A	C	C	C	A	A	A	C	C	C	A	A	A	A	A	A	A
bPb-0548	DArT	3H	21.6745	A	A	A	A	C	C	A	A	A	A	C	C	A	A	C	A	C	A	A	A	C	A	A	C	C	A	A	A	C	A	C	C	C	A	A	A	C	C	C	A	A	A	A	A	A	A
bPb-3229	DArT	3H	21.6745	A	A	A	A	C	C	A	A	A	A	C	C	A	A	C	A	C	A	A	A	C	A	A	C	C	A	A	A	C	A	C	C	C	A	A	A	C	C	C	A	A	A	A	A	A	A
bPb-4824	DArT	3H	21.6745	A	A	A	-	C	C	A	A	A	A	C	C	A	A	C	A	C	A	A	A	C	A	A	C	C	A	A	A	C	A	C	C	C	A	A	A	C	C	C	A	A	A	A	A	A	A
bPb-3865	DArT	3H	21.7255	A	A	A	A	-	C	C	-	-	-	C	C	A	A	-	A	C	A	A	A	C	A	A	C	C	A	A	A	C	A	C	C	C	A	A	A	C	C	C	A	A	A	A	A	A	A
BI947774A	other	3H	22.5233	A	A	A	A	B	B	A	A	A	A	B	B	A	A	B	A	B	B	A	A	B	A	-	B	B	A	A	A	B	A	B	B	B	A	A	A	B	B	B	A	A	A	A	A	A	A
ABC171	other	3H	22.5233	A	A	A	A	B	B	A	A	A	A	B	B	A	A	B	A	B	B	A	A	B	A	-	-	B	A	A	A	B	A	B	B	B	A	A	A	B	B	B	-	A	A	A	A	A	A
BCD1532A	other	3H	50.435	A	B	A	B	B	B	A	A	A	A	A	A	A	A	A	B	A	B	A	A	A	B	A	B	A	A	A	A	A	A	A	A	B	A	A	A	B	B	B	B	B	A	B	A	B	A
jfr001A	other	3H	50.435	A	B	A	B	B	B	A	A	A	A	A	A	A	A	A	B	A	B	A	A	A	B	A	B	A	-	A	A	A	A	A	A	B	A	A	A	B	B	B	B	B	A	B	-	B	A
bPb-4660	DArT	3H	50.435	D	B	D	B	B	B	D	D	D	D	D	D	D	D	D	B	D	B	D	D	D	B	D	B	-	D	D	D	D	D	D	D	B	D	D	D	B	B	B	B	B	D	B	D	B	D
bPb-7989	DArT	3H	50.435	-	B	D	B	B	B	D	D	D	D	D	D	D	D	D	B	D	B	D	D	D	B	D	B	D	D	D	D	D	D	D	D	B	D	D	D	B	B	B	B	B	D	B	D	B	D
bPb-7938	DArT	3H	51.4395	D	B	D	B	B	B	D	D	D	D	D	D	D	D	D	D	D	B	D	D	-	B	D	B	-	D	D	D	D	D	D	D	B	D	D	D	B	B	B	B	B	D	B	D	B	D
BCD706	other	3H	51.5862	A	B	A	B	B	B	A	A	A	A	A	A	A	A	A	A	A	B	A	A	A	B	A	B	A	A	A	A	A	A	A	A	B	A	A	A	B	B	B	B	B	A	B	A	B	A
BE216485A	other	3H	51.5862	A	B	A	B	B	B	A	A	A	A	A	A	A	A	A	A	A	B	A	A	A	B	A	B	A	A	A	A	A	A	A	A	B	A	A	A	B	B	B	B	B	A	B	A	B	A
bPb-2910	DArT	3H	51.5862	D	B	D	B	B	B	D	D	-	D	D	D	D	D	D	D	D	B	D	D	D	B	D	B	D	D	D	D	D	D	D	D	B	D	D	D	B	B	B	B	B	D	B	D	B	D
bPb-2993	DArT	3H	51.5862	D	B	D	B	B	B	D	D	D	D	D	D	D	D	D	D	D	B	D	D	D	B	D	B	D	D	D	D	D	D	D	D	B	D	D	D	B	B	B	B	B	D	B	D	B	D
bPb-5892	DArT	3H	51.5862	D	B	D	B	B	B	D	D	D	D	D	D	D	D	D	D	D	B	D	D	D	B	D	B	D	D	D	D	D	D	D	D	B	D	D	D	B	B	B	B	B	D	B	D	B	D
bPb-3332	DArT	3H	53.1749	A	C	A	C	C	C	A	A	A	C	-	A	-	-	A	A	A	-	A	A	A	C	A	C	A	A	A	A	A	A	A	A	C	A	A	A	C	A	C	C	C	A	C	A	C	A
bPb-0836	DArT	3H	61.8721	A	C	A	C	C	A	A	A	C	C	C	A	A	A	A	A	A	C	A	A	A	C	A	A	A	A	-	A	A	A	A	A	C	A	C	A	C	-	C	C	-	A	C	A	C	A
bPb-1012	DArT	3H	62.8639	D	B	D	B	B	B	D	D	B	B	B	D	D	D	D	D	D	B	D	D	D	B	D	D	D	D	B	D	D	D	D	D	B	D	B	D	B	D	B	B	B	D	B	D	B	D
BI947095	other	3H	63.4803	A	B	B	B	B	B	A	A	B	B	B	A	A	A	A	A	A	B	A	A	A	B	A	A	A	A	B	A	A	A	A	A	B	A	B	A	B	A	B	B	B	A	B	A	B	A
Bmag131	other	3H	63.4803	-	B	B	-	B	-	-	A	B	-	-	A	A	A	A	A	A	-	A	A	-	-	A	A	A	A	-	-	-	A	-	-	B	-	B	A	-	A	B	B	B	-	-	-	B	-
Bmag136	other	3H	66.1602	A	B	B	B	B	B	A	A	B	B	B	A	A	B	A	A	A	B	A	A	A	B	A	A	A	-	B	A	A	A	A	A	-	A	B	A	B	A	B	B	-	B	B	A	B	A
bPb-1068	DArT	3H	66.1602	D	B	B	B	B	B	D	D	B	B	B	D	D	B	D	D	-	B	D	D	D	B	D	D	-	D	B	D	D	D	D	D	B	D	B	D	-	D	B	B	B	B	B	D	B	D
Bmac67	other	3H	66.1602	A	B	B	B	B	B	A	A	B	B	B	A	A	B	A	A	A	B	A	A	A	B	A	A	A	A	B	A	A	A	A	A	B	A	B	A	B	A	B	B	B	-	B	A	B	A
bPb-3320	DArT	3H	66.5474	D	B	B	B	B	B	D	D	B	B	B	D	D	B	D	D	-	B	D	D	D	B	D	D	-	D	B	D	D	D	D	D	B	D	B	D	B	D	B	B	B	B	B	D	B	D
Bmag6	other	3H	67.2088	-	B	B	B	B	-	-	-	B	B	-	A	A	B	A	A	A	B	A	A	A	B	A	A	A	A	B	A	A	A	A	A	B	A	B	A	B	A	B	B	B	-	B	A	A	A
BF257264	other	3H	67.811	A	B	B	B	B	B	A	A	B	B	B	A	A	B	A	A	A	B	A	A	A	B	A	A	A	A	B	A	A	A	A	A	B	A	B	A	B	A	B	B	B	B	B	A	B	A
BF262538	other	3H	67.811	A	B	B	B	B	B	A	A	B	B	B	A	A	B	A	A	A	B	A	A	A	B	A	A	A	A	B	A	A	A	A	A	B	A	B	A	B	A	B	B	B	B	B	A	B	A
BF619899	other	3H	67.811	A	B	B	B	B	B	A	A	B	B	B	A	A	B	A	A	A	-	A	A	A	B	A	A	A	A	B	A	A	A	A	A	B	A	B	A	B	A	B	B	B	B	B	A	B	A
BG368719	other	3H	67.811	A	B	B	B	B	B	A	A	B	B	B	A	A	B	A	A	A	B	A	A	A	B	A	A	A	A	B	A	A	A	A	A	B	A	B	A	B	A	B	B	B	B	B	A	B	A
bPb-7278	DArT	3H	69.2509	D	B	B	B	B	B	D	D	B	B	B	D	D	B	D	D	D	B	D	D	D	B	D	D	-	D	B	D	D	D	D	D	B	D	B	D	B	D	B	-	D	B	B	D	B	D
ABC325	other	3H	69.2799	A	B	B	B	B	A	A	A	B	B	B	A	A	B	A	A	A	B	A	A	A	B	A	A	A	A	B	A	A	A	A	A	B	A	B	A	B	A	B	B	B	B	B	A	B	A
ABG396	other	3H	69.2799	A	B	B	B	B	A	A	A	B	B	B	A	A	B	A	A	A	B	A	A	A	B	A	A	A	A	B	A	A	A	A	A	B	A	B	A	B	A	B	B	B	B	-	A	B	A
bPb-0094	DArT	3H	69.2799	D	B	B	-	B	D	D	D	B	B	B	D	D	B	D	D	D	B	D	-	D	B	D	D	D	D	B	D	D	D	-	D	B	D	B	D	B	D	B	B	B	B	B	D	B	D
bPb-8283	DArT	3H	69.614	D	B	B	B	B	-	D	D	B	B	B	D	D	B	D	D	D	B	D	D	D	B	D	D	-	D	B	D	D	D	-	D	D	-	B	D	B	D	B	B	B	B	B	D	B	D
bPb-5012	DArT	3H	69.772	D	B	B	B	B	D	D	D	B	B	B	D	D	B	D	D	D	B	D	D	D	B	D	D	D	D	B	D	D	D	-	D	B	D	B	D	B	D	B	B	B	B	B	D	B	D
bPb-8321	DArT	3H	70.3569	D	B	B	B	B	D	D	D	B	B	B	D	D	B	D	D	-	B	D	D	D	B	D	D	D	D	D	D	D	D	B	D	B	D	B	D	B	D	B	B	B	B	B	D	B	D
ABG377	other	3H	85.9371	A	B	B	B	B	B	A	A	A	A	A	A	A	B	B	A	A	B	A	A	B	B	A	A	A	-	A	B	A	B	B	A	B	A	B	A	B	A	B	B	B	B	B	A	B	A
bPb-1681	DArT	3H	87.7735	D	B	B	B	-	B	D	D	D	D	D	D	D	B	B	D	D	B	D	D	B	B	D	D	D	D	D	B	D	B	B	D	B	D	B	D	B	D	B	B	B	B	B	D	B	D
CDO345	other	3H	92.4128	A	B	A	B	A	B	A	A	B	B	A	A	B	B	B	A	B	B	A	A	B	A	A	A	B	A	A	B	A	B	B	A	B	A	B	A	B	A	B	B	B	B	B	A	B	A
ABG499	other	3H	97.3559	A	B	A	B	A	B	A	A	B	A	A	A	B	B	B	A	B	B	A	A	B	A	A	A	B	A	A	B	A	B	B	A	B	A	B	A	B	A	B	B	B	B	B	A	B	A
bPb-6722	DArT	3H	97.3559	A	C	A	C	A	C	A	A	C	A	A	A	C	C	C	A	C	C	A	A	C	A	A	A	C	A	A	C	A	C	C	A	C	A	-	A	C	A	C	C	C	C	C	A	C	A
HVM70a	other	3H	98.7497	A	B	A	-	A	B	B	A	B	-	-	A	B	B	A	A	B	-	A	A	B	A	A	A	A	A	A	B	A	B	B	A	B	A	B	A	B	A	B	B	B	B	B	A	B	A
Bmag606	other	3H	116.481	A	B	A	B	B	B	B	A	B	A	A	B	B	B	B	A	B	B	A	B	A	B	A	A	A	A	A	B	B	B	B	A	B	A	B	A	B	B	B	B	B	-	B	A	B	A
BF255490	other	3H	128.638	A	B	A	B	A	B	B	B	B	A	A	B	B	B	B	A	B	B	A	B	A	B	A	A	A	B	A	B	B	B	A	A	B	A	B	A	B	B	B	B	B	B	A	A	A	B
ABG4	other	3H	128.638	A	B	A	B	A	B	B	B	B	A	A	B	B	B	B	A	B	B	A	B	A	B	A	A	A	B	A	B	B	B	A	A	B	A	B	A	B	B	B	B	B	B	A	A	A	B
bPb-0716	DArT	3H	128.638	A	C	A	C	A	C	C	C	C	A	A	C	C	C	C	A	-	C	A	C	A	C	A	A	A	C	A	C	C	C	A	A	C	A	C	A	C	C	C	C	C	C	A	A	A	C
Bmag135a	other	3H	133.535	A	-	B	B	A	B	-	B	B	A	A	B	B	B	A	A	B	B	A	B	A	B	A	A	-	B	A	B	B	B	A	A	A	A	B	A	B	B	-	B	B	B	A	A	A	B
Bmag9a	other	3H	133.535	A	B	B	B	A	B	B	B	B	A	A	B	B	B	A	A	B	B	A	B	A	B	A	A	A	B	A	B	-	B	A	A	A	A	B	A	B	B	-	B	B	B	A	A	A	B
Bmag13	other	3H	133.535	A	B	B	B	A	B	B	B	B	A	A	B	B	B	A	A	B	B	A	B	A	B	A	A	A	B	A	B	B	B	A	A	A	A	B	A	B	B	B	B	B	B	A	A	A	B
bPb-1609	DArT	3H	140.293	A	C	C	C	A	C	C	C	C	A	A	C	C	A	A	A	-	C	A	A	A	C	A	A	A	-	A	C	C	C	A	A	A	A	C	A	C	C	C	C	C	C	A	A	A	C
bPb-4564	DArT	3H	142.75	D	B	B	B	D	B	B	B	B	D	D	B	B	D	D	D	B	B	D	-	D	B	D	B	D	B	D	B	B	B	D	D	D	D	B	D	B	B	B	B	B	B	D	D	D	B
bPb-3899	DArT	3H	145.73	D	D	D	D	B	B	B	B	B	D	-	D	B	D	D	D	B	B	-	D	D	B	D	D	D	B	D	D	D	B	D	D	-	D	B	D	B	B	B	B	B	D	D	D	D	B
bPb-8557	DArT	3H	147.95	D	-	D	-	B	B	B	B	B	D	D	D	B	D	D	D	B	B	D	D	D	B	D	D	D	B	B	D	D	B	B	D	D	D	B	D	B	B	B	B	B	D	D	D	D	D
EBmac541	other	3H	148.338	A	A	A	A	B	B	B	B	B	A	A	A	B	-	A	A	B	B	A	A	A	B	A	A	A	B	B	A	A	B	B	A	A	A	B	A	B	B	B	B	B	-	A	A	A	A
bPb-6383	DArT	3H	148.338	D	D	D	D	-	B	B	B	B	D	D	D	B	D	D	D	-	B	D	D	D	B	D	D	D	B	B	D	D	B	B	D	D	D	B	D	B	B	B	B	B	D	D	D	D	D
bPb-7827	DArT	3H	148.339	D	D	D	D	B	B	B	B	B	D	D	D	B	D	D	D	B	B	D	D	D	B	D	D	D	B	B	D	D	B	B	D	D	D	B	D	B	B	B	B	B	D	D	D	D	D
bPb-6631	DArT	3H	153.55	A	A	A	A	C	C	C	C	C	A	A	A	C	C	A	A	C	C	A	A	C	C	A	-	A	C	-	A	A	C	C	A	A	A	C	A	C	C	C	C	C	A	A	A	A	A
bPb-5150	DArT	3H	154.209	A	A	A	A	C	C	C	C	C	A	A	A	C	C	A	A	C	C	A	A	C	C	A	A	A	C	-	A	A	C	C	C	A	A	C	A	C	C	C	C	C	A	A	A	A	A
HVM62	other	3H	155.51	A	A	A	A	B	B	B	B	B	A	-	A	B	B	A	-	B	B	A	-	B	B	A	-	A	B	B	-	A	B	B	A	A	A	B	-	B	B	B	B	B	A	A	-	A	A
bPb-8907	DArT	3H	157.977	A	A	A	A	C	C	C	C	C	A	A	A	C	C	A	A	C	C	A	A	C	C	A	A	A	C	-	A	A	C	C	C	A	A	C	A	C	C	C	C	C	A	A	A	A	A
bPb-1928	DArT	3H	157.977	A	A	A	A	C	C	C	C	C	A	A	A	C	C	A	A	-	-	A	A	C	C	A	A	A	-	A	A	A	C	C	C	A	A	C	A	C	C	C	C	C	A	A	A	A	A
bPb-7164	DArT	3H	157.977	A	A	A	A	C	C	C	C	C	A	A	A	C	C	A	A	-	C	A	A	C	C	A	A	A	C	-	A	A	C	C	C	A	A	C	A	C	C	C	C	C	A	A	A	A	A
bPb-8322	DArT	3H	157.977	A	A	A	A	C	C	C	C	C	A	A	A	C	C	A	A	C	C	A	A	C	C	A	A	A	C	-	A	A	C	C	C	A	A	C	A	C	C	C	C	C	A	A	A	A	A
AW983293C	other	3H	157.978	A	A	A	A	-	-	B	B	B	A	A	-	-	B	-	A	-	B	A	-	-	-	-	-	-	-	B	-	-	B	B	-	-	A	-	A	B	B	B	B	-	-	-	-	-	A
ABC805	other	3H	157.978	A	A	A	A	B	B	B	B	B	A	A	A	B	B	A	A	B	B	A	A	B	B	A	A	A	B	B	A	A	B	B	B	A	A	B	A	B	B	B	B	-	A	A	A	A	A
bPb-0848	DArT	3H	170.954	A	A	A	A	-	-	C	C	A	A	A	-	C	C	C	A	-	C	A	A	C	C	A	A	A	C	-	A	A	C	C	C	A	A	A	A	C	C	C	A	C	A	A	A	A	A
bPb-9640	DArT	3H	175.244	A	A	A	A	C	C	C	C	A	A	A	A	C	C	C	A	C	C	A	A	C	C	A	A	A	C	-	A	A	C	C	C	A	A	A	A	C	C	C	A	C	A	A	A	A	A
ABC172	other	3H	181.319	A	A	A	A	B	B	B	B	A	A	A	A	B	B	B	A	B	A	A	A	B	B	A	A	A	B	B	A	B	B	B	B	A	A	A	A	B	B	A	B	B	A	A	B	A	A
bPb-9304	DArT	4H	12.6693	B	B	B	D	B	B	B	D	B	B	B	D	B	B	B	B	B	D	B	B	B	D	D	B	B	B	B	D	B	B	B	B	D	-	B	D	D	D	D	-	-	-	D	B	B	D
bPb-1469	DArT	4H	14.599	D	B	B	D	B	B	B	D	B	B	B	D	B	B	B	B	B	D	B	B	B	D	D	B	B	B	B	D	-	B	B	B	D	B	B	D	D	D	D	B	B	B	D	B	B	D
bPb-8569	DArT	4H	14.599	D	B	B	D	B	B	B	D	B	B	B	D	B	B	B	B	B	D	B	B	B	D	D	B	B	-	B	D	B	B	B	B	D	B	B	D	D	D	D	B	B	B	D	B	B	D
ABG461E	other	4H	15.8262	A	B	B	A	B	B	B	A	B	B	B	A	B	B	B	B	B	A	B	B	B	A	A	B	B	-	B	A	A	B	B	B	A	B	B	A	A	A	A	B	B	B	A	B	B	A
bPb-4699	DArT	4H	17.3461	D	B	B	D	B	B	B	D	B	B	B	D	B	B	B	B	B	D	B	B	B	D	D	B	B	B	B	D	B	B	B	B	D	B	B	D	D	D	D	B	B	B	D	B	B	D
bPb-7275	DArT	4H	17.3461	D	B	B	-	B	-	B	D	B	B	B	D	B	B	B	B	B	D	B	B	B	D	D	B	B	-	B	D	B	B	B	B	-	B	B	D	D	D	D	B	B	B	D	B	B	D
MWG634	other	4H	17.3461	A	B	B	A	B	B	B	A	B	B	B	A	B	B	B	B	B	A	B	B	B	A	A	B	B	B	B	A	B	B	B	B	A	B	B	A	A	A	A	B	B	B	A	B	B	A
ABG714A	other	4H	23.2197	A	B	B	A	B	B	B	A	B	B	B	A	B	B	A	B	B	A	B	B	B	A	A	B	B	B	B	A	A	B	B	B	B	B	B	B	A	A	A	B	B	A	B	B	B	A
BF258346A	other	4H	23.2197	A	B	B	A	-	-	B	A	-	B	B	-	-	B	-	B	-	A	B	-	-	-	-	-	-	-	B	-	-	B	B	-	-	B	-	B	A	A	A	B	-	-	-	-	-	A
MWG77	other	4H	27.0165	A	B	B	A	B	B	B	A	B	B	B	A	B	B	A	B	B	A	B	B	B	A	A	B	B	B	B	A	A	B	B	B	B	B	B	B	A	A	A	B	B	A	B	B	B	A
HVM40	other	4H	27.0175	A	B	B	A	B	B	B	A	B	B	B	A	A	A	A	B	B	A	B	B	B	B	A	B	B	B	B	A	A	B	B	B	B	B	B	B	A	A	B	B	B	A	B	B	B	A
Bmag106	other	4H	37.4866	-	B	A	-	B	B	-	A	B	A	-	A	A	A	A	-	B	A	B	B	B	B	A	B	B	B	B	-	B	B	B	B	B	B	A	B	A	B	B	B	B	-	B	B	B	A
bPb-1762	DArT	4H	61.2049	D	B	D	D	D	B	D	D	D	D	B	B	B	D	D	B	B	D	B	B	B	B	D	B	B	B	B	D	B	D	B	B	B	B	B	B	D	D	B	D	D	B	B	D	B	B
bPb-8896	DArT	4H	61.2049	D	B	-	D	D	B	D	D	D	D	B	B	B	D	D	B	B	D	B	B	B	B	D	B	B	-	B	D	B	D	B	B	B	B	B	B	D	D	B	D	D	B	B	D	B	B
ABC303	other	4H	61.2234	A	B	A	A	A	B	A	A	A	A	B	B	B	A	A	B	B	A	B	B	B	B	A	B	B	B	B	A	B	A	B	B	B	A	-	B	A	A	B	A	A	B	B	A	B	B
bPb-0513	DArT	4H	65.3449	D	D	D	D	D	B	D	D	D	D	B	B	B	D	D	B	B	D	B	B	B	B	D	B	B	B	B	D	B	D	B	D	B	D	-	B	B	D	B	D	D	B	B	D	B	B
bPb-3684	DArT	4H	65.3449	D	D	D	D	D	B	D	D	D	D	B	B	B	D	D	B	B	D	B	B	B	B	D	B	B	B	B	D	B	D	B	D	B	D	B	B	B	D	B	D	D	B	B	D	B	B
CDO795	other	4H	65.3449	A	A	A	A	A	B	A	A	A	A	B	B	B	A	A	B	B	A	B	B	B	B	A	B	B	B	B	A	B	A	B	A	B	A	-	B	B	A	B	A	A	B	B	A	B	B
bPb-0365	DArT	4H	65.3449	D	D	D	D	D	B	D	D	D	D	B	B	B	D	D	B	B	D	B	B	B	B	D	B	B	B	B	D	B	D	-	D	B	D	B	B	B	D	B	D	D	B	B	D	B	B
bPb-3045	DArT	4H	65.3449	D	D	D	D	D	B	D	D	D	D	B	B	B	D	D	B	B	D	B	B	B	B	D	B	B	B	B	D	B	D	B	D	B	D	B	B	B	D	B	D	D	B	B	D	B	B
bPb-4333	DArT	4H	65.3449	D	D	D	D	D	B	D	D	D	D	B	B	B	D	D	B	B	D	B	B	B	B	D	B	B	B	B	D	B	D	B	D	B	D	B	B	B	D	B	D	D	B	B	D	B	B
ABG484	other	4H	65.3459	A	A	A	A	A	B	A	A	A	A	B	B	B	A	A	B	B	A	B	B	B	B	A	A	B	B	B	A	B	A	B	A	B	A	B	B	B	A	B	A	A	B	B	A	B	A
bPb-1278	DArT	4H	65.5688	D	D	D	D	D	B	D	D	D	D	B	B	B	D	D	B	B	D	B	B	B	B	D	B	B	B	B	D	B	D	B	D	B	D	B	B	B	-	B	-	D	B	B	D	B	D
bPb-4183	DArT	4H	65.5688	D	D	D	D	D	B	D	D	D	D	B	B	B	D	D	B	B	D	B	B	B	B	D	B	B	B	B	D	B	D	-	D	B	D	B	B	B	D	B	D	D	B	B	D	B	D
bPb-9039	DArT	4H	65.5688	D	D	D	D	D	B	D	D	D	D	B	B	B	D	D	B	B	D	B	B	B	B	D	B	B	B	B	D	B	D	B	D	B	D	B	B	B	D	B	D	D	B	B	D	B	D
bPb-3268	DArT	4H	65.5688	D	D	D	-	-	B	D	D	D	D	B	B	B	D	D	B	B	-	B	B	B	-	D	B	B	B	-	D	B	D	B	D	B	D	B	B	B	D	B	D	D	B	B	D	B	D
bPb-6973	DArT	4H	65.5688	D	D	D	D	D	B	D	D	D	D	B	B	B	D	D	B	B	D	B	B	B	B	D	B	B	B	B	D	B	D	B	D	B	D	B	B	B	D	B	D	D	B	B	D	B	D
Bmag375	other	4H	66.5459	A	A	A	A	A	B	B	A	A	A	A	B	B	A	A	B	B	A	B	B	B	B	A	B	B	B	B	A	B	-	B	A	B	A	B	B	B	A	B	A	A	-	B	A	-	A
EBmac906	other	4H	66.5459	A	A	A	A	A	B	B	A	A	A	A	B	B	A	A	B	B	A	B	B	B	B	A	B	B	B	B	A	B	A	B	A	B	A	B	B	B	A	B	A	A	-	B	A	B	A
Bmac181	other	4H	67.4697	A	A	A	A	A	B	A	A	A	A	-	B	B	A	A	B	B	A	B	B	B	B	A	B	-	B	-	-	-	A	B	A	B	A	B	-	B	-	-	A	A	-	B	-	B	-
BF264460	other	4H	71.1919	A	A	A	A	A	B	A	B	A	A	B	A	B	A	A	B	B	A	B	B	B	B	B	A	B	B	B	A	B	A	B	A	B	B	B	B	B	B	B	A	A	B	B	A	-	-
BF267786	other	4H	71.1919	A	A	A	A	A	B	A	B	A	A	B	A	B	A	A	B	B	A	B	B	B	B	B	A	B	B	B	A	B	A	B	A	B	B	B	B	B	B	B	A	-	-	-	-	B	A
BI947774D	other	4H	71.1919	A	A	A	A	A	B	A	B	A	A	B	A	B	A	A	B	B	A	B	B	B	B	B	A	B	B	B	A	B	A	B	A	B	B	B	B	B	B	B	A	A	B	B	-	-	-
BI950272A	other	4H	71.1919	A	A	A	A	A	B	A	B	A	A	B	A	B	A	A	B	B	A	B	B	B	B	B	A	B	B	B	A	B	A	B	A	B	B	B	B	B	B	B	A	A	B	B	A	B	A
bPb-2305	DArT	4H	72.2051	A	A	A	A	C	C	A	C	A	A	C	A	C	A	C	C	C	A	C	C	C	C	C	A	C	C	C	A	C	A	C	A	C	C	A	C	C	C	C	A	A	C	C	A	C	A
bPb-6872	DArT	4H	72.2051	A	A	A	A	C	C	A	C	A	A	C	A	C	A	C	C	C	A	C	C	C	C	C	A	C	C	C	A	C	A	C	A	C	C	A	C	C	C	C	A	A	C	C	A	C	A
bPb-6949	DArT	4H	72.2051	A	A	A	A	-	-	A	C	A	A	C	A	C	A	C	C	C	A	C	C	C	C	C	A	C	C	C	A	C	A	C	A	C	-	A	C	C	C	C	A	A	C	C	A	C	A
Bmag353	other	4H	76.013	A	A	A	A	B	B	A	B	A	A	B	A	B	A	B	B	B	A	B	B	B	B	B	A	B	B	B	A	B	A	B	A	B	B	A	B	B	B	B	A	A	B	B	A	B	A
Bmag345b	other	4H	78.8972	A	A	A	A	B	B	A	B	A	A	B	A	B	A	B	B	B	A	B	B	B	B	B	A	B	B	B	A	B	A	B	A	B	B	A	B	B	B	B	A	A	B	B	A	A	A
HVM68	other	4H	79.8158	-	-	A	A	B	B	A	B	A	B	B	A	B	-	B	B	B	A	B	B	B	B	B	A	B	B	B	A	-	B	B	B	B	B	A	B	B	B	B	A	A	-	B	A	-	-
Bmac310	other	4H	79.8168	A	A	B	A	B	-	B	B	A	B	A	A	B	A	B	B	B	-	B	B	B	B	B	A	B	-	B	A	B	B	B	B	B	B	A	-	B	B	B	A	A	-	B	-	B	B
bPb-0098	DArT	4H	86.6887	A	A	C	A	C	C	A	C	A	C	C	A	C	-	C	C	-	A	C	C	C	C	C	A	C	C	C	A	C	C	C	C	C	C	A	C	C	C	C	A	A	C	C	A	C	C
bPb-8013	DArT	4H	86.6887	A	A	C	A	C	C	A	C	A	C	C	A	C	A	C	C	C	A	C	C	C	C	C	A	C	C	C	A	C	C	C	C	C	C	A	C	C	C	C	A	A	C	C	A	C	C
ABG472	other	4H	97.7069	A	B	A	A	B	B	A	B	A	B	B	A	B	A	B	A	B	A	B	B	-	B	B	A	B	B	B	A	B	A	B	A	B	B	A	A	B	B	B	A	A	B	B	A	B	B
EBmac788	other	4H	113.845	A	B	B	A	B	A	B	B	A	B	B	A	B	B	B	A	A	A	B	B	A	B	B	A	B	B	B	A	-	A	B	A	A	B	A	-	B	B	B	B	A	B	A	B	B	A
bPb-8164	DArT	4H	117.129	D	B	B	-	B	D	B	B	D	B	D	D	B	B	B	D	D	B	B	B	D	B	B	D	B	B	-	D	B	D	B	D	D	B	D	D	B	B	B	B	D	B	D	B	B	D
CDO20	other	4H	117.129	A	B	B	A	B	A	B	B	A	B	A	A	B	B	B	A	A	B	B	B	A	B	B	A	B	B	A	A	B	A	B	A	A	B	A	A	B	B	B	B	A	B	A	B	B	A
MWG42b	other	4H	120.176	A	B	B	A	B	A	B	B	A	B	-	A	B	B	B	A	-	A	B	B	A	B	B	A	B	B	A	A	B	A	B	A	A	B	A	A	B	B	B	B	A	B	A	B	B	A
bPb-3468	DArT	4H	136.059	A	C	C	C	C	A	C	C	A	C	A	A	C	C	A	A	C	A	C	C	C	C	C	A	-	C	C	A	C	A	C	A	A	C	A	A	C	C	C	C	A	C	A	C	A	C
ABG601	other	4H	142.085	A	B	B	B	A	A	B	B	B	B	A	A	B	B	A	A	B	A	B	B	B	B	B	A	B	B	B	A	B	A	B	A	A	B	A	A	B	B	B	B	B	B	A	B	A	B
bPb-9820	DArT	4H	142.085	A	-	-	C	A	A	C	C	C	C	A	A	C	C	A	A	C	A	C	C	C	C	C	A	C	C	C	A	C	A	C	A	A	C	A	A	C	C	C	C	C	C	A	C	A	C
Bmy1	other	4H	145.097	A	B	B	B	A	A	B	B	B	B	A	A	B	B	A	A	B	A	B	B	B	B	B	A	B	B	B	A	B	A	B	A	A	B	A	A	B	B	B	B	B	B	A	B	A	B
bPb-4765	DArT	4H	148.58	D	B	B	B	-	-	B	B	B	B	D	-	B	-	-	D	B	D	-	B	B	B	B	D	B	B	B	D	B	D	B	D	D	B	-	D	B	B	B	B	B	B	D	B	D	B
Act8B	other	5Ha	0.74059	A	A	B	A	A	B	B	B	A	B	A	B	B	A	B	B	A	A	A	A	A	A	B	A	A	A	B	A	A	B	A	B	B	A	A	A	A	A	A	A	A	A	A	A	A	B
bPb-5317	DArT	5Ha	0.90206	D	D	B	D	-	B	B	B	D	B	D	B	B	D	B	-	D	D	-	D	D	D	B	D	D	D	B	D	D	B	D	B	B	D	D	D	D	D	D	D	D	D	D	D	D	B
MWG502	other	5Ha	5.87326	A	A	B	A	A	B	B	B	A	B	A	B	B	A	B	B	A	A	A	A	A	A	B	A	A	A	B	A	A	B	A	B	B	A	A	A	A	A	A	B	A	A	A	A	A	B
bPb-8580	DArT	5Ha	8.48636	D	B	B	D	D	B	B	B	D	B	D	B	B	D	B	B	B	D	D	D	D	D	B	D	D	D	B	D	D	B	D	B	B	-	D	D	D	D	D	B	D	D	D	D	D	D
ABC483	other	5Ha	11.3676	A	B	B	A	A	B	B	B	A	-	A	B	B	A	B	B	B	A	A	A	A	A	B	A	A	A	B	A	A	B	A	B	B	A	A	A	A	A	A	B	A	A	A	A	A	A
bPb-7407	DArT	5Ha	16.9137	A	-	C	A	A	-	C	-	A	C	C	C	C	A	C	A	C	A	A	A	A	A	C	A	A	C	A	C	A	C	A	C	C	A	A	A	A	A	A	C	A	A	A	A	A	A
bPb-9632	DArT	5Ha	30.9806	A	C	C	C	A	A	A	C	C	C	C	A	C	A	A	C	A	A	A	A	A	A	C	A	C	C	A	C	C	C	A	C	C	C	A	A	A	A	C	A	A	C	A	A	C	A
bPb-6495	DArT	5Ha	30.9816	A	C	C	C	A	A	A	C	C	C	C	A	C	A	A	C	A	A	A	A	A	A	C	A	C	C	A	C	C	C	A	C	C	C	A	A	A	A	C	A	A	C	A	A	A	A
bPb-0050	DArT	5Ha	30.9816	A	C	C	C	A	A	A	C	C	C	C	A	C	A	A	C	A	A	A	A	A	A	C	A	C	C	A	C	C	C	A	C	C	C	A	A	A	A	C	A	A	C	A	A	A	A
bPb-6067	DArT	5Ha	30.9816	A	C	C	C	A	A	A	C	C	C	C	A	C	A	A	C	A	A	A	A	A	A	C	A	C	C	A	C	C	C	A	C	C	C	A	A	A	A	C	A	A	C	A	A	A	A
bPb-5504	DArT	5Ha	31.8026	-	B	B	B	-	-	D	B	B	B	B	D	B	D	D	B	-	D	D	D	D	D	B	D	B	B	B	B	B	B	D	B	B	B	D	D	-	D	B	D	D	B	D	D	D	D
bPb-2900	DArT	5Ha	31.8026	D	B	B	B	D	D	D	B	B	B	B	D	B	D	D	B	-	D	D	D	D	D	B	D	B	B	B	B	B	B	D	B	B	B	D	D	D	D	B	D	D	B	D	D	D	D
ABG705A	other	5Ha	34.9184	A	B	B	B	A	A	A	B	B	B	B	A	B	A	A	B	A	A	A	A	A	A	B	A	B	B	A	B	B	B	A	B	B	B	A	A	A	A	B	A	A	B	A	A	A	A
Bmac163	other	5Ha	48.7971	A	B	B	B	-	-	A	B	B	B	B	-	-	A	-	B	-	A	A	-	-	-	-	-	-	-	A	-	-	B	A	-	-	B	-	A	A	B	B	A	-	-	-	-	-	A
Bmac303	other	5Ha	48.7971	A	B	B	B	A	A	A	B	B	B	B	A	B	A	B	B	B	-	A	A	A	A	B	A	-	A	A	A	B	B	A	B	B	B	A	A	A	B	B	A	B	B	B	A	A	A
BG366983	other	5Ha	48.7971	A	B	B	B	A	A	A	B	B	B	B	A	B	A	B	B	B	A	A	A	A	A	B	A	B	A	A	A	B	B	A	B	B	B	A	A	A	B	B	A	B	B	B	A	A	A
EBmac970a	other	5Ha	51.6279	A	B	B	B	A	A	A	B	B	-	-	-	B	A	B	B	B	-	A	A	A	A	B	A	B	A	A	A	B	B	A	B	-	B	A	A	A	B	B	A	B	B	B	A	A	A
Bmac306	other	5Ha	57.0003	A	B	-	-	A	-	B	B	B	B	-	A	B	-	B	B	B	A	A	A	A	A	B	A	B	A	A	A	B	-	A	B	B	B	A	A	A	B	B	A	B	-	B	A	A	A
Bmag5b	other	5Ha	57.0003	A	B	B	B	A	-	B	B	B	B	A	A	B	A	B	B	B	A	A	A	A	A	B	A	B	A	A	A	B	B	A	B	B	B	A	A	A	B	B	A	B	-	B	A	A	A
bPb-6967	DArT	5Hb	94.9592	B	B	D	B	-	B	B	D	D	D	B	B	B	D	D	B	B	B	B	B	D	B	D	D	B	D	B	B	D	B	D	B	B	B	D	D	D	D	D	B	D	D	D	B	D	D
BG309785	other	5Hb	97.0293	B	B	A	A	A	B	B	A	A	A	B	B	B	A	A	B	B	B	B	B	A	B	A	A	B	A	A	B	A	B	A	A	B	B	A	A	A	A	A	B	-	A	A	B	A	A
bPb-2425	DArT	5Hb	97.8926	C	C	A	A	A	C	C	A	A	A	C	C	C	A	A	C	C	C	C	C	A	C	A	A	C	A	A	C	A	A	A	A	C	C	A	A	A	A	A	C	C	A	A	C	A	A
bPb-8101	DArT	5Hb	98.2279	C	C	A	A	A	C	C	A	A	A	C	C	C	A	A	C	-	C	-	C	A	C	A	A	C	A	A	C	A	A	A	A	-	C	A	A	A	A	A	C	C	A	A	C	A	A
BF258346B	other	5Hb	99.3403	B	B	A	A	-	-	B	A	A	A	B	-	-	A	-	B	-	B	B	-	-	-	-	-	-	-	A	-	-	A	A	-	-	B	-	A	A	A	A	B	-	-	-	-	-	B
bPb-1661	DArT	5Hb	125.181	C	A	-	A	A	A	A	A	C	A	A	C	C	C	A	C	-	A	C	A	A	A	A	A	-	A	A	C	A	A	A	C	A	A	C	C	A	A	A	C	A	A	A	A	A	A
bPb-7569	DArT	5Hb	125.978	C	A	A	A	A	A	A	A	C	A	A	C	C	C	A	C	C	A	C	A	A	A	A	A	-	A	-	C	A	A	A	C	A	A	C	C	A	A	A	C	A	A	A	A	A	A
bPb-1831	DArT	5Hb	125.978	C	A	A	A	A	A	A	A	C	A	A	C	C	C	A	C	C	A	C	A	A	A	A	A	-	A	A	C	A	A	A	C	A	A	C	C	A	A	A	C	A	A	A	A	A	A
bPb-0797	DArT	5Hb	126.138	C	A	A	A	A	A	A	A	C	A	A	C	C	C	A	C	C	A	-	A	A	A	A	A	-	A	A	C	A	A	A	-	A	A	C	C	A	A	A	C	A	A	A	A	A	A
bPb-4988	DArT	5Hb	126.408	C	A	A	A	A	A	A	A	C	A	A	C	C	C	A	C	C	A	C	A	A	A	A	A	-	A	A	C	A	A	A	C	C	A	C	C	A	A	A	C	A	A	A	A	A	A
bPb-7953	DArT	5Hb	126.412	C	A	A	A	A	A	A	A	C	A	A	C	C	C	A	C	C	A	-	A	A	-	A	A	C	A	A	C	A	A	A	C	A	A	C	C	A	A	A	-	A	A	A	A	A	A
bPb-4758	DArT	5Hb	126.53	A	A	A	A	A	A	A	A	C	A	A	C	C	-	A	C	C	A	C	A	A	A	A	A	C	A	A	C	A	A	A	-	A	A	-	C	A	A	A	C	A	-	A	A	A	A
bPb-0071	DArT	5Hb	126.77	C	A	A	A	A	A	A	A	C	A	A	C	C	C	A	C	C	A	C	A	A	A	A	A	C	A	A	C	A	A	A	C	A	A	C	C	A	A	A	C	A	A	A	A	A	A
GMS61	other	5Hb	131.492	B	A	A	A	A	A	A	A	B	A	A	B	B	B	A	B	B	A	B	A	A	A	A	B	B	A	B	A	A	A	A	B	A	A	B	-	B	A	A	B	A	-	A	A	A	A
ABG712	other	5Hb	133.482	B	A	A	A	A	A	A	A	B	A	A	B	B	B	A	B	B	A	B	A	A	A	A	B	B	A	B	A	A	A	A	B	A	A	B	B	-	A	A	B	A	A	A	A	A	A
MWG533A	other	5Hb	133.482	B	A	A	A	A	A	A	A	B	A	A	B	B	B	A	B	B	A	B	A	A	A	A	B	B	A	B	A	A	A	A	B	A	A	B	B	A	A	A	B	A	A	A	A	A	A
bPb-3910	DArT	5Hb	133.482	B	D	-	D	D	D	-	D	B	-	D	B	B	B	D	B	B	D	B	D	D	D	D	B	B	D	B	D	D	D	D	B	D	D	-	B	-	D	D	B	D	D	D	D	D	D
bPb-3945	DArT	5Hb	136.177	C	A	A	A	A	A	A	A	C	A	A	C	C	A	A	C	C	A	C	A	A	A	A	C	C	C	A	A	A	A	A	C	C	A	C	C	A	A	A	C	A	A	C	A	A	A
bPb-5845	DArT	5Hb	138.991	C	A	C	A	A	A	A	A	C	A	A	C	C	A	A	C	-	A	C	A	A	A	A	C	C	C	-	A	A	A	A	C	C	A	C	C	-	A	A	C	A	A	C	A	A	A
MWG877	other	5Hb	142.711	B	A	A	B	A	A	A	A	A	A	A	B	B	A	A	B	B	A	B	A	A	A	A	B	B	B	B	A	B	A	A	B	B	A	B	B	-	A	A	A	A	A	B	A	A	A
BG343091	other	5Hb	145.69	B	A	A	B	-	-	A	A	A	A	A	-	-	A	-	B	-	A	A	-	-	-	-	-	-	-	B	-	-	A	A	-	-	A	-	B	A	A	A	A	-	-	-	-	-	A
ABG496	other	5Hb	155.312	B	A	-	B	A	A	A	A	A	A	A	B	A	B	A	B	B	A	A	A	A	B	A	A	B	B	B	A	B	B	A	A	B	A	B	B	A	A	A	A	A	A	B	A	A	A
bPb-1965	DArT	5Hb	171.898	B	D	B	B	B	B	D	D	D	D	D	D	D	B	D	B	B	D	D	D	B	D	D	D	B	B	B	D	B	B	D	D	B	D	B	B	D	D	B	D	D	D	D	D	D	D
Act8D	other	5Hb	173.135	B	A	B	B	B	B	A	B	A	A	A	A	A	B	A	B	B	A	A	A	B	A	A	A	B	A	B	A	B	B	A	A	B	A	B	B	A	A	A	A	A	A	A	A	A	A
ABC622	other	5Hb	173.247	B	A	B	B	B	B	A	B	A	A	A	A	A	B	A	B	B	A	A	A	B	A	A	A	B	A	B	A	B	B	A	A	B	A	B	B	A	A	A	A	A	A	A	A	A	A
bPb-8754	DArT	5Hb	182.992	C	A	C	C	C	-	A	-	C	A	A	A	A	C	A	C	A	C	A	A	C	C	C	A	C	A	-	A	C	C	A	A	C	A	C	C	A	A	-	C	A	A	A	A	A	A
bPb-4971	DArT	5Hb	184.264	B	D	B	B	B	B	D	B	B	D	D	D	D	B	D	B	D	B	-	D	B	B	B	D	B	D	B	D	B	B	D	D	B	-	B	B	D	D	D	B	D	D	D	D	D	D
bPb-4809	DArT	5Hb	186.981	C	A	C	C	C	C	A	C	C	A	A	A	A	C	A	C	A	C	A	A	C	C	C	A	C	A	C	A	C	C	A	A	-	C	C	C	A	A	A	C	A	A	A	A	A	A
bPb-9660	DArT	5Hb	186.981	C	A	C	C	C	C	A	C	C	A	A	A	A	C	A	-	A	C	A	A	C	C	C	A	-	A	C	A	C	C	A	-	C	-	C	C	A	A	A	C	A	A	A	A	A	A
bPb-2419	DArT	5Hb	188.319	C	A	-	C	C	C	A	C	C	A	A	A	A	C	A	C	A	C	-	A	C	C	C	A	C	A	C	A	C	C	A	A	C	C	C	C	A	A	A	C	A	A	A	A	A	A
bPb-3973	DArT	5Hb	188.799	C	A	C	C	C	C	A	C	C	A	A	A	A	C	A	C	A	C	A	A	C	C	C	A	C	A	C	A	C	C	A	A	-	C	C	C	A	A	A	C	A	-	A	A	A	A
bPb-5766	DArT	5Hb	188.8	B	D	B	B	B	B	D	D	B	D	D	D	D	B	B	B	D	B	D	D	B	B	B	D	B	D	-	D	B	-	D	D	B	B	B	B	D	D	D	B	D	D	D	D	D	D
ABC718	other	5Hb	190.972	B	A	B	B	B	B	A	B	B	A	A	A	A	B	B	B	A	B	A	A	B	B	B	A	B	A	B	A	B	B	A	A	B	B	B	B	A	A	A	B	A	A	A	A	A	A
bPb-6124	DArT	5Hb	190.972	B	D	B	B	B	B	D	B	B	D	D	D	D	B	B	B	D	B	D	D	B	B	B	D	B	D	B	D	B	B	D	D	B	B	B	B	D	D	D	-	D	D	D	D	D	D
bPb-7292	DArT	5Hb	190.972	C	A	C	C	C	C	A	C	C	A	A	A	A	C	C	C	A	C	A	A	C	C	C	A	-	A	C	A	C	C	A	A	C	C	C	C	A	A	A	C	A	A	A	A	A	A
bPb-7360	DArT	5Hb	190.972	B	D	B	B	B	B	D	B	B	D	D	D	D	B	B	B	-	B	D	D	B	B	B	D	B	D	B	D	B	B	D	D	B	-	B	B	D	D	D	B	D	D	D	D	D	D
bPb-4725	DArT	5Hb	190.972	-	D	B	B	B	B	D	B	B	D	D	D	D	B	B	B	-	B	D	D	B	B	B	D	B	-	B	D	B	B	D	D	B	B	B	B	D	D	D	B	D	D	D	D	D	D
bPb-9244	DArT	5Hb	190.972	B	D	B	B	B	B	D	B	B	D	D	D	D	B	B	B	D	B	-	D	B	B	B	D	B	D	B	D	B	B	D	D	B	B	B	B	D	D	D	B	D	D	D	D	D	D
bPb-7068	DArT	6H	2.5991	C	A	A	C	A	C	C	A	A	A	A	C	C	-	A	A	C	A	C	A	C	C	A	C	C	C	A	A	C	A	C	A	C	A	A	A	A	A	A	A	C	A	A	C	C	C
bPb-7313	DArT	6H	2.5991	C	A	A	C	A	C	C	A	A	A	A	C	C	A	A	A	C	A	C	A	C	C	A	C	C	C	A	A	C	A	C	A	C	A	A	A	A	A	A	A	C	-	A	C	-	C
bPb-0359	DArT	6H	2.64167	C	A	A	C	A	C	C	A	A	A	A	C	C	A	A	A	C	A	C	A	C	C	A	C	C	C	-	A	C	A	C	A	C	A	A	A	A	A	A	A	C	A	A	C	C	C
bPb-0386	DArT	6H	2.70078	C	A	A	C	A	C	C	A	A	A	A	C	C	A	A	A	C	A	C	A	C	C	A	C	C	C	C	A	C	A	C	A	C	A	A	A	A	A	A	A	C	A	A	C	C	C
bPb-3780	DArT	6H	3.54745	B	D	D	B	D	B	B	D	D	-	D	B	B	D	D	D	B	D	B	D	B	B	D	B	B	B	B	D	B	D	B	D	B	D	D	D	D	D	D	D	B	D	D	B	B	B
Bmac316	other	6H	4.28234	B	A	A	B	A	B	B	A	A	A	A	B	B	A	A	A	B	A	B	A	B	B	A	B	B	B	B	A	B	A	B	A	B	A	A	A	A	A	A	A	B	A	A	A	B	B
bPb-7323	DArT	6H	5.36388	C	A	A	C	A	C	C	A	A	A	A	C	C	A	A	A	C	A	C	A	C	C	A	C	C	C	A	A	C	A	C	A	C	A	A	A	A	A	A	A	C	A	A	A	C	C
bPb-7030	DArT	6H	5.59141	C	A	A	C	A	C	C	A	A	A	A	C	C	A	A	A	C	A	C	A	C	C	A	C	C	C	-	A	C	A	C	A	C	A	A	A	A	A	A	A	C	A	A	A	C	C
MWG620	other	6H	7.17254	B	A	A	B	A	B	B	A	A	A	A	B	B	A	A	A	B	A	B	A	B	B	A	B	A	B	B	A	B	A	B	A	B	A	A	A	A	A	B	A	B	A	A	A	B	B
bPb-8135	DArT	6H	9.10012	C	A	A	C	A	C	C	A	A	A	A	C	C	A	A	C	C	A	C	A	C	C	A	C	A	C	-	A	C	A	C	A	C	A	A	-	-	-	C	A	C	A	-	A	C	C
bPb-1009	DArT	6H	13.8275	B	D	D	B	D	B	B	D	D	D	D	B	B	D	B	B	B	D	B	D	B	B	D	B	B	B	D	D	B	D	B	D	B	D	D	D	D	D	B	D	-	D	D	D	B	B
bPb-3807	DArT	6H	13.8275	C	A	A	C	A	-	C	A	A	A	A	C	C	A	C	C	C	A	C	A	C	C	A	C	C	C	A	A	C	A	C	A	C	A	A	A	A	A	C	A	C	A	A	A	C	C
bPb-2751	DArT	6H	14.3498	B	D	D	B	-	B	B	D	D	D	D	B	B	D	B	B	B	-	-	-	B	B	D	B	B	B	D	D	B	D	B	D	B	D	-	D	D	-	B	D	B	D	D	D	B	B
bPb-4778	DArT	6H	17.8576	B	D	B	B	D	B	B	D	D	D	B	B	B	D	B	B	-	D	-	D	B	B	D	D	-	B	D	B	-	D	B	D	-	-	D	D	D	D	B	D	-	D	D	D	B	B
bPb-9852	DArT	6H	19.4191	D	D	B	B	D	B	B	D	D	-	B	B	B	D	B	B	B	D	B	D	B	B	D	-	B	B	D	D	B	D	B	D	B	D	D	D	D	D	B	D	B	D	D	D	B	B
bPb-5610	DArT	6H	28.8358	C	A	C	C	C	C	C	A	A	A	C	C	A	A	C	C	C	A	C	A	C	C	A	A	C	A	A	C	C	A	C	A	C	A	C	A	A	A	C	A	C	A	A	A	C	C
bPb-6659	DArT	6H	28.8358	B	-	B	B	B	B	B	-	D	D	B	B	D	D	B	B	B	-	B	D	B	B	D	D	B	D	D	B	B	D	B	-	B	D	B	D	D	D	B	D	B	D	D	D	B	B
bPb-8836	DArT	6H	28.8368	C	A	C	C	C	C	C	A	A	A	C	C	A	A	C	C	C	A	C	A	C	C	A	A	C	A	A	C	C	A	C	A	C	A	C	A	A	A	C	A	C	A	A	A	C	C
bPb-9651	DArT	6H	28.8368	C	A	C	C	C	C	C	A	A	A	C	C	A	A	C	C	C	A	C	A	C	C	A	A	C	A	A	C	C	A	C	A	C	A	C	A	A	A	C	A	C	A	A	A	C	C
KFP63	other	6H	29.5441	B	A	B	B	B	B	B	A	A	A	B	B	A	A	B	B	B	A	B	A	B	B	A	A	B	B	A	B	B	A	B	A	B	A	B	A	A	A	B	A	B	A	A	A	B	B
Cxp	other	6H	29.5441	B	A	B	B	B	B	B	A	A	A	B	B	A	A	B	B	B	A	B	A	B	B	A	A	B	B	A	B	B	A	B	A	B	A	B	A	A	A	B	A	B	A	A	A	B	B
bPb-7755	DArT	6H	34.7972	C	A	C	C	C	-	C	C	A	A	C	C	A	A	C	C	C	A	C	A	C	C	A	A	C	-	A	C	C	A	C	A	C	A	C	A	A	-	C	A	C	A	A	A	C	C
BG300706	other	6H	38.0357	B	B	B	B	B	B	A	B	A	A	B	B	A	A	B	B	B	A	B	A	-	-	-	-	-	-	-	-	-	-	-	-	-	-	-	-	-	-	-	-	-	-	-	-	B	B
bPb-9807	DArT	6H	38.0357	B	B	B	B	B	B	D	B	D	D	B	B	D	D	B	B	B	D	B	D	B	B	D	D	B	B	D	B	B	D	B	-	B	D	B	D	D	D	B	D	B	B	D	D	B	B
bPb-2058	DArT	6H	38.0357	C	C	C	C	C	C	A	C	A	A	C	C	A	A	C	C	C	A	C	A	C	C	A	A	C	C	A	C	C	A	C	A	C	A	C	A	A	A	C	A	C	C	A	A	C	C
bPb-3427	DArT	6H	38.0357	B	B	B	B	B	B	D	B	D	D	B	B	D	D	B	B	B	D	B	D	B	B	D	D	B	B	D	B	B	D	B	-	B	D	B	D	D	D	B	D	B	B	D	D	B	B
bPb-6457	DArT	6H	38.0357	B	B	B	B	B	B	D	B	D	D	B	B	D	D	B	B	B	D	B	D	B	B	D	D	B	B	D	B	B	D	-	D	B	D	B	D	D	D	B	D	B	B	D	D	B	-
BE214786B	other	6H	47.8158	B	B	B	B	B	B	A	B	A	A	B	A	A	A	B	B	B	A	B	A	B	B	A	A	B	B	A	B	B	B	B	A	B	B	B	A	A	B	B	A	B	B	A	A	B	B
BI953936	other	6H	48.4662	B	B	B	B	B	B	A	B	A	A	B	A	A	A	B	B	B	A	B	A	B	B	A	A	B	B	A	B	B	B	B	B	B	B	B	A	B	B	B	A	B	B	A	A	B	B
bPb-7324	DArT	6H	50.0593	B	B	B	B	B	B	D	B	-	D	B	D	D	D	B	B	B	D	B	D	B	B	D	D	B	B	B	B	B	B	B	D	B	B	B	D	D	B	B	D	B	B	D	D	B	B
bPb-7179	DArT	6H	58.5592	C	C	C	C	C	C	C	C	A	A	C	A	A	A	C	A	C	A	C	C	A	C	A	A	C	C	C	C	C	C	C	A	C	C	C	A	A	C	C	A	C	C	A	A	C	C
ABG458	other	6H	60.1018	B	B	B	B	B	B	B	B	B	A	B	B	B	A	B	A	B	A	B	B	A	B	A	A	B	B	B	B	B	B	B	A	B	B	B	A	B	B	B	A	B	B	A	A	B	B
Bmag173	other	6H	65.0242	B	B	B	B	B	B	B	B	B	B	B	B	B	A	B	-	B	A	B	B	A	B	A	A	B	B	B	B	B	B	B	A	B	B	B	A	B	B	B	A	B	B	A	A	B	B
bPb-6567	DArT	6H	65.239	C	C	C	C	C	C	C	C	C	C	C	C	C	A	C	A	C	A	C	C	A	C	A	A	C	C	C	C	C	C	C	A	C	C	C	A	C	C	C	A	C	C	A	A	C	C
bPb-9114	DArT	6H	65.239	C	C	C	C	C	C	C	C	C	C	C	C	C	A	C	A	C	A	C	C	A	C	A	A	C	C	C	C	C	C	C	A	C	C	C	A	C	C	C	A	C	C	A	A	C	C
BI949530	other	6H	67.11	B	B	B	B	B	B	B	B	B	B	B	B	B	A	B	A	B	A	B	B	A	B	A	A	B	B	B	B	B	B	B	A	B	B	B	B	B	B	B	A	B	B	A	A	B	B
Bmag210	other	6H	67.8835	B	B	B	B	B	B	B	B	B	B	B	B	B	A	B	A	B	A	B	B	A	B	A	A	B	B	B	B	B	B	B	A	B	B	B	B	B	B	B	A	B	-	A	A	B	B
ABG20	other	6H	68.223	B	B	B	B	B	B	B	B	B	B	B	B	B	A	B	A	B	A	B	B	A	B	A	A	B	B	B	B	B	B	B	A	B	B	B	B	B	B	B	A	B	B	A	A	B	B
BG365893	other	6H	68.223	B	B	B	B	-	-	B	B	B	B	B	-	-	A	-	A	-	A	B	-	-	-	-	-	-	-	B	-	-	B	B	-	-	B	-	B	B	B	B	A	-	-	-	-	-	B
BI957057	other	6H	68.223	B	B	B	B	-	-	B	B	B	B	B	-	-	A	-	A	-	A	B	-	-	-	-	-	-	-	B	-	-	B	B	-	-	B	-	B	B	B	B	A	-	-	-	-	-	B
Bmac18	other	6H	68.223	B	-	B	B	B	B	-	B	B	B	B	B	B	A	B	A	B	A	B	B	A	B	A	A	B	B	B	B	B	B	-	A	B	B	B	B	-	B	B	A	B	-	A	A	B	B
bPb-0019	DArT	6H	68.223	C	-	C	C	C	C	C	C	C	C	C	C	C	A	C	A	C	A	C	C	A	C	A	A	C	C	C	C	C	C	C	A	C	C	C	C	C	C	C	A	C	C	A	A	C	C
bPb-1657	DArT	6H	68.223	C	C	C	C	C	C	C	C	C	C	C	C	C	A	C	A	C	A	C	C	A	-	A	A	-	C	C	C	C	C	C	A	C	C	C	C	C	C	C	A	C	C	A	A	C	C
bPb-5698	DArT	6H	68.223	C	C	C	C	C	C	C	C	C	C	C	C	C	A	-	A	-	-	C	C	A	C	-	A	C	C	C	C	C	C	C	A	C	C	C	C	C	C	C	A	C	C	A	A	C	C
EBmac624	other	6H	68.223	B	B	B	B	B	B	B	B	B	B	B	B	B	A	B	A	B	-	B	B	A	B	A	A	B	-	-	B	B	B	B	A	B	B	B	B	-	B	B	A	B	-	-	-	-	B
ksuD17	other	6H	68.525	B	B	B	B	B	B	B	B	B	B	B	B	B	A	B	A	B	A	B	B	A	B	A	A	B	-	B	B	B	B	B	A	B	B	B	B	B	B	B	A	B	B	A	A	B	B
bPb-3722	DArT	6H	68.525	C	C	C	C	C	C	C	C	C	C	C	C	C	A	-	A	-	A	C	C	A	C	A	A	C	C	C	-	C	C	C	A	C	C	C	C	C	C	C	A	C	-	A	-	C	C
bPb-1116	DArT	6H	68.526	-	-	C	-	C	C	C	C	C	C	C	C	C	A	C	A	-	A	-	C	A	C	A	A	C	C	C	C	C	C	C	A	C	C	C	C	C	C	C	A	C	C	A	A	C	C
bPb-5652	DArT	6H	68.526	C	C	C	C	C	C	C	C	C	C	C	C	C	A	-	A	C	A	C	C	A	C	A	A	C	C	C	C	C	C	C	A	C	C	C	C	C	C	C	A	C	C	A	A	C	C
Bmag496	other	6H	68.526	B	B	B	B	B	B	B	B	B	B	B	B	B	A	B	A	B	A	B	B	A	B	A	A	B	B	B	B	B	B	B	A	B	B	B	B	B	B	B	A	B	B	A	A	B	B
Bmag9b	other	6H	68.526	B	B	B	B	B	B	B	B	B	B	B	B	B	A	B	A	B	-	B	B	A	B	A	A	B	B	B	B	B	B	B	A	B	B	B	B	B	B	B	A	B	B	A	A	B	B
bPb-9522	DArT	6H	68.526	C	C	C	C	C	C	C	C	C	C	C	C	C	A	C	A	C	A	C	C	A	C	A	A	C	C	C	C	C	C	C	A	C	C	C	C	C	C	C	A	C	C	A	A	C	C
bPb-1466	DArT	6H	70.5749	B	B	B	B	B	B	B	B	B	B	B	B	B	D	B	D	B	D	B	B	D	B	D	D	B	B	B	B	B	B	B	D	B	B	B	D	B	B	B	D	B	B	-	D	B	B
bPb-6142	DArT	6H	70.5749	B	B	B	B	B	B	B	B	B	B	B	B	B	D	B	-	-	D	B	B	D	B	D	D	B	-	-	B	B	B	B	D	B	B	B	D	B	B	B	D	B	B	D	D	B	B
BG344020	other	6H	71.7185	B	B	B	B	B	B	B	B	B	B	B	B	B	A	B	A	B	A	B	B	A	B	A	A	B	A	B	B	B	B	B	A	B	B	B	B	B	B	B	A	B	B	A	A	B	B
BF256946	other	6H	74.5405	B	B	B	B	-	-	B	B	B	A	B	-	-	A	-	A	-	A	B	-	-	-	-	-	-	-	B	-	-	B	B	-	-	B	-	B	B	B	B	A	-	-	-	-	-	B
MWG820	other	6H	83.9784	B	B	B	B	B	B	B	B	B	A	B	B	B	A	B	A	B	A	B	B	A	A	B	A	B	A	B	B	B	B	B	A	A	B	B	A	B	B	B	A	B	B	A	A	B	A
bPb-5778	DArT	6H	84.6374	C	C	C	C	C	C	C	C	C	A	C	C	C	A	-	A	C	A	C	C	A	A	C	A	C	A	C	C	C	C	C	A	A	C	C	A	C	C	C	A	C	C	A	A	C	A
bPb-5903	DArT	6H	84.6374	C	C	C	C	C	C	C	C	C	A	C	C	C	A	C	A	C	A	C	C	A	A	C	A	C	A	C	C	C	C	C	A	A	C	C	A	C	C	C	A	C	C	A	A	C	A
bPb-4178	DArT	6H	97.1861	C	C	C	C	-	-	C	C	C	C	C	C	C	C	C	A	C	C	C	C	A	C	C	A	C	A	C	C	C	A	C	C	C	C	A	A	C	C	A	C	A	C	A	A	A	A
bPb-0451	DArT	6H	97.1861	C	C	C	C	C	C	C	C	C	C	C	C	C	C	C	A	C	C	C	C	A	C	C	A	C	A	C	C	C	A	C	C	C	C	A	A	C	C	A	C	A	C	A	A	A	A
bPb-0606	DArT	6H	100.538	C	C	C	C	-	-	C	C	C	C	C	C	C	C	C	A	C	C	C	C	A	C	C	A	C	A	C	C	C	A	C	C	C	C	A	A	C	C	A	C	A	C	A	A	A	A
MWG934	other	6H	105.111	B	B	B	B	A	A	B	B	B	B	B	B	B	B	B	A	B	B	B	B	A	B	B	A	B	A	B	B	A	A	B	B	B	B	A	A	B	B	A	B	A	B	A	A	A	A
ABG461B	other	6H	110.091	B	B	B	B	B	A	B	B	B	B	A	B	B	B	B	A	B	B	B	B	A	B	B	A	B	-	B	B	A	A	B	B	B	B	A	A	B	B	A	B	A	B	A	A	A	A
bPb-2062	DArT	6H	110.091	C	C	C	C	C	A	C	C	C	C	A	C	C	C	C	A	-	C	-	C	A	C	C	A	C	C	-	C	A	A	C	C	-	C	A	A	C	C	A	C	A	C	A	A	A	A
bPb-5234	DArT	6H	110.091	C	C	C	C	C	A	C	C	C	C	A	C	C	C	C	A	C	C	C	C	A	C	C	A	C	C	C	C	A	-	C	C	C	C	A	A	C	C	A	C	A	C	A	A	A	A
bPb-6385	DArT	6H	110.091	C	C	C	C	C	A	C	-	C	C	A	C	C	C	C	A	C	C	-	C	A	C	C	A	C	C	C	C	A	A	C	C	C	C	A	A	C	C	A	C	A	C	A	A	A	A
bPb-3844	DArT	6H	110.159	C	C	C	C	C	A	C	C	C	C	A	C	C	C	C	A	C	C	C	C	A	C	C	A	C	C	C	C	A	A	C	C	C	C	A	A	C	C	A	C	A	C	A	A	A	A
bPb-8371	DArT	6H	113.408	-	B	B	B	B	D	B	B	B	B	D	B	B	B	B	D	B	B	B	B	D	B	-	D	-	B	B	B	D	D	B	B	B	B	D	D	B	B	D	B	D	B	D	D	-	D
DAK199	other	6H	116.83	B	B	B	B	B	A	B	B	B	B	A	B	B	B	A	A	B	B	B	B	A	A	B	B	B	B	B	B	A	A	B	B	B	B	A	A	B	B	A	B	A	B	A	A	A	A
bPb-6727	DArT	6H	134.078	D	B	D	B	D	D	B	B	B	B	D	B	B	B	D	B	B	B	B	B	B	D	B	B	D	B	B	B	D	D	B	B	B	B	D	D	B	B	D	B	D	B	D	D	D	B
bPb-9349	DArT	6H	134.616	D	B	D	B	D	D	B	D	B	B	D	D	B	B	D	B	B	B	-	B	B	D	B	B	D	B	B	B	D	D	B	B	B	B	D	D	B	B	D	B	D	D	B	D	D	B
bPb-3144	DArT	6H	134.616	D	B	D	B	D	D	B	D	B	B	D	D	B	B	D	B	B	B	D	B	B	D	B	B	D	B	B	B	D	D	B	B	B	B	D	D	B	B	D	B	D	D	B	D	D	B
bPb-9285	DArT	6H	134.616	D	B	D	B	D	D	B	D	B	B	D	D	B	B	D	B	B	B	D	B	B	D	B	B	D	B	B	B	D	D	B	B	B	B	D	D	B	B	D	B	D	D	B	D	D	B
MWG798A	other	6H	136.064	A	B	A	B	A	A	B	A	B	B	A	A	B	B	A	B	B	B	A	B	B	A	B	B	A	B	B	B	A	A	B	B	B	B	A	A	B	B	A	B	A	A	B	A	A	B
bPb-1029	DArT	6H	136.064	D	B	D	B	D	D	B	-	B	B	D	D	B	B	D	B	B	-	D	B	B	D	B	B	D	-	B	B	D	D	B	B	-	B	D	D	B	B	D	B	D	D	B	D	D	B
bPb-3919	DArT	6H	142.512	D	B	-	B	-	-	B	D	B	B	D	D	B	B	D	B	B	B	D	B	B	D	B	B	D	B	B	B	D	D	B	B	B	B	D	D	B	B	D	B	D	D	B	D	D	B
bPb-8735	DArT	6H	142.512	D	B	D	B	D	D	B	D	B	B	D	D	B	B	D	B	B	B	D	B	B	D	B	B	D	B	B	B	D	D	B	B	B	B	D	D	B	B	D	B	D	D	B	D	D	B
bPb-9696	DArT	6H	147.086	D	B	D	B	B	D	-	D	B	-	D	D	B	B	D	B	B	B	-	B	B	D	B	B	D	B	B	B	D	D	B	B	B	B	-	D	B	-	D	B	D	D	B	D	D	B
bPb-0108	DArT	7H	0.46844	D	B	D	D	D	B	D	D	B	B	B	D	D	D	D	D	D	B	B	D	D	-	B	D	B	B	D	D	D	B	B	D	B	D	B	B	D	D	B	D	B	D	B	B	B	B
ABG77	other	7H	0.50026	A	B	A	A	A	B	A	A	B	B	B	A	A	A	A	A	A	B	B	A	A	B	B	A	B	B	A	A	A	B	B	A	B	A	B	B	A	A	B	A	B	A	B	B	B	B
AF445771A	other	7H	0.50026	A	B	A	A	A	B	A	A	B	B	B	A	A	A	A	A	A	B	B	A	A	B	B	A	B	B	A	A	A	B	B	A	B	A	B	B	A	A	B	A	B	A	B	B	B	B
bPb-9729	DArT	7H	0.50026	D	B	D	D	D	B	D	D	B	B	B	D	D	D	D	D	D	B	B	D	D	B	B	D	B	B	D	D	D	B	B	D	B	D	B	B	D	D	B	D	B	D	B	B	B	B
bPb-8161	DArT	7H	2.21793	-	B	D	-	-	B	D	D	B	B	B	D	D	D	D	D	D	B	B	D	D	B	B	D	B	B	D	D	D	B	B	D	B	D	B	B	D	D	B	D	B	D	B	B	B	B
bPb-8921	DArT	7H	2.21793	D	B	D	D	D	B	D	D	B	B	B	D	D	D	D	D	D	B	B	D	D	B	B	D	B	B	D	D	-	B	B	D	B	D	B	B	D	D	B	D	B	D	B	B	B	B
ABG704	other	7H	3.0221	A	B	A	A	A	B	A	A	B	B	B	A	A	A	A	A	A	B	B	A	A	B	B	A	B	A	A	A	A	B	B	A	B	A	B	B	A	A	B	A	B	A	B	B	B	B
bPb-5259	DArT	7H	3.0231	D	B	D	D	D	B	D	D	B	B	B	D	D	D	D	D	D	B	B	D	D	B	B	D	B	B	D	D	D	B	B	D	B	D	B	B	D	D	B	D	B	D	B	B	B	B
bPb-0398	DArT	7H	3.0241	A	C	A	A	A	C	A	A	C	C	C	A	A	A	A	A	A	C	C	A	A	C	C	A	C	C	A	A	A	C	C	A	C	A	C	C	A	A	C	A	C	A	C	C	C	C
bPb-3732	DArT	7H	3.47903	D	B	-	-	D	B	D	D	B	B	B	D	D	D	D	D	D	B	-	D	D	B	B	D	B	B	D	D	-	B	D	-	-	D	B	B	D	D	B	-	B	D	B	B	B	-
ABG1020	other	7H	4.05195	A	B	A	A	A	B	B	A	B	B	B	A	A	A	A	A	A	B	B	A	A	B	B	A	B	B	A	A	A	B	B	A	B	A	B	B	A	A	B	A	B	A	B	B	A	B
ABG1019	other	7H	4.05195	A	B	A	A	A	B	B	A	B	B	B	A	A	A	A	A	A	B	B	A	A	B	B	A	B	B	A	A	A	B	B	A	B	A	B	B	A	A	B	A	B	A	B	B	A	B
bPb-4445	DArT	7H	5.00908	D	B	D	D	D	B	-	D	B	B	-	D	D	D	D	D	D	B	B	D	D	B	B	D	B	B	D	D	D	B	B	D	B	D	B	B	D	D	B	D	B	D	B	B	D	B
Bmag206	other	7H	13.9749	A	B	A	A	B	B	B	A	B	B	B	A	A	A	A	B	A	B	B	B	A	B	B	A	B	B	B	A	A	B	B	-	B	A	B	B	A	A	B	-	B	A	B	B	A	B
bPb-3733	DArT	7H	17.0012	A	C	A	A	C	C	C	A	C	C	C	A	A	A	A	C	A	C	C	C	A	C	A	A	C	C	A	A	A	C	C	A	C	A	C	C	A	A	C	A	C	C	C	C	A	C
Wx	other	7H	17.0657	A	B	A	A	B	B	B	A	B	B	B	A	A	A	A	B	A	B	B	B	A	B	A	A	B	B	B	A	A	B	B	A	B	A	B	B	A	A	B	A	B	B	B	B	A	B
bPb-9585	DArT	7H	17.0657	A	C	A	A	C	C	C	A	C	C	C	-	A	A	A	C	A	C	C	C	A	C	A	A	-	C	-	A	-	C	C	A	C	A	-	C	A	A	C	A	C	C	C	C	A	C
bPb-7863	DArT	7H	17.4759	D	B	D	-	B	B	B	D	B	B	B	D	D	D	D	B	D	B	B	B	D	B	D	D	B	B	B	D	D	B	B	D	B	D	B	B	D	D	B	D	B	B	B	B	D	B
BF265762B	other	7H	19.2051	A	B	A	A	B	B	B	A	B	B	B	A	A	A	A	B	A	B	B	B	-	-	-	-	-	-	-	-	-	-	-	-	-	-	-	-	-	-	-	-	-	-	-	-	A	B
bPb-2197	DArT	7H	30.2905	D	B	B	D	D	B	B	D	B	B	B	D	D	D	B	D	D	B	B	B	D	B	D	D	D	B	B	D	D	B	B	D	D	D	B	D	D	D	B	D	D	B	B	D	D	B
bPb-7428	DArT	7H	30.2905	D	B	-	D	D	B	B	D	B	B	B	D	D	D	B	D	D	B	B	B	D	B	D	D	D	B	B	D	D	B	B	D	D	D	B	D	D	D	B	D	D	B	B	D	D	B
bPb-4989	DArT	7H	30.2905	D	B	B	D	D	B	B	D	B	B	B	D	D	D	B	D	D	B	B	B	D	B	D	-	D	B	B	D	D	B	B	D	D	D	B	D	D	D	B	D	D	B	B	D	D	B
bPb-8447	DArT	7H	30.2905	D	B	B	D	D	B	B	D	B	B	B	D	D	D	B	D	D	B	B	B	D	B	D	D	D	B	B	D	D	B	B	D	D	D	B	D	D	D	B	D	D	B	B	D	D	B
MWG89	other	7H	31.6115	A	B	B	A	A	B	B	A	B	B	B	A	A	A	B	A	A	B	B	B	A	B	A	A	A	B	B	A	B	B	B	A	A	A	B	A	A	A	A	A	A	B	B	A	A	B
BE214786A	other	7H	32.5662	A	B	B	A	A	B	B	A	B	B	B	A	A	A	B	A	A	B	B	B	A	B	A	A	A	B	B	A	B	B	B	A	A	A	B	A	A	A	A	A	A	B	B	A	B	B
bPb-7183	DArT	7H	35.2188	A	A	C	A	A	C	C	A	C	C	C	A	A	A	-	A	A	A	A	A	A	C	C	A	A	-	A	A	C	C	-	-	A	A	C	A	A	A	A	A	A	C	-	-	C	A
bPb-2828	DArT	7H	36.5273	A	A	C	A	A	C	C	A	C	C	C	A	A	-	C	-	-	-	A	A	A	C	C	-	A	C	-	A	C	C	-	A	A	A	C	A	A	A	A	A	A	C	C	A	C	A
EBmatc3	other	7H	38.0334	-	-	B	A	A	B	B	-	B	B	B	A	A	-	-	-	A	-	A	A	A	-	B	A	-	B	A	A	-	-	-	A	A	A	B	A	A	-	A	A	A	B	A	A	B	A
Bmag384	other	7H	38.4774	-	-	B	-	A	B	B	A	B	B	B	A	A	-	B	A	A	A	A	-	A	B	B	A	A	B	A	A	B	B	B	A	A	A	B	A	A	-	A	A	A	B	A	A	B	A
bPb-5074	DArT	7H	39.2858	-	D	B	-	D	B	B	D	B	B	B	D	D	D	B	D	D	D	D	D	D	B	B	D	D	B	D	D	B	B	B	D	D	D	B	D	D	D	D	D	D	B	D	D	B	D
bPb-5852	DArT	7H	39.2858	D	D	B	D	D	B	B	D	B	B	B	D	D	D	B	D	D	D	D	D	D	B	B	D	-	B	D	D	B	B	B	D	D	D	B	D	D	D	D	D	D	B	D	D	B	D
bPb-8939	DArT	7H	39.2858	D	D	B	D	-	B	B	D	B	B	B	D	D	D	B	D	D	D	D	D	D	B	B	D	-	B	D	D	B	B	B	D	D	D	B	D	D	D	D	D	D	B	D	D	B	D
ABG380	other	7H	39.2858	A	A	B	A	A	B	B	A	B	B	B	A	A	A	B	A	A	A	A	A	A	B	B	A	A	B	A	A	B	B	B	A	A	A	B	A	A	A	A	A	A	B	A	A	B	A
bPb-0678	DArT	7H	39.2858	D	D	B	D	D	B	B	D	B	B	B	-	D	D	B	D	D	D	D	D	D	B	B	D	-	B	D	D	B	B	B	D	D	D	B	D	D	D	D	D	D	B	D	D	B	D
bPb-1360	DArT	7H	39.2858	-	D	B	D	-	B	B	D	B	B	B	D	D	D	B	D	D	D	D	D	D	B	B	D	-	B	D	D	B	B	B	D	D	D	B	D	D	D	D	D	D	B	D	D	B	D
bPb-6156	DArT	7H	39.2858	D	D	B	D	D	B	B	D	B	B	B	D	D	D	B	D	D	D	D	D	D	B	B	D	-	B	D	D	B	B	B	D	D	D	B	D	D	D	D	D	D	B	D	D	B	D
bPb-0324	DArT	7H	39.2874	D	D	B	-	D	B	B	D	B	B	B	D	D	D	B	D	D	D	D	D	D	B	B	D	D	B	D	D	B	B	B	D	D	D	B	D	D	D	D	D	D	B	D	D	B	D
AF445769A	other	7H	68.6738	A	A	A	A	A	B	B	B	A	A	A	A	A	B	A	B	A	A	A	A	B	B	A	A	B	A	A	A	B	A	B	A	B	A	B	A	A	A	A	B	A	A	A	A	B	B
ABC255	other	7H	68.6738	A	A	A	A	A	B	B	B	A	A	A	A	A	B	A	B	A	A	A	A	B	B	A	A	B	A	A	A	B	A	B	A	B	A	B	A	A	A	A	B	A	A	A	A	B	B
Bmac187	other	7H	75.242	A	A	A	A	A	B	A	B	A	A	A	A	A	B	A	B	A	A	A	A	B	B	A	A	B	A	A	A	B	A	B	A	B	A	A	A	A	A	A	B	B	-	A	B	B	A
bPb-5599	DArT	7H	79.1452	B	D	D	D	B	B	D	D	D	D	D	D	D	-	D	B	D	D	D	D	B	B	D	D	B	D	D	D	B	D	B	D	B	D	D	D	B	D	D	B	B	D	D	B	B	D
bPb-8956	DArT	7H	82.6059	B	D	D	D	D	B	D	D	D	D	D	D	D	B	D	B	D	D	D	D	B	B	D	D	B	D	D	D	B	D	B	D	B	D	D	D	B	D	D	B	B	D	D	B	B	D
bPb-6975	DArT	7H	82.6476	B	D	D	D	-	B	D	D	D	D	D	D	D	B	D	B	-	D	D	D	B	B	D	D	B	D	-	D	B	D	B	D	B	-	D	D	B	D	D	B	B	D	D	B	B	D
Bmac359	other	7H	83.2014	A	A	A	A	A	B	A	A	A	A	A	A	A	B	A	B	A	A	A	A	B	B	A	A	B	A	A	A	B	A	B	A	B	A	A	A	B	A	A	B	B	-	A	B	B	A
bPb-2097	DArT	7H	84.7635	B	-	D	-	D	B	D	D	D	D	D	D	D	B	-	B	-	D	-	D	B	B	D	D	B	D	D	D	B	D	B	-	B	D	D	D	B	D	D	B	B	D	D	B	B	D
bPb-1770	DArT	7H	84.9502	B	D	D	D	D	B	D	D	D	D	D	D	D	B	D	B	D	D	-	D	B	B	D	D	B	D	D	D	B	D	B	D	B	D	D	D	B	D	D	B	B	D	D	B	D	D
bPb-7437	DArT	7H	84.9512	B	D	D	D	D	B	D	D	D	D	D	D	D	B	D	B	D	D	D	D	B	B	D	D	B	D	D	D	B	D	B	D	B	D	D	D	B	D	D	B	B	D	D	B	B	D
bPb-7603	DArT	7H	84.9512	B	D	D	D	D	B	D	D	D	D	D	D	D	B	D	B	D	D	D	D	B	B	D	D	B	D	D	D	B	D	B	D	B	D	D	D	B	D	D	B	B	D	D	B	B	D
bPb-2188	DArT	7H	87.1062	B	D	D	D	D	B	D	D	D	D	D	D	D	B	D	B	D	-	D	D	B	B	D	D	B	D	D	D	B	D	B	D	B	D	-	D	B	D	D	B	B	D	D	B	B	D
Bmac224	other	7H	87.3868	B	A	A	A	A	B	A	A	A	A	A	A	A	-	A	B	A	A	A	A	B	B	A	A	B	A	A	A	B	A	B	A	B	A	A	A	B	A	A	B	B	-	A	B	B	A
Bmac31	other	7H	87.3868	B	A	A	A	A	-	-	A	A	-	-	A	A	B	A	B	A	A	A	A	-	B	A	A	B	A	A	A	-	A	B	A	B	A	A	-	B	A	A	B	-	-	-	B	B	A
Bmag321	other	7H	87.3868	B	A	A	A	A	B	A	A	A	-	-	-	-	B	A	B	A	A	-	A	B	B	-	A	B	A	A	A	B	A	B	A	B	A	A	A	B	A	A	B	B	A	A	B	B	A
Bmag369	other	7H	87.3868	B	A	A	A	A	B	A	A	A	A	A	A	A	B	A	B	A	A	A	A	-	B	A	A	B	A	A	A	B	A	B	A	B	-	A	A	B	A	A	B	B	-	A	B	B	A
MWG808	other	7H	87.3868	B	A	A	A	A	B	A	A	A	A	A	A	A	B	A	B	A	A	A	A	B	B	A	A	B	A	A	A	B	A	B	A	B	A	A	A	B	A	A	B	B	A	A	B	B	A
BG366739A	other	7H	87.3868	B	A	A	A	-	-	A	A	A	A	A	-	-	B	-	B	-	A	A	-	-	-	-	-	-	-	A	-	-	A	B	-	-	-	-	A	B	A	A	B	-	-	-	-	-	A
Bmac162	other	7H	87.3868	B	-	-	-	-	B	A	A	A	A	A	A	A	B	A	B	A	A	A	A	B	B	A	A	B	A	A	A	B	A	B	A	B	A	A	A	B	A	A	B	B	-	-	B	B	-
Bmag11	other	7H	87.3868	B	A	A	-	A	-	A	A	A	A	A	A	A	B	A	B	A	A	A	A	B	-	A	A	B	A	A	A	B	A	B	A	B	A	A	A	B	A	A	B	B	-	A	B	B	A
Bmag110A	other	7H	87.3868	B	A	A	-	A	B	A	A	A	A	A	A	A	B	A	B	A	A	A	A	B	B	A	A	B	A	A	-	B	A	B	A	B	A	-	A	-	A	A	B	B	-	A	B	B	A
bPb-8396	DArT	7H	87.3868	B	D	D	D	D	B	D	D	D	D	D	D	D	B	D	B	D	D	D	D	B	B	D	D	B	D	D	D	B	D	B	D	B	D	D	D	B	D	D	B	B	D	D	B	B	D
MWG2031	other	7H	90.9376	B	A	A	A	A	B	A	A	A	A	A	A	A	B	A	B	A	A	A	A	B	B	A	A	B	B	A	A	B	A	B	A	B	A	A	A	B	A	A	B	B	A	A	B	B	A
bPb-6214	DArT	7H	106.934	C	C	A	C	A	C	C	A	A	C	C	C	A	C	A	C	-	C	A	A	C	-	A	A	A	A	C	A	C	A	C	A	A	C	C	C	C	A	A	A	C	A	A	C	C	A
bPb-0027	DArT	7H	111.687	B	B	D	B	D	B	B	D	D	B	B	B	D	B	D	B	B	B	D	D	B	B	D	-	D	D	B	D	B	D	B	D	D	B	B	B	B	D	D	D	B	D	D	B	B	D
bPb-9908	DArT	7H	111.687	B	B	D	-	D	B	B	D	D	B	B	B	D	B	D	B	B	B	-	D	B	B	D	D	D	D	B	D	B	D	B	D	D	B	B	B	B	D	D	D	-	D	D	B	B	D
BI953418	other	7H	123.331	B	A	A	B	-	-	B	A	A	B	B	-	-	B	-	B	-	B	A	-	-	-	-	-	-	-	B	-	-	A	B	-	-	B	-	B	B	A	A	B	-	-	-	-	-	A
Ris44	other	7H	125.052	B	A	A	B	A	B	B	A	A	B	B	A	A	B	B	B	B	A	A	A	A	A	A	A	A	A	B	A	B	A	B	A	A	B	B	B	B	A	A	B	B	B	A	B	B	B
ABC253	other	7H	133.396	B	A	A	B	B	B	B	A	A	B	B	A	A	B	A	A	B	B	A	A	A	A	A	B	A	A	B	A	B	A	B	A	A	A	B	B	B	A	A	B	B	B	B	B	B	B
bPb-3484	DArT	7H	133.396	B	D	D	B	B	B	B	D	D	B	B	D	D	B	D	D	B	B	D	D	D	D	D	B	D	D	B	D	B	D	B	D	D	D	B	B	B	D	D	B	B	B	B	B	B	B
bPb-1556	DArT	7H	140.94	D	-	D	B	-	D	B	D	-	B	B	D	D	B	D	D	D	D	D	B	D	D	D	B	D	D	D	B	B	D	B	D	D	D	-	B	B	D	B	B	D	B	B	B	B	D
bPb-1631	DArT	7H	140.941	D	B	D	B	B	D	B	D	D	B	B	D	D	B	D	B	B	D	D	B	D	D	D	B	D	D	D	B	B	D	B	D	D	D	B	B	B	D	B	B	D	B	B	B	D	D
bPb-3980	DArT	7H	140.941	D	B	D	B	B	-	B	D	D	B	B	D	D	B	D	B	B	D	D	B	D	D	D	B	D	D	D	B	B	D	B	D	D	D	B	B	B	D	B	B	D	B	B	B	D	D
bPb-4394	DArT	7H	141.483	D	B	D	B	B	D	B	D	D	B	B	D	D	B	D	D	B	D	D	B	D	D	D	B	D	D	D	B	B	D	B	D	D	D	B	B	B	D	B	B	D	B	B	B	B	D
bPb-7345	DArT	7H	142.639	D	B	D	B	B	D	B	D	D	B	B	-	D	B	D	D	-	D	D	B	D	D	D	B	D	D	D	B	B	D	B	D	D	D	B	B	B	D	B	B	D	B	B	B	B	D
bPb-8833	DArT	7H	147.173	A	C	C	C	C	A	C	A	A	C	C	A	A	A	A	C	-	A	A	C	A	A	A	C	A	A	A	C	C	A	C	A	A	A	C	C	C	A	C	C	A	C	C	C	A	A
WG380A	other	7H	148.3	A	B	B	B	B	A	B	A	A	B	B	A	A	A	A	B	B	A	A	-	A	A	A	B	A	A	A	B	B	A	B	A	A	A	B	B	B	A	B	B	A	B	B	B	A	A
bPb-0328	DArT	7H	162.98	D	D	D	B	D	D	B	D	D	B	D	D	D	D	D	B	B	D	B	D	D	D	D	B	D	D	D	D	B	D	B	D	-	D	D	D	B	D	B	B	D	B	B	B	D	B
bPb-9706	DArT	7H	163.13	A	A	A	C	A	A	C	A	A	C	A	A	A	A	A	C	A	A	C	-	A	A	A	C	A	A	A	A	C	A	A	A	-	A	C	A	C	A	C	C	C	C	C	C	A	C
KFP112	other	7H	164.428	B	A	A	B	A	A	B	A	A	B	A	A	A	A	A	B	B	A	B	A	A	A	A	B	A	A	A	A	B	A	-	A	B	A	B	A	B	A	B	B	B	B	B	B	A	B
Cat	other	7H	164.428	B	A	A	B	A	A	B	A	A	B	A	A	A	A	A	B	B	A	B	A	A	A	A	B	A	A	A	A	B	A	-	A	B	A	B	A	B	A	B	B	B	B	B	B	A	B
[truncated: 40 more columns]

## Sheet: FxS
Locus	Type	Chr	cM	FredericksonStander-001	FredericksonStander-002	FredericksonStander-008	FredericksonStander-009	FredericksonStander-011	FredericksonStander-013	FredericksonStander-018	FredericksonStander-019	FredericksonStander-021	FredericksonStander-026	FredericksonStander-038	FredericksonStander-045	FredericksonStander-049	FredericksonStander-050	FredericksonStander-055	FredericksonStander-059	FredericksonStander-061	FredericksonStander-063	FredericksonStander-068	FredericksonStander-071	FredericksonStander-072	FredericksonStander-078	FredericksonStander-081	FredericksonStander-083	FredericksonStander-090	FredericksonStander-091	FredericksonStander-100	FredericksonStander-102	FredericksonStander-104	FredericksonStander-106	FredericksonStander-107	FredericksonStander-110	FredericksonStander-111	FredericksonStander-112	FredericksonStander-113	FredericksonStander-116	FredericksonStander-118	FredericksonStander-121	FredericksonStander-122	FredericksonStander-123	FredericksonStander-124	FredericksonStander-125	FredericksonStander-126	FredericksonStander-127	FredericksonStander-128	FredericksonStander-130
bPb-7697	DArT	1H	3.27365	C	C	C	A	C	A	C	-	C	A	A	C	C	C	A	A	-	C	C	-	C	C	A	C	-	C	A	A	C	C	A	C	C	A	-	A	C	A	A	C	C	C	C	A	C	A
bPb-0178	DArT	1H	3.27465	C	C	C	A	C	A	C	C	C	C	C	C	C	C	A	A	C	C	C	C	C	C	-	C	C	C	-	A	C	C	A	C	C	A	C	C	C	C	-	C	C	C	C	A	C	A
bPb-6188	DArT	1H	3.78054	C	C	C	A	C	A	C	C	C	-	-	-	C	C	A	A	C	C	C	C	C	C	C	C	C	C	-	A	C	C	A	C	C	A	-	C	C	C	A	C	C	C	C	-	C	C
bPb-1663	DArT	1H	4.14291	C	C	C	A	C	A	C	C	C	C	C	C	C	C	A	A	C	C	C	C	C	C	-	C	C	-	-	A	C	C	A	C	C	A	C	C	C	C	-	C	C	C	C	A	C	A
bPb-3489	DArT	1H	4.29712	C	C	C	A	C	A	C	C	C	C	-	C	C	C	A	A	C	-	C	C	C	C	-	-	C	-	-	A	-	-	A	C	C	A	C	C	-	C	-	C	-	C	-	A	-	A
bPb-9115	DArT	1H	4.29712	C	C	C	A	C	A	C	C	C	C	-	C	C	C	A	A	C	C	C	C	C	C	-	C	C	-	-	A	C	C	A	C	C	A	C	C	C	C	-	C	C	C	C	A	C	A
bPb-9567	DArT	1H	4.29712	C	C	C	A	C	A	C	C	C	C	-	C	C	C	A	A	C	C	C	C	-	-	-	-	C	-	-	A	-	C	A	-	C	A	C	C	C	C	-	C	-	C	C	A	C	A
bPb-5159	DArT	1H	4.29712	C	C	C	A	C	A	C	C	C	C	-	C	C	C	A	A	C	C	C	C	C	-	-	C	C	C	-	A	C	C	A	C	C	A	C	C	C	C	-	C	C	C	C	A	C	A
bPb-9234	DArT	1H	4.29712	C	C	C	A	C	A	C	C	C	C	C	C	C	C	A	A	C	C	C	C	C	C	C	C	C	C	-	A	C	C	A	C	C	A	C	C	C	C	-	C	C	C	C	A	C	A
bPb-2862	DArT	1H	4.29812	C	C	C	A	C	A	C	C	C	-	A	C	C	C	A	A	-	C	C	A	C	C	A	C	-	C	A	A	C	C	A	C	-	A	-	-	C	C	A	-	C	C	C	A	C	A
bPb-1165	DArT	1H	7.2064	B	B	B	D	B	D	B	D	B	D	D	B	-	B	D	D	D	-	B	D	B	B	D	B	D	B	D	D	B	D	D	B	D	D	D	D	B	B	D	D	B	-	B	D	B	D
bPb-1348	DArT	1H	7.2064	B	B	B	D	B	D	B	D	B	D	D	B	-	-	D	D	D	D	B	D	B	B	D	B	D	B	D	D	B	-	D	B	D	D	D	D	B	B	D	-	B	-	B	D	B	D
bPb-3622	DArT	1H	7.2064	B	B	B	D	B	D	B	D	B	D	D	B	-	B	D	D	D	-	B	D	B	B	D	B	D	B	D	D	B	D	D	B	D	D	D	D	B	B	D	D	-	D	B	D	B	D
bPb-6482	DArT	1H	7.2064	B	B	B	D	B	D	B	D	B	D	D	B	B	B	D	D	D	D	B	D	B	B	D	B	D	B	D	D	B	D	D	B	D	D	D	D	B	B	D	D	B	-	B	D	B	D
bPb-9881	DArT	1H	7.2064	B	B	B	D	B	D	B	D	B	D	D	B	B	B	D	D	-	D	-	D	B	B	D	-	D	B	D	D	B	D	D	B	D	D	D	D	B	-	D	D	B	D	B	D	B	D
bPb-0181	DArT	1H	7.48354	C	C	C	A	C	A	C	-	C	A	A	C	C	C	A	A	-	-	C	A	C	C	-	C	-	C	A	A	C	-	A	C	-	A	-	-	C	C	-	-	C	C	C	A	C	-
bPb-3776	DArT	1H	10.4707	C	C	C	A	C	A	C	-	C	A	A	C	C	C	A	A	-	-	C	A	C	C	-	C	A	C	A	A	-	C	A	C	A	A	-	A	C	C	A	A	-	C	C	A	C	A
bPb-7043	DArT	1H	11.5417	C	C	C	A	C	A	C	A	C	A	A	C	C	C	A	A	A	C	C	-	C	C	A	C	A	C	A	A	C	C	-	C	A	A	A	-	C	C	A	A	C	C	C	A	C	A
bPb-7137	DArT	1H	11.7378	C	C	C	A	C	A	C	-	C	A	A	C	C	C	-	A	-	C	C	-	C	C	A	C	A	C	A	A	C	C	-	C	A	A	A	-	C	C	A	A	C	C	C	A	C	A
bPb-2055	DArT	1H	12.958	B	B	B	D	B	D	B	D	B	D	D	B	B	B	D	B	D	D	B	D	B	B	D	B	D	B	D	D	B	-	D	B	D	D	D	D	B	-	D	D	B	B	B	D	B	D
bPb-8973	DArT	1H	13.1416	B	B	B	D	B	D	B	D	B	D	D	B	B	B	D	B	D	D	B	D	B	B	D	B	D	B	D	D	B	-	D	B	D	D	D	D	B	D	D	D	B	B	B	D	B	D
bPb-9414	DArT	1H	16.1032	B	B	B	D	B	D	B	D	B	D	D	B	B	B	D	-	D	D	B	D	B	B	D	B	D	B	D	D	B	D	D	B	D	D	D	D	B	-	D	D	B	B	B	D	B	D
bPb-9952	DArT	1H	16.1032	B	B	B	D	B	D	B	D	B	D	D	B	B	B	D	B	D	D	B	D	B	B	D	B	-	B	D	D	B	-	D	B	D	-	D	D	B	-	D	-	B	B	B	D	B	D
bPb-0473	DArT	1H	18.942	C	C	C	A	C	A	C	C	C	A	A	C	C	C	A	C	-	C	C	A	C	C	A	C	-	C	A	A	C	A	A	C	A	A	A	A	C	-	A	C	C	C	C	A	C	C
bPb-5638	DArT	1H	19.1135	C	C	C	A	-	A	C	C	C	-	A	C	C	C	A	C	A	C	C	A	C	C	A	C	-	C	A	A	C	A	A	C	A	A	A	A	C	-	A	C	C	C	C	A	C	C
bPb-8094	DArT	1H	19.1135	C	C	C	A	C	A	C	C	C	A	A	C	C	C	A	C	-	C	C	A	C	C	A	C	-	C	A	A	C	A	A	C	A	A	-	A	C	-	A	C	C	-	C	A	C	C
bPb-4415	DArT	1H	36.6223	D	B	B	D	D	D	D	B	B	D	D	D	B	D	D	B	-	D	B	D	D	D	D	B	B	B	D	D	B	D	D	B	D	-	D	D	D	D	D	D	D	D	-	D	D	D
bPb-9423	DArT	1H	48.9451	D	B	B	D	D	B	D	B	D	B	D	D	B	D	D	D	D	D	B	D	D	D	D	B	-	B	D	D	B	D	D	B	D	D	D	D	D	B	D	D	D	D	B	D	D	D
bPb-1347	DArT	1H	48.9461	D	B	B	D	D	B	D	B	D	B	D	D	-	D	D	D	D	D	B	D	D	B	-	-	-	B	D	D	B	D	D	B	D	D	-	D	D	B	D	D	D	D	D	D	D	-
bPb-8746	DArT	1H	52.7709	D	B	B	D	D	B	D	B	D	-	D	D	B	D	D	D	D	D	B	D	D	-	-	B	-	B	D	-	B	D	D	B	-	D	-	D	-	B	D	-	D	D	D	D	-	-
bPb-9333	DArT	1H	52.7709	D	B	B	D	D	B	D	B	D	-	D	D	B	D	D	D	D	D	B	D	D	D	D	B	-	B	D	D	B	D	D	B	D	D	D	D	D	B	D	D	D	D	D	D	D	D
bPb-8884	DArT	1H	53.1929	D	B	B	D	D	B	D	D	D	B	D	D	B	D	D	D	D	D	B	D	D	D	D	B	-	B	D	D	B	D	D	B	D	D	D	-	D	B	D	D	D	-	D	D	D	D
bPb-2175	DArT	1H	53.6444	D	B	B	D	D	B	D	D	D	-	D	D	B	D	D	D	D	D	B	D	D	D	D	B	D	B	D	D	B	D	D	B	D	D	D	D	D	B	D	D	D	D	D	D	D	-
bPb-2976	DArT	1H	54.0144	D	B	B	D	D	B	D	D	D	-	D	D	B	D	D	D	D	D	B	D	D	D	D	B	D	B	-	D	-	-	-	B	D	D	D	-	D	B	D	D	D	-	D	D	D	-
bPb-5290	DArT	1H	64.8906	D	B	B	D	D	B	D	D	D	B	D	B	B	D	D	D	D	D	D	D	D	D	D	B	D	D	D	D	B	D	B	B	D	D	B	D	D	B	D	B	B	-	D	D	D	D
bPb-7190	DArT	1H	66.2386	D	B	B	D	D	B	D	D	D	B	D	B	B	D	D	D	D	D	D	D	D	D	D	B	D	D	D	D	B	D	B	B	D	D	B	D	D	B	D	B	B	D	D	D	D	D
bPb-3382	DArT	1H	66.2396	A	C	C	C	A	C	A	A	A	C	A	C	C	-	A	A	A	A	A	A	A	A	A	C	A	A	-	-	C	A	C	C	A	A	C	-	-	C	-	C	C	A	A	A	A	-
bPb-1791	DArT	1H	67.1212	A	C	C	C	A	C	A	A	A	C	A	C	C	-	A	A	A	-	A	A	A	A	A	C	A	A	-	-	C	A	C	C	A	A	C	-	-	C	C	C	C	A	A	A	A	-
bPb-1419	DArT	1H	106.219	A	C	C	A	A	C	C	A	C	C	C	C	A	-	A	-	C	C	A	C	C	A	A	A	A	-	-	A	-	A	C	C	C	A	C	C	A	C	C	A	A	A	A	C	A	C
bPb-7429	DArT	1H	106.219	A	C	C	A	A	C	C	A	C	C	C	C	A	-	A	-	C	C	A	C	C	A	A	A	A	-	-	A	-	A	C	C	C	A	C	C	A	C	C	A	A	A	A	C	A	C
bPb-9180	DArT	1H	106.219	A	C	C	A	A	C	C	A	C	C	C	C	A	-	A	C	C	C	A	C	C	A	A	A	A	-	-	A	-	A	C	C	C	A	C	C	A	C	C	A	A	A	A	C	A	C
bPb-4515	DArT	1H	106.219	A	C	C	A	A	C	C	-	C	C	C	C	A	A	A	-	C	C	A	C	C	A	A	-	A	-	-	-	-	A	-	C	C	A	C	C	A	C	C	A	A	A	A	C	A	C
bPb-3473	DArT	1H	108.914	A	C	C	C	A	C	C	A	C	C	C	C	C	A	A	A	C	C	A	C	-	A	A	A	A	-	C	A	-	-	C	C	C	A	C	C	A	C	A	A	A	A	A	C	A	C
bPb-6770	DArT	1H	109.774	A	C	C	C	A	C	C	A	C	C	C	C	C	A	A	A	C	C	A	C	C	A	A	A	A	C	C	A	C	-	C	C	C	A	C	C	A	C	A	A	A	A	A	C	A	C
bPb-3984	DArT	1H	109.875	A	C	C	C	A	C	C	A	C	C	C	C	C	A	A	A	C	C	A	C	C	A	A	A	A	C	C	A	-	-	C	C	C	A	C	C	A	C	A	A	A	A	A	C	A	C
bPb-1078	DArT	1H	109.876	A	C	C	C	A	C	C	A	C	C	C	C	C	A	A	A	C	C	A	C	C	A	A	A	A	C	C	A	-	-	-	C	C	A	C	C	A	C	A	A	A	A	A	C	A	C
bPb-8307	DArT	1H	143.224	D	B	D	-	B	D	D	B	B	B	D	D	B	B	D	D	B	D	B	-	B	B	D	D	B	D	B	D	B	D	-	B	B	D	-	D	D	D	D	D	D	D	D	D	D	D
bPb-0699	DArT	1H	144.192	D	B	D	-	B	D	D	B	B	B	D	D	B	B	D	D	B	D	B	B	B	B	D	D	B	D	B	D	B	D	-	B	B	D	-	D	D	D	D	-	D	D	-	D	D	D
bPb-1487	DArT	1H	147.25	D	B	D	-	B	D	D	B	B	B	D	D	D	B	D	D	B	D	B	B	B	B	D	D	B	D	-	D	B	D	-	B	B	D	D	D	D	D	D	-	D	D	D	D	D	D
bPb-2260	DArT	1H	147.25	D	B	D	-	B	D	D	B	B	B	D	D	D	B	D	D	B	D	B	B	B	B	D	D	B	D	-	D	B	D	-	B	B	D	D	D	D	D	D	-	D	D	D	D	D	D
bPb-3756	DArT	1H	147.25	D	B	D	-	B	D	D	B	B	B	D	D	D	B	D	D	B	D	B	B	B	B	D	D	B	D	B	D	B	D	B	B	B	D	-	D	D	D	D	-	D	D	D	D	D	D
bPb-0647	DArT	2H	3.60413	D	B	B	-	D	B	B	B	D	B	-	D	D	D	D	D	D	D	D	B	B	D	B	B	B	B	-	D	-	-	-	D	D	-	-	B	D	D	B	-	D	-	B	D	B	B
bPb-3608	DArT	2H	3.60413	D	B	B	-	D	B	B	B	D	-	-	D	D	D	D	D	D	D	D	B	B	D	B	B	B	B	D	D	B	B	B	D	D	D	D	B	D	D	B	-	D	B	B	D	B	B
bPb-4148	DArT	2H	3.60413	D	B	B	-	D	B	B	B	D	-	-	D	D	D	D	D	D	D	D	B	B	D	B	B	B	B	D	D	-	B	B	D	D	D	D	B	D	D	B	-	D	-	B	D	B	B
bPb-0485	DArT	2H	5.02863	D	B	B	-	D	B	B	B	D	-	-	-	D	D	D	D	D	-	D	B	B	D	B	B	B	B	D	D	-	B	B	D	D	D	D	B	D	D	B	-	D	B	B	D	B	B
bPb-7602	DArT	2H	5.75113	D	B	B	-	D	B	B	B	D	D	-	D	D	D	D	D	D	D	D	B	B	D	B	B	B	B	D	D	-	B	B	D	D	D	D	B	D	D	B	-	D	B	B	D	B	B
bPb-1422	DArT	2H	7.59128	D	B	B	-	D	B	B	B	D	-	-	D	D	D	D	D	-	-	D	B	B	D	B	B	B	B	-	D	-	-	-	D	D	D	D	B	D	D	B	-	D	B	B	D	B	B
bPb-0615	DArT	2H	11.2822	D	B	B	D	D	B	-	B	D	B	D	D	D	D	D	D	D	D	D	B	B	D	B	B	B	B	-	-	B	B	B	B	D	D	D	B	-	D	B	B	D	D	D	-	B	B
bPb-7354	DArT	2H	13.2756	D	B	B	D	D	B	-	B	D	-	B	D	D	D	D	D	D	D	D	B	B	D	B	B	B	B	D	D	-	B	B	B	D	D	D	B	D	D	B	-	D	D	D	D	B	B
bPb-5900	DArT	2H	13.9375	D	B	B	D	D	B	-	B	D	B	B	D	D	D	D	D	D	D	D	B	B	D	B	B	B	B	D	B	B	B	B	B	D	D	D	B	D	D	B	-	D	D	D	-	B	B
bPb-7969	DArT	2H	13.9375	D	B	B	D	D	B	-	B	D	B	B	D	D	D	D	D	D	D	D	B	B	D	B	B	B	B	-	B	B	B	B	B	D	D	D	B	-	D	B	-	D	D	D	D	B	B
bPb-5991	DArT	2H	14.4031	D	B	B	D	D	B	-	B	D	-	B	D	D	D	D	D	D	D	D	B	B	D	B	B	B	B	D	D	-	B	B	B	D	D	D	B	-	D	B	-	D	D	D	D	B	B
bPb-6848	DArT	2H	14.4031	D	B	B	D	D	B	-	B	D	B	B	D	D	D	D	D	D	D	D	B	B	D	B	B	B	B	D	D	-	B	B	B	D	D	D	B	D	D	B	-	D	D	D	D	B	B
bPb-5688	DArT	2H	15.7614	D	B	B	D	D	B	-	B	D	B	D	D	D	D	D	D	D	D	D	B	B	D	B	B	B	B	B	B	B	B	B	B	D	-	D	B	-	D	B	-	D	D	D	-	B	-
bPb-6897	DArT	2H	18.8094	A	C	C	C	A	C	C	C	A	C	A	A	C	C	A	A	-	A	A	C	C	A	C	C	C	C	C	C	A	C	A	C	A	A	A	C	C	-	C	C	A	A	A	C	C	C
bPb-0715	DArT	2H	18.8104	A	C	C	C	A	C	C	C	A	C	A	A	C	C	A	A	-	A	A	C	C	C	C	C	C	C	C	C	A	C	A	C	A	A	A	C	C	-	C	C	A	A	A	C	C	C
bPb-1708	DArT	2H	18.8104	A	C	C	C	A	C	C	C	A	C	A	A	C	-	A	A	A	A	A	C	C	-	C	C	C	C	C	C	A	C	A	C	A	A	A	C	C	-	C	C	A	A	A	C	C	C
bPb-4295	DArT	2H	18.8104	A	C	C	C	A	C	C	C	A	C	A	A	C	C	A	A	-	A	A	C	C	-	C	C	C	C	C	C	A	C	A	C	A	A	A	C	C	A	C	C	A	A	A	C	C	C
bPb-4481	DArT	2H	18.8104	A	C	C	C	A	C	C	C	A	C	A	A	C	C	A	A	-	A	A	C	C	-	C	C	C	C	C	C	A	C	A	C	A	A	A	C	C	-	C	C	A	A	A	C	C	C
bPb-1196	DArT	2H	35.7071	A	C	C	C	C	C	C	C	C	A	A	A	C	-	A	A	-	A	-	C	C	C	C	C	C	C	C	C	A	C	A	C	-	A	C	C	C	-	C	C	A	C	-	-	C	C
bPb-4821	DArT	2H	35.8095	A	C	C	C	C	C	C	C	C	A	A	A	C	-	A	A	C	A	-	C	C	C	C	C	C	C	C	C	A	C	A	C	A	-	-	C	C	-	C	C	C	C	C	-	C	-
bPb-1212	DArT	2H	42.481	A	C	C	A	C	C	C	C	C	A	A	A	C	C	A	-	C	C	-	A	C	C	C	C	C	C	C	C	A	C	A	C	-	A	C	C	C	C	C	C	C	C	C	-	C	C
bPb-4875	DArT	2H	47.3822	A	C	C	A	C	C	C	C	C	A	A	A	C	-	A	A	C	C	C	A	C	C	C	C	C	C	C	C	A	C	A	C	A	A	C	C	C	C	C	C	C	-	C	-	C	C
bPb-9925	DArT	2H	64.1655	D	D	B	D	B	B	B	D	B	-	D	B	B	B	B	-	B	B	D	D	D	B	D	B	B	B	B	B	B	D	B	B	D	B	B	-	D	D	B	B	-	B	B	B	B	B
bPb-1072	DArT	2H	70.028	A	A	C	A	C	C	C	A	C	C	C	C	C	C	C	A	C	C	A	A	A	C	A	C	C	C	C	C	C	A	A	C	A	C	C	C	A	A	C	C	C	C	C	C	C	C
bPb-1628	DArT	2H	70.028	A	A	C	A	C	C	C	A	C	C	-	C	C	C	C	A	C	C	A	A	A	C	A	C	C	C	C	C	C	A	A	C	A	C	C	C	A	A	C	C	C	C	C	C	C	C
bPb-5087	DArT	2H	70.028	A	A	C	A	C	C	C	A	C	C	C	C	C	C	C	A	C	C	A	A	A	C	A	C	C	C	C	C	C	A	A	C	A	C	C	C	A	-	C	C	C	C	C	C	C	C
bPb-6970	DArT	2H	70.028	A	A	C	A	C	C	C	A	C	C	C	C	C	C	C	A	C	C	A	A	A	C	A	C	C	C	C	C	C	A	A	C	A	C	C	C	A	A	C	C	C	C	C	C	C	C
bPb-6881	DArT	2H	70.8098	A	A	A	A	C	C	C	A	C	C	C	C	C	C	C	A	C	C	A	A	A	C	A	C	C	C	C	C	C	A	A	C	-	C	C	C	A	A	C	C	C	-	C	C	C	C
bPb-3056	DArT	2H	70.8098	A	A	A	A	C	C	C	A	C	C	C	C	C	C	C	A	C	C	A	A	A	C	A	C	C	C	C	C	C	A	A	C	A	C	C	C	A	A	C	C	C	-	C	C	C	C
bPb-1836	DArT	2H	71.0098	A	A	A	A	C	C	C	A	C	C	C	C	C	C	C	A	C	C	A	A	A	C	A	C	C	C	C	C	C	A	A	C	-	C	C	C	A	A	C	C	C	C	C	C	C	C
bPb-5449	DArT	2H	77.4094	D	D	D	D	B	B	B	D	B	B	B	B	-	B	B	D	B	B	D	D	D	B	B	-	B	B	-	-	B	D	D	B	D	B	B	B	D	-	B	-	-	-	B	B	B	B
bPb-6088	DArT	2H	81.7001	-	A	A	A	C	C	C	A	C	-	C	C	C	C	C	A	C	C	A	A	A	C	A	C	C	C	C	C	C	A	A	C	A	C	C	-	A	A	C	C	-	C	C	C	C	C
bPb-5440	DArT	2H	82.0986	C	-	A	A	C	C	C	A	C	A	C	C	C	C	C	A	C	C	A	A	A	C	A	C	C	C	C	C	C	A	A	C	A	C	C	C	A	A	C	C	C	C	C	C	C	C
bPb-4040	DArT	2H	82.1319	-	A	A	A	C	C	C	A	C	-	C	C	C	C	C	A	C	C	A	A	A	C	A	C	C	C	C	-	C	A	A	C	A	C	C	-	A	A	C	C	-	C	C	C	C	C
bPb-6438	DArT	2H	82.1319	A	-	A	A	C	C	-	A	C	C	C	C	C	C	C	A	C	C	A	-	A	C	A	C	C	C	C	C	C	A	A	C	A	C	C	C	A	A	C	C	C	C	C	C	C	C
bPb-9754	DArT	2H	82.7716	C	A	A	A	C	C	C	A	C	-	C	C	C	C	C	A	C	C	A	A	A	C	A	C	C	C	C	C	C	A	A	C	A	C	C	-	A	A	C	C	C	C	C	C	C	C
bPb-7991	DArT	2H	101.273	C	A	C	C	C	C	A	A	C	A	C	C	C	C	A	A	-	C	A	C	C	A	C	C	C	C	C	A	C	A	A	C	A	C	C	C	A	A	C	A	C	-	-	C	C	C
bPb-1926	DArT	2H	102.116	C	A	C	C	C	C	A	A	C	A	C	C	C	C	A	A	C	C	A	C	C	A	C	C	C	C	C	A	C	A	A	C	A	C	C	C	A	A	C	A	-	C	-	C	C	C
bPb-3563	DArT	2H	102.379	C	A	C	C	C	C	A	A	C	A	-	C	C	C	A	A	C	C	A	C	C	A	C	C	C	C	C	A	C	A	A	C	A	C	C	C	A	A	C	A	C	C	-	C	C	C
bPb-6194	DArT	2H	102.379	C	A	C	C	C	C	A	A	C	A	C	C	C	C	A	A	-	C	A	C	C	A	C	C	C	C	C	A	C	A	A	C	A	C	C	C	A	A	C	A	-	C	A	C	C	C
bPb-0541	DArT	2H	123.936	B	B	B	B	B	B	D	D	B	D	B	B	B	D	B	D	-	B	D	B	B	D	B	B	B	-	D	D	D	D	B	D	B	B	-	D	D	B	B	D	B	-	B	B	B	D
bPb-7992	DArT	2H	124.745	B	B	B	B	B	B	D	D	B	D	B	B	B	D	B	D	B	B	D	B	B	-	B	B	B	D	-	-	D	-	-	D	B	B	-	D	D	B	B	-	B	-	B	B	B	-
bPb-5942	DArT	2H	136.559	B	B	B	B	B	B	D	D	B	D	B	B	B	D	B	D	-	B	D	-	B	D	B	B	B	D	D	D	B	D	B	D	B	-	D	B	D	B	B	D	B	B	B	B	B	D
bPb-1815	DArT	2H	146.58	C	C	C	C	C	C	A	A	C	A	C	C	C	A	C	A	C	C	A	C	C	A	C	C	C	A	A	C	C	-	C	A	C	C	C	C	A	C	C	C	C	C	C	C	C	A
bPb-4092	DArT	2H	146.636	C	C	C	C	C	C	A	A	C	A	C	C	C	A	C	A	C	C	A	C	C	A	C	C	C	A	A	C	C	A	C	A	C	C	C	C	A	C	C	C	C	C	C	C	C	A
bPb-8255	DArT	2H	149.438	C	C	C	C	C	C	A	A	C	A	C	C	C	A	C	C	C	C	A	A	C	A	C	C	C	A	A	C	C	A	C	A	C	C	C	C	C	C	C	C	C	C	C	C	C	A
bPb-1593	DArT	2H	149.438	C	C	C	C	C	C	A	A	C	A	C	C	C	A	C	C	C	C	A	A	C	A	-	C	C	A	A	C	C	A	C	A	C	C	C	C	C	C	C	C	C	C	C	C	C	A
bPb-1611	DArT	2H	155.555	B	B	D	-	D	B	D	D	B	B	B	B	B	D	D	B	B	B	D	D	B	D	D	B	B	D	D	B	B	D	B	D	B	B	-	B	D	D	B	B	B	B	B	B	B	D
bPb-4601	DArT	2H	156.997	B	B	D	-	D	B	D	D	B	-	-	B	B	B	D	B	-	B	D	D	B	D	D	B	B	D	D	B	B	D	B	D	B	B	B	D	D	D	B	B	B	B	-	B	B	D
bPb-4232	DArT	2H	156.998	B	B	D	-	-	B	D	D	B	B	-	B	B	D	D	B	B	B	D	D	B	D	D	B	B	D	D	B	B	D	B	D	B	B	-	D	D	D	B	B	B	B	B	B	B	D
bPb-1181	DArT	2H	157.127	B	B	D	-	D	B	D	D	B	B	B	B	B	D	D	B	-	B	D	D	B	D	D	B	B	D	D	B	B	D	B	D	B	B	-	D	D	D	B	B	B	-	B	B	B	D
bPb-7212	DArT	2H	157.127	B	B	D	-	-	B	D	D	B	B	-	B	B	D	D	B	B	B	D	D	B	D	D	B	B	D	D	B	B	D	B	D	B	B	-	D	D	D	B	B	B	B	B	B	B	D
bPb-6048	DArT	2H	161.117	B	B	D	-	D	B	D	D	B	-	-	D	B	D	D	B	D	D	D	D	D	D	D	D	B	D	D	B	B	D	B	D	B	B	-	-	B	D	B	B	B	B	B	B	B	D
bPb-7455	DArT	2H	163.338	B	B	D	-	D	B	D	D	B	B	B	D	B	D	D	B	-	D	D	D	D	D	-	-	B	D	D	B	B	D	B	D	B	B	B	-	B	D	B	B	D	B	B	B	B	B
bPb-4022	DArT	3H	0.98493	C	A	A	A	C	C	C	A	A	C	C	A	-	-	A	-	C	C	A	A	A	A	-	C	C	C	-	C	C	C	A	A	-	C	-	-	C	C	C	C	-	C	C	A	C	C
bPb-5555	DArT	3H	1.48304	C	A	A	-	C	C	C	A	A	C	C	A	A	A	A	C	C	-	A	A	A	A	A	-	C	C	A	C	C	C	A	A	-	C	-	-	-	C	C	-	A	C	C	A	C	C
bPb-0870	DArT	3H	1.48304	C	A	A	A	C	-	-	A	A	C	C	A	A	A	A	C	C	C	A	A	A	A	A	A	C	-	A	C	C	-	A	A	A	C	A	-	-	C	C	C	A	-	C	A	C	C
bPb-8756	DArT	3H	3.54459	C	A	A	A	C	A	C	A	A	C	C	A	A	A	A	A	-	C	A	A	A	A	A	A	C	-	A	-	C	-	A	A	A	C	-	-	C	C	C	C	A	A	C	A	C	C
bPb-3025	DArT	3H	9.87938	B	-	D	D	B	B	-	B	D	-	-	D	D	D	D	D	-	D	D	D	D	D	D	D	B	B	D	B	D	D	D	D	D	B	D	D	-	-	B	B	D	-	B	D	B	B
bPb-0650	DArT	3H	10.1993	B	B	D	D	B	B	-	B	D	-	-	D	D	D	D	D	-	D	D	D	D	D	D	D	B	B	D	B	D	D	D	D	D	B	D	D	-	-	B	B	D	-	B	D	B	B
bPb-1799	DArT	3H	10.1993	B	-	D	D	B	B	-	B	D	B	-	D	D	D	D	D	-	D	D	D	D	D	D	D	B	B	D	B	D	D	D	D	D	B	D	D	-	-	B	B	D	-	B	D	B	B
bPb-1137	DArT	3H	10.1993	B	B	D	D	B	B	-	B	D	-	-	D	D	D	D	D	-	D	D	D	D	D	D	D	B	B	D	B	D	D	D	D	D	B	D	D	-	-	B	B	D	-	B	D	B	B
bPb-2891	DArT	3H	10.1993	B	B	D	D	B	B	-	B	D	-	-	D	D	D	D	D	-	D	D	D	D	D	D	D	B	B	D	B	D	D	D	D	D	B	D	D	-	-	B	B	D	-	B	D	B	B
bPb-7770	DArT	3H	12.4284	B	B	D	D	B	-	B	B	D	B	B	D	D	D	D	D	B	D	D	D	D	D	D	D	B	B	D	B	-	-	D	B	D	B	D	D	-	B	B	B	D	B	B	D	B	B
bPb-0654	DArT	3H	19.9535	C	C	A	-	C	C	C	C	A	C	C	A	A	A	A	A	C	A	A	-	A	A	C	-	C	C	A	C	A	A	A	C	-	C	A	A	C	C	C	C	A	C	C	A	C	C
bPb-7448	DArT	3H	19.9535	C	C	A	-	C	C	C	C	A	C	C	A	A	A	A	A	C	A	A	A	A	A	C	-	C	C	A	C	A	A	A	C	-	C	A	A	C	C	C	C	A	C	C	A	C	C
bPb-6978	DArT	3H	19.9545	B	B	D	D	B	B	B	B	D	-	-	D	D	D	D	D	-	D	D	D	D	D	B	-	B	D	D	B	D	D	D	B	D	B	D	D	-	-	B	B	D	B	B	D	B	B
bPb-5490	DArT	3H	21.0641	B	B	D	D	B	B	B	B	D	B	B	D	D	D	D	D	B	D	D	D	D	D	B	-	B	D	D	B	D	D	D	B	D	B	D	D	-	-	B	B	D	B	B	D	B	B
bPb-0663	DArT	3H	21.3599	C	C	A	-	C	C	C	C	A	C	A	A	A	A	A	A	C	A	A	A	A	A	C	-	C	C	A	C	A	A	A	C	-	C	A	A	C	C	C	C	A	C	C	A	C	C
bPb-0548	DArT	3H	21.6745	C	C	A	-	C	C	C	C	A	C	A	A	A	A	A	A	C	A	A	-	A	A	C	C	C	C	A	C	A	A	A	C	A	C	A	A	C	C	C	C	A	C	C	A	C	C
bPb-3229	DArT	3H	21.6745	C	C	A	C	C	C	C	C	A	C	A	A	A	A	A	A	C	A	A	-	A	A	C	C	C	C	A	C	A	A	A	C	-	C	A	A	C	C	C	C	A	C	C	A	C	C
bPb-4824	DArT	3H	21.6745	C	C	A	-	C	C	C	C	A	C	A	A	A	A	A	A	C	A	A	A	A	A	C	C	C	C	A	C	A	A	A	C	-	C	A	A	C	C	C	C	A	C	C	A	C	C
bPb-3865	DArT	3H	21.7255	C	C	A	-	C	C	C	C	A	C	A	A	-	A	-	-	C	A	A	-	A	A	C	C	C	C	A	C	A	A	A	C	A	C	A	A	C	C	C	C	A	C	C	A	C	C
bPb-8913	DArT	3H	34.4941	B	B	D	D	D	B	D	B	D	B	D	D	B	-	D	D	B	D	D	D	D	B	B	-	B	-	D	B	B	D	D	B	D	B	-	D	B	D	B	D	D	B	D	D	B	B
bPb-6298	DArT	3H	34.4941	B	B	D	D	D	B	D	B	D	B	D	D	B	D	D	D	B	D	D	D	D	-	B	-	B	D	D	B	B	D	D	B	D	B	-	D	B	D	B	D	D	B	D	D	B	B
bPb-6878	DArT	3H	35.9291	B	B	D	D	D	B	D	B	D	B	D	D	B	D	D	D	-	D	D	D	D	B	B	-	B	D	D	B	B	D	D	B	D	B	-	D	B	D	B	D	D	-	D	D	B	B
bPb-7350	DArT	3H	35.9291	B	B	D	D	D	B	D	B	D	B	D	D	B	D	D	D	-	D	-	-	D	B	B	-	B	-	D	B	B	D	D	B	D	B	D	D	B	D	B	D	D	D	-	D	B	B
bPb-4660	DArT	3H	50.435	B	B	D	D	D	B	D	B	B	B	D	B	B	D	B	D	D	D	D	B	B	B	B	B	B	D	D	B	B	D	D	B	-	B	D	D	B	-	D	D	-	D	D	D	-	D
bPb-7989	DArT	3H	50.435	B	-	D	D	D	B	D	B	B	B	D	B	B	D	B	D	D	D	D	B	B	B	B	B	B	D	D	B	B	D	D	B	-	B	D	D	B	B	D	D	-	D	D	D	D	D
bPb-7938	DArT	3H	51.4395	B	B	D	D	D	B	D	B	B	B	D	B	B	D	B	D	D	D	D	B	B	B	B	B	B	D	D	B	D	D	D	B	-	B	D	D	B	D	D	D	D	D	D	D	-	D
bPb-2910	DArT	3H	51.5862	B	B	D	D	D	B	D	B	B	B	D	B	B	D	B	D	D	D	D	B	B	B	B	-	B	D	D	B	D	D	D	B	B	B	D	D	B	D	D	D	D	D	D	D	-	D
bPb-2324	DArT	3H	51.5862	B	B	D	D	D	B	D	B	B	B	D	-	-	D	B	D	D	D	-	B	B	B	B	B	B	-	D	B	-	D	-	B	B	B	-	-	B	-	D	D	-	D	D	D	-	D
bPb-2993	DArT	3H	51.5862	B	B	D	D	D	B	D	B	B	B	D	B	B	D	B	D	D	D	D	B	B	B	B	B	B	D	D	B	D	D	D	B	-	B	D	D	B	D	D	D	-	D	D	D	-	D
bPb-5892	DArT	3H	51.5862	B	B	D	D	D	B	D	B	B	B	D	B	B	D	B	D	D	D	D	B	B	B	B	B	B	D	D	B	D	D	D	B	-	B	D	D	B	D	D	D	D	D	D	D	-	D
bPb-9746	DArT	3H	54.8047	B	B	B	D	D	B	D	B	B	B	D	B	-	D	B	D	D	D	D	B	B	B	-	B	B	-	D	B	B	D	D	B	B	B	D	D	B	D	D	D	D	D	-	D	B	D
bPb-6347	DArT	3H	55.6305	B	B	B	D	D	B	D	B	B	B	D	B	B	D	B	D	D	D	D	B	B	B	B	B	B	-	D	B	B	D	D	B	B	B	D	D	B	D	D	D	-	-	-	D	B	D
bPb-1012	DArT	3H	62.8639	B	B	B	D	D	B	D	D	B	B	D	B	B	D	B	D	D	D	D	B	-	B	B	B	B	D	D	B	B	D	D	B	-	B	D	-	B	D	D	D	-	D	D	D	-	D
bPb-3320	DArT	3H	66.5474	D	-	B	D	D	B	D	D	B	B	D	B	B	D	B	D	D	D	D	B	D	B	B	B	B	D	D	B	B	D	D	B	B	B	D	D	B	D	D	D	-	D	D	D	B	D
bPb-5771	DArT	3H	69.2509	D	B	B	D	D	B	D	-	B	B	D	B	B	D	B	D	D	-	-	-	-	B	B	B	B	D	D	-	B	D	D	B	-	B	D	D	B	D	D	D	-	D	D	D	-	D
bPb-7278	DArT	3H	69.2509	D	-	B	D	D	B	D	D	B	B	D	B	B	D	B	D	D	D	D	B	D	B	B	B	B	D	D	B	B	D	D	B	B	B	D	D	B	D	D	D	-	D	-	D	-	D
bPb-0094	DArT	3H	69.2799	D	B	B	D	D	B	D	D	B	B	D	B	B	D	B	D	D	D	D	B	D	B	B	B	B	-	D	B	B	D	D	B	-	B	D	D	B	D	D	D	-	D	D	D	-	D
bPb-8283	DArT	3H	69.614	D	B	B	D	D	B	D	-	B	B	D	B	B	D	B	D	D	D	D	B	-	B	B	B	B	-	D	-	B	D	D	B	-	B	D	-	B	D	D	D	-	D	D	D	B	-
bPb-5012	DArT	3H	69.772	D	B	B	D	D	B	D	B	B	B	D	B	B	D	B	D	D	D	D	B	D	B	B	B	B	-	D	B	B	D	D	B	-	B	D	D	B	D	D	D	-	D	D	D	-	D
bPb-8321	DArT	3H	70.3569	D	B	B	D	D	B	D	D	B	B	D	B	B	D	B	D	D	D	D	B	D	B	B	B	B	-	D	B	B	D	D	B	-	B	D	-	B	D	D	D	-	D	D	D	B	-
bPb-1961	DArT	3H	118.724	A	A	A	C	A	A	C	A	C	C	C	C	C	C	C	C	A	A	A	A	A	A	C	C	C	A	C	C	A	A	A	C	C	C	A	A	C	A	C	C	C	C	C	A	A	C
bPb-9110	DArT	3H	118.724	A	A	A	C	A	A	C	A	C	C	-	C	C	C	C	C	A	A	A	A	A	A	C	-	C	A	C	C	A	A	A	C	C	C	A	A	C	A	C	C	C	C	C	A	A	C
bPb-5796	DArT	3H	140.292	C	C	A	C	A	C	C	A	C	C	C	C	C	C	C	C	C	A	C	-	A	A	C	C	C	A	C	C	A	A	A	C	C	-	A	A	-	A	C	C	C	C	C	C	A	C
bPb-8506	DArT	3H	140.292	C	C	A	C	A	C	C	A	C	C	C	C	C	C	C	C	C	A	C	A	A	A	C	C	C	A	C	-	A	A	A	C	C	C	A	A	C	A	C	C	C	C	C	C	A	C
bPb-1609	DArT	3H	140.293	C	C	A	C	A	C	A	A	C	C	C	C	C	C	C	C	C	A	-	C	A	A	C	C	C	A	C	C	A	A	A	C	C	C	A	A	C	A	C	C	C	C	C	C	A	C
bPb-9111	DArT	3H	141.937	C	C	A	C	A	C	A	A	C	C	C	C	-	C	C	A	C	A	C	C	A	A	C	C	C	A	C	A	A	A	A	C	C	-	A	A	C	A	C	C	-	-	C	C	A	C
bPb-6249	DArT	3H	142.749	C	C	A	C	A	C	A	A	C	C	C	C	C	C	C	C	C	A	C	C	A	A	C	C	C	A	C	-	A	A	A	-	C	C	A	-	C	A	C	C	C	C	C	C	A	C
bPb-4564	DArT	3H	142.75	B	B	D	-	D	B	D	D	B	B	-	B	B	-	B	B	-	D	D	-	D	D	B	B	B	D	B	D	D	D	D	D	B	B	D	D	-	D	B	B	B	-	B	B	D	B
bPb-7335	DArT	3H	142.75	B	B	D	B	D	B	D	D	B	B	D	B	B	B	B	B	-	D	D	B	D	D	B	B	B	D	B	D	D	D	D	D	B	-	D	D	D	D	B	B	B	-	B	B	D	B
bPb-1481	DArT	3H	145.409	B	B	D	-	D	B	D	D	B	B	-	B	-	B	B	-	-	D	D	D	D	D	-	B	B	D	B	-	D	D	D	D	-	-	D	D	D	D	B	B	B	-	B	B	D	-
bPb-1829	DArT	3H	155.838	-	-	A	A	A	C	A	C	C	C	A	C	C	A	C	C	C	A	C	-	C	A	C	C	-	A	C	A	A	A	A	A	C	A	A	A	-	A	C	-	A	C	C	C	A	-
bPb-5570	DArT	3H	163.759	-	B	D	D	D	B	D	B	B	B	D	B	B	D	B	-	-	D	-	D	-	D	B	B	B	D	B	D	D	D	D	D	B	D	B	D	D	D	B	-	D	-	B	-	D	B
bPb-4387	DArT	3H	165.543	-	C	A	A	A	C	A	C	C	C	A	C	C	-	C	C	C	A	C	A	C	A	C	C	C	A	C	A	A	A	A	C	C	A	C	A	A	A	C	C	-	C	C	C	A	C
bPb-2586	DArT	3H	165.544	D	B	D	D	D	B	D	B	B	B	D	B	B	D	B	B	-	D	B	D	-	D	B	B	B	D	B	D	D	D	D	D	B	D	B	D	D	D	B	-	D	B	B	B	D	B
bPb-7684	DArT	3H	167.339	D	B	D	D	D	B	D	B	B	B	D	B	B	D	B	B	B	D	B	D	-	D	B	B	B	D	B	D	D	D	D	D	B	D	-	D	D	D	B	-	D	B	B	B	D	B
bPb-8123	DArT	3H	167.34	D	B	D	D	D	B	D	B	B	B	D	B	B	D	B	B	-	D	B	D	D	D	B	B	B	D	B	D	-	D	D	-	B	-	B	D	D	D	B	B	D	B	B	-	D	B
bPb-1893	DArT	3H	167.34	-	B	D	D	D	B	D	B	B	B	D	B	B	D	B	B	B	D	B	D	D	D	B	B	B	D	B	D	D	D	D	D	B	D	-	-	D	D	B	-	-	B	B	B	D	B
bPb-4112	DArT	3H	167.34	-	B	D	D	D	B	D	B	B	B	D	B	B	D	B	B	-	D	B	D	D	D	B	B	B	D	B	D	D	D	D	D	B	D	B	-	D	D	B	-	D	B	B	B	D	B
bPb-9207	DArT	3H	170.685	C	C	A	A	A	C	A	C	C	C	-	C	C	A	C	C	C	A	C	A	-	A	C	C	C	A	C	A	A	A	A	C	C	A	C	A	A	A	C	C	-	C	C	C	A	C
bPb-0164	DArT	3H	170.686	-	-	D	D	D	B	D	B	B	B	-	B	B	D	B	B	B	D	B	D	-	D	B	D	B	D	B	D	D	D	D	D	B	D	-	D	D	D	B	-	D	B	-	B	D	B
bPb-0848	DArT	3H	170.954	-	C	C	A	A	C	A	C	C	C	A	C	C	-	C	C	C	A	C	A	C	A	C	A	C	A	C	A	A	A	A	-	A	A	C	A	A	A	-	-	A	-	A	C	A	C
bPb-6221	DArT	3H	170.954	-	C	C	A	A	C	A	C	C	C	A	C	C	A	C	C	C	A	C	-	C	A	C	A	C	A	C	A	A	A	A	-	A	A	C	A	A	A	-	-	A	C	A	C	A	C
bPb-4628	DArT	3H	175.244	C	C	C	A	A	C	A	C	C	C	A	C	C	A	C	C	C	A	C	A	C	A	C	-	C	A	C	A	A	A	A	C	A	A	C	A	A	A	C	-	A	C	C	C	A	C
bPb-9640	DArT	3H	175.244	C	C	C	A	A	C	A	C	C	C	A	C	C	A	C	C	C	A	C	A	C	A	C	A	C	A	C	A	A	A	A	C	A	A	C	A	A	-	C	-	A	C	-	C	A	C
bPb-9304	DArT	4H	12.6693	B	D	B	B	D	D	B	D	D	D	D	D	D	B	D	B	D	B	-	D	B	B	B	B	D	D	-	B	B	B	D	B	D	B	B	B	B	-	-	-	D	-	B	D	B	B
bPb-1469	DArT	4H	14.599	B	D	B	B	D	D	B	D	D	D	D	D	D	B	D	B	D	B	D	D	B	B	B	B	D	D	D	B	B	B	D	B	D	B	B	B	B	D	D	D	D	D	B	D	B	B
bPb-8569	DArT	4H	14.599	B	D	B	B	D	D	B	D	D	D	D	D	D	B	D	B	D	B	D	D	B	B	B	B	D	D	D	B	B	B	D	B	D	B	B	B	B	D	D	D	D	D	B	D	B	B
bPb-4699	DArT	4H	17.3461	B	D	B	-	D	D	B	D	D	D	D	D	D	B	D	B	D	B	D	D	B	B	B	B	D	D	D	B	B	B	D	B	D	B	B	B	B	-	B	D	D	B	B	D	B	B
bPb-7275	DArT	4H	17.3461	B	D	B	B	D	D	B	D	D	D	D	D	D	B	D	B	D	B	D	D	B	-	B	B	D	D	D	B	B	B	D	B	D	B	B	B	B	D	-	D	D	-	B	D	B	B
bPb-0130	DArT	4H	65.3449	D	D	B	D	B	B	B	D	B	D	D	D	D	B	D	B	D	B	B	D	D	B	D	D	-	B	B	D	D	B	D	B	B	B	D	D	D	D	D	B	B	D	B	B	B	D
bPb-0513	DArT	4H	65.3449	D	D	B	D	B	B	B	D	B	D	-	D	D	B	D	B	D	B	B	D	D	B	D	D	D	B	B	D	D	-	D	B	B	B	D	D	D	D	D	B	B	D	B	B	B	D
bPb-2427	DArT	4H	65.3449	D	D	B	D	B	B	B	D	B	D	-	D	D	B	D	B	D	B	B	D	D	B	D	D	-	B	B	D	D	B	D	B	B	B	-	D	D	D	D	B	B	D	B	B	B	D
bPb-3684	DArT	4H	65.3449	D	D	B	D	B	B	B	D	B	D	D	D	D	B	D	B	D	B	B	D	D	B	D	D	-	B	B	D	D	B	D	B	B	B	-	D	D	D	D	B	B	D	B	B	B	D
bPb-0365	DArT	4H	65.3449	D	D	B	D	B	B	B	D	B	D	-	D	D	B	D	B	D	B	B	D	D	B	D	D	-	B	B	D	D	B	D	B	B	B	-	D	D	D	D	B	B	D	B	B	B	D
bPb-3045	DArT	4H	65.3449	D	D	B	D	B	B	B	D	B	D	D	D	D	B	D	B	D	B	B	D	D	B	D	D	-	B	B	D	D	B	D	B	B	B	-	D	D	D	D	B	B	D	B	B	B	D
bPb-4333	DArT	4H	65.3449	D	D	B	D	B	B	B	D	B	D	-	D	D	B	D	B	D	B	B	D	D	B	D	D	-	B	B	D	D	B	D	B	B	B	-	D	D	D	D	B	B	D	B	B	B	D
bPb-1278	DArT	4H	65.5688	D	D	B	D	B	B	B	D	B	D	-	D	D	B	D	B	D	B	B	D	D	B	D	D	-	B	B	D	D	B	D	B	B	B	-	D	D	D	D	B	B	-	B	B	B	D
bPb-4183	DArT	4H	65.5688	D	D	B	D	B	B	B	D	B	D	-	D	D	B	D	B	D	B	B	D	D	B	D	D	-	B	B	D	-	B	D	B	B	B	-	D	D	D	D	B	B	-	B	B	B	D
bPb-9039	DArT	4H	65.5688	D	D	B	D	B	B	B	D	B	D	-	D	D	B	D	B	D	B	B	D	D	B	D	D	-	B	B	D	D	B	D	B	B	B	-	D	D	D	D	B	B	-	B	B	B	D
bPb-3268	DArT	4H	65.5688	D	D	B	D	B	B	B	D	B	D	-	D	D	B	D	B	D	B	B	D	D	B	D	D	-	B	B	D	D	B	D	B	B	B	-	D	D	D	D	B	B	-	B	B	B	D
bPb-6973	DArT	4H	65.5688	D	D	B	D	B	B	B	D	B	D	-	D	D	B	D	B	D	B	B	D	D	B	D	D	-	B	B	D	D	B	D	B	B	B	-	D	D	D	D	B	B	-	B	B	B	D
bPb-4975	DArT	4H	67.9168	D	D	B	D	B	B	B	D	B	D	-	D	D	B	D	B	D	B	B	D	D	B	D	D	-	B	B	D	-	B	D	B	B	B	-	D	D	D	D	B	B	B	B	B	B	D
bPb-2305	DArT	4H	72.2051	A	-	C	A	A	C	C	A	C	A	C	C	A	C	A	C	A	C	C	A	A	C	A	A	C	C	C	A	C	C	A	C	C	C	C	A	A	-	A	C	C	C	C	C	C	A
bPb-6872	DArT	4H	72.2051	A	A	C	A	A	C	C	A	C	A	C	C	A	C	A	C	A	C	C	A	A	C	A	A	C	C	C	A	C	C	A	C	C	C	C	-	A	A	A	C	C	C	C	C	C	A
bPb-6949	DArT	4H	72.2051	A	-	C	A	A	C	C	A	C	A	C	C	A	C	A	C	-	C	C	A	A	C	A	A	C	C	C	A	C	C	A	C	C	C	C	-	A	A	A	C	C	C	C	C	C	A
bPb-9907	DArT	4H	72.2051	A	A	C	A	A	C	C	A	C	A	C	C	A	C	A	C	A	C	C	A	A	C	A	A	C	C	C	A	C	C	A	C	C	C	C	-	A	A	A	C	C	C	-	C	C	A
bPb-6259	DArT	4H	72.2651	D	D	B	D	D	B	B	D	B	D	-	D	D	B	D	B	D	B	B	D	D	-	D	D	-	B	B	D	D	-	D	B	B	B	-	D	D	D	D	B	D	B	B	B	B	D
bPb-7987	DArT	4H	72.2651	D	D	B	D	D	B	B	D	B	D	-	D	D	B	D	B	D	B	B	D	D	-	D	D	-	B	B	D	-	-	D	B	B	B	D	D	D	-	D	B	D	B	B	B	B	D
bPb-4290	DArT	4H	72.2651	D	D	B	D	D	B	B	D	B	D	-	D	D	B	D	B	D	B	B	D	D	D	D	D	D	B	B	D	-	-	D	B	B	B	-	D	D	D	D	B	D	B	B	B	B	D
bPb-0098	DArT	4H	86.6887	A	-	C	A	A	C	C	A	C	A	C	C	A	C	A	-	A	C	C	A	A	C	C	A	C	C	C	A	C	A	A	C	A	C	C	A	A	C	A	C	A	-	A	C	C	A
bPb-8013	DArT	4H	86.6887	A	-	C	A	A	C	C	A	C	A	C	C	A	C	A	A	A	C	C	A	A	C	C	A	C	C	C	A	C	A	A	C	A	C	C	A	A	C	A	C	A	A	A	C	C	A
bPb-3556	DArT	4H	89.7478	D	D	B	D	D	B	B	D	-	D	-	D	D	B	D	D	D	B	B	D	D	D	B	D	-	B	B	D	-	D	D	-	D	B	B	D	D	-	D	B	D	D	D	B	B	D
bPb-1329	DArT	4H	93.6353	D	D	B	D	D	B	B	D	B	D	D	D	D	B	D	D	D	B	B	D	D	D	-	D	D	D	B	D	D	D	D	D	D	B	-	D	D	D	D	B	D	D	-	B	B	D
bPb-8701	DArT	4H	93.6353	D	D	B	D	D	B	B	D	B	D	D	D	D	B	D	D	D	B	B	D	D	D	-	D	D	D	B	D	D	D	D	D	D	B	-	D	D	D	D	B	D	D	D	B	B	D
bPb-1166	DArT	4H	123.249	D	B	B	D	D	B	B	B	B	B	D	D	-	D	D	D	D	B	D	D	D	D	-	D	B	D	B	D	B	D	D	D	D	B	B	D	D	D	B	-	D	D	B	D	D	D
bPb-9859	DArT	4H	123.249	D	B	B	D	D	B	B	B	B	B	D	D	B	D	-	D	D	B	D	D	D	D	B	D	B	D	B	D	B	D	D	D	D	B	B	D	D	D	B	B	D	-	B	D	D	D
bPb-3468	DArT	4H	136.059	C	C	C	A	A	C	C	C	A	A	A	A	C	C	C	C	-	C	A	A	C	C	C	A	A	A	A	C	C	-	C	A	-	C	-	C	A	C	C	A	A	C	C	A	A	C
bPb-9820	DArT	4H	142.085	C	C	C	A	A	C	C	C	A	A	A	A	C	A	C	C	-	C	A	A	C	C	C	A	A	A	A	C	C	A	C	A	A	C	A	C	A	C	C	A	A	C	-	A	A	-
bPb-4765	DArT	4H	148.58	B	B	B	D	D	B	B	B	D	D	D	D	B	D	B	B	D	B	D	D	B	-	B	D	D	D	D	B	B	D	B	D	D	B	D	-	D	B	B	D	D	B	B	D	D	D
bPb-7599	DArT	5H	0.90206	D	D	D	B	B	D	D	-	B	D	D	B	D	D	-	D	-	D	D	D	D	D	B	D	D	B	B	B	D	B	-	D	B	B	B	D	B	D	B	D	B	D	D	D	D	D
bPb-6485	DArT	5H	1.70472	D	D	D	B	B	D	D	D	B	D	-	B	D	D	B	D	-	D	B	D	D	-	B	D	-	B	B	B	D	B	-	D	-	B	B	-	B	-	B	D	B	-	B	D	D	D
bPb-6051	DArT	5H	2.62697	D	D	D	B	B	D	D	D	B	D	D	B	D	D	-	D	-	D	B	D	D	D	B	D	D	B	-	B	D	B	-	D	B	B	B	D	B	-	B	D	B	D	B	D	D	D
bPb-8580	DArT	5H	8.48636	D	D	D	-	B	D	D	B	D	D	D	B	B	D	B	B	-	D	B	D	D	D	B	D	D	B	D	B	B	-	B	D	B	B	D	D	B	D	D	D	B	D	D	B	D	D
bPb-7676b	DArT	5H	15.4193	D	D	D	D	B	D	D	B	D	D	D	B	B	D	B	B	-	D	B	D	D	D	B	D	D	B	D	B	B	-	-	-	B	B	D	D	D	D	-	-	B	D	D	B	D	-
bPb-1084b	DArT	5H	15.4193	D	D	D	D	B	D	D	B	D	D	D	B	B	D	B	B	-	D	B	D	D	D	B	D	D	B	D	B	B	B	-	D	B	B	D	D	D	D	D	D	B	D	D	B	D	D
bPb-2591b	DArT	5H	15.4193	D	D	D	D	B	D	D	B	D	D	D	B	B	D	-	B	-	D	B	D	D	D	B	D	D	B	D	B	B	B	-	D	-	B	D	D	D	D	D	D	B	D	D	B	D	D
bPb-2872	DArT	5H	18.031	D	-	D	D	B	D	D	B	D	D	D	B	-	D	B	B	-	D	-	D	D	D	-	D	D	B	D	-	B	B	-	D	-	B	D	D	D	D	D	D	B	D	D	B	D	D
bPb-2266	DArT	5H	34.0235	C	C	A	A	A	A	C	C	C	-	A	C	C	A	A	C	C	A	C	A	C	C	C	A	A	C	C	C	C	-	C	A	C	A	C	-	C	A	C	-	C	C	A	C	C	-
bPb-5166	DArT	5H	34.0235	C	-	A	A	A	A	C	C	-	-	A	C	C	A	A	C	C	A	C	A	C	C	C	A	A	C	C	C	C	-	C	A	C	A	C	-	C	A	C	-	C	C	A	C	C	-
bPb-6363	DArT	5H	36.0998	C	C	A	A	A	A	C	C	-	A	A	C	C	C	A	C	A	A	C	A	C	C	-	A	A	C	C	C	C	C	C	A	A	A	C	C	C	A	C	A	C	-	A	C	C	-
bPb-9317	DArT	5H	43.0714	C	C	A	A	A	C	C	C	C	A	A	C	C	-	C	C	-	A	C	A	C	A	C	A	A	C	C	-	A	C	A	-	C	A	C	C	C	A	C	A	C	-	C	C	C	C
bPb-2795	DArT	5H	43.4697	C	C	A	A	A	C	C	C	C	-	A	C	C	C	C	C	-	A	C	A	C	-	C	A	A	C	C	C	A	C	A	-	C	-	C	C	C	A	C	-	C	C	C	C	C	C
bPb-6603	DArT	5H	43.5045	C	C	A	A	A	C	C	C	C	A	A	C	C	C	C	C	-	A	C	A	-	A	C	A	A	C	C	C	A	C	A	A	-	A	C	C	C	A	C	A	C	C	C	C	C	-
bPb-8775	DArT	5H	51.6269	C	C	A	A	A	A	C	C	C	A	-	C	C	C	C	C	A	C	C	A	-	-	C	A	C	C	C	-	A	C	A	A	A	A	C	C	C	-	C	-	C	-	A	C	C	C
bPb-0503	DArT	5H	56.7568	B	B	D	D	D	D	B	B	D	D	D	B	B	B	B	B	D	B	B	D	D	D	B	-	B	B	B	D	-	B	-	D	D	D	B	B	B	D	B	D	B	B	D	B	B	B
bPb-6260	DArT	5H	56.7568	B	B	D	D	D	D	B	B	D	D	D	B	B	B	B	B	D	B	B	D	D	-	B	D	B	B	B	D	D	B	D	D	D	D	-	B	B	D	B	D	B	-	-	B	B	B
bPb-7627	DArT	5H	56.7568	B	B	D	D	D	D	B	B	D	D	D	B	B	B	B	B	D	B	B	D	D	D	B	D	B	B	B	D	D	B	D	D	D	D	-	B	B	D	B	D	B	-	-	B	B	B
bPb-0325	DArT	5H	71.9434	C	C	A	A	A	A	C	C	A	A	-	A	C	C	-	A	A	C	C	-	C	A	C	A	C	C	C	-	A	C	C	A	C	A	A	C	C	A	-	A	C	-	C	C	-	C
bPb-7170	DArT	5H	94.9592	C	C	A	A	A	A	C	C	C	A	A	A	C	C	A	A	-	C	A	A	C	A	-	A	C	C	C	A	C	C	C	A	A	A	-	C	C	A	-	A	C	C	C	C	A	C
bPb-2425	DArT	5H	97.8926	C	C	A	A	A	A	C	C	C	A	A	A	C	C	A	A	C	C	A	C	C	A	C	A	C	C	C	A	C	C	C	A	-	A	-	C	C	A	C	A	C	C	C	C	A	A
bPb-8101	DArT	5H	98.2279	C	C	A	A	A	A	C	C	C	A	A	A	C	C	A	A	C	C	A	C	C	A	C	A	C	C	C	A	C	C	C	A	-	A	-	C	C	A	C	A	C	C	C	C	A	A
bPb-1661	DArT	5H	125.181	C	C	A	A	C	C	A	A	C	-	A	C	C	A	A	C	-	C	C	C	C	C	C	A	A	C	C	A	C	-	C	C	C	A	C	C	C	C	A	A	A	C	C	A	A	A
bPb-7569	DArT	5H	125.978	C	C	A	A	C	C	A	A	C	-	A	C	C	A	A	-	-	C	C	C	C	C	C	A	A	C	C	A	C	-	C	C	C	A	C	C	C	C	A	A	A	C	C	A	A	A
bPb-1831	DArT	5H	125.978	C	C	A	A	C	C	A	A	C	-	A	C	C	A	A	C	-	C	C	C	C	C	C	A	A	C	C	A	C	-	C	C	C	A	C	C	C	C	A	A	A	C	C	A	A	A
bPb-0797	DArT	5H	126.138	C	C	A	A	C	C	A	A	C	-	A	C	C	A	A	A	-	C	C	C	C	C	C	A	A	C	C	A	C	-	C	C	C	A	C	C	C	C	A	A	A	C	C	A	A	A
bPb-4988	DArT	5H	126.408	C	C	A	A	C	C	A	A	C	-	A	C	C	A	A	-	-	C	C	C	C	C	C	A	A	C	C	A	C	-	C	C	C	A	C	C	C	C	A	A	A	C	C	A	A	A
bPb-7953	DArT	5H	126.412	C	C	A	A	C	C	A	A	C	-	A	C	C	C	A	C	-	C	C	C	C	C	C	A	A	C	C	A	C	A	C	C	C	A	C	C	C	C	A	A	A	C	C	A	A	A
bPb-4758	DArT	5H	126.53	C	C	A	A	C	C	A	A	C	-	A	C	C	C	A	C	C	C	C	C	C	C	C	A	A	C	C	A	C	A	C	C	C	A	C	C	C	C	A	A	A	C	C	A	A	A
bPb-0071	DArT	5H	126.77	C	C	A	A	C	C	A	A	C	-	A	C	C	C	A	C	C	C	C	C	C	C	C	A	A	C	C	A	C	-	C	C	C	A	C	C	C	C	A	A	A	C	C	A	A	A
bPb-3945	DArT	5H	136.177	C	C	C	A	C	A	A	A	C	C	A	C	C	A	A	C	C	C	C	C	C	C	C	A	A	C	C	A	C	A	C	C	C	-	C	-	C	C	A	A	-	C	C	C	A	A
bPb-5845	DArT	5H	138.991	C	C	C	A	C	A	A	A	C	-	A	C	C	A	A	C	-	C	C	C	C	C	C	A	A	C	C	A	C	A	C	C	C	A	C	C	C	C	A	A	A	-	C	C	A	A
bPb-6578	DArT	5H	138.991	C	C	C	A	C	-	A	A	C	-	A	C	C	A	A	C	-	C	C	C	C	C	C	A	A	C	C	A	C	A	C	C	C	-	C	C	C	C	A	A	A	C	C	C	A	A
bPb-5179	DArT	5H	139.482	B	B	B	D	B	D	D	D	B	-	D	D	D	D	D	B	D	D	B	B	B	D	-	D	D	B	B	D	B	D	B	B	B	D	B	B	B	B	-	D	D	-	-	B	D	D
bPb-2006	DArT	5H	140.699	B	B	B	D	B	D	D	D	B	B	D	-	D	D	D	-	D	-	B	B	B	-	B	D	D	B	B	D	B	D	B	B	B	D	B	D	B	B	D	D	D	-	B	B	D	D
bPb-1494	DArT	5H	140.7	B	B	B	D	B	D	D	D	B	B	D	-	D	D	D	-	D	D	B	-	B	D	B	D	D	B	B	D	B	D	B	B	B	D	B	B	B	B	D	D	D	-	-	B	D	D
bPb-8319	DArT	5H	144.32	B	B	B	D	B	D	D	D	B	B	D	-	D	D	D	-	D	B	B	-	B	D	B	D	D	B	B	D	B	D	B	B	B	D	B	B	B	B	D	D	D	B	B	B	D	D
bPb-8341b	DArT	5H	144.321	B	-	B	D	B	D	D	D	-	-	D	D	D	D	D	D	D	B	-	-	B	D	B	D	D	B	-	D	B	D	B	B	B	D	B	B	B	B	D	D	D	B	B	B	D	D
bPb-5854	DArT	5H	163.573	C	C	A	-	C	A	A	C	C	C	A	A	C	A	A	C	-	A	C	C	C	A	C	A	A	C	C	A	A	A	C	C	C	C	C	-	C	C	C	C	C	-	A	C	C	A
bPb-3138	DArT	5H	166.593	C	C	A	-	C	A	A	C	C	C	A	A	C	A	A	C	A	A	C	C	C	A	C	A	A	C	C	A	A	A	C	C	C	C	C	C	C	C	C	C	C	-	A	C	C	A
bPb-0877	DArT	5H	171.898	C	C	A	-	C	C	A	C	C	C	A	A	C	A	A	C	C	A	C	C	C	A	-	A	A	C	A	A	A	-	C	C	C	C	C	C	C	C	C	C	C	A	A	C	C	A
bPb-4621	DArT	5H	171.898	C	C	A	-	C	C	A	C	C	C	A	A	C	A	A	C	C	A	C	C	C	A	C	A	A	C	A	A	A	-	C	C	C	C	C	C	C	C	C	C	C	A	A	C	C	A
bPb-2419	DArT	5H	188.319	C	C	A	A	A	C	C	C	C	C	A	A	C	-	A	C	-	A	C	A	C	A	A	A	A	C	-	A	A	C	-	C	C	C	C	C	C	A	C	C	A	A	A	C	C	A
bPb-3973	DArT	5H	188.799	C	-	A	A	A	C	C	C	C	C	A	A	C	A	A	C	A	A	C	A	C	A	A	-	A	C	A	A	A	C	A	C	C	C	C	C	C	A	C	C	A	A	A	C	C	A
bPb-7008	DArT	5H	188.8	C	C	A	A	A	C	C	C	C	C	A	A	C	A	A	C	A	A	C	A	C	A	-	-	A	C	A	A	A	C	A	C	C	C	C	C	C	A	C	C	A	A	A	C	C	A
bPb-8889	DArT	6H	0	A	C	C	C	C	C	A	C	C	C	A	A	A	-	A	C	A	C	A	A	C	C	C	-	C	C	-	C	A	C	A	-	A	A	C	C	C	A	C	C	A	-	A	C	C	C
bPb-7068	DArT	6H	2.5991	A	C	C	C	C	C	A	C	C	C	A	A	A	-	A	C	A	C	A	A	C	C	C	A	C	C	A	C	A	C	A	C	A	A	C	A	C	A	C	C	A	A	A	C	-	C
bPb-7313	DArT	6H	2.5991	A	C	C	C	C	C	A	C	C	C	A	A	A	A	A	C	A	C	A	A	C	-	-	A	C	C	-	C	A	C	-	C	A	A	C	A	C	A	C	C	A	A	A	C	C	C
bPb-0359	DArT	6H	2.64167	A	C	C	C	C	C	A	C	C	C	A	A	A	-	A	C	A	C	A	A	C	C	C	A	C	C	A	C	A	C	A	C	A	A	C	A	C	A	C	C	A	A	A	C	-	C
bPb-0386	DArT	6H	2.70078	A	C	C	C	C	C	A	C	C	C	A	A	A	-	A	C	A	C	A	A	C	C	-	A	C	C	A	C	A	C	A	C	A	A	C	A	C	A	C	C	A	A	A	C	-	C
bPb-3780	DArT	6H	3.54745	D	-	B	B	B	B	D	B	B	-	D	D	D	D	D	B	D	B	D	D	B	B	-	D	B	B	D	B	D	B	D	B	D	D	-	D	B	D	-	B	D	D	D	B	D	B
bPb-2276	DArT	6H	5.875	A	C	C	C	C	C	A	A	-	-	A	A	A	-	A	C	A	A	A	A	C	-	C	A	A	C	A	-	A	-	A	C	A	A	-	-	C	A	A	-	A	A	A	-	A	C
bPb-1009	DArT	6H	13.8275	D	-	D	B	D	B	D	D	B	B	D	D	D	D	D	B	D	D	D	D	B	B	B	D	D	B	D	D	D	B	D	D	D	D	-	D	B	D	B	B	D	D	-	B	D	B
bPb-7550	DArT	6H	13.8275	D	B	D	B	D	-	-	D	B	B	D	D	D	D	D	B	-	D	D	D	B	B	B	D	D	B	D	D	D	-	D	D	D	D	B	D	B	-	B	B	-	D	D	B	-	B
bPb-2751	DArT	6H	14.3498	D	B	D	B	D	B	D	D	B	B	D	D	D	D	D	B	D	D	D	D	B	B	B	D	D	B	D	D	D	B	D	D	D	D	-	D	B	D	B	B	D	B	D	B	D	B
bPb-0572	DArT	6H	17.8576	D	B	D	B	D	B	D	D	-	B	D	B	D	-	-	B	D	D	D	-	B	B	-	D	D	B	D	D	D	B	D	D	-	D	B	D	B	D	B	B	B	D	D	B	-	-
bPb-3433	DArT	6H	17.8576	D	B	D	B	D	B	D	D	B	B	-	B	D	-	D	B	D	D	D	-	B	B	B	D	D	B	D	D	D	-	D	D	B	-	B	-	B	D	B	B	B	D	D	B	-	B
bPb-4778	DArT	6H	17.8576	D	B	D	B	D	B	D	D	B	B	D	B	D	D	D	B	D	D	D	-	B	B	B	D	D	B	D	D	D	B	D	D	B	-	B	D	B	-	B	B	B	D	D	B	D	B
bPb-3586	DArT	6H	19.4181	D	-	D	B	D	B	D	D	B	B	D	B	D	D	D	B	-	D	D	D	B	B	B	D	D	B	D	D	D	B	D	D	B	D	-	D	B	D	B	B	B	D	D	B	D	B
bPb-2930	DArT	6H	19.4191	D	B	D	B	D	B	D	D	B	B	D	B	D	-	D	B	D	D	D	D	B	B	B	D	D	B	D	D	D	-	D	D	-	D	-	D	B	D	B	-	-	D	D	B	D	B
bPb-5498	DArT	6H	20.3709	D	B	D	B	D	B	D	D	B	B	D	B	D	D	-	B	D	D	D	D	B	B	B	-	D	B	D	D	D	B	D	D	B	B	B	D	B	-	B	B	B	D	D	B	D	B
bPb-8398	DArT	6H	26.5072	D	B	D	B	D	B	D	D	B	B	D	B	D	D	D	B	D	D	D	D	B	B	B	D	D	B	D	D	D	-	D	D	B	D	-	D	B	D	-	B	B	D	D	B	D	B
bPb-8492	DArT	6H	26.5072	D	B	D	B	D	B	D	D	B	B	D	B	D	-	D	B	D	D	D	D	B	B	B	D	D	B	D	D	D	B	D	D	B	D	-	D	B	D	B	B	B	D	D	B	D	B
bPb-6659	DArT	6H	28.8358	D	B	D	B	D	B	D	D	B	B	D	B	D	D	D	B	D	D	D	D	B	B	B	D	D	B	D	D	D	B	D	D	B	D	-	D	B	D	-	B	B	D	D	B	D	B
bPb-8836	DArT	6H	28.8368	A	C	A	C	A	C	C	A	C	C	-	C	A	C	A	C	C	A	A	A	C	C	C	A	A	C	A	A	A	C	A	A	C	A	C	-	C	A	C	C	C	-	A	C	-	C
bPb-9651	DArT	6H	28.8368	A	C	A	C	A	C	C	A	C	C	-	C	A	C	A	C	C	A	A	A	C	C	C	A	A	C	A	A	A	C	A	A	C	A	C	-	C	A	C	C	C	A	A	C	C	C
bPb-7755	DArT	6H	34.7972	A	C	A	C	A	C	C	A	C	C	A	C	C	A	A	C	C	A	A	A	C	C	C	A	A	C	A	A	A	C	A	A	C	-	C	A	C	A	C	C	C	-	A	C	C	C
bPb-1172	DArT	6H	49.8555	A	C	A	C	A	-	C	A	A	-	A	C	C	A	C	C	-	A	A	A	C	-	C	A	A	C	A	A	A	-	C	A	C	A	C	A	C	A	C	-	-	-	A	C	A	-
bPb-1666	DArT	6H	65.239	A	C	A	C	A	A	A	A	A	A	A	C	C	A	C	A	C	A	A	A	C	C	A	C	A	C	A	A	A	A	C	A	C	A	A	A	C	-	A	C	A	-	A	A	A	C
bPb-3487	DArT	6H	65.239	A	C	A	C	A	A	A	A	A	A	A	C	C	A	C	A	C	A	A	A	C	C	A	C	A	C	A	A	A	A	C	A	C	A	A	A	C	-	A	C	A	-	A	A	A	C
bPb-6567	DArT	6H	65.239	A	C	A	C	A	A	A	A	A	A	A	C	C	A	C	A	C	A	A	A	C	C	A	C	A	C	A	A	A	A	C	A	C	A	A	A	C	-	A	C	A	A	A	A	A	C
bPb-9114	DArT	6H	65.239	A	C	A	C	A	A	A	A	A	A	A	C	C	A	C	A	C	A	A	A	C	C	A	C	A	C	A	A	A	A	C	A	C	A	A	A	C	-	A	C	A	A	A	A	A	C
bPb-0019	DArT	6H	68.223	A	C	A	C	A	A	A	A	A	-	A	C	C	A	C	A	C	A	A	A	C	C	A	C	A	C	A	A	A	A	C	A	C	A	A	A	C	A	A	C	A	A	A	A	A	C
bPb-1657	DArT	6H	68.223	A	C	A	C	A	A	A	A	A	A	A	C	C	A	C	A	C	A	A	A	C	C	A	C	A	C	A	A	A	A	C	A	C	A	A	A	C	A	A	C	A	-	A	A	A	C
bPb-2593	DArT	6H	68.223	A	C	A	C	A	A	-	A	A	-	-	C	C	A	C	-	C	A	A	A	C	C	A	C	A	C	A	A	A	A	C	A	C	A	A	A	C	A	A	C	-	A	A	A	A	C
bPb-5698	DArT	6H	68.223	A	C	A	C	A	A	A	A	A	-	A	C	C	A	C	A	C	A	A	A	C	C	A	C	A	C	A	A	A	A	C	A	C	A	A	A	C	-	A	C	-	A	A	A	A	C
bPb-9082	DArT	6H	68.223	D	-	D	-	D	D	D	D	D	D	D	B	B	D	B	D	-	D	D	D	B	B	D	B	D	B	D	D	D	D	B	D	B	D	D	D	B	D	D	B	D	D	D	D	D	B
bPb-3722	DArT	6H	68.525	A	C	A	C	A	A	A	A	A	A	A	C	C	A	C	-	C	A	A	A	C	C	A	C	A	C	-	A	-	-	-	A	C	A	-	A	C	A	A	C	-	A	A	A	A	C
bPb-1116	DArT	6H	68.526	A	C	A	C	A	A	A	A	A	A	-	C	C	A	C	A	C	A	A	A	C	C	A	C	A	C	A	A	A	A	C	A	C	A	A	-	C	A	A	C	A	A	-	A	A	C
bPb-5652	DArT	6H	68.526	A	C	A	C	A	A	A	A	A	-	A	C	C	A	C	A	C	A	A	A	C	C	A	C	A	C	-	A	A	A	C	A	C	A	A	-	C	-	A	C	A	-	A	A	A	C
bPb-9522	DArT	6H	68.526	A	C	A	C	A	A	A	A	A	-	A	C	C	A	C	A	C	A	A	-	C	C	A	C	A	C	-	A	A	A	C	A	C	A	A	-	C	A	A	C	A	A	A	A	A	C
bPb-1466	DArT	6H	70.5749	D	B	D	B	D	D	D	D	D	D	D	B	B	D	B	D	B	D	D	D	B	B	D	B	D	B	D	D	D	D	B	D	B	D	D	D	B	D	D	B	D	D	D	D	D	B
bPb-6142	DArT	6H	70.5749	D	B	D	B	D	D	D	D	D	D	D	B	B	D	B	D	B	D	D	D	B	B	D	B	D	B	D	D	D	D	B	D	B	D	D	D	B	D	D	-	D	D	D	D	D	B
bPb-9051	DArT	6H	70.5749	D	B	D	-	D	D	D	D	D	D	D	B	B	D	B	D	-	D	D	D	B	B	D	B	D	B	D	D	D	D	B	D	B	D	D	D	B	D	D	B	D	D	D	D	D	B
bPb-9835	DArT	6H	70.5749	D	B	D	-	D	D	D	D	D	D	D	B	B	D	B	D	B	D	D	D	B	B	D	B	D	B	D	D	D	D	B	D	B	D	D	D	B	D	D	B	D	D	D	D	D	B
bPb-1256	DArT	6H	74.3441	A	C	A	C	A	A	A	A	A	A	A	C	C	A	C	A	C	A	A	A	C	C	A	C	A	C	A	A	A	A	C	A	C	A	A	A	C	-	A	C	A	A	A	A	A	C
bPb-4783	DArT	6H	77.3596	D	B	D	B	D	D	D	D	D	D	D	B	B	D	B	D	-	D	D	D	B	B	D	B	D	B	D	D	D	D	B	D	B	B	-	D	B	-	B	-	D	-	D	D	D	B
bPb-9834	DArT	6H	77.3596	D	B	D	B	D	D	D	D	D	D	D	B	B	D	B	D	B	D	D	D	B	B	D	B	D	B	D	D	D	D	B	D	B	B	D	D	B	D	B	-	D	D	D	D	D	B
bPb-5778	DArT	6H	84.6374	A	C	A	C	A	A	A	A	A	A	A	C	C	A	C	A	C	A	A	A	C	C	A	C	A	C	A	A	A	A	C	A	C	C	A	A	A	-	C	C	-	-	A	C	A	C
bPb-5903	DArT	6H	84.6374	A	C	A	C	A	A	A	A	A	A	A	C	C	A	C	A	C	A	A	A	C	C	A	C	A	C	A	A	A	A	C	A	C	C	A	A	A	-	C	C	A	A	A	C	A	C
bPb-4178	DArT	6H	97.1861	A	C	A	C	A	A	A	C	C	C	A	C	C	A	C	A	C	A	A	A	C	A	A	C	A	C	A	A	A	A	A	A	C	C	A	A	A	A	C	C	C	A	A	C	C	C
bPb-0451	DArT	6H	97.1861	A	C	A	C	A	A	A	C	C	C	A	C	C	A	C	A	C	A	A	A	C	A	A	C	A	C	A	A	A	A	A	A	C	C	A	A	A	A	C	C	C	-	A	C	C	C
bPb-0606	DArT	6H	100.538	A	C	A	C	A	A	A	-	C	C	A	C	C	A	C	A	C	A	A	A	C	A	A	C	A	C	A	A	A	A	A	A	C	C	A	A	A	-	C	C	C	A	A	C	C	C
bPb-7209	DArT	6H	110.09	A	A	A	A	C	A	C	-	C	C	-	A	C	A	C	A	-	A	-	A	C	A	-	-	-	C	-	-	A	A	A	A	C	C	A	A	A	A	C	C	C	-	A	C	C	-
bPb-2062	DArT	6H	110.091	A	A	A	A	C	A	C	C	C	C	A	A	C	A	C	A	C	A	A	A	C	A	A	A	A	C	A	C	A	A	A	A	C	C	A	A	A	A	C	C	C	A	A	C	C	A
bPb-5234	DArT	6H	110.091	A	A	A	A	C	A	C	C	C	-	A	A	C	A	C	A	C	A	A	A	-	A	A	A	A	C	A	C	A	A	A	A	C	C	A	A	A	A	C	C	C	A	A	C	C	A
bPb-6385	DArT	6H	110.091	A	A	A	A	C	A	C	C	C	C	A	A	C	A	C	A	C	A	A	A	C	A	A	A	A	C	-	-	-	-	A	A	C	C	A	A	A	A	-	C	C	A	A	C	C	A
bPb-3844	DArT	6H	110.159	A	A	A	A	C	A	C	C	C	C	A	A	C	A	C	A	C	A	A	A	C	A	A	A	A	C	A	C	A	A	A	A	C	C	A	A	A	A	C	C	C	A	A	C	C	A
bPb-6316	DArT	6H	129.498	-	D	B	D	B	D	B	D	B	-	D	D	D	B	B	D	B	-	D	D	D	B	-	B	D	D	B	B	B	D	D	D	B	-	D	D	D	D	B	-	B	D	D	D	D	D
bPb-6727	DArT	6H	134.078	D	D	B	D	B	D	B	D	B	D	D	D	D	B	B	D	B	D	D	D	D	B	D	B	D	D	B	B	D	D	D	D	B	D	D	D	D	D	B	-	B	D	D	D	D	D
bPb-9349	DArT	6H	134.616	D	D	B	D	B	D	B	D	B	D	D	D	D	B	B	D	-	D	D	-	D	B	D	-	D	B	B	B	D	D	D	D	-	D	D	D	D	D	B	-	B	D	D	D	D	D
bPb-3144	DArT	6H	134.616	D	D	B	D	B	D	B	D	B	D	D	D	D	B	B	D	-	D	D	D	D	B	D	-	D	B	-	B	D	D	D	D	-	D	D	D	D	D	B	-	B	D	D	D	D	D
bPb-9285	DArT	6H	134.616	D	D	B	D	B	D	B	D	B	D	D	D	D	B	B	D	B	D	D	-	D	B	D	-	D	B	B	B	D	D	D	D	B	D	D	D	D	D	B	-	B	D	D	D	D	D
bPb-1029	DArT	6H	136.064	D	D	B	D	B	D	B	D	B	D	D	D	D	B	B	D	B	D	D	D	D	B	D	-	D	B	B	B	D	D	D	D	B	D	D	D	D	D	B	D	B	D	D	D	D	D
bPb-8382	DArT	6H	136.732	C	A	C	A	C	A	C	A	C	-	A	A	A	C	C	A	C	C	A	C	A	C	A	C	A	C	C	C	-	A	A	A	C	A	A	A	A	A	C	C	C	A	A	A	C	A
bPb-6875	DArT	6H	137.633	C	A	C	A	C	A	C	A	C	C	A	A	A	C	C	A	C	C	A	C	A	C	A	C	A	C	C	C	-	A	A	A	C	A	A	A	A	A	C	C	C	A	A	A	-	A
bPb-3760	DArT	6H	137.655	C	A	C	A	C	A	C	A	C	-	A	A	A	C	C	A	C	C	A	-	A	C	A	C	A	C	C	C	-	A	A	A	C	A	A	A	A	-	C	C	C	A	A	A	C	A
bPb-2863	DArT	6H	137.669	C	A	C	A	C	A	C	A	C	C	A	A	A	C	-	A	C	C	A	C	A	C	A	C	A	C	C	C	-	A	A	A	C	A	A	A	A	A	C	C	C	A	A	A	C	A
bPb-2940	DArT	6H	137.669	C	A	C	A	C	-	C	A	C	C	A	A	A	C	C	A	C	C	A	-	A	C	A	C	A	C	C	C	-	A	A	A	C	A	A	A	A	A	C	C	C	A	A	A	C	A
bPb-6677	DArT	6H	137.669	C	A	C	A	C	A	C	A	C	C	A	A	A	C	C	A	C	C	-	C	A	C	A	C	A	C	C	C	-	A	A	A	C	A	A	A	A	A	C	C	C	A	A	A	-	A
bPb-3919	DArT	6H	142.512	B	D	B	D	B	D	B	D	B	D	D	D	D	B	B	D	B	D	D	-	D	B	D	-	D	B	B	B	D	D	D	D	B	D	D	D	D	D	B	-	B	D	D	D	D	D
bPb-8735	DArT	6H	142.512	B	D	B	D	B	D	B	D	B	D	D	D	D	B	B	D	-	D	-	-	D	B	D	-	D	B	B	B	D	D	D	D	B	D	D	D	D	D	B	-	B	D	D	D	D	D
bPb-9696	DArT	6H	147.086	D	D	B	D	B	D	B	D	B	D	D	D	D	B	B	D	-	D	D	D	D	B	D	-	D	B	B	B	D	D	D	D	B	D	D	D	D	D	B	-	B	-	D	D	D	D
bPb-0108	DArT	7H	0.46844	D	B	B	-	D	D	D	B	B	D	D	B	B	B	B	D	B	B	B	D	-	B	B	B	D	D	D	B	D	B	-	B	D	B	D	D	D	B	D	D	D	-	-	B	D	-
bPb-9729	DArT	7H	0.50026	B	B	B	-	D	D	D	B	B	D	D	B	B	B	B	D	B	B	B	D	-	B	B	B	D	D	D	B	D	B	D	B	D	B	D	D	D	B	D	D	D	B	B	B	D	B
bPb-8161	DArT	7H	2.21793	D	B	B	D	D	D	D	B	B	D	D	B	B	B	B	D	-	B	B	D	D	B	-	B	D	D	D	B	D	B	D	B	D	B	D	D	D	B	D	D	D	B	B	B	D	B
bPb-8921	DArT	7H	2.21793	D	B	B	-	D	D	D	B	B	D	D	B	B	B	B	D	-	B	B	D	D	B	B	B	D	D	D	B	D	B	D	B	D	B	D	-	D	B	D	D	D	B	B	B	D	B
bPb-7984	DArT	7H	3.0221	-	B	B	-	D	D	D	B	B	D	D	B	B	B	B	D	B	B	B	D	-	B	B	B	-	D	D	B	D	B	D	B	D	B	D	-	D	B	D	D	D	B	-	B	D	B
bPb-5259	DArT	7H	3.0231	D	B	B	B	D	D	D	B	B	D	D	B	B	B	B	D	B	B	B	D	-	B	-	B	-	D	D	B	D	B	D	B	D	B	-	-	D	B	D	D	D	B	B	B	D	B
bPb-6976	DArT	7H	3.0231	D	B	B	B	D	D	D	B	B	D	D	-	-	B	B	D	B	B	B	D	D	B	-	B	D	D	D	B	D	B	D	B	D	B	-	D	D	B	D	D	D	B	B	B	D	B
bPb-0398	DArT	7H	3.0241	C	C	C	C	A	A	A	C	C	-	-	C	C	C	C	A	C	C	C	A	C	C	C	C	C	A	C	C	A	C	C	C	A	C	A	C	A	C	A	A	A	-	C	C	A	C
bPb-7559	DArT	7H	3.0241	C	C	C	C	A	A	A	C	C	A	-	C	C	C	C	A	C	C	C	A	C	C	C	C	C	A	C	C	A	C	C	C	A	C	A	C	A	C	A	A	A	C	C	C	A	C
bPb-3732	DArT	7H	3.47903	D	B	B	B	D	D	D	B	B	D	D	B	B	B	B	D	B	B	B	D	-	B	B	B	-	D	D	B	D	B	-	B	D	B	B	B	-	B	D	-	D	B	B	B	D	B
bPb-0844	DArT	7H	5.00908	C	C	C	C	A	A	A	C	C	-	-	C	C	C	C	A	C	C	C	A	C	C	C	C	C	A	C	C	A	C	C	C	A	C	A	C	A	C	A	A	A	C	C	C	A	C
bPb-8084	DArT	7H	5.00908	C	C	C	C	A	A	A	C	C	-	C	C	C	C	C	A	C	C	C	-	C	C	C	C	C	-	-	C	A	C	C	C	-	C	A	C	A	C	A	A	A	C	C	C	A	C
bPb-8639	DArT	7H	17.0012	C	A	C	C	A	A	A	A	C	A	C	C	C	C	C	C	C	C	C	A	C	C	C	C	A	A	-	C	A	C	A	C	-	-	A	C	C	C	C	A	C	C	C	C	A	C
bPb-3733	DArT	7H	17.0012	C	A	C	C	A	A	A	A	C	A	C	C	C	C	C	-	C	C	C	A	C	C	C	C	A	A	-	C	A	C	A	C	-	C	A	C	C	C	C	A	C	C	C	C	A	C
bPb-9585	DArT	7H	17.0657	C	A	C	C	A	A	A	A	C	A	C	C	C	C	C	C	C	C	C	A	C	C	C	C	A	A	-	C	A	-	A	C	-	C	A	C	C	C	C	A	C	C	C	C	A	C
bPb-5494	DArT	7H	35.2188	C	A	C	C	C	C	C	A	C	A	C	C	C	C	C	C	C	C	C	-	C	A	C	C	A	A	C	-	A	-	A	C	A	-	A	C	C	-	C	A	-	-	C	C	A	A
bPb-7183	DArT	7H	35.2188	C	-	C	C	C	C	C	A	C	A	C	C	C	C	C	C	C	C	C	C	C	A	C	C	A	A	C	C	A	-	A	C	A	-	A	C	C	C	C	A	C	C	C	C	A	A
bPb-2828	DArT	7H	36.5273	C	-	C	C	C	C	C	A	C	A	C	C	C	C	C	C	C	C	C	C	C	A	C	C	A	A	C	C	A	-	A	C	A	-	A	C	C	C	C	A	C	C	C	C	A	A
bPb-5074	DArT	7H	39.2858	B	D	B	B	B	B	B	D	B	D	B	B	B	B	B	-	B	B	D	B	B	D	B	B	D	D	B	B	D	D	D	D	D	D	D	D	B	B	B	D	B	D	D	B	D	D
bPb-5852	DArT	7H	39.2858	B	D	B	B	B	B	B	D	B	D	B	B	B	B	B	-	B	B	D	B	B	D	B	B	D	D	B	B	D	D	D	D	D	D	D	D	B	B	B	D	B	D	D	B	D	D
bPb-8939	DArT	7H	39.2858	B	D	B	B	B	B	B	D	B	D	B	B	B	B	B	-	B	B	D	B	B	D	B	B	D	D	B	B	D	D	D	D	D	D	D	D	B	B	B	D	B	D	D	B	D	D
bPb-0678	DArT	7H	39.2858	B	D	B	B	B	B	B	D	B	D	B	B	B	B	B	-	B	B	D	B	B	D	B	B	D	D	B	B	D	D	D	-	D	D	D	D	B	B	B	D	B	D	D	B	D	D
bPb-1360	DArT	7H	39.2858	B	D	B	B	B	B	B	D	B	D	B	B	B	B	B	B	B	B	D	B	B	D	B	B	D	D	B	B	D	D	D	D	D	D	D	D	B	B	B	D	B	D	D	B	D	D
bPb-6156	DArT	7H	39.2858	B	D	B	B	B	B	B	D	B	D	B	B	B	B	B	-	B	B	-	B	B	D	B	B	D	D	B	B	D	D	D	D	D	D	D	D	B	B	B	D	B	D	D	B	D	D
bPb-0324	DArT	7H	39.2874	B	D	B	B	B	B	B	D	B	D	B	B	B	B	B	-	B	B	D	B	B	D	B	B	D	D	B	-	D	D	D	D	D	D	D	D	B	B	B	D	B	D	D	B	D	D
bPb-8568	DArT	7H	68.6748	D	D	B	B	B	B	B	D	D	B	D	D	-	D	B	D	B	B	D	D	B	D	D	D	D	D	D	D	B	D	D	B	-	D	D	B	B	-	D	-	D	D	D	D	B	D
bPb-1105	DArT	7H	68.8041	-	D	B	B	B	B	B	D	D	B	D	D	-	D	B	D	B	B	D	-	B	D	D	D	D	D	D	D	B	D	D	B	-	D	D	B	B	D	D	D	D	D	D	D	B	D
bPb-3157	DArT	7H	68.8041	D	D	B	B	B	B	B	D	D	B	D	D	-	D	B	D	B	B	D	D	B	D	D	D	D	D	D	D	B	D	D	B	-	D	D	B	B	-	D	-	D	D	D	D	B	D
bPb-8460	DArT	7H	68.8041	D	D	B	B	B	B	B	D	D	B	D	D	-	D	B	D	B	B	D	-	B	D	D	D	D	D	D	D	B	D	D	B	-	D	D	B	B	D	D	-	D	D	D	D	B	D
bPb-4597	DArT	7H	68.8041	D	D	B	B	B	B	B	D	D	B	D	D	B	-	B	D	B	B	D	-	B	-	D	D	D	D	D	-	B	D	D	B	B	D	D	B	B	-	D	-	D	D	-	D	B	D
bPb-5599	DArT	7H	79.1452	D	D	B	B	B	B	B	D	D	B	D	D	B	D	B	D	D	B	D	D	B	D	D	D	D	D	D	D	B	D	D	B	B	D	D	-	B	D	D	-	D	D	D	D	B	D
bPb-1946	DArT	7H	82.6059	D	D	B	B	B	B	B	D	D	B	D	D	B	D	B	D	D	B	D	D	B	D	D	D	D	D	D	D	-	D	D	B	B	D	D	D	B	D	D	D	D	D	D	D	B	D
bPb-5458	DArT	7H	82.6059	D	D	B	B	B	B	B	D	D	B	D	D	B	D	B	D	D	B	D	D	B	D	D	D	D	D	D	-	B	D	D	B	B	D	D	D	B	D	D	D	D	D	D	D	B	D
bPb-5815	DArT	7H	82.6059	D	D	B	B	B	B	B	D	D	B	D	D	B	D	B	D	D	B	D	D	B	D	D	D	D	D	D	-	B	D	D	B	B	D	D	D	B	D	D	D	D	D	D	D	B	D
bPb-9753	DArT	7H	82.6059	D	D	B	B	B	B	B	D	D	B	D	D	-	D	-	D	D	B	D	D	B	D	D	D	D	D	D	D	-	D	D	B	-	D	D	D	B	D	D	D	D	D	D	D	B	D
bPb-8956	DArT	7H	82.6059	D	D	B	B	B	B	B	D	D	B	D	D	B	D	B	D	D	B	D	D	B	D	D	D	D	D	D	D	B	D	D	B	-	D	D	-	B	D	D	D	D	D	D	D	B	D
bPb-5348	DArT	7H	82.6476	D	D	B	B	B	B	B	D	D	B	D	D	B	D	B	D	D	B	D	-	B	D	D	D	D	D	D	D	B	D	D	B	-	D	D	B	B	D	D	-	D	D	D	D	B	D
bPb-6975	DArT	7H	82.6476	D	D	B	B	B	B	B	D	D	B	D	D	B	D	B	D	D	B	D	D	B	D	D	D	D	D	D	D	B	D	D	B	-	D	D	-	B	D	D	D	D	D	D	D	B	D
bPb-2097	DArT	7H	84.7635	D	D	B	B	B	B	B	D	D	B	D	-	B	D	B	D	D	B	D	B	B	D	-	D	D	D	D	-	B	D	D	B	B	D	D	-	B	D	D	-	D	D	D	D	B	D
bPb-1770	DArT	7H	84.9502	D	D	B	B	B	B	B	D	D	B	D	D	B	D	B	D	D	B	D	D	B	D	D	D	D	D	D	D	B	D	D	B	B	D	D	B	B	D	D	D	D	D	D	D	B	D
bPb-2379	DArT	7H	84.9502	D	D	B	B	B	B	B	D	D	B	D	D	B	D	B	D	D	B	D	D	B	D	D	D	D	D	D	D	B	D	D	B	B	D	-	-	B	-	-	-	D	-	D	D	B	D
bPb-7437	DArT	7H	84.9512	D	D	B	B	B	B	B	D	D	B	D	D	B	D	B	D	D	B	D	D	B	D	D	D	D	D	D	D	B	D	D	B	-	D	D	D	B	D	D	-	D	D	D	D	B	D
bPb-7603	DArT	7H	84.9512	D	D	B	B	B	B	B	D	D	B	D	D	B	D	B	D	D	B	D	D	B	D	D	D	D	D	D	D	B	D	D	B	-	D	D	D	B	D	D	-	D	D	D	D	B	D
bPb-2188	DArT	7H	87.1062	D	D	B	B	B	B	B	D	D	B	D	-	B	D	B	D	D	B	D	D	B	D	D	D	D	D	D	D	B	D	D	B	-	D	D	B	B	D	D	-	D	D	D	D	B	D
bPb-3227	DArT	7H	87.3868	D	D	B	B	B	B	B	D	D	B	D	D	B	D	B	D	D	B	D	-	B	D	D	D	D	D	-	D	B	D	D	B	B	D	D	-	B	D	D	-	D	D	D	D	B	D
bPb-8396	DArT	7H	87.3868	D	D	B	B	B	B	B	D	D	B	D	D	B	D	B	D	D	B	D	-	B	D	D	D	D	D	D	D	B	D	D	B	B	D	D	B	B	D	D	D	D	D	D	D	B	D
bPb-7915	DArT	7H	87.5487	D	D	B	B	B	B	B	D	D	B	D	D	-	D	B	D	D	B	D	D	B	D	D	D	D	D	D	D	B	D	D	B	B	D	D	B	B	D	D	-	D	D	D	D	B	D
bPb-3323b	DArT	7H	89.8062	D	D	B	B	B	B	B	-	D	B	D	D	B	-	B	-	-	B	D	-	B	D	-	D	-	D	D	D	B	D	D	B	-	D	-	D	B	D	D	-	D	D	B	D	B	D
bPb-5597b	DArT	7H	89.8062	D	D	B	B	B	B	B	-	D	B	D	D	B	-	B	-	-	B	D	D	-	D	-	D	-	D	D	D	B	D	D	B	B	D	-	D	B	D	D	-	D	D	B	D	B	D
bPb-5126	DArT	7H	91.345	D	D	B	B	B	B	B	D	D	B	D	D	B	D	B	-	D	B	B	-	-	D	D	D	D	D	D	D	B	D	D	-	-	D	D	-	B	D	D	-	D	D	D	D	B	D
bPb-8539	DArT	7H	125.399	C	-	C	A	C	C	C	A	C	C	C	A	A	A	C	C	-	C	A	C	A	A	-	-	C	C	C	A	C	-	A	A	C	A	A	C	C	C	A	C	C	C	C	A	C	A
bPb-1669	DArT	7H	125.399	C	C	C	A	C	C	C	A	C	C	C	A	A	A	C	C	-	C	A	C	A	A	A	A	C	C	C	A	C	A	A	A	C	A	A	C	C	-	A	C	C	C	C	A	C	A
bPb-4389	DArT	7H	125.399	C	-	C	A	C	C	C	A	C	C	C	A	A	A	C	C	C	C	A	C	A	A	A	A	C	C	C	A	C	A	A	A	C	A	A	C	C	-	A	C	-	-	C	A	C	A
bPb-1556	DArT	7H	140.94	B	D	B	D	B	-	B	D	B	-	B	D	D	D	D	B	-	B	D	B	D	D	D	D	B	B	B	D	B	D	B	D	-	D	D	B	B	B	D	B	D	B	B	D	D	D
bPb-1631	DArT	7H	140.941	B	D	B	D	B	-	B	D	B	D	B	D	D	D	D	B	D	D	D	B	D	D	D	D	D	B	B	D	B	D	B	D	D	D	D	B	B	B	D	B	D	-	B	D	D	B
bPb-3980	DArT	7H	140.941	B	D	B	D	B	D	B	D	-	D	B	D	D	D	D	B	-	-	D	-	D	D	D	D	D	B	B	D	B	D	B	D	D	D	D	B	B	B	D	B	D	B	B	D	D	B
bPb-0773	DArT	7H	141.483	B	D	B	D	B	-	B	D	B	D	B	D	D	D	D	B	D	B	D	B	D	D	D	D	-	B	B	D	B	D	B	D	-	D	D	B	B	-	D	-	-	B	B	D	D	D
bPb-7983	DArT	7H	141.896	B	D	B	D	B	-	B	D	B	D	B	D	D	-	D	B	D	B	D	B	D	D	D	D	D	B	B	D	B	-	B	D	-	D	-	B	B	B	D	B	D	B	D	D	D	B
bPb-1272	DArT	7H	163.13	A	-	C	A	C	A	C	C	C	A	C	A	-	A	A	C	A	C	A	C	C	A	A	A	A	A	C	C	C	-	C	A	A	C	-	A	C	C	C	C	C	C	C	C	A	C
bPb-1858	DArT	7H	163.13	A	-	C	A	C	A	C	C	C	A	C	A	-	A	A	C	A	C	A	C	C	A	A	A	A	A	C	-	C	C	C	A	A	C	-	A	C	C	C	-	C	-	C	C	A	C
bPb-2636	DArT	7H	163.13	A	-	C	A	C	A	C	C	C	A	C	A	-	A	A	-	A	C	A	C	C	A	A	A	A	A	C	C	C	C	C	A	A	C	-	A	C	C	C	C	C	C	C	C	A	C
bPb-3446	DArT	7H	163.13	A	-	C	A	C	A	C	C	C	A	C	A	C	A	A	C	A	C	A	C	C	A	A	A	A	A	C	C	C	C	C	A	A	C	-	A	C	C	C	C	-	C	C	C	A	C
bPb-9706	DArT	7H	163.13	A	C	C	-	C	A	C	C	C	A	C	A	C	A	-	C	A	C	-	C	C	A	A	A	A	A	C	C	C	C	C	-	A	C	-	A	C	C	C	C	C	C	-	C	A	C
[truncated: 8 more columns]

## Sheet: IxA
Locus	Type	Chr	cM	IgriAtlas612	IgriAtlas619	IgriAtlas620	IgriAtlas621	IgriAtlas622	IgriAtlas623	IgriAtlas629	IgriAtlas631	IgriAtlas633	IgriAtlas634	IgriAtlas635B	IgriAtlas636	IgriAtlas637	IgriAtlas638	IgriAtlas639	IgriAtlas640	IgriAtlas641	IgriAtlas645	IgriAtlas646	IgriAtlas648	IgriAtlas650	IgriAtlas653	IgriAtlas654	IgriAtlas656	IgriAtlas657	IgriAtlas659	IgriAtlas660	IgriAtlas662	IgriAtlas663	IgriAtlas664	IgriAtlas665	IgriAtlas666	IgriAtlas667	IgriAtlas668	IgriAtlas671	IgriAtlas672	IgriAtlas674	IgriAtlas676	IgriAtlas678	IgriAtlas680	IgriAtlas688	IgriAtlas689	IgriAtlas690	IgriAtlas691	IgriAtlas696	IgriAtlas697
bPb-3249	DArT	1H	11.5417	B	B	A	A	-	-	B	B	B	A	-	B	-	B	A	B	B	A	A	B	A	B	B	B	B	B	A	B	A	A	A	B	B	A	B	A	B	A	A	B	B	B	A	A	-	A
bPb-7043	DArT	1H	11.5417	B	B	A	A	-	A	B	B	B	A	-	B	B	B	A	B	B	A	A	B	A	B	B	B	B	B	A	B	A	A	A	B	B	A	B	A	B	A	A	B	B	B	A	A	A	A
bPb-9608	DArT	1H	11.5417	B	B	A	A	-	A	B	B	B	A	-	B	B	B	A	B	B	A	A	B	A	B	B	B	B	B	A	B	A	A	A	B	B	A	B	A	B	A	A	B	B	B	A	A	A	-
bPb-7137	DArT	1H	11.7378	B	B	A	A	-	A	B	B	B	A	-	B	B	B	A	B	B	A	A	B	A	B	B	B	B	B	A	B	A	A	A	B	B	A	B	A	B	A	A	B	B	B	A	A	A	A
bPb-0487	DArT	1H	12.958	B	B	A	A	-	-	B	B	B	A	-	B	-	B	A	B	B	A	A	B	A	B	B	B	B	B	A	B	A	A	A	B	B	A	B	A	B	A	A	B	B	B	A	A	A	A
bPb-2055	DArT	1H	12.958	B	B	A	A	-	-	B	B	B	A	-	B	B	B	A	B	B	A	A	B	A	B	B	B	B	B	A	B	A	A	A	B	B	A	B	A	B	A	A	B	B	B	A	A	A	A
bPb-8973	DArT	1H	13.1416	B	B	A	A	-	B	B	B	B	A	-	B	B	B	A	B	B	A	A	B	A	B	B	B	B	B	A	B	A	A	A	B	B	A	B	A	B	A	A	B	B	B	-	A	A	A
bPb-1318	DArT	1H	13.1416	B	B	A	A	-	-	B	B	B	A	-	B	B	B	A	B	B	A	A	B	A	B	B	B	B	B	A	B	A	A	A	B	B	A	B	A	B	A	A	B	B	B	B	A	A	A
bPb-1562	DArT	1H	16.1032	B	B	A	A	-	-	B	B	B	A	-	B	-	B	A	B	B	A	A	B	A	B	B	B	B	B	A	B	A	A	A	B	B	A	B	A	B	A	A	B	B	B	A	A	-	A
bPb-2757	DArT	1H	16.1032	B	B	A	A	A	B	B	B	B	A	A	B	B	B	A	B	B	A	A	B	A	B	B	B	B	B	A	B	A	A	A	B	B	A	B	A	B	A	A	B	B	B	A	A	A	A
bPb-9604	DArT	1H	16.1032	B	B	A	A	A	B	B	B	B	A	A	B	B	B	A	B	B	A	A	B	A	B	B	B	B	B	A	B	A	A	A	B	B	A	B	A	B	A	A	B	B	B	A	-	A	A
bPb-9414	DArT	1H	16.1032	B	B	A	A	-	B	B	B	B	A	-	B	B	B	A	B	B	A	A	B	A	B	B	B	B	B	A	B	A	A	A	B	B	A	B	A	B	A	A	B	B	B	A	A	A	A
bPb-9952	DArT	1H	16.1032	B	B	A	A	-	B	B	B	B	A	A	B	B	B	A	B	B	A	A	B	A	B	B	B	B	B	A	B	-	-	-	B	B	A	B	A	B	A	A	B	B	B	A	A	A	A
bPb-2183	DArT	1H	18.942	B	B	A	A	-	B	B	B	B	A	-	B	B	B	A	B	B	A	A	B	A	B	B	B	B	B	A	B	A	A	A	B	B	A	B	A	B	A	A	B	B	B	A	A	A	A
bPb-4657	DArT	1H	18.942	B	B	A	A	-	B	B	B	B	A	A	B	B	B	A	B	B	A	A	B	A	B	B	B	B	B	A	B	A	-	A	B	B	A	B	A	B	A	A	B	B	B	A	A	A	A
bPb-7306	DArT	1H	19.1135	B	B	A	A	A	B	B	B	B	A	A	B	B	B	A	B	B	A	A	B	A	B	B	B	B	B	A	B	A	A	B	B	B	A	B	A	B	A	A	B	B	B	A	A	A	A
bPb-9337	DArT	1H	33.9504	B	B	A	B	-	-	B	B	B	A	A	B	B	B	A	B	B	A	A	B	A	B	B	B	B	B	-	A	A	A	-	B	A	A	B	A	B	A	A	B	B	A	A	A	A	B
bPb-9423	DArT	1H	48.9451	B	B	A	A	A	B	B	B	A	A	A	B	B	A	A	B	B	A	A	B	B	A	A	B	A	B	A	A	A	A	A	B	A	B	B	A	B	B	A	B	B	A	A	A	A	B
bPb-8884	DArT	1H	53.1929	B	B	A	A	-	-	B	B	A	A	-	B	B	A	A	B	B	A	A	B	-	A	A	B	A	B	A	A	A	A	B	B	A	B	B	A	-	B	A	B	B	A	A	A	A	B
bPb-2175	DArT	1H	53.6444	B	B	A	A	-	B	B	B	A	A	-	B	B	A	A	B	B	A	A	B	B	A	A	B	A	B	-	A	A	A	A	B	A	B	B	A	B	B	A	B	B	A	A	A	A	B
bPb-2976	DArT	1H	54.0144	B	B	A	A	-	-	B	B	A	A	-	B	B	A	A	B	B	A	A	B	B	A	A	B	A	B	A	A	A	A	A	B	A	B	B	A	B	B	A	B	B	A	-	A	A	B
bPb-9717	DArT	1H	58.6902	B	B	A	A	A	B	-	A	A	A	A	A	B	A	A	B	B	A	A	B	B	A	A	B	A	A	A	A	A	A	A	B	A	B	B	A	B	B	A	B	B	A	A	A	A	B
bPb-6621	DArT	1H	59.0658	B	B	A	A	A	B	B	A	A	A	A	A	B	A	A	B	B	A	A	B	B	A	A	B	A	A	A	A	A	A	A	B	A	B	B	A	B	B	A	B	B	A	A	A	A	B
bPb-4949	DArT	1H	59.2359	B	B	A	A	A	B	B	A	A	A	A	A	B	A	A	B	B	A	A	B	B	A	A	B	A	A	A	A	A	A	A	B	A	B	B	A	B	B	A	B	B	A	A	A	A	B
bPb-9675	DArT	1H	59.419	B	B	A	A	-	B	B	A	A	A	A	A	B	A	A	B	B	A	A	B	B	A	A	B	A	A	A	A	A	A	A	B	A	B	B	A	B	B	A	B	B	A	A	A	A	B
bPb-7186	DArT	1H	59.419	B	B	A	A	A	B	B	A	A	A	A	A	B	A	A	B	B	A	A	B	B	A	A	B	A	A	A	A	A	A	A	B	A	B	B	A	B	B	A	B	B	A	A	A	A	B
bPb-4980	DArT	1H	59.42	B	B	A	A	-	B	B	A	A	A	A	A	B	A	A	B	B	A	A	B	B	A	A	B	A	A	A	A	A	A	A	B	A	B	B	A	B	B	A	B	B	A	A	A	A	B
bPb-0910	DArT	1H	59.42	B	B	A	A	A	B	B	A	A	A	A	A	B	A	A	B	B	A	A	B	B	A	A	B	A	A	A	A	A	A	-	B	A	B	B	A	B	B	A	B	B	A	A	A	A	B
bPb-8960	DArT	1H	59.6683	-	B	A	A	A	A	B	A	A	A	A	A	B	A	A	B	B	A	A	B	B	A	A	B	A	A	A	A	A	A	A	-	A	B	B	A	B	B	A	B	B	A	A	A	A	B
bPb-0579	DArT	1H	59.6683	B	B	A	A	A	A	B	A	A	A	A	A	B	A	A	B	B	A	A	B	B	A	A	B	A	A	A	A	A	A	A	B	A	B	B	A	B	B	A	B	B	A	A	A	A	B
bPb-2813	DArT	1H	59.6683	-	B	A	A	A	A	B	A	A	A	A	A	B	A	A	B	B	A	A	B	B	A	A	B	A	A	A	A	A	A	A	B	A	B	B	A	B	B	A	B	B	A	A	A	A	B
bPb-6358	DArT	1H	59.6683	-	B	A	-	A	A	B	A	-	-	A	A	B	A	-	B	B	A	A	B	B	A	A	B	A	A	A	A	-	A	-	B	-	B	B	A	B	B	A	B	B	A	A	A	A	B
bPb-7859	DArT	1H	59.6683	B	B	A	A	A	A	B	A	A	A	A	A	B	A	A	B	B	A	A	B	B	A	A	B	A	A	A	A	A	A	A	B	A	B	B	A	B	B	A	B	B	A	A	A	A	B
bPb-3605	DArT	1H	62.232	B	B	A	A	-	-	B	A	A	A	B	A	B	A	A	B	B	A	A	B	B	A	A	B	A	A	-	-	A	A	A	B	A	B	B	A	B	B	A	B	B	A	A	A	A	B
bPb-5683	DArT	1H	62.9812	-	B	A	A	A	A	B	A	A	A	A	A	B	A	A	B	B	A	A	B	B	A	A	B	A	A	A	A	A	A	A	-	A	B	B	A	B	B	A	B	B	A	A	A	A	B
bPb-9767	DArT	1H	63.3152	B	B	A	A	A	A	B	A	A	A	A	A	B	A	A	B	B	A	A	A	B	A	A	B	A	A	A	A	A	A	A	B	A	B	B	A	B	B	A	B	B	A	A	A	A	B
bPb-9957	DArT	1H	63.3152	B	B	A	A	-	-	B	A	A	A	A	A	B	A	A	B	B	A	A	A	B	A	A	B	A	A	-	A	A	A	A	B	A	B	B	A	B	B	A	B	B	A	A	A	A	B
bPb-5749	DArT	1H	63.3152	B	B	A	A	A	A	B	A	A	A	A	A	B	A	A	B	B	A	A	A	B	A	A	B	A	A	A	A	A	A	A	B	A	B	B	A	B	B	A	B	B	A	A	A	A	B
bPb-1193	DArT	1H	66.2386	A	B	A	A	A	A	B	A	A	A	B	A	B	A	A	A	B	A	A	A	B	A	A	B	A	A	A	A	A	A	A	B	A	B	B	A	B	B	A	B	A	A	A	A	A	B
bPb-3382	DArT	1H	66.2396	A	B	A	A	A	A	B	A	A	A	B	A	B	A	A	A	B	A	A	A	B	A	A	B	A	A	A	A	A	A	A	B	A	B	B	A	B	B	A	B	A	A	A	A	A	B
bPb-1791	DArT	1H	67.1212	A	B	A	A	A	A	B	A	A	A	-	A	B	A	A	A	B	A	A	A	B	A	A	B	A	A	A	A	A	A	A	B	A	B	B	A	B	B	A	B	A	A	A	A	A	B
bPb-9005	DArT	1H	67.8775	A	A	A	A	A	A	B	A	A	A	B	B	B	B	A	A	B	A	A	A	B	A	A	B	B	A	B	A	-	A	A	B	B	A	B	A	B	B	A	B	B	-	B	B	A	A
bPb-1723	DArT	1H	67.8785	A	A	A	A	A	-	B	A	A	A	-	B	B	B	A	A	B	A	A	A	B	A	A	B	B	A	B	A	A	A	-	B	B	A	B	A	B	B	A	B	B	B	B	B	A	A
bPb-3389	DArT	1H	76.7838	A	A	A	B	B	A	B	A	B	A	B	B	B	B	B	A	B	A	A	A	B	A	A	B	B	A	B	A	B	B	A	B	B	A	B	A	B	B	A	B	B	B	A	B	B	A
bPb-5339	DArT	1H	76.7838	A	A	A	B	B	A	B	A	B	A	B	B	B	B	B	A	B	A	A	A	B	A	A	B	B	A	B	A	B	B	A	B	B	A	B	A	B	B	A	B	B	B	A	B	B	A
bPb-1541	DArT	1H	82.1462	A	A	A	B	B	A	B	A	B	A	B	B	B	B	B	A	B	A	A	A	B	A	A	B	B	A	B	A	B	B	A	B	B	A	B	A	B	B	A	B	B	B	A	B	B	A
bPb-6158	DArT	1H	82.1462	A	A	A	B	B	A	B	A	B	A	B	B	B	B	B	A	B	A	A	A	B	A	A	B	B	A	B	A	B	B	A	B	B	A	B	A	B	B	A	B	B	B	A	B	B	A
bPb-7949	DArT	1H	82.1462	A	A	A	B	B	A	B	A	B	A	B	B	B	B	B	A	B	A	A	A	B	A	A	B	B	A	B	A	B	B	A	B	B	A	B	A	B	B	A	B	B	B	A	B	B	A
bPb-9116	DArT	1H	90.3774	B	B	A	A	A	A	B	A	B	A	A	A	B	B	B	B	B	A	A	A	B	A	A	B	B	A	B	B	B	B	A	B	B	B	B	A	B	B	A	B	B	B	A	B	B	A
bPb-3089	DArT	1H	90.6652	B	B	A	A	A	A	B	A	B	A	A	A	B	B	B	B	B	A	A	A	B	A	A	B	B	A	B	B	B	B	A	B	B	B	B	A	B	B	A	B	B	B	A	B	B	A
bPb-4898	DArT	1H	94.9039	B	B	A	A	A	A	B	A	B	-	A	A	B	B	B	B	B	A	A	A	B	A	A	B	B	A	B	B	B	B	A	B	B	B	B	A	-	B	-	B	B	B	A	B	B	A
bPb-6901	DArT	1H	94.9039	B	B	A	A	A	A	B	A	B	A	A	A	B	B	B	B	B	A	A	A	B	A	A	B	B	A	B	B	B	B	A	B	B	B	B	A	-	B	-	B	B	B	A	B	B	A
bPb-6911	DArT	1H	94.9039	B	B	A	A	A	-	B	A	B	-	A	A	B	B	B	B	B	A	A	-	B	A	A	B	B	A	B	B	B	B	A	B	B	B	B	A	B	B	-	B	B	B	A	B	B	A
bPb-5249	DArT	1H	94.9039	B	B	A	A	A	A	B	A	B	A	A	A	B	B	B	B	B	A	A	A	B	A	A	B	B	A	B	B	B	B	A	B	B	B	B	A	B	B	A	B	B	B	A	B	B	A
bPb-9121	DArT	1H	94.9039	B	B	A	A	A	A	B	A	B	A	A	A	B	B	B	B	B	A	A	A	B	A	A	B	B	A	B	B	B	B	A	B	B	B	B	A	-	B	A	B	B	B	A	B	B	A
bPb-1213	DArT	1H	95.0152	B	B	A	A	A	A	B	A	B	A	A	A	B	B	B	B	B	A	A	A	B	A	A	B	B	A	B	B	B	-	A	B	-	-	B	A	-	B	A	B	B	B	B	B	B	A
bPb-1366	DArT	1H	95.0816	B	B	A	A	A	A	B	A	B	A	A	A	B	B	B	B	B	A	A	A	B	A	A	B	B	A	B	B	B	B	A	B	B	B	B	A	B	B	A	B	B	B	A	B	B	A
bPb-3473	DArT	1H	108.914	B	B	A	A	A	A	B	A	A	A	A	A	A	B	A	B	B	A	B	A	B	B	A	B	B	A	A	-	A	A	A	A	A	A	B	A	-	B	A	B	A	A	A	B	B	A
bPb-6770	DArT	1H	109.774	B	B	A	A	A	A	B	A	A	A	A	A	A	B	A	B	B	A	B	A	B	B	A	B	B	A	A	-	A	A	A	A	A	A	B	A	B	B	A	B	A	A	A	B	B	A
bPb-3984	DArT	1H	109.875	B	B	A	A	A	A	B	A	A	A	A	A	A	B	A	B	B	A	B	A	B	B	A	B	B	A	A	-	A	A	A	A	A	A	B	A	B	B	A	B	A	A	A	B	B	A
bPb-1078	DArT	1H	109.876	B	B	A	A	A	A	B	A	A	A	A	A	A	B	A	B	B	A	B	A	B	B	A	B	B	A	A	-	A	A	A	A	A	A	B	A	-	B	A	B	A	A	A	B	B	A
bPb-9108	DArT	1H	112.006	B	B	A	A	A	A	B	A	A	A	A	A	A	B	A	B	B	A	B	A	B	B	A	A	B	A	A	-	A	A	A	A	A	A	B	A	B	B	A	B	A	A	A	B	B	A
bPb-0631	DArT	1H	128.452	B	A	A	B	B	A	B	B	A	A	A	A	A	B	A	B	A	A	B	A	B	B	A	B	B	A	A	B	A	A	A	A	A	A	B	A	B	B	A	B	A	A	A	A	B	A
bPb-1882	DArT	1H	133.12	B	A	A	B	B	A	B	B	A	A	A	A	A	B	A	B	A	A	B	B	B	B	A	B	B	B	A	-	A	A	A	A	A	A	B	A	A	A	A	B	A	A	A	A	-	A
bPb-6200	DArT	1H	133.651	B	A	A	B	B	A	B	B	A	A	A	A	A	B	A	B	A	A	B	B	-	B	A	B	B	B	A	-	A	A	A	A	A	A	B	A	A	A	A	B	A	A	B	A	-	A
bPb-1940	DArT	1H	135.064	B	A	A	B	B	A	B	B	A	A	A	A	A	B	A	B	A	A	B	B	B	B	A	B	B	B	A	-	A	A	A	A	A	A	B	A	A	A	A	B	A	A	A	A	-	A
bPb-8676	DArT	1H	135.064	B	A	A	B	B	A	B	B	A	A	A	A	A	B	A	B	A	A	B	B	B	B	A	B	B	B	A	-	A	A	A	-	A	A	B	A	A	A	A	B	A	A	A	A	-	A
bPb-9552	DArT	1H	136.109	B	A	A	B	B	A	-	B	A	A	A	A	A	B	A	B	A	A	B	B	B	B	A	B	B	B	A	-	A	A	A	A	A	A	B	A	A	A	A	B	A	A	A	A	-	A
bPb-6065	DArT	1H	136.184	B	A	A	B	B	A	B	B	A	A	A	A	A	B	A	B	A	A	B	B	B	B	A	B	B	B	A	-	A	A	A	A	A	A	B	A	A	A	A	B	A	A	A	A	-	A
bPb-3116	DArT	1H	139.599	B	A	A	B	B	A	B	B	A	A	B	A	A	B	A	B	A	A	B	B	B	B	A	B	B	B	A	B	A	A	A	A	A	A	B	A	A	A	A	B	A	A	A	A	B	A
bPb-0395	DArT	1H	141.286	B	A	A	B	B	A	B	B	A	A	-	A	B	B	A	B	A	A	B	B	B	B	A	B	B	B	A	B	A	A	A	A	A	A	B	A	A	A	A	B	A	A	A	A	B	A
bPb-0699	DArT	1H	144.192	B	A	A	B	B	A	B	B	B	A	B	A	B	B	A	B	A	A	B	B	B	B	A	B	B	B	A	-	A	A	A	A	A	A	B	A	A	A	A	B	B	A	A	A	B	A
bPb-3660	DArT	1H	144.193	B	A	A	B	B	A	B	B	B	A	B	A	B	B	A	B	A	A	B	B	B	B	A	B	B	B	A	B	A	A	A	A	A	A	B	B	A	A	A	B	B	A	A	A	B	-
bPb-5550	DArT	1H	147.249	-	A	A	B	B	A	B	B	B	A	B	A	B	B	A	A	A	A	B	B	B	B	A	B	B	B	A	B	A	A	A	B	A	A	B	B	A	A	A	B	B	A	A	A	B	A
bPb-1487	DArT	1H	147.25	-	A	A	B	B	A	B	B	B	A	B	A	B	B	A	A	A	A	B	B	B	B	A	B	B	B	A	B	A	A	A	A	A	A	B	B	A	A	A	B	B	A	A	A	B	A
bPb-2260	DArT	1H	147.25	B	A	A	B	B	A	B	B	B	A	B	A	B	B	A	A	A	A	B	B	B	B	A	B	B	B	A	B	A	A	A	A	A	A	B	B	A	A	A	B	B	A	A	A	B	A
bPb-3608	DArT	2H	3.60413	A	A	B	A	A	A	B	A	B	A	A	B	B	B	A	A	A	B	A	B	A	A	B	A	B	A	A	-	B	B	A	A	A	B	B	B	B	A	A	B	B	A	B	B	-	B
bPb-4148	DArT	2H	3.60413	A	A	B	A	A	A	B	A	B	A	A	B	B	B	A	A	A	-	A	B	A	A	B	A	B	A	A	-	B	-	-	A	-	-	B	B	B	A	A	B	B	A	B	B	-	B
bPb-7502	DArT	2H	5.02763	A	A	B	A	A	A	B	A	B	A	A	B	B	A	A	A	A	B	A	B	A	A	B	A	B	A	A	B	B	B	A	B	A	B	B	B	B	A	A	B	B	A	B	B	B	B
bPb-8445	DArT	2H	5.02763	A	A	B	A	A	A	B	A	B	A	A	B	B	A	A	A	A	B	A	B	A	A	B	A	B	A	A	B	B	B	A	B	A	B	B	B	B	A	A	B	B	A	B	B	B	B
bPb-0485	DArT	2H	5.02863	A	A	B	A	A	A	B	A	B	A	A	B	B	B	A	A	A	B	A	B	A	A	B	A	B	A	A	B	B	B	A	A	A	B	B	B	B	A	A	B	B	A	B	B	-	B
bPb-7803	DArT	2H	5.75113	A	A	B	A	A	A	B	A	B	A	A	B	B	B	A	A	A	B	A	B	A	A	B	A	B	A	A	B	B	B	A	A	A	B	B	B	B	A	A	B	B	A	B	B	B	B
bPb-7602	DArT	2H	5.75113	A	A	B	A	A	A	B	A	B	A	A	B	B	B	A	A	A	B	A	B	A	A	B	A	B	A	A	-	B	B	A	A	A	B	B	B	B	A	A	B	B	A	B	B	-	B
bPb-6466	DArT	2H	7.59128	A	A	B	A	A	A	B	A	B	A	A	B	B	B	A	A	A	B	A	B	A	A	B	A	B	A	A	B	B	B	A	B	A	B	B	B	B	A	A	B	B	A	B	B	B	B
bPb-2603	DArT	2H	10.4414	A	A	B	A	A	-	B	A	B	A	A	B	B	B	A	A	A	B	A	B	A	A	B	A	B	A	A	B	B	B	A	A	A	B	B	B	B	A	A	B	B	A	B	B	B	B
bPb-7354	DArT	2H	13.2756	A	A	B	A	A	A	B	A	B	A	A	B	B	B	A	A	A	B	A	B	A	A	A	A	B	A	A	B	B	B	A	A	A	B	B	B	A	A	A	B	B	A	B	B	-	B
bPb-5991	DArT	2H	14.4031	A	A	B	A	A	A	B	A	B	A	A	B	B	B	A	A	A	B	A	B	A	A	A	A	B	A	A	B	B	B	A	A	A	B	B	B	A	A	A	B	B	A	B	B	-	B
bPb-6848	DArT	2H	14.4031	A	A	B	A	A	A	B	A	B	A	A	B	B	B	A	A	A	B	A	B	A	A	A	A	B	A	A	B	B	B	A	A	A	B	B	B	A	A	A	B	B	A	B	B	-	B
bPb-0205	DArT	2H	14.4031	A	A	B	A	A	A	B	A	B	A	A	B	B	B	A	A	A	B	A	B	A	A	A	A	B	A	A	B	B	B	A	A	A	B	B	B	A	A	A	B	B	A	B	B	B	B
bPb-1084a	DArT	2H	15.9212	A	A	B	A	A	-	B	A	A	A	A	B	B	B	A	A	A	B	A	B	A	A	A	A	B	A	A	A	B	B	A	A	A	B	-	B	A	A	A	B	-	A	-	B	-	-
bPb-6792	DArT	2H	18.8084	A	A	B	A	A	A	B	-	A	A	A	B	B	B	A	A	A	B	A	B	A	A	A	A	B	A	A	B	B	B	A	A	A	B	B	B	A	A	A	B	B	A	B	B	B	B
bPb-2591a	DArT	2H	18.8084	A	-	B	A	A	-	B	-	A	A	A	B	B	B	A	A	A	B	A	B	A	A	A	A	B	A	A	-	B	B	A	A	A	B	B	B	A	A	A	B	-	A	-	B	-	-
bPb-7676a	DArT	2H	18.8084	A	A	B	A	A	-	B	-	A	A	A	B	B	B	A	A	A	B	A	B	A	A	A	A	B	A	A	-	B	B	A	A	A	B	-	B	A	A	A	B	-	A	-	B	-	-
bPb-6897	DArT	2H	18.8094	A	A	B	A	A	-	B	B	A	A	A	B	B	B	A	A	A	B	A	B	A	A	A	A	B	A	A	B	B	B	A	A	A	B	B	B	A	A	A	B	B	A	B	B	B	B
bPb-0715	DArT	2H	18.8104	A	A	B	A	A	A	B	B	A	A	A	B	B	B	A	A	A	B	A	B	A	A	A	A	B	A	A	B	B	B	A	A	A	B	B	B	A	A	A	B	B	A	B	B	B	B
bPb-1708	DArT	2H	18.8104	A	A	B	A	A	-	B	B	A	A	A	B	B	B	A	A	A	B	A	B	A	A	A	A	B	A	A	B	B	B	A	A	A	B	B	B	A	A	A	B	B	A	B	B	B	B
bPb-4295	DArT	2H	18.8104	A	A	B	A	A	-	B	B	A	A	A	B	B	B	A	A	A	B	A	B	A	A	A	A	B	A	A	B	B	B	A	A	A	B	B	B	-	A	A	B	B	A	B	B	B	B
bPb-4481	DArT	2H	18.8104	A	A	B	A	A	-	B	B	A	A	A	B	B	B	A	A	A	B	A	B	A	A	A	A	B	A	A	B	B	B	A	A	A	B	B	B	A	A	A	B	B	A	B	B	B	B
bPb-8399	DArT	2H	25.7336	A	A	B	A	A	-	B	B	A	A	A	B	B	B	A	A	A	B	A	B	A	A	A	A	B	A	A	B	B	B	A	A	A	B	B	B	A	A	A	B	B	A	B	B	B	B
bPb-2108	DArT	2H	26.0281	A	A	B	A	-	A	B	B	A	A	A	B	B	B	A	A	A	B	A	B	A	A	A	A	B	A	A	B	B	B	A	A	-	B	B	B	A	A	A	B	B	-	B	B	B	B
bPb-5995a	DArT	2H	26.0281	A	-	B	A	A	A	B	B	A	A	A	B	B	B	A	A	A	B	A	B	A	A	A	A	B	A	A	B	B	B	A	A	A	B	B	B	A	A	A	B	B	A	B	-	B	B
bPb-6718	DArT	2H	26.0281	A	A	B	A	A	A	B	B	A	A	A	B	B	B	A	A	A	B	A	B	A	A	A	A	B	A	A	B	B	B	A	A	-	B	B	B	A	A	A	B	B	A	B	B	B	B
bPb-6879	DArT	2H	26.0281	A	A	B	A	A	A	B	B	A	A	A	B	B	B	A	A	A	B	A	B	A	A	A	A	B	A	A	B	B	B	A	A	A	B	B	B	A	A	A	B	B	-	B	B	B	B
bPb-8986	DArT	2H	26.0281	A	A	B	A	A	A	B	B	A	A	A	B	B	B	A	A	A	B	A	B	A	A	A	A	B	A	A	B	B	B	A	A	A	B	B	B	A	A	A	B	B	-	B	B	B	B
bPb-2782	DArT	2H	26.0281	A	A	B	A	A	A	B	B	A	A	A	B	B	B	A	A	A	B	A	B	A	A	A	A	B	A	A	B	B	B	A	A	A	B	B	B	A	A	A	B	B	A	B	B	B	B
bPb-8374	DArT	2H	26.0281	A	A	B	A	A	A	B	B	A	-	A	B	B	B	-	A	A	B	A	B	A	A	A	A	B	A	A	B	B	B	A	A	A	B	B	B	A	A	A	B	B	-	B	B	B	B
bPb-4715	DArT	2H	26.2358	A	A	B	A	A	A	B	B	A	A	A	B	B	B	A	A	A	B	A	B	A	A	A	A	B	A	A	B	B	B	A	A	A	B	B	B	A	A	A	B	B	-	-	B	B	B
bPb-6494	DArT	2H	26.2358	A	A	B	A	A	A	B	B	A	A	A	B	B	B	A	A	-	B	A	B	A	A	A	A	B	A	A	B	B	-	A	A	A	B	B	B	A	A	A	B	B	-	B	B	-	B
bPb-5884	DArT	2H	30.2382	A	A	B	A	A	A	B	B	A	A	A	B	B	B	A	A	A	B	A	B	A	A	A	A	B	A	A	B	B	B	A	A	B	B	B	B	A	-	A	A	B	B	B	B	-	B
bPb-7266	DArT	2H	30.2382	A	A	B	-	A	-	B	B	A	-	A	B	B	B	A	A	A	B	A	B	A	A	A	A	B	A	A	B	B	B	A	A	B	B	B	B	A	A	A	A	B	B	B	B	B	B
bPb-3050	DArT	2H	30.2382	A	A	B	A	A	A	B	B	A	A	A	B	B	B	A	A	A	B	A	B	A	A	A	A	B	A	A	B	B	B	A	A	B	B	B	B	A	A	A	A	B	B	B	B	B	B
bPb-6963	DArT	2H	30.2382	A	A	B	A	A	A	B	B	A	A	A	B	B	B	A	A	A	B	A	B	A	A	A	A	B	A	A	B	B	B	A	A	B	B	B	B	A	A	A	A	B	B	B	B	B	B
bPb-8343	DArT	2H	30.2382	A	A	B	-	A	-	B	B	A	-	A	B	B	B	A	A	A	B	A	B	A	A	A	A	B	A	A	B	B	B	-	A	B	B	B	B	A	A	A	A	B	B	B	B	B	B
bPb-6755	DArT	2H	43.3896	A	B	B	A	A	A	B	B	A	A	A	B	B	A	B	A	A	B	B	B	A	A	A	B	A	A	A	B	B	B	A	A	B	A	B	B	A	A	A	A	A	B	B	B	B	B
bPb-4261	DArT	2H	44.7851	A	B	B	A	A	B	B	B	A	A	A	B	B	A	B	A	A	B	B	B	A	A	A	B	A	A	A	B	B	B	A	-	B	A	B	B	A	A	A	A	A	B	B	B	B	B
bPb-9682	DArT	2H	44.7851	A	B	B	A	A	B	B	B	A	A	-	B	B	A	B	A	A	B	B	B	A	A	A	B	A	A	A	B	-	B	A	A	B	A	B	B	A	A	A	A	A	B	B	B	B	B
bPb-4877	DArT	2H	47.3832	A	B	B	A	A	B	B	B	A	A	A	B	B	A	B	A	A	B	B	B	A	A	A	B	A	A	A	B	B	B	A	A	B	A	B	B	A	A	A	A	A	B	-	-	B	B
bPb-3574	DArT	2H	49.0349	A	B	B	A	A	B	B	B	B	B	A	B	B	A	B	A	A	B	B	B	A	A	A	B	A	A	A	B	B	B	A	A	B	A	B	B	A	A	A	A	A	B	B	B	B	B
bPb-6992	DArT	2H	49.0349	A	B	B	A	A	B	B	B	B	B	A	B	B	A	B	A	A	B	B	B	A	A	A	B	A	A	A	B	B	B	A	A	B	A	B	B	A	A	A	A	A	B	B	B	B	B
bPb-6835	DArT	2H	56.0243	A	B	A	A	A	B	B	B	B	B	A	B	B	A	B	A	A	B	B	B	B	B	A	B	B	A	A	B	B	B	A	A	B	A	B	A	A	A	A	A	A	B	B	B	-	-
bPb-2230	DArT	2H	60.4476	A	B	A	A	A	B	B	B	B	B	A	B	B	A	B	A	A	B	B	B	B	B	A	B	B	A	A	B	B	B	A	B	B	A	B	A	A	A	A	A	A	B	B	B	B	A
bPb-2013a	DArT	2H	62.5421	A	B	A	A	A	B	B	B	B	B	A	B	B	A	B	A	A	A	B	B	B	B	A	B	B	A	A	B	B	B	A	B	B	A	B	A	A	A	A	A	A	B	B	B	B	A
bPb-3572a	DArT	2H	62.5421	A	B	A	A	A	-	B	B	B	B	A	B	B	A	B	A	A	A	B	B	B	B	A	B	B	A	A	B	B	B	A	B	B	A	B	A	A	A	A	A	A	B	B	B	B	A
bPb-3985a	DArT	2H	62.5421	A	B	A	A	A	B	B	B	B	B	A	B	B	A	B	A	A	A	B	B	B	B	A	B	B	A	A	B	B	B	A	B	B	A	B	A	A	A	A	A	A	B	B	B	B	A
bPb-6735a	DArT	2H	64.1655	A	B	A	A	A	A	B	B	B	B	A	B	B	A	B	A	A	A	B	B	B	B	A	B	B	A	A	B	B	B	A	B	B	A	B	A	A	A	A	A	B	B	B	B	B	A
bPb-3309a	DArT	2H	64.1655	A	B	A	A	A	A	B	B	B	B	A	B	B	A	B	A	A	A	B	B	B	B	A	B	B	A	A	B	B	B	A	B	B	A	B	A	A	A	A	A	B	B	B	B	B	A
bPb-2219	DArT	2H	71.3743	A	A	A	B	B	-	B	B	B	A	A	B	A	A	B	B	B	B	B	A	B	B	A	B	A	-	B	-	A	A	A	B	B	A	A	A	-	A	A	A	B	B	B	A	A	A
bPb-3677	DArT	2H	71.3743	-	-	A	B	B	-	B	B	B	A	A	B	A	A	B	B	B	B	B	A	B	B	A	B	A	A	B	-	A	A	A	B	B	A	A	A	-	A	A	A	B	B	B	A	A	A
bPb-3575	DArT	2H	72.4653	B	B	A	B	B	A	B	B	B	A	A	B	A	A	B	B	B	A	B	A	B	B	A	B	A	A	B	B	A	A	A	B	B	A	A	A	B	A	A	A	B	B	B	A	A	A
bPb-6088	DArT	2H	81.7001	B	B	A	A	A	A	B	B	A	B	B	B	A	A	B	B	B	A	B	A	B	B	B	B	A	A	B	B	A	A	B	B	B	A	A	A	B	A	A	A	A	B	B	A	B	A
bPb-5440	DArT	2H	82.0986	B	B	A	A	A	A	B	B	A	B	B	B	A	A	B	B	B	A	B	A	B	B	B	B	A	A	B	B	A	A	B	B	B	A	A	A	B	A	A	A	A	B	B	A	B	-
bPb-4040	DArT	2H	82.1319	B	B	A	A	A	A	B	B	A	B	B	B	A	A	B	B	B	A	B	A	B	B	B	B	A	A	B	B	A	A	B	B	B	A	A	A	B	A	A	A	A	B	B	A	B	A
bPb-9754	DArT	2H	82.7716	B	B	A	A	-	A	B	B	A	B	B	B	A	A	B	B	B	A	B	A	B	B	B	B	A	A	B	B	A	A	B	B	B	A	A	A	B	A	A	A	A	B	B	A	B	A
bPb-3334	DArT	2H	139.035	A	B	B	B	-	B	A	A	A	A	A	A	A	B	B	A	B	B	A	B	A	A	B	B	A	A	A	A	-	A	B	B	A	B	B	B	B	A	A	B	B	A	B	A	B	B
bPb-7816	DArT	2H	139.035	A	B	B	B	B	B	A	A	A	A	A	A	A	B	B	A	B	B	A	B	A	A	B	B	A	A	A	A	A	A	B	B	A	B	B	B	B	A	A	B	B	A	B	A	B	B
bPb-7890	DArT	2H	139.035	A	B	B	B	B	B	A	A	A	A	A	A	A	B	B	A	B	B	A	B	A	A	B	B	A	A	A	A	A	A	B	B	A	B	B	B	B	A	A	B	B	A	B	A	B	B
bPb-0659	DArT	2H	139.485	A	B	B	B	B	B	A	A	A	A	A	A	A	B	B	A	B	B	A	B	A	A	B	B	A	A	A	A	A	A	B	B	A	B	B	B	B	A	A	B	B	A	B	A	B	B
bPb-4768	DArT	2H	139.569	A	B	B	B	B	B	A	A	A	B	A	A	A	B	B	A	B	B	A	B	A	A	B	B	A	A	A	A	A	A	B	B	A	B	B	B	B	B	A	B	B	A	B	A	B	B
bPb-1066	DArT	2H	139.751	A	B	B	B	B	B	A	A	A	B	A	A	A	B	B	A	B	B	A	B	A	A	B	B	A	A	A	A	A	A	B	B	A	B	B	B	B	B	A	B	B	A	B	A	B	B
bPb-4094	DArT	2H	139.751	A	B	B	B	B	-	A	A	A	B	A	A	A	B	B	A	B	B	A	B	A	A	B	B	A	A	A	A	A	A	B	B	A	B	B	B	B	B	A	B	B	A	B	A	B	B
bPb-6047	DArT	2H	139.751	A	B	B	B	B	B	A	A	A	B	A	A	A	B	B	A	B	B	A	B	A	A	B	B	A	A	A	A	A	A	B	B	A	B	B	B	B	B	A	B	B	A	B	A	B	B
bPb-8948	DArT	2H	139.751	A	-	B	B	B	B	A	A	A	B	A	A	A	B	B	A	B	B	A	B	A	A	B	B	A	A	A	A	A	A	B	B	A	-	B	B	B	B	A	B	B	A	B	-	B	B
bPb-0326	DArT	2H	139.913	A	B	B	B	B	B	A	A	A	B	A	A	A	B	B	A	B	B	A	B	A	A	B	B	A	A	A	A	A	A	B	B	A	B	B	B	B	B	A	B	B	A	B	A	B	B
bPb-9800	DArT	2H	141.767	A	B	B	B	B	B	A	A	A	B	A	A	A	B	B	A	B	B	A	B	A	A	B	B	A	A	A	A	A	A	B	B	A	B	B	B	B	B	A	B	B	A	B	A	B	B
bPb-0303	DArT	2H	147.614	B	B	B	B	B	B	A	A	A	B	A	A	A	B	A	B	B	B	A	B	A	A	B	B	A	A	A	A	A	A	B	B	A	B	B	B	B	B	A	B	B	A	B	A	B	B
bPb-1986	DArT	2H	147.614	B	B	B	B	B	B	A	A	A	B	A	A	A	B	A	B	B	B	A	B	A	A	B	B	A	A	A	A	A	A	B	B	A	-	B	B	B	B	A	B	B	A	B	A	-	B
bPb-7208	DArT	2H	147.614	B	B	B	B	B	B	A	A	A	B	A	A	A	B	A	B	B	B	A	B	A	A	B	B	A	A	A	A	A	A	B	B	A	B	B	B	B	B	A	B	B	A	B	A	-	B
bPb-8530	DArT	2H	149.091	B	B	B	B	B	B	A	A	A	B	A	A	A	B	A	B	B	B	A	B	A	A	B	B	A	A	A	A	A	A	B	B	A	B	B	B	B	B	A	B	B	-	B	A	B	B
bPb-5460	DArT	2H	149.437	B	B	B	B	-	B	A	A	A	B	A	A	-	B	A	B	B	B	A	B	A	A	B	B	A	A	A	A	A	A	B	B	A	B	B	B	B	B	A	B	B	A	B	A	B	B
bPb-5619	DArT	2H	149.437	B	B	B	B	-	-	A	A	A	B	A	A	A	B	A	B	B	B	A	B	A	A	B	B	A	A	A	A	A	A	B	B	A	B	B	B	B	B	A	B	B	A	B	A	B	B
bPb-1611	DArT	2H	155.555	B	B	B	A	A	B	A	B	A	B	A	A	B	B	A	B	A	B	A	B	A	A	B	B	A	A	A	A	A	A	B	B	A	B	B	B	B	B	A	B	B	A	B	A	B	B
bPb-4601	DArT	2H	156.997	B	B	B	A	A	B	A	B	A	B	A	A	-	B	A	B	A	B	A	B	A	A	B	B	A	A	A	A	A	A	B	B	A	B	B	B	B	B	A	B	B	A	B	A	-	B
bPb-4232	DArT	2H	156.998	B	B	B	A	A	B	A	B	A	B	A	A	B	B	A	B	A	B	A	B	A	A	B	B	A	A	A	A	A	A	B	B	A	B	B	B	B	B	A	B	B	A	B	A	B	B
bPb-1510	DArT	2H	157.127	-	B	B	A	A	-	A	B	A	B	A	A	-	B	A	B	A	B	A	B	A	A	B	B	A	A	A	A	A	A	B	-	A	B	B	B	B	B	A	B	B	A	B	A	-	B
bPb-3533	DArT	2H	157.127	B	B	B	A	-	B	A	B	A	B	-	A	B	B	A	B	A	B	A	B	A	A	B	B	A	A	A	A	A	A	B	B	A	B	B	B	B	B	A	B	B	A	B	A	B	B
bPb-7934	DArT	2H	157.127	-	B	B	A	A	B	A	B	A	B	A	A	B	B	A	B	A	B	A	B	A	A	B	B	A	A	A	A	-	A	B	-	A	B	B	B	B	B	A	B	B	A	B	A	-	B
bPb-8279	DArT	2H	157.127	-	-	B	A	A	B	A	B	A	B	A	A	-	B	A	B	A	B	A	B	A	A	B	B	A	A	A	A	-	A	B	-	A	B	B	B	B	B	A	B	B	A	B	A	-	B
bPb-1181	DArT	2H	157.127	B	B	B	A	A	B	A	B	A	B	A	A	B	B	A	B	A	B	A	B	A	A	B	B	A	A	A	A	A	A	B	B	A	B	B	B	B	B	A	B	B	A	B	A	B	B
bPb-7212	DArT	2H	157.127	B	B	B	A	A	B	A	B	A	B	A	A	B	B	A	B	A	B	A	B	A	A	B	B	A	A	A	A	A	A	B	B	A	B	B	B	B	B	A	B	B	A	B	A	B	B
bPb-3102	DArT	2H	160.391	B	B	A	A	A	B	A	B	A	B	A	B	B	B	B	B	A	B	A	B	A	A	B	B	A	A	A	A	A	A	B	B	A	B	B	B	B	B	A	B	B	A	B	A	A	B
bPb-9909	DArT	2H	161.117	B	B	A	A	-	B	-	B	A	B	A	B	B	B	B	B	A	B	A	B	A	-	B	B	-	A	A	-	-	-	B	B	A	B	B	B	B	B	A	B	B	A	B	A	A	B
bPb-3993	DArT	2H	161.117	B	B	A	A	-	B	A	B	A	B	-	B	B	B	B	B	A	B	A	B	A	A	B	B	A	A	-	-	A	A	B	B	A	B	B	B	B	B	A	B	B	A	B	A	A	B
bPb-5015	DArT	2H	161.85	B	B	A	A	-	B	A	B	A	B	A	B	B	B	B	B	A	B	A	B	A	A	B	B	A	A	A	A	A	A	B	B	A	B	B	B	B	B	A	B	B	A	B	A	A	B
bPb-4093	DArT	2H	163.338	-	B	A	A	A	B	A	B	A	B	A	B	B	B	B	B	A	B	A	B	A	A	B	B	A	A	A	A	A	A	B	B	A	B	B	B	B	B	A	B	B	A	B	B	A	B
bPb-4022	DArT	3H	0.98493	B	A	A	A	-	B	B	B	A	A	A	B	A	A	B	B	B	B	A	A	B	A	A	B	B	B	B	B	A	A	B	A	A	A	A	A	B	B	A	A	B	A	B	B	A	B
bPb-6884	DArT	3H	0.98493	B	-	A	A	-	B	B	B	A	A	A	B	A	A	B	B	B	B	A	A	B	A	A	B	B	B	B	B	A	-	B	-	A	-	A	A	B	B	A	A	B	A	B	B	A	B
bPb-5555	DArT	3H	1.48304	B	A	A	A	-	B	B	B	A	A	-	B	A	A	B	B	B	B	A	A	B	A	A	B	B	B	B	B	A	A	B	A	A	A	A	A	B	B	A	A	B	A	B	B	A	B
bPb-0870	DArT	3H	1.48304	B	A	A	A	A	B	B	B	A	A	A	B	A	A	B	B	B	B	A	A	B	A	A	B	B	B	B	B	A	A	B	A	A	A	A	A	B	B	A	A	B	A	B	B	A	B
bPb-4472	DArT	3H	1.48304	B	A	A	A	-	B	B	B	A	A	-	B	A	A	B	B	-	B	A	A	B	A	A	B	B	B	B	B	A	A	B	A	A	A	A	A	B	B	A	A	B	A	B	B	A	B
bPb-8756	DArT	3H	3.54459	B	A	A	A	A	B	B	B	A	A	A	B	A	A	B	B	B	B	A	A	B	A	A	B	B	B	B	B	A	A	B	-	A	A	A	A	B	B	A	A	B	A	B	B	A	B
bPb-1264	DArT	3H	5.96601	B	A	A	A	-	B	B	B	A	A	-	A	A	A	B	B	B	B	A	A	B	A	A	B	B	B	A	B	A	A	B	A	A	A	A	A	B	B	A	A	A	A	B	B	A	B
bPb-9745	DArT	3H	19.9276	B	A	A	A	A	B	B	B	A	A	A	A	A	A	B	B	B	B	A	A	B	A	A	B	B	B	B	B	A	A	A	A	A	A	A	A	B	B	B	A	A	A	B	B	A	B
bPb-1077	DArT	3H	19.9525	B	A	A	A	A	B	B	B	A	A	A	A	A	A	B	B	B	B	A	A	B	A	A	B	B	B	B	B	A	A	A	A	A	A	A	A	B	B	B	A	A	A	B	B	A	A
bPb-3565	DArT	3H	19.9525	B	A	A	A	-	B	B	B	A	A	-	A	A	A	B	B	B	B	A	A	B	A	A	B	B	B	B	B	A	A	A	A	A	A	A	A	B	B	B	A	A	A	B	B	A	A
bPb-9903	DArT	3H	35.9291	B	A	B	A	A	A	B	B	B	A	B	A	A	A	B	B	B	B	A	A	A	B	B	A	A	A	-	A	A	A	A	-	A	A	A	B	B	B	B	A	A	A	B	B	A	A
bPb-9961	DArT	3H	35.9291	B	-	B	A	-	A	B	B	B	A	B	A	A	A	B	B	B	B	A	A	A	B	B	A	A	A	B	A	A	A	A	B	A	A	A	B	B	B	B	A	A	A	B	B	A	-
bPb-2929	DArT	3H	35.9291	B	A	B	A	A	A	B	B	B	A	B	A	A	A	B	B	B	B	A	A	A	B	B	A	A	A	B	A	A	A	A	B	A	A	A	B	B	B	B	A	A	A	B	B	A	A
bPb-5289	DArT	3H	35.9291	B	A	B	A	A	A	B	B	B	A	B	A	A	A	B	B	B	B	A	A	A	B	B	A	A	A	B	A	A	A	A	B	A	A	A	B	B	B	B	A	A	A	B	B	A	A
bPb-7350	DArT	3H	35.9291	B	A	B	A	A	A	B	B	B	A	B	A	A	A	B	B	B	B	A	A	A	B	B	A	A	A	B	A	A	A	A	B	A	A	A	B	B	B	B	A	A	A	B	B	A	A
bPb-2203	DArT	3H	35.9301	B	A	B	A	A	A	B	B	B	B	B	A	A	A	B	B	B	B	A	A	A	B	B	A	A	A	B	A	A	A	A	B	A	-	A	B	B	B	B	A	A	A	B	B	A	A
bPb-3030	DArT	3H	35.9301	B	A	B	A	A	A	B	B	B	B	B	A	A	A	B	B	B	B	A	A	A	B	B	A	A	A	B	A	A	A	A	B	A	B	A	B	B	B	B	A	A	A	B	B	A	A
bPb-3642	DArT	3H	35.9301	B	A	B	A	A	A	B	B	B	B	B	A	A	A	B	B	B	B	A	A	A	B	B	A	A	A	B	A	A	A	A	B	A	B	A	B	B	B	B	A	A	A	B	B	A	A
bPb-4859	DArT	3H	41.7772	B	B	B	A	A	A	B	B	B	B	B	A	B	A	B	B	B	B	A	A	A	B	B	A	A	A	B	A	A	A	A	-	A	B	A	B	A	B	B	A	A	A	B	B	A	A
bPb-0312	DArT	3H	41.7772	B	B	B	A	A	A	B	B	B	B	B	A	B	A	B	B	B	B	A	A	A	B	B	A	A	A	B	A	A	A	A	-	A	B	A	B	A	B	B	A	A	A	B	B	A	A
bPb-6275	DArT	3H	48.3232	B	B	B	A	-	A	B	B	B	B	B	A	B	A	A	B	B	A	A	A	A	B	B	A	A	A	B	A	A	A	A	B	A	B	A	B	-	B	B	A	A	A	B	B	A	-
bPb-7989	DArT	3H	50.435	-	B	B	A	A	A	B	B	B	B	-	A	-	A	A	B	B	A	A	A	A	B	B	A	A	A	-	A	A	A	A	-	A	A	A	B	A	B	B	A	A	A	-	-	A	A
bPb-3332	DArT	3H	53.1749	-	B	B	B	B	-	A	B	B	B	B	A	B	A	A	A	B	A	A	A	A	B	B	A	A	A	B	-	A	-	A	B	A	A	A	B	-	B	B	A	A	A	B	B	A	-
bPb-7273	DArT	3H	53.1749	-	B	B	B	B	-	A	B	B	B	B	A	B	A	A	A	B	A	A	A	A	B	B	A	A	A	B	-	A	A	A	B	A	A	A	B	-	B	B	A	A	A	B	B	-	-
bPb-9746	DArT	3H	54.8047	A	B	B	B	-	A	A	B	B	B	B	A	B	A	A	A	B	A	A	A	A	B	B	A	A	A	B	A	A	A	A	B	A	A	A	B	A	B	B	A	B	A	B	B	A	A
bPb-6347	DArT	3H	55.6305	A	B	B	B	B	A	A	B	B	B	B	A	B	A	A	A	B	A	A	A	A	B	B	A	A	A	B	A	A	A	A	B	A	A	A	B	A	B	B	A	B	A	B	B	A	A
bPb-1012	DArT	3H	62.8639	A	B	B	B	B	A	A	B	B	B	B	A	B	A	A	A	B	A	A	A	A	B	B	A	A	A	B	A	A	A	A	B	A	B	B	B	A	B	B	A	B	A	B	A	A	A
bPb-7937b	DArT	3H	62.9574	A	B	B	B	B	A	A	B	B	B	B	A	A	A	A	A	B	A	A	B	A	A	A	A	A	A	B	A	A	A	A	B	A	B	B	B	B	B	B	A	B	A	B	B	A	B
bPb-4645	DArT	3H	66.5474	A	B	B	B	B	A	A	B	B	B	B	A	A	A	A	A	B	A	A	B	A	A	A	A	A	A	B	A	A	A	A	B	A	B	B	B	B	B	B	A	B	A	B	B	A	B
bPb-5351	DArT	3H	66.5474	A	B	B	B	B	A	A	B	B	B	B	A	A	A	A	A	B	A	A	B	A	A	A	A	A	A	B	A	A	A	A	B	A	B	B	B	B	B	B	A	B	A	B	B	A	B
bPb-0736	DArT	3H	66.5474	A	B	B	B	B	A	A	B	B	B	B	A	A	A	A	A	B	A	A	B	A	A	A	A	A	A	B	A	A	A	A	B	A	B	B	B	B	B	B	A	B	A	B	B	A	B
bPb-6329	DArT	3H	66.5474	A	B	B	B	-	A	A	B	B	B	-	A	A	A	A	A	B	A	A	B	A	A	A	A	A	A	B	A	A	A	A	B	A	B	B	B	B	B	B	A	B	A	B	-	A	B
bPb-2394	DArT	3H	68.0082	A	B	B	B	B	A	A	B	B	B	B	A	A	A	A	A	B	A	A	B	A	A	A	A	A	A	B	A	A	A	A	B	A	B	B	B	B	B	B	A	B	A	B	B	A	B
bPb-2433	DArT	3H	69.2509	A	B	A	B	-	A	A	B	B	B	B	A	A	A	A	A	B	A	A	B	A	A	A	A	A	A	B	B	A	A	A	B	A	B	B	B	B	B	A	A	A	A	B	B	-	B
bPb-0040	DArT	3H	72.1803	A	B	A	B	-	A	A	A	B	B	-	A	A	A	A	A	B	A	A	B	A	A	A	B	A	A	B	-	A	A	A	B	A	B	B	B	B	B	A	A	A	A	B	B	B	B
bPb-3805	DArT	3H	72.1803	A	B	A	B	-	A	A	A	B	B	-	A	A	A	A	A	B	A	A	B	A	A	A	B	A	A	B	-	A	A	A	B	A	B	B	B	B	B	A	A	A	A	B	B	B	B
bPb-3317	DArT	3H	78.6396	A	B	A	A	A	-	B	A	B	B	-	A	A	B	A	A	B	B	A	B	A	A	A	B	A	A	B	-	A	A	A	-	-	B	B	B	B	B	A	A	A	-	B	-	-	B
bPb-8410	DArT	3H	78.6396	A	B	A	A	A	-	B	A	B	B	-	A	A	B	A	A	B	B	A	B	A	A	A	B	A	A	B	-	A	A	A	-	A	B	B	B	B	B	A	A	A	A	B	-	-	B
bPb-9130	DArT	3H	78.6396	A	B	A	A	A	-	B	A	B	B	B	A	A	B	A	A	B	B	A	B	A	A	A	B	A	A	B	B	A	A	A	B	A	B	B	B	B	B	A	A	A	A	B	B	B	B
bPb-6765	DArT	3H	84.8873	A	B	A	A	A	B	B	A	B	B	-	A	A	A	A	A	B	B	A	B	A	A	A	B	A	A	B	B	B	B	A	B	A	B	B	B	B	B	B	A	A	A	B	B	B	B
bPb-8024	DArT	3H	84.8873	A	-	A	A	A	-	B	A	B	B	B	A	A	A	A	A	B	B	A	B	A	A	A	B	A	A	B	B	B	B	A	B	A	B	B	B	B	B	B	A	A	A	-	B	B	B
bPb-4209	DArT	3H	111.689	A	B	B	B	B	A	B	A	A	A	A	A	A	B	B	A	B	B	A	A	A	B	A	A	B	A	A	B	B	B	B	B	A	B	B	A	B	A	B	B	B	A	B	B	B	B
bPb-3630	DArT	3H	111.689	A	B	B	B	B	A	B	A	A	A	A	A	A	B	B	A	B	B	A	A	A	B	A	A	B	A	A	B	B	B	B	B	A	B	B	A	B	A	B	B	B	A	B	B	B	B
bPb-1961	DArT	3H	118.724	A	B	B	B	B	-	B	A	A	A	A	B	A	B	B	A	B	B	A	A	A	B	A	A	B	A	A	B	B	B	B	B	A	B	B	A	A	A	B	A	B	A	B	B	A	B
bPb-9110	DArT	3H	118.724	A	B	B	B	B	A	B	A	A	A	A	B	A	B	B	A	B	B	A	A	A	B	A	A	B	A	A	B	B	B	B	B	A	B	B	A	A	A	B	A	B	A	B	B	A	B
bPb-8093	DArT	3H	137.153	A	B	B	B	B	A	-	B	A	-	B	B	A	B	A	A	B	B	A	B	-	B	A	A	B	A	B	B	-	-	B	B	A	B	B	A	-	B	B	-	B	A	B	B	A	B
bPb-8894	DArT	3H	137.153	A	B	B	B	B	A	B	B	A	A	B	B	A	B	A	A	B	B	A	B	B	B	A	A	B	A	B	B	B	B	B	B	A	B	B	A	A	B	B	A	B	A	B	B	A	B
bPb-5796	DArT	3H	140.292	A	B	B	B	B	-	B	B	A	A	B	B	A	B	A	A	B	B	A	A	B	B	A	A	B	A	B	B	B	B	B	B	A	B	B	A	A	B	B	A	B	A	B	B	A	B
bPb-7245	DArT	3H	140.292	A	B	B	B	B	-	B	B	A	A	B	B	-	B	A	A	B	B	A	A	B	B	A	A	B	A	B	B	B	B	B	B	A	B	B	A	A	B	B	A	B	A	B	B	A	B
bPb-8506	DArT	3H	140.292	A	B	B	B	B	-	B	B	A	A	B	B	-	B	A	A	B	B	A	A	B	B	A	A	B	A	B	B	B	B	B	B	A	B	B	A	A	B	B	A	B	A	B	B	A	B
bPb-2550	DArT	3H	140.292	A	B	B	B	B	-	B	B	A	A	B	B	-	B	A	A	B	B	A	A	B	B	A	A	B	A	B	B	B	B	B	B	A	B	B	A	A	B	B	A	B	A	B	B	-	B
bPb-8621	DArT	3H	140.292	A	B	B	B	B	A	B	B	A	A	B	B	A	B	A	A	B	B	A	A	B	B	A	A	B	A	B	B	B	B	B	B	A	B	B	A	A	B	B	A	B	A	B	B	A	B
bPb-1609	DArT	3H	140.293	A	B	B	B	B	A	B	B	A	A	B	B	A	B	A	A	B	B	B	B	B	B	A	A	B	A	B	B	B	-	-	B	A	-	B	A	A	B	B	A	B	A	B	B	A	B
bPb-9111	DArT	3H	141.937	A	B	B	B	B	A	B	B	A	A	B	B	A	B	A	A	B	B	B	B	B	B	A	A	B	A	B	B	B	B	B	B	A	B	B	A	A	B	B	A	B	A	A	B	A	B
bPb-6249	DArT	3H	142.749	A	B	B	B	B	A	B	B	A	A	B	B	A	B	A	A	B	B	B	B	B	B	A	A	B	A	B	B	B	B	B	B	A	B	B	A	A	B	B	A	B	A	A	B	A	B
bPb-4564	DArT	3H	142.75	A	B	B	B	-	A	B	B	A	A	B	B	A	B	A	A	B	B	B	B	B	B	A	A	B	A	B	B	B	B	B	B	A	B	B	A	A	B	B	A	B	A	-	B	A	B
bPb-7335	DArT	3H	142.75	A	B	B	B	B	A	B	B	A	A	B	B	A	B	A	A	B	B	B	B	B	B	A	A	B	A	B	B	B	B	B	B	A	B	B	A	A	B	B	A	B	A	A	B	A	B
bPb-1481	DArT	3H	145.409	A	B	B	B	-	A	B	B	A	A	B	B	A	B	A	A	B	B	B	B	B	B	A	A	B	A	B	B	B	B	B	B	A	B	B	A	A	B	B	A	B	A	A	B	A	B
bPb-2737	DArT	3H	146.784	A	B	B	B	-	A	B	B	A	A	B	A	B	B	A	A	B	B	B	B	B	B	A	A	B	A	B	B	B	B	B	B	A	B	B	A	A	B	B	A	A	A	A	B	A	B
bPb-7833	DArT	3H	146.784	A	B	B	B	-	A	B	B	A	A	B	A	B	B	A	A	B	B	B	B	B	B	A	A	B	A	B	B	B	B	B	B	A	B	B	A	A	B	B	A	A	A	A	B	A	B
bPb-5129	DArT	3H	146.784	A	B	B	B	-	A	B	B	A	A	B	A	B	B	A	A	B	B	B	B	B	B	A	A	B	A	B	B	B	B	B	B	A	B	B	A	A	B	B	A	A	A	A	B	A	B
bPb-3907	DArT	3H	146.785	A	B	B	B	B	A	B	B	A	A	B	A	B	B	A	A	B	B	B	B	B	B	A	A	B	A	A	B	B	B	B	B	A	B	B	A	A	B	B	A	A	A	A	B	A	B
bPb-0049	DArT	3H	147.949	A	B	B	B	B	A	B	B	A	A	-	A	B	B	A	A	B	B	B	B	B	B	A	A	B	A	A	B	B	B	B	B	A	B	B	A	A	B	B	A	A	A	A	B	A	B
bPb-8021	DArT	3H	147.949	A	B	B	B	-	A	B	B	A	A	-	A	B	B	A	A	B	B	B	B	B	B	A	A	B	A	A	B	B	B	B	B	A	B	B	A	A	B	B	A	A	A	A	B	A	-
bPb-3109	DArT	3H	147.949	A	B	B	B	B	A	B	B	A	A	B	A	B	B	A	A	B	B	B	B	B	B	A	A	B	A	A	B	B	B	B	B	A	B	B	A	A	B	B	A	A	A	A	B	A	B
bPb-8557	DArT	3H	147.95	A	B	B	B	-	A	B	A	A	A	B	A	B	B	A	A	B	B	B	B	B	B	A	A	B	B	A	B	B	B	B	B	A	B	B	A	A	B	B	A	A	A	A	B	A	B
bPb-4576	DArT	3H	148.338	A	B	B	B	B	A	B	A	A	A	B	A	B	B	A	A	B	B	B	B	B	B	A	A	B	B	A	B	B	B	B	-	A	B	B	A	A	B	B	A	A	A	A	B	A	B
bPb-5666	DArT	3H	148.338	A	B	B	B	-	A	B	A	A	A	B	A	B	B	A	A	B	B	B	B	B	B	A	A	B	B	A	B	B	B	B	B	A	B	B	A	A	B	B	A	A	A	A	B	A	B
bPb-6383	DArT	3H	148.338	A	B	B	B	-	A	B	A	A	A	B	A	B	B	A	A	B	B	B	B	B	B	A	A	B	B	A	B	B	B	B	B	A	B	B	A	A	B	B	A	A	A	A	B	A	B
bPb-9118	DArT	3H	148.338	A	B	B	B	-	A	B	A	A	A	-	A	-	B	A	A	B	B	B	B	B	B	A	A	B	B	A	-	B	-	B	B	A	B	B	A	A	B	B	A	A	A	A	-	A	-
bPb-7827	DArT	3H	148.339	A	B	B	B	-	A	B	A	A	A	B	A	B	B	A	A	B	B	B	B	B	B	A	A	B	B	A	B	B	B	B	B	A	B	B	A	A	B	B	A	A	A	A	B	A	B
bPb-0789	DArT	3H	148.829	A	B	B	B	-	A	B	A	A	A	B	A	B	B	A	A	B	B	B	B	B	B	A	A	B	B	A	B	B	-	B	B	A	B	B	A	A	B	B	A	A	A	A	B	A	B
bPb-0302	DArT	3H	153.55	A	B	B	B	B	A	B	A	A	A	B	A	B	B	A	A	B	B	B	B	B	B	A	A	B	B	A	B	B	B	B	B	A	B	B	A	A	B	B	A	A	A	A	B	A	B
bPb-6631	DArT	3H	153.55	A	B	B	B	B	A	B	A	A	A	B	A	B	B	A	A	B	B	B	B	B	B	A	A	B	B	A	B	B	B	B	B	A	B	B	A	A	B	B	A	A	A	A	B	A	B
bPb-4456	DArT	3H	154.163	A	B	B	B	B	A	-	A	A	A	B	A	B	B	A	A	B	B	B	B	B	B	A	A	B	B	A	B	B	B	B	B	A	B	B	A	A	B	B	A	A	A	B	B	A	B
bPb-1822	DArT	3H	155.511	A	B	B	B	B	B	B	A	A	A	B	A	B	B	A	A	B	B	B	B	B	B	A	A	B	B	A	B	B	B	B	B	A	B	B	A	B	B	B	A	A	A	B	B	-	B
bPb-8504	DArT	3H	157.977	A	A	B	A	A	B	B	A	A	A	-	A	-	-	A	A	B	B	B	B	B	B	A	A	B	-	A	B	B	B	-	B	A	B	-	A	B	B	B	A	A	A	B	B	B	B
bPb-1411	DArT	3H	160.188	A	A	B	A	A	B	B	A	A	A	-	A	B	B	A	A	B	B	B	B	B	B	A	A	B	B	A	B	B	B	B	B	B	B	B	A	B	A	B	A	A	B	B	B	B	B
bPb-5570	DArT	3H	163.759	A	A	B	A	A	B	B	A	A	A	B	A	B	B	A	A	B	B	B	B	B	B	A	A	B	B	A	B	B	B	B	B	B	B	B	A	B	A	B	A	A	B	B	B	B	B
bPb-0361	DArT	3H	165.543	A	A	B	A	A	-	B	A	A	A	B	A	B	B	A	A	B	B	B	B	B	B	A	A	B	B	A	B	B	B	B	B	B	B	B	A	B	A	B	A	A	B	B	B	B	B
bPb-4387	DArT	3H	165.543	A	A	-	A	A	B	-	A	A	A	B	A	B	B	A	-	B	B	B	B	B	B	A	A	-	B	-	B	B	B	B	B	-	B	-	A	B	A	B	A	A	B	B	B	B	B
bPb-4169	DArT	3H	165.544	A	A	-	A	A	B	B	A	A	A	B	A	B	B	A	-	B	B	B	B	B	B	A	-	-	B	-	B	B	B	B	B	-	B	B	A	B	A	B	A	-	B	B	B	B	B
bPb-2586	DArT	3H	165.544	A	A	A	A	A	B	B	A	A	A	B	A	B	B	A	A	B	B	B	B	B	B	A	A	B	B	A	B	B	B	B	B	B	B	B	A	B	A	B	A	A	B	B	B	B	B
bPb-7684	DArT	3H	167.339	A	A	A	A	A	B	B	A	A	A	B	A	B	B	A	A	B	B	B	B	B	B	A	A	B	B	A	B	B	B	A	B	B	B	B	A	B	A	B	A	A	B	B	B	B	B
bPb-8123	DArT	3H	167.34	A	A	A	A	A	B	B	A	A	A	B	A	B	B	A	A	B	B	B	B	B	B	A	A	B	B	A	B	B	B	B	B	B	B	B	A	B	A	B	A	A	B	B	B	B	B
bPb-1893	DArT	3H	167.34	A	A	A	A	A	-	B	A	A	A	B	A	B	B	A	A	B	B	B	B	B	B	A	A	B	B	A	B	B	B	B	B	B	B	B	A	B	A	B	A	A	B	B	B	B	B
bPb-4112	DArT	3H	167.34	A	A	A	A	A	-	B	A	A	A	B	A	B	B	A	A	B	B	B	B	B	B	A	A	B	B	A	B	B	B	B	B	B	B	B	A	B	A	B	A	A	B	B	B	B	B
bPb-9207	DArT	3H	170.685	A	A	A	A	A	B	B	A	A	A	B	A	B	B	A	A	B	B	B	B	B	B	A	A	B	B	A	B	B	B	B	B	B	B	B	A	B	A	B	A	A	B	B	B	B	B
bPb-0164	DArT	3H	170.686	A	A	A	A	A	-	-	A	A	A	-	A	-	B	A	A	B	B	B	B	B	B	A	A	B	B	A	B	B	B	B	B	B	B	B	A	B	A	B	A	A	B	A	B	B	B
bPb-4628	DArT	3H	175.244	A	A	A	A	A	B	B	A	A	A	B	A	B	B	A	A	B	B	B	B	B	B	A	A	B	B	A	B	A	A	B	B	B	B	B	A	B	A	B	A	A	B	-	B	B	B
bPb-0347	DArT	3H	175.245	A	A	A	A	A	B	B	A	B	A	B	A	-	B	A	A	B	B	B	B	B	B	A	A	A	B	A	B	A	A	B	B	B	B	B	B	A	A	B	A	A	B	B	B	B	B
bPb-7063	DArT	3H	178.598	A	A	A	A	A	B	B	A	B	A	B	A	B	B	A	A	-	B	B	B	B	B	-	A	A	B	A	B	A	A	-	B	-	-	B	B	A	A	-	A	A	B	B	B	B	B
bPb-7069	DArT	3H	178.598	A	A	A	A	A	B	B	A	B	A	B	A	B	B	A	A	B	B	B	B	B	B	-	A	A	B	A	B	A	A	B	B	B	B	B	B	A	A	B	A	A	B	-	B	B	B
bPb-8962	DArT	3H	178.598	A	A	A	A	-	B	B	A	B	A	B	A	B	B	A	A	-	B	B	B	B	B	A	A	A	B	A	B	A	-	B	B	-	B	B	B	A	A	B	A	A	B	B	B	B	B
bPb-5355	DArT	3H	181.321	A	A	A	A	A	-	-	A	B	A	B	A	B	B	A	A	B	B	B	B	B	B	A	A	A	B	A	B	A	A	B	B	B	B	B	B	A	A	B	A	A	B	-	-	-	B
bPb-5090b	DArT	4H	60.9407	-	A	A	B	-	-	-	B	B	A	A	A	A	A	B	A	B	B	B	A	B	A	B	A	B	A	A	A	A	A	A	B	A	A	B	B	B	B	A	A	A	-	B	B	A	-
bPb-1278	DArT	4H	65.5688	A	A	A	B	B	B	A	B	B	A	A	A	A	A	A	A	B	B	B	A	B	A	B	A	B	A	A	A	A	A	A	B	A	A	B	B	B	B	A	A	A	A	B	B	A	B
bPb-4183	DArT	4H	65.5688	A	A	A	B	B	B	A	B	B	A	A	A	A	A	A	A	B	B	B	A	B	A	B	A	B	A	A	A	A	A	A	B	A	A	B	B	B	B	A	A	A	A	B	B	A	B
bPb-9039	DArT	4H	65.5688	A	A	A	B	B	B	A	B	B	A	A	A	A	A	A	A	B	B	B	A	B	A	B	A	B	A	A	A	A	A	A	B	A	A	B	B	B	B	A	A	A	A	B	B	A	B
bPb-3268	DArT	4H	65.5688	A	A	A	B	B	B	A	B	B	A	A	A	A	A	A	A	B	B	B	A	B	A	B	A	B	A	A	A	A	A	A	B	A	A	B	B	B	B	A	A	A	A	B	B	A	B
bPb-6973	DArT	4H	65.5688	A	A	A	B	B	B	A	B	B	A	A	A	A	A	A	A	B	B	B	A	B	A	B	A	B	A	A	A	A	A	A	B	A	A	B	B	B	B	A	A	A	A	B	B	A	B
bPb-2305	DArT	4H	72.2051	-	-	A	B	-	A	A	B	B	A	-	A	A	A	A	A	A	A	B	A	A	A	B	B	B	A	-	A	-	A	A	B	A	A	B	B	B	B	A	A	A	A	B	A	A	B
bPb-6949	DArT	4H	72.2051	A	A	A	B	-	A	A	B	B	A	A	A	A	A	A	A	A	A	B	A	A	A	B	B	B	A	-	A	A	A	A	B	A	A	B	B	B	B	A	A	A	A	B	A	A	B
bPb-6259	DArT	4H	72.2651	A	A	A	B	B	-	A	B	B	A	A	A	A	A	A	A	A	A	B	A	A	A	B	B	B	A	B	A	A	A	A	B	A	A	B	B	B	B	A	A	A	A	B	A	A	B
bPb-7987	DArT	4H	72.2651	A	A	A	B	B	A	A	B	B	A	A	A	A	A	A	A	A	A	B	A	A	A	B	B	B	A	B	A	A	A	A	B	A	A	B	B	B	B	A	A	A	A	B	A	A	B
bPb-4290	DArT	4H	72.2651	A	A	A	B	B	A	A	B	B	A	A	A	A	A	A	A	A	A	B	A	A	A	B	B	B	A	B	A	A	A	A	B	A	A	B	B	B	B	A	A	A	A	B	A	A	B
bPb-0098	DArT	4H	86.6887	A	A	A	A	A	A	A	B	B	A	A	A	A	A	A	A	A	A	B	A	A	A	B	B	B	A	B	-	B	B	A	B	A	A	B	B	A	B	A	A	A	A	B	A	B	B
bPb-8013	DArT	4H	86.6887	A	A	A	A	A	A	A	B	B	A	A	A	A	A	A	A	A	A	B	A	A	A	B	B	B	A	B	-	B	B	A	B	A	A	B	B	A	B	A	A	A	A	B	A	B	B
bPb-3556	DArT	4H	89.7478	A	A	A	A	A	A	A	B	B	A	A	A	A	A	A	A	A	A	B	A	A	A	B	B	B	A	B	A	B	B	A	-	A	A	B	B	A	B	A	A	A	A	B	A	-	B
bPb-9998	DArT	4H	98.1025	A	A	A	A	A	A	A	A	B	A	A	-	A	A	A	A	A	A	B	A	A	-	B	B	B	A	B	A	B	B	A	B	A	A	B	B	A	B	A	A	A	A	B	A	B	B
bPb-1999	DArT	4H	104.937	B	A	A	A	A	B	B	A	B	A	A	A	A	A	A	B	A	A	B	A	A	A	B	A	B	A	A	A	-	B	A	B	A	A	B	B	A	A	A	A	A	A	B	A	B	B
bPb-0610	DArT	4H	104.937	B	A	A	A	A	B	B	A	B	A	A	A	A	A	A	B	A	A	B	A	A	A	B	A	B	A	A	-	B	B	A	-	A	A	B	B	A	A	A	A	A	A	B	A	B	B
bPb-1325	DArT	4H	117.128	B	A	A	A	A	B	B	A	B	B	B	A	A	A	A	B	A	A	B	A	A	A	B	A	B	A	A	A	B	B	B	B	A	A	B	B	A	A	A	B	A	A	B	A	B	B
bPb-6523	DArT	4H	118.458	B	A	A	A	A	-	B	A	B	B	B	A	A	A	A	B	A	A	B	A	A	A	B	A	B	A	A	A	B	B	B	-	A	A	B	B	A	A	A	B	A	A	A	A	-	B
bPb-6107	DArT	4H	120.134	B	A	A	A	A	-	B	A	B	B	B	B	A	A	A	B	A	A	B	A	-	A	B	A	B	A	-	A	B	B	B	B	A	A	B	B	A	A	A	B	A	A	B	A	B	B
bPb-9820	DArT	4H	142.085	A	A	A	A	A	A	B	A	B	B	B	A	B	A	A	A	A	A	B	A	A	A	B	A	A	A	B	B	B	B	B	A	A	A	B	B	B	A	A	B	A	A	B	B	B	B
bPb-9668	DArT	4H	145.025	A	A	A	A	A	A	B	A	B	B	B	A	B	A	A	A	A	A	B	A	A	A	B	A	A	A	B	B	B	B	B	A	A	A	B	B	-	A	A	B	A	A	B	B	B	B
bPb-5265	DArT	4H	145.097	A	A	A	A	A	A	B	A	B	B	B	A	B	A	A	A	A	A	B	A	A	A	B	A	A	A	B	B	B	B	B	A	A	A	B	B	B	A	A	B	A	A	B	B	B	B
bPb-4765	DArT	4H	148.58	A	A	A	A	A	-	B	A	B	B	B	A	B	A	A	A	A	A	B	A	A	A	B	A	A	A	B	B	B	B	B	A	A	A	B	B	B	A	A	B	A	A	B	B	B	B
bPb-3717	DArT	4H	148.581	A	A	A	A	A	-	B	A	B	B	B	A	B	A	A	A	A	A	B	A	A	A	B	A	A	A	B	B	B	B	B	A	A	A	B	B	B	A	A	B	A	A	B	B	B	A
bPb-7561	DArT	5H	75.1205	B	A	B	B	B	A	A	B	B	A	B	B	A	A	B	B	A	B	B	A	A	A	B	B	A	A	A	A	A	A	A	A	A	B	B	A	B	A	B	B	A	A	B	A	A	A
bPb-0709	DArT	5H	76.7614	B	A	B	B	B	A	A	B	B	A	B	B	A	A	B	B	A	B	B	A	A	A	B	B	A	A	A	A	A	A	A	A	A	B	B	A	B	A	B	B	A	A	B	A	A	A
bPb-2835	DArT	5H	81.3463	B	A	B	B	B	A	A	B	B	A	B	B	A	A	B	B	A	B	B	A	A	A	A	B	A	A	A	A	A	A	A	-	A	B	B	A	B	A	B	B	A	-	B	A	-	A
bPb-1485	DArT	5H	81.3463	B	A	B	B	B	A	A	B	B	A	B	B	A	A	B	B	A	B	B	A	A	A	A	B	A	A	A	A	A	A	A	-	A	B	B	A	B	A	B	B	A	A	B	A	-	A
bPb-4891	DArT	5H	81.3463	B	A	B	B	B	A	A	B	B	A	B	B	A	A	B	B	A	B	B	A	A	A	A	B	A	A	A	A	A	A	A	A	A	B	B	A	B	A	B	B	A	A	B	A	-	A
bPb-9186	DArT	5H	81.3463	B	A	B	B	B	A	A	B	B	A	B	B	A	A	B	B	A	B	B	A	A	A	A	B	A	A	A	A	A	A	A	-	A	B	B	A	B	A	B	B	A	A	B	A	B	A
bPb-6288	DArT	5H	84.1682	B	A	B	B	B	A	A	B	B	A	B	B	A	B	B	B	A	B	B	A	A	A	B	B	A	A	A	A	A	A	A	A	B	B	B	B	B	B	B	B	A	B	B	A	A	A
bPb-2497	DArT	5H	84.1682	B	A	B	B	B	A	A	B	B	A	B	B	A	B	B	B	A	B	B	A	A	A	B	B	A	A	A	A	A	A	A	A	B	B	B	B	B	B	B	B	A	B	B	A	A	A
bPb-4721	DArT	5H	84.1711	B	A	B	B	B	A	A	B	B	A	B	B	A	B	B	B	A	B	B	A	A	A	B	B	A	A	A	A	A	A	A	A	B	B	B	B	B	B	B	B	A	B	B	A	A	A
bPb-2869	DArT	5H	89.3802	B	A	B	B	-	A	A	B	B	A	-	B	A	B	B	B	A	B	B	A	A	B	B	B	A	A	B	A	A	A	A	A	B	A	B	B	B	B	B	B	A	B	B	A	A	A
bPb-7170	DArT	5H	94.9592	B	B	B	B	B	B	A	B	B	A	B	B	A	B	B	B	A	B	B	B	A	B	B	B	A	A	B	A	A	A	A	A	B	A	B	B	B	B	B	B	A	B	B	A	A	A
bPb-6967	DArT	5H	94.9592	B	B	B	B	B	B	A	B	B	A	B	B	A	B	B	B	A	B	B	B	A	B	B	B	A	A	B	A	A	A	A	A	B	A	B	B	B	B	B	B	A	B	B	A	A	A
bPb-4698	DArT	5H	97.8926	B	B	B	B	B	B	A	B	B	A	B	B	A	B	B	B	A	B	B	B	B	B	B	B	A	A	B	A	A	A	A	A	B	-	B	B	B	B	B	B	B	B	B	B	B	A
bPb-9476	DArT	5H	97.8926	B	B	B	B	B	-	A	B	B	A	B	B	A	B	B	B	A	B	B	B	B	B	B	B	A	A	B	A	A	A	A	A	B	A	B	B	B	B	B	B	B	B	B	B	B	A
bPb-2425	DArT	5H	97.8926	B	B	B	B	B	B	A	B	B	A	B	B	A	B	B	B	A	B	B	B	B	B	B	B	A	A	B	A	A	A	A	A	B	A	B	B	B	B	B	B	B	B	B	B	B	A
bPb-8101	DArT	5H	98.2279	B	B	B	B	B	B	A	B	B	A	B	B	A	B	B	B	A	B	B	B	B	B	B	B	A	A	B	A	A	A	A	A	B	A	B	B	B	B	B	B	B	B	B	B	B	A
bPb-5596	DArT	5H	101.343	-	B	B	B	B	B	A	B	B	A	B	B	A	B	B	A	A	B	B	B	B	B	B	B	A	A	B	A	A	A	A	A	B	A	B	B	B	B	B	B	B	B	B	B	B	A
bPb-7395	DArT	5H	101.343	-	B	B	B	B	B	A	B	B	A	B	B	A	B	B	A	A	B	B	B	B	B	B	B	A	A	B	A	A	A	A	A	B	A	B	B	B	B	B	B	B	B	B	B	B	A
bPb-5854	DArT	5H	163.573	A	B	A	B	-	B	A	B	A	B	-	B	B	B	A	A	B	B	A	B	B	A	B	B	A	B	-	-	-	A	A	A	B	A	B	A	A	B	A	B	B	-	A	B	A	-
bPb-8070	DArT	5H	166.593	A	B	A	B	B	B	A	B	A	B	B	B	B	B	A	A	B	B	A	B	B	A	B	B	A	B	B	-	A	A	A	A	B	A	B	A	A	B	A	B	B	B	A	B	A	B
bPb-0835	DArT	5H	168.346	A	B	A	B	-	-	A	B	A	B	A	B	B	B	A	A	B	B	A	B	B	A	B	B	A	B	A	B	A	A	A	A	B	B	B	A	B	B	A	B	B	B	A	B	A	-
bPb-4595	DArT	5H	168.346	A	B	A	B	B	B	A	B	A	B	A	B	B	B	A	A	B	B	A	B	B	A	B	B	A	B	A	B	A	A	A	A	B	B	B	A	B	B	A	B	B	B	A	B	A	B
bPb-8845	DArT	5H	180.852	A	B	A	B	B	B	B	-	B	B	A	B	B	A	A	A	B	B	A	B	-	A	B	B	B	B	A	B	-	-	A	-	B	B	-	A	B	B	A	B	B	B	A	B	A	B
bPb-8754	DArT	5H	182.992	-	-	A	B	B	B	B	B	B	B	A	-	B	A	A	A	B	-	A	B	A	A	B	B	B	B	A	B	A	-	A	B	B	A	A	A	B	B	A	B	B	B	A	B	A	B
bPb-4971	DArT	5H	184.264	A	B	A	B	-	B	B	B	B	B	A	B	B	A	A	A	B	B	A	B	A	A	B	B	B	B	A	B	A	A	A	B	B	A	A	A	B	B	A	B	B	B	A	B	A	B
bPb-6239	DArT	5H	184.448	A	B	A	B	B	B	B	A	B	B	A	B	B	A	A	A	B	B	A	B	A	A	B	B	B	B	A	B	A	A	A	B	B	B	A	A	B	B	A	B	B	B	A	B	A	B
bPb-4809	DArT	5H	186.981	A	B	A	B	B	B	B	A	B	B	A	B	B	A	A	A	B	B	A	B	A	B	B	B	B	B	A	B	A	A	A	B	B	B	A	A	B	B	A	B	B	B	A	B	A	B
bPb-9660	DArT	5H	186.981	A	B	A	B	B	B	B	A	B	B	A	B	B	A	A	A	B	B	A	B	A	B	B	B	B	B	A	B	A	A	A	B	B	B	A	A	B	B	A	B	B	B	A	B	A	B
bPb-2419	DArT	5H	188.319	A	B	A	B	B	B	B	A	B	B	A	B	B	A	A	A	B	B	A	B	-	B	B	B	B	B	A	B	-	-	A	B	-	A	A	A	B	B	A	B	B	B	B	B	A	B
bPb-3973	DArT	5H	188.799	A	B	A	B	B	B	B	A	B	B	A	B	B	A	A	A	B	B	A	B	A	B	B	B	B	B	A	B	A	A	A	B	B	A	A	A	B	B	A	B	B	B	A	B	A	B
bPb-7008	DArT	5H	188.8	A	B	A	B	B	B	B	A	B	B	A	B	B	A	A	A	B	B	A	B	A	B	B	B	B	B	A	B	A	A	A	B	B	A	A	A	B	B	A	B	B	B	A	B	A	B
bPb-7323	DArT	6H	5.36388	B	A	B	B	B	B	B	A	A	A	B	A	B	B	B	B	A	A	B	A	A	A	A	A	B	A	B	B	B	B	A	B	A	B	B	A	-	B	A	A	B	A	A	B	B	-
bPb-7030	DArT	6H	5.59141	B	A	B	B	B	B	B	A	A	A	B	A	B	B	B	B	A	A	B	A	A	A	A	A	B	A	B	B	B	B	A	B	A	B	B	A	-	B	A	A	B	A	A	B	B	A
bPb-1009	DArT	6H	13.8275	B	A	B	B	B	B	B	A	A	A	B	A	A	A	B	B	A	A	B	A	A	A	A	A	B	A	A	B	B	B	A	B	A	B	B	A	A	B	A	A	B	A	A	B	B	A
bPb-0914	DArT	6H	14.3498	B	A	B	B	B	B	B	A	A	A	B	A	A	A	B	B	A	A	B	A	A	-	A	A	B	A	A	B	B	B	A	B	A	B	B	A	A	B	A	A	B	A	A	B	B	A
bPb-0572	DArT	6H	17.8576	B	A	-	-	B	B	B	A	A	A	B	A	A	A	-	B	A	A	B	A	A	A	B	A	B	A	A	B	B	B	A	A	A	B	A	A	A	-	A	A	B	A	A	-	B	-
bPb-3433	DArT	6H	17.8576	B	A	-	-	B	B	B	A	A	A	B	A	A	A	-	B	A	A	B	A	A	A	B	A	B	A	A	B	B	B	A	A	A	-	A	A	A	B	A	A	B	A	A	A	B	A
bPb-4778	DArT	6H	17.8576	B	A	-	-	B	B	-	A	A	A	B	A	A	A	-	B	A	A	B	A	A	A	-	A	B	A	A	B	B	B	A	A	A	B	A	A	A	B	A	A	B	A	A	-	B	A
bPb-3554	DArT	6H	19.4181	B	A	B	B	B	B	B	A	A	A	B	A	A	A	B	B	A	A	B	A	A	A	B	A	B	A	A	B	-	B	A	B	A	B	-	A	A	B	A	A	B	A	A	B	B	A
bPb-7362	DArT	6H	19.4181	B	A	B	B	B	-	B	A	A	A	B	A	A	A	B	B	A	A	B	A	A	A	B	A	B	A	A	B	B	B	A	B	A	B	B	A	A	B	A	A	B	A	A	B	B	A
bPb-3586	DArT	6H	19.4181	B	A	B	B	B	B	B	A	A	A	B	A	A	A	B	B	A	A	B	A	A	A	B	A	B	A	A	B	B	B	A	B	A	B	B	A	A	B	A	A	B	A	A	B	B	A
bPb-8528	DArT	6H	19.4191	B	A	B	B	B	B	B	A	A	A	B	A	A	A	B	B	A	A	B	A	A	A	B	A	B	A	A	B	B	B	A	B	A	B	B	A	A	B	A	A	B	A	A	-	B	A
bPb-9852	DArT	6H	19.4191	-	A	B	B	-	-	B	A	A	A	B	A	A	A	B	B	A	A	B	A	A	A	B	A	B	A	A	B	B	B	A	-	A	B	B	A	A	B	A	A	B	A	A	B	B	A
bPb-2930	DArT	6H	19.4191	-	A	B	B	-	-	B	A	A	A	B	A	A	A	B	B	A	A	B	A	A	A	B	A	B	A	A	B	B	B	A	-	A	B	B	A	A	B	A	A	B	A	A	B	B	A
bPb-5498	DArT	6H	20.3709	B	A	-	-	B	B	-	A	A	A	B	A	A	A	-	B	A	A	B	A	A	A	B	A	B	A	A	B	B	B	A	A	A	B	A	A	A	B	A	A	B	A	A	-	B	A
bPb-0961	DArT	6H	20.464	B	-	B	B	B	B	B	A	A	A	B	A	-	A	B	B	A	A	B	A	A	A	B	A	B	A	A	B	B	B	A	B	A	B	A	A	A	B	A	A	B	A	A	B	B	-
bPb-6419	DArT	6H	20.464	B	A	B	B	B	B	B	A	A	A	B	A	A	A	B	B	A	A	B	A	A	A	B	A	B	A	A	B	B	B	A	B	A	B	A	A	A	B	A	A	B	A	A	B	B	A
bPb-2672	DArT	6H	20.464	B	A	B	B	B	B	B	A	A	A	B	A	A	A	B	B	A	A	B	A	A	A	B	A	B	A	A	B	B	B	A	B	A	B	A	A	A	B	A	A	B	A	A	B	B	A
bPb-6069	DArT	6H	26.5072	B	A	B	B	B	B	B	A	A	A	B	A	A	A	B	B	A	A	B	A	A	A	B	A	B	A	A	B	B	B	A	B	A	B	A	A	-	B	A	A	B	A	A	B	B	A
bPb-7165	DArT	6H	26.5082	B	A	B	B	-	A	B	A	A	-	B	A	A	A	B	B	A	A	B	A	A	A	B	A	B	A	A	B	B	B	A	B	A	B	A	A	A	B	A	A	B	A	A	B	B	B
bPb-2058	DArT	6H	38.0357	B	A	B	B	B	A	B	B	A	B	B	B	A	A	B	B	A	A	A	A	B	A	B	A	A	A	B	B	B	B	A	B	A	B	A	A	A	B	A	A	B	A	-	A	B	B
bPb-3921	DArT	6H	38.1596	B	A	B	B	B	A	B	B	A	B	B	B	A	A	B	B	A	A	A	A	B	A	B	A	A	A	B	B	B	B	B	B	A	B	A	A	A	B	A	A	B	A	A	A	B	B
bPb-9532	DArT	6H	49.8555	B	A	B	B	B	A	B	B	A	B	B	B	A	A	B	B	A	A	A	A	B	A	B	B	A	A	B	B	B	B	B	B	A	B	A	A	A	B	B	A	B	A	A	A	B	B
bPb-1172	DArT	6H	49.8555	B	A	B	B	-	A	B	B	A	B	B	B	A	A	B	B	A	A	A	A	B	A	B	B	A	A	B	B	B	B	B	B	A	-	A	A	A	B	B	A	B	A	A	A	-	B
bPb-3746	DArT	6H	60.9222	B	A	B	B	B	A	B	B	A	B	B	B	A	B	B	B	A	A	A	A	B	A	B	B	A	A	B	B	B	B	B	B	A	B	A	A	A	B	B	A	B	A	A	A	B	B
bPb-1666	DArT	6H	65.239	-	-	B	B	-	A	B	B	A	B	A	B	A	B	B	-	A	A	-	-	B	A	B	B	A	A	B	B	B	B	B	-	-	B	-	A	A	B	B	B	B	A	A	A	-	-
bPb-3487	DArT	6H	65.239	A	A	B	B	-	-	B	B	A	B	A	B	A	B	B	A	A	A	A	-	B	A	B	B	A	A	B	B	B	B	B	-	A	B	A	A	A	B	B	B	B	A	A	A	-	-
bPb-9114	DArT	6H	65.239	A	A	B	B	-	-	B	B	A	B	A	B	A	B	B	A	A	A	A	-	B	A	B	B	A	A	B	B	B	B	B	-	A	B	A	A	A	B	B	B	B	A	A	A	-	-
bPb-9702	DArT	6H	67.2119	A	A	B	B	-	A	B	B	A	B	A	B	A	B	B	A	A	A	A	A	B	A	B	B	A	B	B	B	B	B	B	B	A	B	A	A	A	B	B	B	B	A	A	A	B	B
bPb-5196	DArT	6H	67.7809	A	A	B	B	B	A	B	B	A	B	A	B	A	B	B	A	A	A	A	A	B	A	B	B	A	B	B	B	B	B	B	B	A	B	A	A	A	B	B	B	B	A	A	A	B	B
bPb-0055	DArT	6H	68.223	A	A	B	B	B	A	B	B	A	B	A	B	A	B	B	A	A	A	A	A	B	A	B	B	A	B	B	B	B	B	B	B	A	B	A	A	A	B	B	B	B	A	A	A	B	B
bPb-2593	DArT	6H	68.223	A	A	B	B	B	A	B	B	A	B	A	B	A	B	B	A	A	A	A	A	B	A	B	B	A	B	B	B	B	B	B	B	A	B	A	A	A	B	B	-	B	A	A	A	B	B
bPb-5698	DArT	6H	68.223	A	A	B	B	-	A	B	B	A	B	A	B	A	B	B	A	A	A	A	A	B	A	B	B	A	B	B	B	B	B	B	B	A	B	A	A	A	B	B	B	B	A	A	A	B	B
bPb-3722	DArT	6H	68.525	A	A	B	B	-	A	B	B	A	B	A	B	A	B	B	A	A	A	A	A	-	A	B	B	A	B	B	B	B	-	-	B	-	-	A	A	A	B	B	B	B	A	B	A	B	B
bPb-1116	DArT	6H	68.526	A	A	B	B	B	-	B	B	A	B	A	B	A	B	B	A	A	B	A	A	B	A	B	B	A	B	B	B	B	B	B	B	A	A	A	A	A	B	B	B	A	A	-	A	B	A
bPb-5652	DArT	6H	68.526	A	A	B	B	B	A	B	B	A	B	A	B	A	B	B	A	A	B	A	A	B	A	B	B	A	B	B	B	B	B	B	B	A	A	A	A	A	B	B	B	A	A	A	A	B	A
bPb-9522	DArT	6H	68.526	A	A	B	B	B	A	B	B	A	B	A	B	A	B	B	A	A	B	A	A	B	A	B	B	A	B	B	B	B	B	B	B	A	A	A	A	A	B	B	B	A	A	A	A	B	A
bPb-3068	DArT	6H	74.3015	A	A	B	B	-	A	B	A	A	B	A	B	A	B	B	A	A	B	A	A	A	A	B	B	A	B	B	B	B	B	B	B	A	A	A	A	A	B	B	B	A	A	A	A	B	A
bPb-5778	DArT	6H	84.6374	A	-	B	B	B	B	B	A	A	B	-	B	A	B	A	A	A	B	A	A	A	A	B	B	A	B	B	B	B	B	B	A	A	A	B	A	A	B	B	B	A	A	A	B	B	A
bPb-5903	DArT	6H	84.6374	A	A	B	B	B	B	B	A	A	B	-	B	A	B	A	A	A	B	A	A	A	A	B	B	A	B	B	B	B	B	B	A	A	A	B	A	A	B	B	B	A	A	A	B	B	A
bPb-6607	DArT	6H	84.6374	A	A	B	B	B	B	B	A	A	B	-	B	A	B	A	A	A	B	A	A	A	A	B	B	A	B	B	B	B	B	B	A	A	A	B	A	A	B	B	B	A	A	A	B	B	A
bPb-4125	DArT	6H	84.811	A	-	B	B	B	B	B	A	A	B	-	B	A	B	A	A	A	B	A	A	A	A	B	B	A	B	B	B	-	B	B	A	A	A	B	A	A	B	B	B	A	A	A	B	B	A
bPb-1724	DArT	6H	96.0408	A	-	B	B	B	B	-	A	B	B	-	B	A	B	A	A	B	B	A	A	A	A	B	B	A	B	-	B	B	-	B	A	-	-	B	A	A	B	A	B	A	A	A	B	B	B
bPb-3895	DArT	6H	98.7083	A	-	B	B	B	B	B	A	B	B	B	B	A	B	A	A	B	B	A	A	-	A	B	B	A	-	B	B	-	B	B	A	-	A	B	A	B	B	A	B	A	A	A	B	B	B
bPb-6264	DArT	6H	98.7083	A	-	B	B	B	B	B	A	B	B	-	B	A	B	A	A	B	B	A	A	-	A	B	B	A	-	B	B	B	B	B	A	A	A	B	A	B	B	A	B	A	A	A	B	B	B
bPb-0857	DArT	6H	104.749	B	A	A	B	B	B	B	A	B	B	B	B	A	B	A	B	B	B	A	A	A	A	B	B	A	A	B	B	A	A	B	A	A	A	B	A	B	B	A	B	A	A	B	A	B	B
bPb-7209	DArT	6H	110.09	B	A	A	B	B	A	B	A	B	B	B	A	A	B	A	B	B	B	A	A	A	A	B	B	A	A	B	B	A	A	B	A	A	B	B	A	B	B	A	B	A	A	B	A	B	B
bPb-3470	DArT	6H	116.185	B	A	A	B	B	-	B	A	B	B	-	A	A	B	A	B	B	B	A	A	A	A	B	B	A	A	B	-	A	-	B	A	A	B	B	A	B	B	A	B	A	A	B	-	B	B
bPb-2304	DArT	6H	136.064	B	B	A	B	B	A	A	B	A	B	B	A	A	B	A	B	A	B	A	B	A	A	B	A	A	A	B	B	-	A	B	B	A	B	A	A	B	A	A	A	A	A	B	B	B	B
bPb-8382	DArT	6H	136.732	B	B	A	B	B	A	A	B	A	B	B	A	A	B	A	B	A	B	A	B	A	A	B	A	A	A	B	B	A	A	B	B	A	B	A	A	B	A	A	A	A	A	B	B	B	B
bPb-6875	DArT	6H	137.633	B	B	A	B	B	A	A	B	A	B	B	A	A	B	A	B	A	B	A	B	A	A	B	A	A	A	B	B	A	A	B	B	A	B	A	A	B	A	A	A	A	A	B	B	B	B
bPb-7644b	DArT	6H	137.655	B	B	A	B	B	A	A	B	A	B	B	A	A	B	A	B	A	B	A	B	A	A	B	A	A	A	B	B	A	A	B	B	A	B	A	A	B	A	A	A	A	A	B	B	B	B
bPb-3760	DArT	6H	137.655	B	-	A	B	B	A	A	B	A	B	B	A	A	B	A	B	A	B	A	B	A	A	B	A	A	A	B	B	A	A	B	B	A	B	A	A	B	A	A	A	A	A	B	B	B	B
bPb-0443	DArT	6H	137.669	B	B	A	B	B	A	A	B	A	B	B	A	A	B	A	B	A	B	A	B	A	A	B	A	A	A	B	B	A	A	B	B	A	B	A	A	B	A	A	A	A	A	B	B	B	B
bPb-2863	DArT	6H	137.669	B	B	A	B	B	A	A	B	A	B	B	A	A	B	A	B	A	B	A	B	A	A	B	A	A	A	B	B	A	A	B	B	A	B	A	A	B	A	A	A	A	A	B	B	B	B
bPb-2940	DArT	6H	137.669	-	B	A	B	B	A	A	B	A	B	B	A	A	B	A	B	A	B	A	B	A	A	B	A	A	A	B	-	A	A	B	B	A	B	A	A	B	A	A	A	A	A	B	B	B	B
bPb-6677	DArT	6H	137.669	-	-	A	B	B	A	A	B	A	B	B	A	A	B	A	B	A	B	A	B	A	A	B	A	A	A	B	B	A	A	B	B	A	B	A	A	B	A	A	A	A	A	B	B	B	B
bPb-1621	DArT	6H	137.762	B	B	A	B	B	A	A	B	A	B	B	A	A	B	A	B	A	B	A	B	A	A	B	A	A	A	B	-	A	A	B	B	A	B	A	A	B	A	A	A	A	A	B	B	B	B
[truncated: 108 more rows]
[truncated: 8 more columns]

## Sheet: PxT
Locus	Type	Chr	cM	PattyTallon-001	PattyTallon-002	PattyTallon-003	PattyTallon-004	PattyTallon-005	PattyTallon-006	PattyTallon-007	PattyTallon-008	PattyTallon-009	PattyTallon-010	PattyTallon-011	PattyTallon-012	PattyTallon-013	PattyTallon-014	PattyTallon-015	PattyTallon-016	PattyTallon-017	PattyTallon-018	PattyTallon-019	PattyTallon-020	PattyTallon-021	PattyTallon-022	PattyTallon-023	PattyTallon-024	PattyTallon-025	PattyTallon-026	PattyTallon-027	PattyTallon-028	PattyTallon-029	PattyTallon-030	PattyTallon-031	PattyTallon-032	PattyTallon-033	PattyTallon-034	PattyTallon-035	PattyTallon-036	PattyTallon-037	PattyTallon-038	PattyTallon-039	PattyTallon-040	PattyTallon-041	PattyTallon-042	PattyTallon-043	PattyTallon-044	PattyTallon-045	PattyTallon-046
[truncated: 255 more rows]
[truncated: 50 more columns]

[truncated: 3 more sheets: SxM, TxF, YxF]
