# Supplementary material for: A high-density consensus map of barley linking DArT markers to SSR, RFLP and STS loci and agricultural traits
Source: BMC Genomics. 2006 Aug 12;7:206. doi: 10.1186/1471-2164-7-206 (PMC1564146; doi:10.1186/1471-2164-7-206)
Supplement: Additional file 11 — List of marker-trait associations. Excel spreadsheet containing a list of loci influencing agricultural traits, including information on closely linked SSR, RFLP, STS and DArT markers. [file 1471-2164-7-206-S11.xls]

## Sheet: Sheet1
Marker-trait associations. "bPb" DArT markers within a ± 5 cM interval around trait-linked non-DArT markers are listed. For trait loci with more than one non-DArT markers, the ± 5 cM interval around the average position of non-DArT markers is reported.
					Closely linked “bPb” DArT marker (± 5 cM from non-DArT locus)*
Trait	Gene	Chromosome	Linked marker	Consensus map position	Number	Names	Donor	Reference
Disease resistance
Bacterial leaf streak	−	3H	ABG377	85.9 cM	8	bPb-7872 (82.7 cM); bPb-0353 (84.4 cM); bPb-1183, bPb-6765, bPb-8015, bPb-8024 (84.9 cM); bPb-1681 (87.8 cM); bPb-3825 (88.2 cM)	Morex	El Attari et al., 1998
Barley stripe mosaic virus	Rsn (Rsm)	7H	Bmag341, BCD147	87.4 - 91.3 cM	29	bPb-2097 (84.8 cM); bPb-1770 , bPb-2379, bPb-1454, bPb-7437, bPb-7603 (85.0 cM); bPb-2188 (87.1 cM); bPb-1476, bPb-3227, bPb-5456, bPb-8396, bPb-8690 (87.4 cM); bPb-7915, bPb-9825 (87.5 cM); bPb-3323b, bPb-5597b (89.8 cM); bPb-5508 (90.0 cM); bPb-0125, bPb-2748, bPb-3330, bPb-7875, bPb-8020, bPb-5126 (91.3 cM); bPb-0519 (93.1 cM); bPb-4441 (93.2 cM); bPb-7517 (94.2 cM); bPb-5296, bPb-7399, bPb-99…	Morex	Edwards and Steffenson, 1996
Barley yellow dwarf virus	Yd2	3H	Bmag6, BCD828, YLM	67.2 - 67.6 cM	27	bPb-1012 (62.9 cM); bPb-7937 (63.0 cM); bPb-1068 (66.2 cM); bPb-0068, bPb-1707, bPb-6771 (66.5 cM); bPb-0736, bPb-2040, bPb-2440, bPb-3320, bPb-4645, bPb-5351, bPb-5888, bPb-6329, bPb-8110 (66.5 cM); bPb-1301, bPb-2394 (68.0 cM), bPb-4747 (68.1 cM); bPb-2433, bPb-5771, bPb-7278 (69.3 cM); bPb-0094 (69.3 cM); bPb-8283 (69.6 cM); bPb-5012 (69.8 cM); bPb-8321 (70.4 cM); bPb-0040, bPb-3805 (72.2 cM)	Shanon, Franklin	Paltridge et al., 1998; Collins et al., 1996; Karakoussis et al., 2003a
Barley mild mosaic virus	Ym11	4HL	HVM3	65.6 cM	26	bPb-6404, bPb-6611, bPb-6640 (60.5 cM); bPb-5090b (60.9 cM); bPb-1762, bPb-8896 (61.2 cM); bPb-4990 (64.2 cM); bPb-0130, bPb-0365, bPb-0513, bPb-2427, bPb-3045, bPb-3684, bPb-4333 (65.3 cM); bPb-1278, bPb-3268, bPb-4183, bPb-6973, bPb-9039 (65.6 cM); bPb-3512, bPb-4975, bPb-9086, bPb-9504 (67.9 cM); bPb-4216, bPb-4896, bPb-9809 (69.7 cM)	Acc 10247	Bauer et al., 1997
Barley stripe rust	−	1H	EBmac56	60.2 cM	35	bPb-0482 (55.4 cM); bPb-1604 (55.8 cM); bPb-1127 (57.2 cM); bPb-9717 (58.7 cM); bPb-6621 (59.1 cM); bPb-4949 (59.2 cM); bPb-7186, bPb-9675, bPb-0910, bPb-4980 (59.4 cM); bPb-0468, bPb-0579, bPb-2813, bPb-3835, bPb-4662, bPb-6358, bPb-7325, bPb-7644a, bPb-7859, bPb-8960, bPb-9057, bPb-9475 (59.7 cM); bPb-4531 (60.2 cM); bPb-0249, bPb-2967, bPb-6110a, bPb-6853 (60.7 cM); bPb-3605 (62.2 cM); bPb-568…	Shyri	Castro et al. 2000; Cakir et al., 2003
		2HL	Bmag114	77.4 cM	9	bPb-3575 (72.5 cM); bPb-5449; bPb-8779 (77.4 cM); bPb-6088, bPb-6951 (81.7 cM); bPb-4377 (81.9 cM); bPb-5440, bPb-4040, bPb-6438 (82.1 cM)	Tallon, Franklin	Cakir et al., 2003
	−	4HL	ABG366, HVM67	120.1 - 133.4 cM	3	bPb-1166, bPb-9859 (123.2 cM); bPb-5482 (124.5 cM)	Orca	Castro et al., 2000; Cakir et al., 2003
	−	5H	Bmag760	70.8 cM	9	bPb-2147, bPb-0686, bPb-4067, bPb-9618 (70.7 cM); bPb-7763 (71.0 cM); bPb-0325 (71.9 cM); bPb-0029, bPb-7852 (73.6 cM); bPb-7561 (75.1 cM)	Orca	Castro et al., 2000; Cakir et al., 2003
		5HL	GMS61	131.5 cM	9	bPb-4758 (126.5 cM); bPb-0071 (126.8 cM); bPb-4494 (127.9 cM); bPb-2580 (132.0 cM); bPb-3700 (132.9 cM); bPb-3910, bPb-8462 (133.5 cM); bPb-2960 (134.9 cM); bPb-3945 (136.2 cM)	Franklin, Tallon	Cakir et al., 2003
Cereal cyst nematode	Ha2	2HL	EBmatc39, AWBMA21	99.9 - 105.5 cM	7	bPb-1179, bPb-8143 (98.2 cM); bPb-3769 (99.4 cM); bPb-7991 (101.3 cM); bPb-1926 (102.1 cM); bPb-3563, bPb-6194 (102.4 cM)	Chebec	Kretschmer et al., 1997
	Ha4	5HL	Bmag222	159.4 cM	11	bPb-3269, bPb-6367 (157.4 cM); bPb-5238 (159.4 cM); bPb-0171, bPb-7046 (159.9 cM); bPb-3590 (160.6 cM); bPb-6195, bPb-9147 (162.6 cM); bPb-8684, bPb-5854 (163.6 cM); bPb-2314 (163.7 cM)	Galleon	Barr et al., 1998
Leaf rust	Rph12	5H	GMS61, ABG712, BCD265	131.5 - 139.0 cM	18	bPb-2580 (132.0 cM); bPb-3700 (132.9 cM); bPb-3910, bPb-8462 (133.5 cM); bPb-2960 (134.9 cM); bPb-3945 (136.2 cM); bPb-5379a, bPb-7404 (137.8 cM); bPb-5845, bPb-6578, bPb-1420, bPb-3887, bPb-4058, bPb-4318, bPb-4970, bPb-7214 (139.0 cM); bPb-5179, bPb-7277 (139.5 cM)	Tallon, Franklin	Park et al., 2003
	Rph19	7HS	HVM11, HVM49, WG420	140.9 - 150.6 cM	23	bPb-1556, bPb-7623, bPb-0889, bPb-0917, bPb-0981, bPb-1631, bPb-2886, bPb-3980, bPb-5923, bPb-8644 (140.9 cM); bPb-0773, bPb-4394 (141.5 cM); bPb-1336 (141.8 cM); bPb-7983 (141.9 cM); bPb-7345 (142.6 cM); bPb-8833 (147.2 cM); bPb-3232 (148.0 cM); bPb-5898, bPb-9563 (149.4 cM); bPb-3226 (150.5 cM); bPb-2693, bPb-2854, bPb-2897 (150.6 cM)	Prior, Sloop	Park and Karakousis, 2002
Net blotch	net form of net blotch	2HL	Bmag114, Bmag381	77.4 - 84.8 cM	10	bPb-5449, bPb-8779 (77.4 cM); bPb-6088, bPb-6951 (81.7 cM); bPb-4377 (81.9 cM); bPb-5440, bPb-4040, bPb-6438 (82.1 cM); bPb-9754 (82.8 cM); bPb-8100 (83.1 cM)	Kaputar	Cakir et al., 2003
	Pt.a	3HL	MWG680	71.2 cM	26	bPb-1068 (66.2 cM); bPb-0068, bPb-1707, bPb-6771 (66.5 cM); bPb-0736, bPb-2040, bPb-2440, bPb-3320, bPb-4645, bPb-5351, bPb-5888, bPb-6329, bPb-8110 (66.5 cM); bPb-1301, bPb-2394 (68.0 cM); bPb-4747 (68.1 cM); bPb-2433, bPb-5771, bPb-7278, bPb-0094 (69.3 cM); bPb-8283 (69.6 cM); bPb-5012 (69.8 cM); bPb-8321 (70.4 cM); bPb-0040, bPb-3805 (72.2 cM); bPb-6923 (74.3 cM)	Igri	Graner et al., 1996a
	QRpts4	4H	EBmac906	66.5 cM	22	bPb-1762, bPb-8896 (61.2 cM); bPb-4990 (64.2 cM); bPb-0130, bPb-0365, bPb-0513, bPb-2427, bPb-3045, bPb-3684, bPb-4333 (65.3 cM); bPb-1278, bPb-3268, bPb-4183, bPb-6973, bPb-9039 (65.6 cM); bPb-3512, bPb-4975, bPb-9086, bPb-9504 (67.9 cM); bPb-4216, bPb-4896, bPb-9809 (69.7 cM)	Halcyon	Raman et al., 2003b
	net form of net blotch	6HS	Bmag173, Bmac18, EBmac874	65.0 - 71.1 cM	41	bPb-5270 (63.3 cM); bPb-2464 (63.8 cM); bPb-2592, bPb-5822 (64.8 cM); bPb-1666, bPb-3487, bPb-6567, bPb-8028, bPb-9114 (65.2 cM); bPb-5379b (65.6 cM); bPb-9218, bPb-9922 (65.8 cM); bPb-3324 (66.6 cM); bPb-9702 (67.2 cM); bPb-5196 (67.8 cM); bPb-0019, bPb-0055, bPb-0730, bPb-1657, bPb-2593, bPb-4750, bPb-5358, bPb-5577, bPb-5698, bPb-7887, bPb-9082 (68.2 cM); bPb-3722, bPb-1116, bPb-5652, bPb-9522…	Kaputar	Cakir et al., 2003
	Rpt4 (spot form of net blotch)	7HL	PSR117, AWBMS22	111.7 - 115.6 cM	6	bPb-0027, bPb-4272, bPb-9908, bPb-2855, bPb-8860 (111.7 cM); bPb-5260, bPb-0639 (115.6 cM); bPb-0409 (117.7 cM)	Galleon	Williams et al., 1999
Powdery mildew	Mlo	4HS	Mlo (HVMLOH1A)	120.1 cM	8	bPb-1325, bPb-8164 (117.1 cM); bPb-6523 (118.5 cM); bPb-6107, bPb-9867 (120.1 cM); bPb-1166, bPb-9859 (123.2 cM); bPb-5482 (124.5 cM)	Alexis	Karakousis et al., 2003a
Scald	Rrs14	1HS	KSUD14	0 cM	17	bPb-5064, bPb-6451, bPb-7697, bPb-0178 (3.3 cM); bPb-6777a (3.4 cM); bPb-6188 (3.8 cM); bPb-1663 (4.1 cM); bPb-0878, bPb-3489, bPb-5159, bPb-9115, bPb-9234, bPb-9567, bPb-2862 (4.3 cM); bPb-3451, bPb-6318, bPb-7112 (4.8 cM)	AB208 (H. spontaneum)	Garvin et al., 2000
	Rrs1 or Rh?	3H	Bmag603	69.3 cM	26	bPb-1068 (66.2 cM); bPb-0068, bPb-1707, bPb-6771 (66.5 cM); bPb-0736, bPb-2040, bPb-2440, bPb-3320, bPb-4645, bPb-5351, bPb-5888, bPb-6329, bPb-8110 (66.5 cM); bPb-1301, bPb-2394, bPb-4747 (68.0 cM); bPb-2433, bPb-5771, bPb-7278, bPb-0094 (69.3 cM); bPb-8283 (69.6 cM); bPb-5012 (69.8 cM); bPb-8321 (70.4 cM); bPb-0040, bPb-3805 (72.2 cM); bPb-6923 (74.3 cM)	Sultan, Halcyon, ICARDA lines (No. 2,4,9), AB240, Triton	Graner and Takauz, 1996b; Genger et al., 2003
	Rrs4	3HL	HVM60	87.9 cM	10	bPb-7872 (82.7 cM); bPb-0353 (84.4 cM); bPb-1183, bPb-6765, bPb-8015, bPb-8024 (84.9 cM); bPb-1681 (87.8 cM); bPb-3825 (88.2 cM); bPb-1511 (92.3 cM); bPb-9879 (92.4 cM)	Nigrinudum	Patil et al., 2003
Spot blotch	Rcs5	7H	ABC167A, ABG380	35.2 -39.3 cM	20	bPb-8660 (35.0 cM); bPb-1806, bPb-2478, bPb-5172, bPb-5494, bPb-6747, bPb-7183 (35.2 cM); bPb-2828 (36.5 cM); bPb-2533, bPb-8011 (38.7 cM); bPb-0678, bPb-1360, bPb-5074, bPb-5852, bPb-5972, bPb-6156, bPb-8939, bPb-0324 (39.3 cM); bPb-2373 (41.6 cM); bPb-8789 (41.9 cM)	Morex	Steffenson et al., 1996
Stem rust	Rpg1	7HS	ABG704	3.0 cM	35	bPb-0108, bPb-9729 (0.5 cM); bPb-0670, bPb-4029, bPb-4049, bPb-5846, bPb-6868, bPb-8161, bPb-8921, bPb-8933, bPb-1221, bPb-2718, bPb-3127, bPb-4457, bPb-6170, bPb-7004, bPb-7349, bPb-7984, bPb-8272, bPb-8299, bPb-8456, bPb-0043, bPb-5259, bPb-6976, bPb-0398, bPb-7559 (3.0 cM); bPb-3732, bPb-7038 (3.5 cM); bPb-4064, bPb-0844, bPb-2678, bPb-4445, bPb-8084 (5.0 cM); bPb-0714, bPb-8558 (7.5 cM)	Morex	Brueggeman et al., 2002
Leaf stripe	Dg2	2H	ABG459, ABG358	43.4 - 50.1 cM	17	bPb-1212 (42.5 cM); bPb-6755 (43.4 cM); bPb-4261, bPb-9682 (44.8 cM); bPb-4875, bPb-2501, bPb-3190, bPb-4877, bPb-7906, bPb-7975 (47.4 cM); bPb-3519, bPb-3574, bPb-5629, bPb-6992 (49.0 cM); bPb-0653, bPb-1664, bPb-8449 (50.1 cM)	Steptoe	Arru et al., 2003
	Dg2	3H	ABG377	86.9 cM	8	bPb-7872 (82.7 cM); bPb-0353 (84.4 cM); bPb-1183, bPb-6765, bPb-8015, bPb-8024 (84.9 cM); bPb-1681 (87.8 cM); bPb-3825 (88.2 cM)	Steptoe	Arru et al., 2003
	Dg5	3H	ABG315	95.1 cM	4	bPb-1511 (92.3 cM); bPb-9879 (92.4 cM); bPb-1460 (93.0 cM); bPb-6722 (97.4 cM)	Steptoe	Arru et al., 2003
	Dg5	5H	WG908, Mwg877	139.0 - 142.7 cM	17	bPb-3945 (136.2 cM); bPb-5379a, bPb-7404 (137.8 cM); bPb-5845, bPb-6578, bPb-1420, bPb-3887, bPb-4058, bPb-4318, bPb-4970, bPb-7214 (139.0 cM); bPb-5179, bPb-7277 (139.5 cM); bPb-2006, bPb-1494 (140.7 cM); bPb-8319, bPb-8341b (144.3 cM)	Steptoe	Arru et al., 2003
Malting & quality
Proanthocyanidin synthesis	Ant28-484	3HL	Bmag13	133.5 cM	9	bPb-0716 (128.6 cM); bPb-1062b, bPb-3770, bPb-6504, bPb-8978, bPb-9543 (133.5 cM); bPb-8093 (137.2 cM); bPb-8894 (137.2 cM); bPb-1688 (137.8 cM)	Caminant	Garvin et al., 1998; Read et al., 2000
Pre-harvest sprouting	-	5HL	GMS01	188.8 cM	18	bPb-4971 (184.3 cM); bPb-6239, bPb-1217, bPb-9868 (184.4 cM); bPb-2689, bPb-4809, bPb-9660, bPb-5333 (187.0 cM); bPb-2419 (188.3 cM); bPb-3973, bPb-5766, bPb-7008 (188.8 cM); bPb-4725, bPb-6124, bPb-7292, bPb-7360, bPb-9244 (191.0 cM); bPb-3939 (193.2 cM)	Harrington	Li et al., 2003
Diastatic power	-	4HL	HvBAMY	133.4 cM	1	bPb-3468 (136.1 cM)	Harrington	Karakousis et al., 2003a
Malt extract	−	2HS	HVM36	30.2 cM	25	bPb-0003, bPb-6235a, bPb-8399 (25.7 cM); bPb-2108, bPb-2782, bPb-5995a, bPb-6718, bPb-6879, bPb-8374, bPb-8986 (26.0 cM); bPb-4715, bPb-5444, bPb-6128, bPb-6494, bPb-9220 (26.2 cM); bPb-2355 (26.6 cM); bPb-8292 (27.1 cM); bPb-3050, bPb-5884, bPb-6963, bPb-7266, bPb-8343 (30.2 cM); bPb-1098 (32.7 cM); bPb-4523, bPb-8750 (33.0 cM)	Haruna Nijo, Alexis	Collins et al., 2003
	−	2HL	EBmac415	128.8 cM	12	bPb-0541 (123.9 cM); bPb-7992, bPb-5342 (124.7 cM); bPb-6688 (125.1 cM); bPb-7124 (129.1 cM); bPb-0223, bPb-1103, bPb-2971, bPb-3925, bPb-8302 (131.5 cM); bPb-3536 (132.8 cM); bPb-5755 (133.3 cM)	Amaji Nijo	Karakousis et al., 2003a
Malt extract, diastatic power, α-amylase, free α-amino nitrogen, β-glucan	−	1H	EBmac501	60.7 cM	37	bPb-1604 (55.8 cM); bPb-1127 (57.2 cM); bPb-9717 (58.7 cM); bPb-6621 (59.1 cM); bPb-4949 (59.2 cM); bPb-7186, bPb-9675 (59.4 cM); bPb-0910, bPb-4980 (59.4 cM); bPb-0468, bPb-0579, bPb-2813, bPb-3835, bPb-4662, bPb-6358, bPb-7325, bPb-7644a, bPb-7859, bPb-8960, bPb-9057, bPb-9475 (59.7 cM); bPb-4531 (60.2 cM); bPb-0249, bPb-2967, bPb-6110a, bPb-6853 (60.7 cM); bPb-3605 (62.2 cM); bPb-5683, bPb-192…	Alexis	Collins et al., 2003
Malt extract, free α-amino nitrogen, α-amylase	−	3HL	Bmag13, ABG4	128.6 - 133.5 cM	6	bPb-0716 (128.6 cM); bPb-1062b, bPb-3770, bPb-6504, bPb-8978, bPb-9543 (133.5 cM)	Alexis	Collins et al., 2003
Malt extract, free α-amino nitrogen	−	5HL	GMS61, ABG712	131.5 - 133.5 cM	7	bPb-4494 (127.9 cM); bPb-2580 (132.0 cM); bPb-3700 (132.9 cM); bPb-3910, bPb-8462 (133.5 cM); bPb-2960 (134.9 cM); bPb-3945 (136.2 cM)	Harrington	Collins et al., 2003
α-Amylase, diastatic power, β-glucan, malt extract	Amy2 and others	7HL	Amy2	97.8 cM	17	bPb-0519 (93.1 cM); bPb-4441 (93.2 cM); bPb-7517 (94.2 cM); bPb-5296, bPb-7399, bPb-9912 (94.4 cM); bPb-3107 (95.0 cM); bPb-7752 (96.1 cM), bPb-1596, bPb-5747, bPb-6110b, bPb-8074 (99.6 cM); bPb-3491, bPb-6384, bPb-8002 (100.5 cM); bPb-3506 (101.2 cM); bPb-8109 (101.9 cM)	Morex	Hayes et al., 1993
Fermentability	−	5H	Bmac96, Bmag323, Bmag337	51.5 - 59.4 cM	21	bPb-0845, bPb-9306 (51.0 cM); bPb-6710, bPb-8775 (51.6 cM); bPb-5369, bPb-5584, bPb-9930 (54.1 cM); bPb-0503, bPb-6260, bPb-7627 (56.8 cM); bPb-0786, bPb-0949, bPb-1046, bPb-4210, bPb-5995c, bPb-8675, bPb-8929 (57.0 cM); bPb-1159 (57.7 cM); bPb-3852 (58.0 cM); bPb-7287 (58.4 cM); bPb-6869 (59.4 cM)	Derkado	Meyer et al., 2001
Wort content (glucose, maltose)	−	4HL	Mlo (HVMLOH1A)	120.1 cM	8	bPb-1325, bPb-8164 (117.1 cM); bPb-6523 (118.5 cM); bPb-6107, bPb-9867 (120.1 cM); bPb-1166, bPb-9859 (123.2 cM); bPb-5482 (124.5 cM)	Derkado	Meyer et al., 2001
Wort content (sucrose)	−	4HL	HVM67	133.4 cM	1	bPb-3468 (136.1 cM)	Derkado	Meyer et al., 2001
Grain brightness	−	2H	Bmag378	84.0 cM	11	bPb-6088, bPb-6951 (81.7 cM); bPb-4377 (81.9 cM); bPb-5440, bPb-4040, bPb-6438 (82.1 cM); bPb-9754 (82.8 cM); bPb-8100 (83.1 cM); bPb-0827 (86.4 cM); bPb-0890, bPb-6207 (87.0 cM)	Harrington	Li et al., 2003
	−	3H	Bmag225	88.5 cM	8	bPb-0353 (84.4 cM); bPb-1183, bPb-6765, bPb-8015, bPb-8024 (84.9 cM); bPb-3825 (88.2 cM); bPb-9879 (92.4 cM); bPb-1460 (93.0 cM)	Franklin	Li et al., 2003
Minolta chromometer(min) a redness	−	2HL	AWBMA21	105.5 cM	9	bPb-7991 (101.3 cM); bPb-1926 (102.1 cM); bPb-3563, bPb-6194 (102.4 cM); bPb-3653 (108.1 cM); bPb-1772 (108.2 cM); bPb-4577, bPb-8737 (108.7 cM); bPb-8260 (109.3 cM)	Alexis	Li et al., 2003
	−	5HL	Bmag222	159.4 cM	11	bPb-3269, bPb-6367 (157.4 cM); bPb-5238 (159.4 cM); bPb-0171, bPb-7046 (159.9 cM); bPb-3590 (160.6 cM); bPb-6195, bPb-9147 (162.6 cM); bPb-8684, bPb-5854 (163.6 cM); bPb-2314 (163.7 cM)	Sloop	Li et al., 2003
Minolta chromometer (min) b yellowness	−	2H	Bmag378	84.0 cM	11	bPb-6088, bPb-6951 (81.7 cM); bPb-4377 (81.9 cM); bPb-5440, bPb-4040, bPb-6438 (82.1 cM); bPb-9754 (82.8 cM); bPb-8100 (83.1 cM); bPb-0827 (86.4 cM); bPb-0890, bPb-6207 (87.0 cM)	Franklin	Li et al., 2003
Grain protein	−	2H	Bmag114	77.4 cM	9	bPb-3575 (72.5 cM); bPb-5449, bPb-8779 (77.4 cM); bPb-6088, bPb-6951 (81.7 cM); bPb-4377 (81.9 cM); bPb-5440, bPb-4040, bPb-6438 (82.1 cM)	Kaputar	Cakir et al., 2003
	−	5HL	GMS61	131.5 cM	13	bPb-4758 (126.5 cM); bPb-0071 (126.8 cM); bPb-4494 (127.9 cM); bPb-2580 (132.0 cM); bPb-3700 (132.9 cM); bPt-6972 (133.3 cM); bPb-3910, bPb-8462, bPt-2960, bPt-4378, bPt-7084 (133.5 cM); bPb-2960 (134.9 cM); bPb-3945 (136.2 cM)	Kaputar	Cakir et al., 2003
	−	5H	ABC302	73.6 cM	10	bPb-2147, bPb-0686, bPb-4067, bPb-9618 (70.7 cM); bPb-7763 (71.0 cM); bPb-0325 (71.9 cM); bPb-0029, bPb-7852 (73.6 cM); bPb-7561 (75.1 cM); bPb-0709 (76.8 cM)	Morex	Marquez-Cedillio et al., 2000
Soluble/total protein ratio	−	2HL	Vrs1, MWG503	92.6 - 100.8 cM	5	bPb-0858 (95.7 cM); bPb-1179, bPb-8143 (98.2 cM); bPb-3769 (99.4 cM); bPb-7991 (101.3 cM)	Morex	Marquez-Cedillio et al., 2000
β-amylase	Bmy1	4HL	Bmy1	145.1 cM	5	bPb-9820 (142.1 cM); bPb-9668 (145.0 cM); bPb-5265 (145.1 cM); bPb-4765, bPb-3717 (148.6 cM)	Haruna Nijo	Collins et al., 2003
		4HS	HVM40	27.0 cM	5	bPb-4699, bPb-7275 (17.3 cM); bPb-8341a (19.7 cM); bPb-2209, bPb-2476 (37.0 cM)	Morex	Marquez-Cedillio et al., 2000
Forage quality (NO3-N)	−	4H	Dhn6, ABC303	59.4 - 61.2 cM	18	bPb-1148, bPb-7924 (56.3 cM); bPb-1408, bPb-8437 (60.0 cM); bPb-6404, bPb-6611, bPb-6640 (60.5 cM); bPb-5090b (60.9 cM); bPb-1762, bPb-8896 (61.2 cM); bPb-4990 (64.2 cM); bPb-0130, bPb-0365, bPb-0513, bPb-2427, bPb-3045, bPb-3684, bPb-4333 (65.3 cM)	Steptoe	Surber et al., 2000
Grain zinc density	−	2HS	BCD175, WG516	17.7 - 21.9 cM	24	bPb-4025, bPb-5519, bPb-5688, bPb-7557 (15.8 cM); bPb-1084a (15.9 cM); bPb-1062a (16.9 cM); bPb-5631 (17.7 cM); bPb-2591a, bPb-6792, bPb-7676a, bPb-6897, bPb-0715, bPb-1708, bPb-4295, bPb-4481 (18.8 cM); bPb-4774 (19.6 cM); bPb-3186, bPb-5188, bPb-5950, bPb-7626, bPb-6847 (21.9 cM); bPb-2833 (22.3 cM); bPb-2923 (22.8 cM); bPb-0964 (23.1 cM)	Sahara	Longeran et al 2000
	−	2HL	KSUD22	119.9 cM	12	bPb-3870 (114.6 cM); bPb-8274 (115.2 cM); bPb-2680, bPb-4184, bPb-9258 (119.9 cM); bPb-1266, bPb-8949, bPb-9458 (122.3 cM); bPb-0590 (123.7 cM); bPb-0541 (123.9 cM); bPb-7992, bPb-5342 (124.7 cM)	Clipper	Longeran et al 2000
Abiotic stress resistance & physiological/phenological traits
Aluminum tolerance	Alt (Alp)	4H	Bmag353	76.0 cM	9	bPb-9091 (71.8 cM); bPb-2305, bPb-5480, bPb-6872, bPb-6949, bPb-9907 (72.2 cM); bPb-4290, bPb-6259, bPb-7987 (72.3 cM)	WB229, Dayton, Honen, Ohichi, Brindabella	Raman et al., 2002, 2003a, 2005; Wang et al., 2006
Boron tolerance	−	2H	Bmag518, Bmac93, CDO370	72.5 - 77.4 cM	17	bPb-4718 (69.6 cM); bPb-1072, bPb-1628, bPb-5087, bPb-6970 (70.0 cM); bPb-3056, bPb-6881 (70.8 cM); bPb-1836 (71.0 cM); bPb-5439, bPb-7039 (71.1 cM); bPb-9992, bPb-2219, bPb-3677 (71.4 cM); bPb-8700 (72.1 cM); bPb-3575 (72.5 cM); bPb-5449, bPb-8779 (77.4 cM)	Sahara	Jefferies et al., 1999, 2000
	−	3H	Bmag6	67.2 cM	25	bPb-1068 (66.2 cM); bPb-0068, bPb-1707, bPb-6771 (66.5 cM); bPb-0736, bPb-2040, bPb-2440, bPb-3320, bPb-4645, bPb-5351, bPb-5888, bPb-6329, bPb-8110 (66.5 cM); bPb-1301, bPb-2394 (68.0 cM); bPb-4747 (68.1 cM); bPb-2433, bPb-5771, bPb-7278, bPb-0094 (69.3 cM); bPb-8283 (69.6 cM); bPb-5012 (69.8 cM); bPb-8321 (70.4 cM); bPb-0040, bPb-3805 (72.2 cM)	Sahara	Jefferies et al., 1999
	−	4HL	EBmac679, TaCMD, WG114	113.5 - 115.6 cM	3	bPb-1325, bPb-8164 (117.1 cM); bPb-6523 (118.5 cM)	Sahara	Jefferies et al., 1999, Karakousis et al 2003b
Manganese efficiency	Mel1(Mnela)	4HS	ABG714	23.2 cM	1	bPb-8341a (19.7 cM)	Amaji Nijo	Pallotta et al., 2000
Zinc efficiency	−	4HL	WG719, KSUG10	103.3 - 107.2 cM	5	bPb-3809 (101.4 cM); bPb-5090a (102.7 cM); bPb-5408 (103.0 cM); bPb-0610, bPb-1999 (104.9 cM)	Clipper/Sahara	Longeran, 2000
Blue aleurone color	−	4H	AWBMA29, Bmag353, WG464	72.2 -76.3 cM	12	bPb-4216, bPb-4896, bPb-9809 (69.7 cM); bPb-9091 (71.8 cM); bPb-2305, bPb-5480, bPb-6872, bPb-6949, bPb-9907 (72.2 cM); bPb-4290, bPb-6259, bPb-7987 (72.3 cM)	Halcyon	Read et al., 2003; Li et al., 2003
Photoperiod response	Ppd-H1	2HS	HVM36, BCD221, MWG858	30.2 - 41.8 cM	8	bPb-1098 (32.7 cM); bPb-4523, bPb-8750 (33.0 cM); bPb-1196 (35.7 cM); bPb-4821 (35.8 cM); bPb-7229, bPb-8038 (39.0 cM); bPb-2428 (40.6 cM)	Igri, Alexis, Steptoe	Decousset et al., 2000; Tohno-oka et al 2000; Boyd et al., 2003; Conventry et al., 2003
Denso (dwarfing)	Sd	3HL	ABG4, Bmag13	128.6 - 133.5 cM	6	bPb-0716 (128.6 cM); bPb-1062b, bPb-3770, bPb-6504, bPb-8978, bPb-9543 (133.5 cM)	Alexis	Conventry et al, 2003; Karakousis et al., 2003a
Dwarfing	ari-eGP	5H	Bmag337	59.4 cM	15	bPb-0503, bPb-6260, bPb-7627 (56.8 cM); bPb-0786, bPb-0949, bPb-1046, bPb-4210, bPb-5995c, bPb-8675, bPb-8929 (57.0 cM); bPb-1159 (57.7 cM); bPb-3852 (58.0 cM); bPb-7287 (58.4 cM); bPb-6869 (59.4 cM); bPb-6026 (61.8 cM)	Golden Promise	Meyer et al., 2001
Early maturity (long days)	Eam1	2HS	BCD221	38.3 cM	6	bPb-1196 (35.7 cM); bPb-4821 (35.8 cM); bPb-7229, bPb-8038 (39.0 cM); bPb-2428 (40.6 cM); bPb-1212 (42.5 cM)	Steptoe	Boyd et al., 2003; Conventry et al., 2003
Earliness per se	eps2	2H	Bmag114, Bmag378	77.4 - 84.0 cM	10	bPb-5449, bPb-8779 (77.4 cM); bPb-6088, bPb-6951 (81.7 cM); bPb-4377 (81.9 cM); bPb-5440, bPb-4040, bPb-6438 (82.1 cM); bPb-9754 (82.8 cM); bPb-8100 (83.1 cM)	Alexis	Boyd et al., 2003; Conventry et al., 2003
* β-amylase on 4HS: ± 10 cM
Arru L, Francia E, Pecchioni N: Isolate-specific QTLs of resistance of leaf stripe (Pyrenophora graminea) in the Steptoe x Morex spring barley cross. Theor Appl Genet 2003, 106:668-675.
Barr AR, Chalmers KJ, Karakousis A, Kretschmer JM, Manning S, Lance RCM, Lewis: RFLP mapping of a new cereal cyst nematode resistance locus in barley. Plant Breed 1998, 117:185-187.
Bauer E, Weyen J, Schiemann A, Graner A, Ordon F: Molecular mapping of novel resistance genes against barley mild mosaic virus (BaMMV). Theor Appl Genet 1997, 95:1263-1269.
Boyd WJR, Li CD, Grime CR, Cakir M, Potipibool S, Kaveeta L, Men S, Jalal Kamali MR, Barr AR, Moody DB, Lance RCM, Logue SJ, Raman H, Read BJ: Conventional and molecular genetic analysis of factors contributing to variation in the timing of heading among spring barley (Hordeum vulgare L.) genotypes grown over a mild winter growing season. Austr J Agric Res 2003, 54:1277-1301.
Brueggeman, Rostoks N, Kudrna D, Kilian A, Han F, Chen J, Druka A, Steffenson B, Kleinhofs A: The barley stem rust-resistance gene Rpg1 is a novel disease-resistance gene with homology to receptor kinases. Proc Natl Acad Sci USA 2002, 99:9328-9333.
Cakir M, Poulsen D, Galwey NW, Ablett GA, Chalmers KJ, Platz GJ, Park RF, Lance RCM, Panozzo JF, Read BJ, Moddy DB, Barr AR, Johnston P, Li CD, Boyd WJR, Grime CR, Appels R, Jones MGK, Langridge P: Mapping and QTL analysis of the barley population Tallon × Kaputar. Aust J Agric Res 2003, 54:1155-1162.
Castro A, Corey A, Fliichkin T, Hayes P, Sandoval-Islas JS, Vivar H: Stripe rust resistance QTL pyramids in barley. In Proceeding of the 8th International Barley Genetics Symposium: 22 - 27th October 2000, Adelaide, Australia.
Collins HM, Panozzo JF, Logue SJ, Jefferies SP, Barr AR: Mapping and validation of chromosome regions associated with high malt extract in barley (Hordeum vulgare L). Aust J Agric Res 2003, 54:1123-1240.
Collins NC, Paltridge NG, Ford CM, Symons RH: The Yd2 gene for barley yellow dwarf virus resistance maps close to the centromere on the long arm of barley chromosome 3. Theor Appl Genet 1996, 92:858-864.
Conventry SJ, Barr AR, Eglinton JK, McDonald GK The determinants and genome locations influencing grain weight and size in barley (Hordeum vulgare L). Austr J Agric Res 2003, 54:1103-1115.
Decousset L, Griffiths S, Duford RP, Pratchett N, Laurie DA: Development of STS markers closely linked to the Ppd-H1 photoperiod resonse gene of barley. Theor Appl Genet 2000, 101:1202-1206.
Edwards MC, Steffenson B: Genetics and mapping of barley stripe mosaic virus resistance in barley. Phytopathology 1996, 86:184-187.
El Attari H, Hayes PM, Rebai A, Barrault G, Dechamp-Guillaume G, Sarrafi A: Potential of doubled-haploid lines and localization of quantitative trait loci (QTL) for partial resistance to bacterial leaf streak (Xanthomonas campestris pv. hordei) in barley. Theor Appl Genet 1998, 96:95-100.
Garvin DF, Brown AHD, Raman H, Read BJ: Genetic mapping of the barley Rrs14 scald resistance gene with RFLP, isozyme, and seed storage protein markers. Plant Breed 2000, 119:193-196.
Garvin DF, Miller-Garvin JE, Viccars EA, JV Jacobsen JV, Brown AHD: Identification of molecular markers linked to ant28-484, a mutation that eliminates proanthocyanidin production in barley seeds. Crop Sci 1998, 38:1250-1255
Genger RK, Williams KJ, Raman H, Read B, Wallwork H, Burdon J, Brown AHD: Leaf scald resistance genes in Hordeum vulgare and Hordeum vulgare ssp. spontaneum: parallels between cultivated and wild barley. Aust J Agric Res 2003, 54:1335-1342.
Graner A, Foroughiwehr B, Takauz A: RFLP mapping of a gene in barley conferring resistance to net blotch (Pyrenophora teres). Euphytica 1996a, 91:229-234.
Graner A, Takauz A: RFLP mapping in barley of a dominant gene conferring resistance to scald (Rhyncosporium secalis). Theor Appl Genet 1996b, 93:421-425.
Hayes PM, Liu BH, Knapp SJ, Chen F, Jones B, Blake T, Franckowiak J, Rasmusson D, Sorrells M, Ullrich SE, Wesenberg D, Kleinhofs A: Quantitative trait locus effects and environmental interaction in a sample of North American barley germ plasm. Theor Appl Genet 1993, 87:392-401.
Jefferies SP, Barr AR, Karakousis A, Kretschmer JM, Manning S, Chalmers KJ, Nelson JC, Islam AKMR, Langridge P: Mapping of chromosome regions conferring boron toxicity tolerance in barley (Hordeum vulgare L.). Theor Appl Genet 1999, 98:1293-1303.
Jefferies SP, Raman H, Pallotta MA, Barr AR: Genetic approaches to ameliorating mineral stresses in barley. In Proceeding of the 8th International Barley Genetics Symposium: 22 - 27th October 2000, Adelaide, Australia.
Karakousis A, Barr AR, Chalmers KJ, Ablett GA, Holton TA, Henry RJ, Lim P, Langridge P: Potential of SSR markers for plant breeding and variety identification in Australian barley germplasm. Austr J Agric Res 2003a, 54:1197-1210.
Karakousis A, Barr AR, Kretschmer JM, Manning S, Jefferies SP, Chalmers KJ, Islam AKM, Langridge P: Mapping and QTL analysis of the barley population Clipper × Sahara. Austr J Agric Res 2003b, 54:1137-1140.
Kretschmer JM, Chalmers KJ, Manning S, Karakousis A, Barr AR, Islam AKMR, Logue SJ, Choe YW, Barker SJ, Lance RCM, Langridge P: RFLP mapping of the Ha 2 cereal cyst nematode resistance gene in barley Theor Appl Genet 1997, 94:1060-1064.
Li, CD, Lance R, Collins H, Tarr A, Roumeliotis S, Harasymow S, Cakir M, Fox G, Grime C, Broughton S, Young K, Raman H, Barr A, Moody D, Read BJ: Quantitative trait loci controlling kernel discoloration in barley (Hordeum vulgare L.). Austr J Agric Res 2003, 54:1251-1259.
Longeran P: Genetic characterisation and QTL mapping of zinc nutrition in barley (Hordeum vulgare L). PhD Thesis. University of Adelaide (Australia), Department of Plant Science; 2000.
Marquez-Cedillo LA, Hayes PM, Jones BL, Kleinhofs A, Legge WG, Rossnagel BG, Sato K, Ullrich SE, Wesenberg DM: QTL analysis of malting quality in barley based on the doubled-haploid progeny of two elite North American varieties representing different germplasm groups. Theor Appl Genet 2000, 101:173-184.
Meyer RC, Swanston JS, Young GR, Lawerence PE, Bertie A, Ritchie J, Wilson A, Brosnan J, Bringhurst T, Steele G, Aldis PR, Field M, Jolliffe T, Powell W, Thomas WTB: A genome based approach to improving barley for the malting and distilling industries. Project Report No. 264. HGCA, London, UK; 2001.
Pallotta MA, Graham RD, Langridge P, Sparrow DHB, Baker SJ RFLP mapping of manganese efficiency in the barley. Theor Appl Genet 2000, 101:1100-1108 .
Paltridge NG, Collins NC, Bendahmane A, Symons RH: Development of YLM, a codominant PCR marker closely linked to the Yd2 gene for resistance to barley yellow dwarf disease. Theor Appl Genet 1998, 96:1170-1177.
Park RF, Karakousis A: Characterisation and mapping of gene Rph19 conferring resistance to Puccinia hordei in the cultivar Reka1 and several Australian barleys. Plant Breed 2002, 121:232-236 .
Park RF, Poulsen D, Barr A, Cakir M, Moody D, Raman H, Read BJ: Mapping seedling genes for resistance to Puccinia hordei in barley. Austr J Agric Res 2003, 54:1323-1333.
Patil V, Bjornstad A, Mackay J: Molecular mapping of a new gene Rrs4C111549 for resistance to barley scald (Rhynchosporium secalis). Mol Breed 2003, 12:169-183.
Raman H, Karakousis A, Moroni JS, Raman R, Read B, Garvin DF, Kochian LV, Sorrells ME: Development and allele diversity of microsatellite markers linked to the aluminium tolerance gene Alp in barley. Austr J Agric Res 2003a, 54:1315-1321.
Raman H, Moroni JS, Sato K, Read BJ, BJ Scott: Identification of AFLP and microsatellite markers linked with an aluminium tolerance gene in barley. Theor Appl Genet 2002, 105:458-464.
Raman H, Platz GJ, Chalmers K, Raman R, Read BJ, Barr AR, Moody DB: Mapping of genomic regions associated with net form of net blotch resistance in barley. Austr J Agric Res 2003b, 54:1359-1367.
Raman H, Wang J, Bead B, Zhou M, Venkatanagappa S, Moroni S, O'Bree B, Mendham N: Molecular Mapping Of Tolerance To Aluminium Toxicity In Barley. In Plant & Animal Genomes XIII Conference: 15-19 Jan 2005, San Diego. [http://www.intl-pag.org]
Read B, Raman H, McMichael G, Chalmers K, Ablett G, Platz GJ, Raman R, Genger R, Boyd R, Park RF, Wallwork H, Prangnell R, Brown AHD, Henry RJ, Li CD: Mapping and QTL analysis of the barley population Sloop/Halcyon. Austr J Agric Res 2003, 54:1145-1153.
Read BJ, Raman R, Rehman AU: Defensive and progressive marker assisted selection in barley. In Proceeding of the 8th International Barley Genetics Symposium: 22 - 27 October 2000, Adelaide, Australia.
Steffenson BJ, Hayes PM, Kleinhofs A: Genetics of seedling and adult plant resistance to net blotch (Pyrenophora teres f. teres) and spot blotch (Cochliobolus sativus) in barley. Theor Appl Genet 1996, 92:552-558.
Surber LMM, Bowman JGP, Blake TK, See DR: Determination of genetic markers associated with forage quality of barley for beef cattle. In Proceeding of the 8th International Barley Genetics Symposium: 22 - 27 October 2000, Adelaide, Australia.
Tohno-oka T, Ishii M, Kanatani R, Takahashi H, Takeda K: Genetic analysis of photoperiodic response of barley in different day length conditions. In Proceeding of the 8th International Barley Genetics Symposium: 22 - 27 October 2000, Adelaide, Australia.
Wang J, Raman H, Read B, Zhou M, Mendham N, Venkatanagappa S: Validation of an Alt locus for aluminium tolerance scored with eriochrome cyanine R staining method in barley cultivar Honen (Hordeum vulgare L.) Austr J Agric Res 2006, 57:113-118.
Williams KJ, Lichon A, Gianquitto P, Kretschmer JM, Karakousis A, Manning S, Langridge P, Wallwork H: Identification and mapping of a gene conferring resistance to spot form of net blotch (Pyrenophora teres f. maculata) in barley. Theor Appl Genet 1999, 99:323-327.
