# Supplementary material for: A high-density consensus map of barley linking DArT markers to SSR, RFLP and STS loci and agricultural traits
Source: BMC Genomics. 2006 Aug 12;7:206. doi: 10.1186/1471-2164-7-206 (PMC1564146; doi:10.1186/1471-2164-7-206)
Supplement: Additional file 14 — Perl script for merging datasets and binning loci. Text file with perl code for (i) merging segregation data of multiple populations and (ii) binning loci based on their segregation signatures concatenated across all populations. Execution of this file requires perl 5.8 to be installed first. Instructions for preparing the input files are displayed when executing the program. An improved version of this script may be available from Peter Wenzl peter@DiversityArrays.com or Andrzej Kilian andrzej@DiversityArrays.com at DArT P/L [58]. [file 1471-2164-7-206-S14.PL]

use strict;

my (
    $to_do,     # = 'y' or 'n' depending on user's selection
    @file_list,     # = list of all files with data sets to be processed
    $file,      # = name of currently processed file
    $new_file,      # = currently used new file name to output intermediate and final data
    @markers,       # = array of names of unique markers (filtered for quality and redundant pattern if user chose to do so) in alphabetical order
    @samples,       # = array of names of unique samples (filtered for quality and redundant pattern if user chose to do so) in alphabetical order
    $min_marker_overlap,        # = user-defined threshold for % of scores that are scored in both markers of a pair of markers that are evaluated whether they belong to the same bin
    $min_sample_overlap,        # = user-defined threshold for % of scores that are scored in both samples of a pair of samples that are evaluated whether they represent the same genotype
    $marker,        # = currently processed marker
    $sample,        # = currently processed sample
    $n_markers,     # = number of markers
    $n_samples,     # = number of samples
    $n_u_markers,       # = number of markers remaining after filtering for unique sample names
    $n_u_samples,       # = number of samples remaining after filtering for unique sample names
    %n_g_markers,       # = hash: file => number of markers remaining after filtering for marker quality parameters
    %n_g_samples,       # = hash: file => number of samples remaining after filtering for marker quality parameters
    $n_up_markers,      # = number of marker bins after distributing markers into bins based on a user-defined similarity threshold
    $n_up_samples,      # = number of sample groups after distributing samples into groups based on a user-defined similarity threshold
    $marker_name,       # = title of column containing markers
    @score_type,        # = array of type of scores (0/1) or (A/B/C/D/H) for each data set (file)
    %scores,        # = hash of hashes: samples => markers => scores in file (initially all; after elimination of redundant entries: unique)
    %up_scores,     # = hash of hashes: samples => markers with unique patterns => scores
    %rp_markers,        # = hash of arrays: selected markers => arrays of markers with identical score patterns as selected markers
    %rp_samples,        # = hash of arrays: selected samples => arrays of samples with identical score patterns as selected samples
    %marker_features,       # = hash of hashes: markers => marker features => values of marker features in file
    %cons_red_markers,      # = hash of score consensus values (in %) of redundant markers in file
    %cons_red_samples,      # = hash of score consensus values (in %) of redundant samples in file
    $max,       # = highest number of markers with an identical score pattern as any of the markers retained in the final table
    $leader,        # = string of commas to be printed to accomodate more than one marker name per bin
    %marker_callrate,       # = hash markers => call rates (%)
    %sample_callrate,       # = hash samples => call rates (%)
    @mdist_matrix,      # = relative Hamming distance matrix for markers
    $mbin_threshold,        # = threshold of % different scores below which two markers are put into the same bin
    %marker_bins,       # = hash fo arrays: representative marker => arrays of other markers belonging to the same bin
    @cons_markers,      # = array of markers present in at least one of the data sets (files)
    @cons_samples,      # = array of samples present in at least one of the data sets (files)
    %cons_marker_callrate,      # = hash cons_markers => callrate in the cons_scores table
    %cons_sample_callrate,      # = hash cons_samples => callrate in the cons_scores table
    %cons_scores,       # = hash of hashes cons_samples => cons_markers => consensus scores
    %scored_in_table,       # = hash of arrays: marker => list of files (data sets) in which markers were scored
    %typed_in_table,        # = hash of arrays: samples => list of files (data sets) in which samples were typed
    %global_marker_features,        # = hash of hashes of hashes: files (data sets) => markers => marker features => values of marker features in file
    @overlap,       # = array of number of overlapping genotype callse between the current consensus table and the next table (file)
    $missing,       # = number of missing genotype calls for the currently processed markers or sample
    $discordant,        # = number of discordant genotype calls for the currently processed markers or sample
    $n_scored,      # = number of successfully scored markers ($samples) for a particular sample (marker)
    %sample_consensus,      # = hash sample => % consensus in consensus table
    %marker_consensus,      # = hash marker => % consensus in consensus table
    $n_all_markers,     # = number of markers in consensus table
    $n_all_samples,     # = number of samples in consensus table
    $consensus_file,        # = name of file into which the consensus table will be written
    %bin_members,       # = hash: representative marker (highest call rate) => other markers in same bin
    $bin_member,        # = currently processed member (marker) of a bin
    @bins,      # = array of all bins (containing eigher one or more than one marker)
    $bin_type,      # = 'marker' or 'consensus' depending on whether the score signature of a bin is that of the marker with the highest call rate or the consensus signature of all markers
    %bin_signatures,        # = hash of hashes: sample => bin (representative markers) => consensus score
    $global_callrate,       # = callrate in an entire data set
    %n_features,        # = array of number of marker features in each of the individual data sets
    $tot_n_features,        # = total number of marker features in the consensus data set
    $found,     # = indicates wether a particular item has been found in a list
    $feature        # = currently processed marker feature
    );

my $min_marker_callrate = 0;    # = minimum marker call rate (%) below which a marker is removed from the scoring table
my $min_sample_callrate = 0;    # = minimum sample call rate (%) below which a sample is removed from the scoring table
$" = ",";


print "\n\n\n\n\n";
print "  \\\\\\\\\\\\                         \\\\\\\\\\\\\n";
print "   >>>>> DArTscript1 >>>>----     >>>>> DArTscript1 >>>>----\n";
print "  //////                         //////\n\n\n";
print "  Copyright: Peter Wenzl 2005-06, DArT P/L (www.DiversityArrays.com)\n";
print "\n                         !!! WARNING !!!\n";
print "       This is a purpose-built script written by someone\n";
print "    without previous coding experience.  There may now be a\n";
print "      better version available.  Please contact Peter Wenzl\n";
print "                  at peter\@DiversityArrays.com\n\n";
print "  ------------------------------------------------------------------------\n";
print "  [Datasets from multiple populations are merged and binned based on the\n";
print "   concatanated across-population score signatures. The input files should\n";
print "   be tab or comma-saparated text files with genotype data (A/B/C/D/H/-).\n";
print "   The files should have a single row with the column headings. They can\n";
print "   have multiple columns on the left side, at least one of which has to\n";
print "   contain the names of markers or loci]\n";
print "  ------------------------------------------------------------------------\n";


# reads names of text files that contain the data sets and checks whether they are different from each other

print "\n > Please provide a list of files that contain your data sets (type 'Enter'\n";
print "   after each file name and 'done' after the last file name):\n\n";

do {
    print " > ";
    chomp ( $_ = <STDIN> );
    push @file_list, $_;

    if ( $file_list[ -1 ] eq "" ) {
        print "   -> Hey! You've typed 'Enter' instead of providing a file name. Try again...\n";
        pop @file_list;
    }

    if ( @file_list && @file_list == 1 && $file_list[ -1 ] =~ /\bdone\b/i ) {
        print "   -> Hey! You haven't'yet provided a single file name! Try again...\n";
        pop @file_list;
    }

    for ( @file_list[ 0 .. $#file_list - 1 ] ) {
        if ( $file_list[ -1 ] eq $_ ) {
            print "   -> Hey! You've already typed in this file name. Type another one...\n";
            pop @file_list;
        }
    }
} until ( ( @file_list && $file_list[ -1 ] =~ /\bdone\b/i ) && @file_list );

pop @file_list;


# asks for use input of the setting values for analysis

print "\n\n\n##### Settings for analysis:\n";

print "\n > Remove, from each data set, MARKERS with a call rate of less than (%): ";       # asks for marker call threshold value
do {
    chomp ( $min_marker_callrate = <STDIN> );
} until ( $min_marker_callrate eq "" || ( $min_marker_callrate >= 0 && $min_marker_callrate <= 100 ) );

if ( ! $min_marker_callrate ) {
    $min_marker_callrate = 0;
} elsif ( $min_marker_callrate <= 1 && $min_marker_callrate != 0 ) {        # inteprets input as a fraction rather than a percentage if value <= 1
    $min_marker_callrate *= 100;
    print "   ...interpreted as $min_marker_callrate % !\n";
}

print " > Remove, from each data set, SAMPLES with a call rate of less than (%): ";     # asks for sample call threshold value
do {
    chomp ( $min_sample_callrate = <STDIN> );
} until ( $min_sample_callrate eq "" || ( $min_sample_callrate >= 0 && $min_sample_callrate <= 100 ) );

if ( ! $min_sample_callrate ) {
    $min_sample_callrate = 0;
} elsif ( $min_sample_callrate <= 1 && $min_sample_callrate != 0 ) {        # interprets input as a fraction rather than a percentage if value <= 1
    $min_sample_callrate *= 100;
    print "   ...interpreted as $min_sample_callrate % !\n";
}

if ( @file_list > 2 ) {
    print "\n > Save consensus table under (exluding extension): ";
    do {
        chomp ( $consensus_file = <STDIN> );
    } until ( $consensus_file =~ /[\w\- \.]+/);
    $consensus_file =~ /^([\w\- ]+)\.*/;
    $consensus_file = "$1.con";
} elsif ( @file_list == 2 ) {
    $file_list[ 0 ] =~ /^(.+)\..*$/;
    $consensus_file = $1;
    $file_list[ 1 ] =~ /^(.+)\..*$/;
    $consensus_file = "$consensus_file+$1.con";
}


# opens and quality-controls score file, removes groups of redundant marker and sample entries (reducing them to one entry with consensus scores),
# and reads scores into a hash of hashes (samples => markers => scores)

for $file ( 0 .. $#file_list ) {
    print "\n\n\n##### Processing '$file_list[ $file ]'...\n";
    @_ = &filter_redundant ( $file_list[ $file ] );
     $new_file = shift @_;
     $n_samples = shift @_;
     $n_u_samples = shift @_;
     @samples = sort @{ shift @_ };
     %cons_red_samples = %{ shift @_ };
     $marker_name = shift @_;
     %marker_features = %{ shift @_ };
     $n_markers = shift @_;
     $n_u_markers = shift @_;
     @markers = sort @{ shift @_ };
     %cons_red_markers = %{ shift @_ };
     $score_type[ $file ] = shift @_;
     %scores = %{ shift @_ };

    $file_list[ $file ] =~ /^(.+)\..*$/;
    @_ = &filter_callrate ( $file_list[ $file ], 'markers', 'yes', $min_marker_callrate, \@samples, \@markers, \%scores );      # removes markers with a call rate below a user-defined threshold and replaces "X" entries denoting discordant scores for redundant markers or samples with '-'
     $n_g_markers{ "$1.qua" } = $n_u_markers - shift @_;
     @markers = @{ shift @_ };
     %marker_callrate = %{ shift @_ };
     %scores = %{ shift @_ };

    @_ = &filter_callrate ( $file_list[ $file ], 'samples', 'yes', $min_sample_callrate, \@samples, \@markers, \%scores );      # removes samples with a call rate below a user-defined threshold and replaces "X" entries denoting discordant scores for redundant markers or samples with '-'
     $n_g_samples{ "$1.qua" } = $n_u_samples - shift @_;
     @samples = @{ shift @_ };
     %sample_callrate = %{ shift @_ };
     %scores = %{ shift @_ };

    $new_file = &print_qua_file ( $file_list[ $file ], $n_markers, $n_u_markers, $n_g_markers{ "$1.qua" }, $min_marker_callrate, \@markers, \%marker_callrate, \%marker_features, $marker_name, \%cons_red_markers, $n_samples, $n_u_samples, $n_g_samples{ "$1.qua" }, $min_sample_callrate, \@samples, \%sample_callrate, \%cons_red_samples, \%scores );    # prints quality-filtered data set into file

    for $marker ( @markers ) {      # registers the data sets in which each of the markers was scored
        push @{ $scored_in_table{ $marker } }, $new_file;
    }

    for $sample ( @samples ) {      # registers the data sets in which each of the samples was typed
        push @{ $typed_in_table{ $sample } }, $new_file;
    }

    $global_marker_features{ $new_file } = { %marker_features };        # creates a cumulative hash of marker features across data set

    unless ( $file == 0 ) {     # merges the current consensus table with the next table
        if ( $score_type[ $file ] eq $score_type[ $file - 1 ] ) {
            @_ = &merge_tables ( $score_type[ $file ], [ @file_list[ 0 .. $file - 1 ] ], $new_file, \%cons_scores, \%scores );
            %cons_scores = %{ shift @_ };
            $overlap[ $file ] = shift @_;
            $_ = shift @_;

            if ( $overlap[ $file ] ) {
                print "\n =====> '$new_file' has $overlap[ $file ] overlapping genotype calls with\n",
                         "        '", join ( ' + ', @file_list[ 0 .. $file - 1 ] ), "' ($_ of them are discordant).\n";
            } else {
                print "\n =====> '$new_file' has no overlapping genotype calls with\n",
                         "        '", join ( ' + ', @file_list[ 0 .. $file - 1 ] ), "'.\n";
            }
            print "\n =====> The consensus table now contains ", scalar keys %typed_in_table, " sample";
            print "s" if ( scalar keys %typed_in_table > 1 );
            print " and ", scalar keys %scored_in_table, " marker";
            print "s" if ( scalar keys %scored_in_table > 1 );
            print ".\n";
        } else {
            print "\n-----------------------------\n",
                   "\n-> Program terminated. The data sets in '$file_list[ $file ]' and '$file_list[ $file - 1 ]'\n",
                   "   appear to contain different types of scores (0/1 vs. A/B/C/D/H). Press\n",
                   "   'Enter' to exit...";
            <STDIN>;
            exit;
        }
    } else {
        %cons_scores = %scores;     # declares the first table to be the current consensus table
    }

    $file_list[ $file ] = $new_file;
}

%scores = ( );
@samples = ( );
@markers = ( );

$n_all_samples = scalar keys %typed_in_table;       # computes the number of samples in the consensus score table
$n_all_markers = scalar keys %scored_in_table;      # computes the number of markers in the consensus score table
%cons_marker_callrate = %marker_callrate;
%cons_sample_callrate = %sample_callrate;


for $sample ( sort keys %cons_scores ) {        # creates a list of all samples in the consensus table
    push @samples, $sample;
}

for $marker ( sort keys %scored_in_table ) {        # creates a list of all markers in the consensus table
    push @markers, $marker;
}

for $sample ( @samples ) {      # computes sample call rates and % discordance in the consensus score table
    $n_scored = $discordant = 0;
    for $marker ( @markers ) {
        if ( exists ${ $cons_scores{ $sample } }{ $marker } ) {
            $n_scored ++ if ( ${ $cons_scores{ $sample } }{ $marker } =~ /[01ABCDH]/i );
            $discordant ++ if ( ${ $cons_scores{ $sample } }{ $marker } eq "discordant" || ${ $cons_scores{ $sample } }{ $marker } =~ /X/i );
            ${ $cons_scores{ $sample } }{ $marker } =~ s/discordant/X/;      # converts back discordant calls into "X"
        }
    }
    $cons_sample_callrate{ $sample } = 100 * $n_scored / ( scalar keys %scored_in_table );
    $sample_consensus{ $sample } = 100 * $n_scored / ( $n_scored + $discordant );
}


# computes marker call rate and % discordance in the consensus score table

if ( @file_list > 1 ) {
    for $marker ( @markers ) {
        $n_scored = $discordant = 0;
        for $sample ( @samples ) {
            if ( exists ${ $cons_scores{ $sample } }{ $marker } ) {
                $n_scored ++ if ( ${ $cons_scores{ $sample } }{ $marker } =~ /[01ABCDH]/i );
                $discordant ++ if ( ${ $cons_scores{ $sample } }{ $marker } eq "discordant" || ${ $cons_scores{ $sample } }{ $marker } =~ /X/i );
            }
        }
        $cons_marker_callrate{ $marker } = 100 * $n_scored / ( scalar keys %cons_scores );
        if ( $n_scored + $discordant > 0 ) {
            $marker_consensus{ $marker } = 100 * $n_scored / ( $n_scored + $discordant );
        } else {
            $marker_consensus{ $marker } = '-';
        }
    }
}


if ( @file_list == 1 ) {
    $consensus_file = $file_list[ 0 ];
} else {
    print "\n\n\n##### Creating a global consensus table from the ", scalar @file_list, " data sets...\n";                 # prints consensus table into new file
    &print_con_file ( $consensus_file, \@file_list, $min_marker_callrate, $min_sample_callrate, \%n_g_markers, \%n_g_samples, \%typed_in_table, \%scored_in_table, \%cons_sample_callrate, \%cons_marker_callrate, \%sample_consensus, \%marker_consensus, \%global_marker_features, \%cons_scores );
}

print "\n\n > Do you wish to move MARKERS with identical score patterns into bins (y/n):";      # moves markers with redundant score patterns into bins
do {
    chomp ( $to_do = <STDIN> );
} until ( $to_do eq "" || $to_do =~ /^\s*[yn]\s*$/i );

if ( $to_do =~ /\s*n\s*/i ) {
    exit;
}  else {
    print "\n\n\n##### Distributing markers from '$consensus_file' into bins...\n";

    if ( scalar @file_list > 1 ) {
        print "\n > Bin markers with a call rate of at least (%): ";
        do {
            chomp ( $min_marker_callrate = <STDIN> );
        } until ( $min_marker_callrate eq '' || ( $min_marker_callrate =~ /[\d\.]*/ && $min_marker_callrate >= 0 && $min_marker_callrate < 100 ) );
        if ( $min_marker_callrate eq '' ) {
            $min_marker_callrate = 0;
        } elsif ( $min_marker_callrate <= 1 && $min_marker_callrate != 0 ) {                     # inteprets input as a fraction rather than a percentage if value <= 1
            $min_marker_callrate *= 100;
            print "   ...interpreted as $min_marker_callrate % !\n";
        }
    }

    print "\n > Bin markers whose score patterns overlap by at least (%): ";                     # user input of minimum overlap for marker binning
    do {
        chomp ( $min_marker_overlap = <STDIN> );
    } until ( $min_marker_overlap eq '' || ( $min_marker_overlap =~ /[\d\.]*/ && $min_marker_overlap >= 0 && $min_marker_overlap <= 100 ) );

    if ( ( $min_marker_overlap eq "" ) || ( $min_marker_overlap < 100 - 2 * ( 100 - $min_marker_callrate ) ) ) {    # provides default values in case user just pressed 'Enter'
        if ( $min_marker_callrate > 50 ) {
            $min_marker_overlap = 100 - 2 * ( 100 - $min_marker_callrate );
        } else {
            $min_marker_overlap = 0;
        }
        print "\n ==> Minimum overlap adjusted to $min_marker_overlap %.\n";
    }

    print "\n > Create bins with the score signatures of the markers with the highest call\n   rates (type 'm') or with consensus score signatures (type 'c'): ";
    do {
        chomp ( $bin_type = <STDIN> );
    } until ( $bin_type eq '' || $bin_type =~ /\b[mc]\b/i );
    if ( $bin_type eq '' || $bin_type =~ /\bm\b/i ) {
        $bin_type = 'marker';
    } else {
        $bin_type = 'consensus';
    }

    if ( @file_list > 1 && $min_marker_callrate > 0 ) {
        @_ = &filter_callrate ( $consensus_file, 'markers', 'yes', $min_marker_callrate, \@samples, \@markers, \%cons_scores, \%cons_marker_callrate );
         @markers = @{ $_[ 1] };
         %cons_scores = %{ $_[ 3 ] };
    }

    @_ = &bin_markers ( $consensus_file, $score_type[ 0 ], $min_marker_overlap, $bin_type, \%cons_marker_callrate, \@markers, \%cons_scores );
     @bins = @{ shift @_ };
     %bin_members = %{ shift @_ };
     %bin_signatures = %{ shift @_ } if ( $bin_type eq 'consensus' );

    $consensus_file =~/^(.+)\..*$/;
    $new_file = "$1.bin";


    ### prints file with binned markers

    # computes the global call rate for the enire consensus score table         !!!only correct if 'marker' was selected for $bin_type

    for $marker ( @bins )  {
        $global_callrate = $global_callrate + $cons_marker_callrate{ $marker };
    }
    $global_callrate = $global_callrate / scalar ( @bins );


    # computes the number of columns with marker features in all individual files derived from all individual files that contain marker features

    for $file ( @file_list ) {
        $n_features{ $file } = 0;
        for ( keys %{ $global_marker_features{ $file } } ) {
            for ( sort keys %{ ${ $global_marker_features{ $file } }{ $_ } } ) {
                $n_features{ $file } ++;
                $tot_n_features ++;
            }
            last;
        }
    }


    # computes the size of the largest group of markers that was collapsed into a single bin

    $max = 0;
    $leader = "";
    for ( keys %bin_members ) {
        $max = @{ $bin_members{ $_ } } if $max < @{ $bin_members{ $_ } };
    }
    for ( 1 .. $max - 1 ) {
        $leader = "$leader" . ",";
    }


    # prints header of file containing general information

    open ( BIN, ">$new_file" ) or die "\n-> Program terminated: can't create '$new_file' to output\n   bins of markers with unique score patterns.\n$!\n\n";
    print BIN "Data set from '$consensus_file' ($n_all_samples samples x $n_all_markers markers) with markers distributed into bins with identical score signatures:\n";
    if ( $min_marker_overlap > 0 ) {
        print BIN " (Only markers with at least $min_marker_overlap % of their scores overlapping with the consensus signature of a bin were binned.)\n\n";
    } else {
        print BIN " (Markers were binned irrespective of the % of overlapping scores.)\n\n";
    }

    if ( @markers < $n_all_markers ) {
        print BIN " => ", scalar @markers, " had a call rate of at least $min_marker_callrate %; the others were discarded.\n";
    } elsif ( $min_marker_callrate > 0 ) {
        print BIN " => All $n_all_markers had a call rate > $min_marker_callrate %.\n";
    } else {
        print BIN " => No marker call rate threshold was applied to the data set from '$consensus_file' before the markers were binned.\n";
    }

    if ( scalar @bins < scalar @markers ) {
        print BIN " => The ", scalar @markers , " markers were distributed into ", scalar @bins, " bin";
        print BIN "s" if ( scalar @bins > 1);
        print BIN ".\n";
    } else {
        print BIN " => There were no markers with identical score signatures.\n";
    }
    printf BIN " => The global call rate of the data set is %2.2f %.\n\n\n", $global_callrate;


    # prints row with sample consensus values in case that a consensus data set was binned (values computed before binning)

    if ( @file_list > 1 ) {
        for ( 0 .. @file_list + $tot_n_features + $max + 1 ) {
            print BIN ",";
        }
        print BIN "SampleConsensus(%) =>";
        for $sample ( sort @samples ) {
            print BIN ",$sample_consensus{ $sample }";
        }
        print BIN "\n";
    }

    # prints row with sample call rate values                                                   !!!! need to fix -> recalculate

    for ( 0 .. @file_list + $tot_n_features + $max + 1 ) {
        print BIN ",";
    }
    print BIN "SampleCallRate(%) =>";
    for $sample ( sort @samples ) {
        print BIN ",$cons_sample_callrate{ $sample }";
    }
    print BIN "\n";


    # prints row with info from which files the individual marker features are derived

    for ( 0 .. @file_list + $max + 2 ) {
        print BIN ",";
    }

    for $file ( @file_list ) {
        $found = '';

        until ( $found ) {          # searches for a marker scored in the currently processed file
            for $marker ( sort keys %scored_in_table ) {
                for ( @{ $scored_in_table{ $marker } } ) {
                    if ( $_ eq $file ) {
                        $found = $marker;
                    }
                }
            }
        }

        print BIN "|| '$file'=>," if ( scalar ( keys %{ ${ $global_marker_features{ $file } }{ $found } } ) > 0 );      # checks whether marker features exist in a particular file

        for ( keys %{ $global_marker_features{ $file } } ) {
            for ( 1 .. ( scalar keys %{ ${ $global_marker_features{ $file } }{ $_ } } ) - 1 ) {
                print BIN ",";
            }
            last;
        }
    }

    print BIN "|";          # fills up row with dummy entries
    for ( 1 .. ( keys %typed_in_table ) - 1 ) {
        print BIN ",|";
    }
    print BIN "\n";


    # prints row with names of marker features and samples

    for $file ( @file_list ) {
        print BIN "$file,";
    }

    print BIN "MarkerConsensus(%),MarkerCallRate(%),";
    print BIN "Binned," x $max, "Marker";

    for $file ( @file_list ) {
        for ( keys %{ $global_marker_features{ $file } } ) {
            for ( sort keys %{ ${ $global_marker_features{ $file } }{ $_ } } ) {
            print BIN ",$_";
            }
            last;
        }
    }

    for $sample ( sort @samples ) {
        print BIN ",$sample";
    }
    print BIN "\n";


    # prints rows with marker features and scores

    for $marker ( sort @bins ) {
        $found = '0';

        for $file ( @file_list ) {          # prints information on whether a particular marker was present in a particular data set
            for ( @{ $scored_in_table{ $marker } } ) {
                if ( $_ eq $file ) {
                    $found = '1';
                    last;
                }
            }
            print BIN "$found,";
            $found = '0';
        }

        print BIN "$marker_consensus{ $marker }," if ( @file_list > 1 );            #prints marker consensus values if data are from merged data set
        print BIN "$cons_marker_callrate{ $marker },";           # prints marker call rate values

        if ( $bin_members{ $marker } ) {            # prints markers moved into a particular bin
            for ( 1 .. $max - @{ $bin_members{ $marker } } ) {
                print BIN "-,";
            }
            print BIN "@{ $bin_members{ $marker } },";
        } else {
            for ( 1 .. $max ) {
                print BIN "-,";
            }
        }


        print BIN "$marker";            # prints name of marker representing the bin

        for $file ( @file_list ) {          # prints values of marker features from individual files
            $found = 'n';
            for ( @{ $scored_in_table{ $marker } } ) {
                if ( $_ eq $file ) {
                    $found = 'y';
                    last;
                }
            }
            if ( $found eq 'y' ) {
                for $feature ( sort keys %{ ${ $global_marker_features{ $file } }{ $marker } } ) {
                    print BIN ",${ ${ $global_marker_features{ $file } }{ $marker } }{ $feature }";
                }
            } else {
                for ( 1 .. $n_features{ $file } ) {
                    print BIN ",-";
                }
            }
        }

        if ( $bin_type eq 'consensus' && exists $bin_members{ $marker } ) {           # prints scores of markers representing bins (consensus bin signatures, if selected by user)
            for $sample ( sort @samples ) {
                print BIN ",${ $bin_signatures{ $sample } }{ $marker }";
            }
        } else {
            for $sample ( sort @samples ) {
                if ( exists ${ $cons_scores{ $sample } }{ $marker } ) {
                    print BIN ",${ $cons_scores{ $sample } }{ $marker }";
                } else {
                    print BIN ",-";
                }
            }
        }
        print BIN "\n";
    }


    close BIN or die "\n-> Program terminated: can't close '$new_file'\n\n";


}


print "\n\n>>>>>>>>>>>>>>>>>>>>>> DArTAmanager finished <<<<<<<<<<<<<<<<<<<<<<\n\n",
           "Press 'Enter' to exit...";
<STDIN>;
exit;


###################################################################################################################
sub filter_redundant {                                                     # reads, quality-controls and finds scores in a file containing marker features and scores

    my $file = shift @_;                                                  # = name of file to read

    my ( $new_file,                                                        # = name of new files into which non-redundant samples and marker entries are written
        $format,                                                           # = format of the file (comma or tab)
        $score_type,                                                       # = type of scores (0/1) vs. (A/B/C/D/H)
        @titles,                                                           # = array of column titles
        $row,                                                              # = currently processed row
        @row_cells,                                                        # = array of arrays containing cells of columns
        $sample,                                                           # = name of currently processed sample
        $marker,                                                           # = name of currently processed marker
        $n_markers,                                                        # = number of markers (rows)
        $nu_markers,                                                       # = number of unique markers (rows)
        $n_cols,                                                           # = number of columns
        $markercol,                                                        # = number of column containing marker names
        $marker_name,                                                      # = title of column containing marker names
        $scol1,                                                            # = number of first column containing scores
        $n_samples,                                                        # = number of samples (score columns)
        $nu_samples,                                                       # = number of unique samples (score columns)
        $i,                                                                # = looping index
        $j,                                                                # = looping index
        %marker_scores,                                                    # = hash of scores of all markers of the currently processed sample
        %scores,                                                           # = hash of hashs of scores of all markers of all samples
        %feature_values,                                                   # = hash of data for all marker features of the currently processed marker
        %marker_features,                                                  # = hash of hashes of data of marker features of all markers
        %cons_red_markers,                                                 # = hash of scroe consensus values (in %) of redundant markers
        %cons_red_samples,                                                 # = hash of scroe consensus values (in %) of redundant samples
        @markers,                                                          # = array of marker names in alphabetical order
        @samples );                                                        # = array of sample names in alphabetical order

    @_ = &read_file ( $file );                                             # reads a file and outputs: file format / number of columns / number of rows / array of column titles / array of rows
        $format = shift @_;
        $n_cols = shift @_;
        $n_markers = shift @_;
        @titles = @{ shift @_ };
        @row_cells = @{ shift @_ };

    for ( @row_cells ) {
        unless ( $n_cols == @{ $_ } ) {                                    # checks whether all rows have the same number of cells
            print "\n-----------------------------\n\n",
                    "-> Program terminated: the table in '$file' has at least\n",
                    "   one row that has a different number of cells than the first row with the\n",
                    "   column titles. Go to Excel and revise the file as follows:\n\n",
                    "   1. Check whether the row with the column titles is complete.\n\n",
                    "   2. Check whether there's no empty row separating the data into two blocks.\n\n",
                    "   3. Check whether all columns with scoring data are filled with scores.\n\n",
                    "   4. Select all empty columns to the right of the table -> right-click\n",
                    "      and select 'Delete'.\n\n",
                    "   5. Select all empty rows below the table -> right-click and select 'Delete'.\n\n",
                    "   6. Save file in the csv or txt format and run DArTAmanager again.\n\n\n",
                    "   Press 'Enter' to exit...\n";
            <STDIN>;
            exit;
        }
    }

    $scol1 = &find_scores ( $file, \@titles, \@row_cells );                #  finds first column (sample) with scores and counts number of samples
    $n_samples = $n_cols - $scol1 + 1;

    for $i ( 0 .. $#row_cells ) {                                          # identifies type of scores
        for $j ( $scol1 - 1 .. $#titles ) {
            $_ = &score_type ( $file, ${$row_cells[ $i ] }[ $j ] );
            ${$row_cells[ $i ] }[ $j ] = uc ( ${$row_cells[ $i ] }[ $j ] );      # converts scores into upper case
            ${$row_cells[ $i ] }[ $j ] =~ s/[Xx]/\-/g;                            # subsitutes unnkown scores denoted by "X" with "-"
            if ( $_ eq 'numbers' || $_ eq 'letters' ) {
                if ( $score_type ) {
                    unless ( $_ eq $score_type ) {
                        print "\n-----------------------------\n\n",
                               "-> Program terminated: '$file' contains both '0/1' and\n",
                               "   'A/B/C/D/H' scores. Please check this file and try again!\n",
                               "   Press 'Enter' to exit...";
                    <STDIN>;
                    exit;
                    }
                } else {
                    $score_type = $_;
                }
            }
        }
    }

    if ( $score_type ne 'numbers' && $score_type ne 'letters' ) {
        print "\n > Couldn't determine the type of scores in '$file' Type '1' if the\n",
                 "   data set contains 0/1 scores or 'A' if it contains A/B/C/D/H scores: ";
        do {
            chomp ( $score_type = <STDIN> );
            $score_type = 'numbers' if ( $score_type =~ /\b1\b/ );
            $score_type = 'letters' if ( $score_type =~ /\bA\b/i );
        } until ( $score_type && ( $score_type eq 'numbers' || $score_type eq 'letters') )
    }

    $markercol = &find_marker_names ( $file, $scol1, \@titles, \@row_cells );        # identifies the column that contains marker names
    $marker_name = $titles[ $markercol - 1 ];

    @_ = &remove_red_markers ( $file, $score_type, $markercol, $scol1, \@titles, \@row_cells );   # removes redundant marker entries (retaining consensus scores for each group of redundant markers)
        @row_cells = @{ shift @_ };
        %cons_red_markers = %{ shift @_ };
    $nu_markers = @row_cells;

    @_ = &remove_red_samples ( $file, $score_type, $scol1, \@titles, \@row_cells );               # removes replicate sample entries (retaining consensus scores for each group of replicate samples)
        $nu_samples = shift @_;
        @titles = @{ shift @_ };
        @row_cells = @{ shift @_ };
        %cons_red_samples = %{ shift @_ };

    for $j ( $scol1 - 1 .. $#titles ) {                                               # creates a hash of hashes containing the scores of all markers of all samples
        for $i ( 0 .. $#row_cells ) {
            $marker_scores{ ${ $row_cells[ $i ] }[ $markercol - 1 ] } = ${ $row_cells[ $i ] }[ $j ];
        }
        $scores{ $titles[ $j ] } = { %marker_scores };
    }
    @samples = sort keys %scores;

    for $i ( 0 .. $#row_cells ) {                                                # creates a hash of hashes containing the features of each feature type of all markers
        %feature_values = ( );
        for $j ( 0 .. $scol1 - 2 ) {
            unless ( $j == $markercol - 1 ) {
                $feature_values{ $titles[ $j ] } = ${ $row_cells[ $i ] }[ $j ];
            }
        }
        $marker_features{ @{ $row_cells[ $i ] }[ $markercol - 1 ] } = { %feature_values };
    }
    @markers = sort keys %marker_features;

    unless ( ( $file =~ /.+\.uni$/i ) && ( $n_markers == $nu_markers ) && ( $n_samples == $nu_samples ) ) {
        $file =~ /^(.+)\..*$/;                                                     # creates a file to ouput non-redundant score entries
        $new_file = "$1.uni";
        open ( UNIQUE, ">$new_file" ) or die "\n-> Program terminated: can't create '$new_file' to output\n   the scoring table with non-redundant entries: $!\n";
        print UNIQUE "Scoring table from file '$file' with redundant sample and marker entries collapsed into consensus entries\n\n";

        unless ( $n_markers == $nu_markers ) {                                   # outputs information on redundant entries found
            print UNIQUE "  -> There where $nu_markers unique marker";
            print UNIQUE "s" if ( $nu_markers > 1 );
            print UNIQUE " among a total of $n_markers markers\n";
        } else {
            print UNIQUE "  -> There where no redundant marker entries\n";
        }

        unless ( $n_samples == $nu_samples ) {
            print UNIQUE "  -> There where $nu_samples unique sample";
            print UNIQUE "s" if ( $nu_samples > 1 );
            print UNIQUE " among a total of $n_samples samples\n\n";
        } else {
            print UNIQUE "  -> There where no redundant sample entries\n\n";
        }

        unless ( ( $n_markers == $nu_markers ) && ( $n_samples == $nu_samples ) ) {
            print UNIQUE "Here's the redundancy-filtered scoring table (redundant markers and/or samples collapsed into consensus entries):\n\n";
        } else {
            print UNIQUE "Here's the original scoring table which did not contain any redundant entries:\n\n" ;
        }

        if ( $n_samples != $nu_samples ) {                                        # prints a row containing % score-consensus values for redundant sample entries
            if ( $n_markers != $nu_markers ) {
                print UNIQUE ",";
            }
            for ( keys %{ $marker_features{ $markers[ 0 ] } } ) {
                print UNIQUE ",";
            }
            print UNIQUE "Consensus(%) ->";
            for ( sort keys %scores ) {
                if ( $cons_red_samples{ $_ } ) {
                    print UNIQUE ",$cons_red_samples{ $_ }";
                } else {
                    print UNIQUE ",-";
                }
            }
            print UNIQUE "\n";
        }

        if ( $n_markers != $nu_markers ) {                                         # prints row containing column titles
            print UNIQUE "Consensus(%),";
        }
        print UNIQUE "$marker_name";
        for ( sort keys %{ $marker_features{ $markers[ 0 ] } } ) {
            print UNIQUE ",$_";
        }
        print UNIQUE ",";
        print UNIQUE "@samples\n";

        for $marker ( sort keys %marker_features ) {                              # prints rows containing marker features and scores
            if ( $n_markers != $nu_markers ) {
                if ( $cons_red_markers{ $marker } ) {
                    print UNIQUE "$cons_red_markers{ $marker },";
                } else {
                    print UNIQUE "-,";
                }
            }
            print UNIQUE "$marker";
            for ( sort keys %{ $marker_features{ $marker } } )  {
                print UNIQUE ",${ $marker_features{ $marker } }{ $_ }";
            }
            for $sample ( sort keys %scores ) {
                print UNIQUE ",${ $scores{ $sample } }{ $marker }";
            }
            print UNIQUE "\n";
        }

        if ( $n_markers != $nu_markers ) {                                        # prints information on marker and sample redundancy on screen
            print "\n ==> ", $n_markers - $nu_markers," redundant marker";
            print "s" if ( $n_markers - $nu_markers > 1 );
            print " transferred to '$1_red$marker_name"."s".".csv'.\n";
        } else {
            print "\n ==> There were no redundant markers.\n";
        }

        if ( $n_samples != $nu_samples ) {
            print "\n ==> ", $n_samples - $nu_samples, " redundant sample";
            print "s" if ( $n_samples - $nu_samples > 1 );
            print " transferred to '$1_redSamples.csv'.\n";
        } else {
            print "\n ==> There were no redundant samples.\n";
        }

        print "\n ==> The non-redundant data set with ", $nu_samples, " unique sample";
        print "s" if ( $nu_samples > 1 );
        print " and ", $nu_markers, " unique marker";
        print "s" if ( $nu_markers > 1 );
        print "\n     was saved as '$1.uni'.\n";                                   # outputs information on redundant samples and markers found in file

        close UNIQUE or die "\n-> Program terminated: can't close '$new_file'.\n\n";
    } else {
        print "\n ==> There were no redundant marker or samples.\n";
    }

    return ( $new_file, $n_samples, $nu_samples, \@samples, \%cons_red_samples, $marker_name, \%marker_features, $n_markers, $nu_markers, \@markers, \%cons_red_markers, $score_type, \%scores );
}

###################################################################################################################
sub read_file {                                                             # opens a text file, checks its format and reads column titles and rows

    my $file = shift @_;                                                   # = name of file to read
    my ( @header,                                                           # = array containing header (= leading rows before the row with the column titles)
         $title_row,                                                        # = row containing column titles
         @titles,                                                           # = array of column titles
         @rows,                                                             # = array of rows excluding title row and rows above title row
         @row_cells,                                                        # = array of arrays containing cells of columns
         $comma,                                                            # = number of commas in title row
         $tab,                                                              # = number of tabs in title row
         $format,                                                           # = delimiter used in file (comma or tab)
         $i,                                                                # = looping index
         $j );                                                              # = looping index

    open ( FILE, "$file" ) or die "\n-> Program terminated: can't open $_[0]: $!\n\n";          # reads file content
    push @rows, <FILE>;
    chomp @rows;
    close FILE or warn "\nCan't close $file: $!\n";

    for ( @rows ) {
        s/\s+$//g;
        s/^",+(.+)",/$1,/;
        s/^"(.+),+",/$1,/;
        s/^"(.+),+(.+)",/$1;$2,/;
        s/,",+(.*)",/,$1,/g;
        s/,"(.*),+",/,$1,/g;
        s/,"(.*),+(.*)",/,$1;$2,/g;
    }

    $i = $#rows;                                                            # identifies and excises header rows above the row that contains column titles
    do {
        unless ( $rows[ $i ] =~ /[,\t][01ABCDHX\-]$/i ) {
            $rows[ $i ] =~ /^([^,^\t]+)[,\t]/;
            print "\n > It looks like as if the column titles are in row no. ", $i + 1;
            if ( $1 ) {
                print " (first cell = \n   '$1'). ";
            } else {
                print ".\n   ";
            }
            print "Type 'n' if unsure: ";
            chomp ( $_ = <STDIN> );
            if ( /\bn\b/i ) {
                print "\n > Here's a list of the leftmost cells from the first rows of the file: \n\n";
                for $j ( 1 .. $i + 4 ) {
                    $rows[ $j - 1 ] =~ /^([^,^\t]+)[,\t]/;
                    if ( $rows[ $j - 1 ] ne "" ) {
                        if ( $1 ) {
                            printf "%2d: %s", $j, $1;
                            print "\t<- row with column titles?" if ( $j == $i + 1 );
                            print "\n";
                        } else {
                            printf "%2d: %s\n", $j, "empty";
                        }
                    } else {
                        printf "%2d: %s\n", $j, "empty";
                    }
                }
                print "\n > Please select the number of the row that has the column titles: ";
                chomp ( $_ = <STDIN> );
                until ( ( $_ =~ /\d+/ ) && ( $_ >= 1 ) && ( $_ <= $#rows ) ) {
                    print "\n > This is outside of the range of possible row numbers. Try again: ";
                    chomp ( $_ = <STDIN> );
                };
                $i = $_ - 1;
            }
            @header = splice ( @rows, 0, $i ) unless ( $i == 0 );
        }
        $i--;
    } until ( @header || $i <= 1 );

    if ( $i == $#rows ) {
        print "\n-----------------------------\n",
               "\n-> Program terminated: the bottom/right corner of '$file'\n",
                 "   doesn't contain a score. Go to Excel and revise the file as follows:\n\n",
                 "   1. Make sure that the scores are in the bottom/right part of the table.\n\n",
                 "   2. Make sure that there are no additional data below the scoring table.\n\n",
                 "   3. Select all empty columns to the right of the table -> right-click\n",
                 "      and 'Delete'.\n\n",
                 "   4. Select all empty rows below the table -> right-click and 'Delete'.\n\n",
                 "   5. Save file in the csv or txt format and run DArTAmanager again.\n\n\n",
                 "   Press 'Enter' to exit...\n";
        <STDIN>;
        exit;
    }

    $title_row = splice ( @rows, 0, 1 );                                    # excises row containing column titles
    $comma = ( $title_row =~ tr/,// );                                       # checks whether comma-separated or tab-delimited file
    $tab = ( $title_row =~ tr/\t// );
    if ( ( $tab == 0 ) && ( $comma > 0 ) ) {
        $format = ",";
    } elsif ( ( $tab > 0 ) && ( $comma < $tab ) ) {
        $format = "\t";
    } else {
        print "\n-----------------------------\n\n",
                 "-> Program terminated: '$file' doesn't appear to be a\n",
                 "   comma or tab-delimited text file! (Or perhaps you've selected the wrong\n",
                 "   row with column titles?)\n",
                 "   Press 'Enter' to exit...";
        <STDIN>;
        exit;
    }
    push @titles, split ( /$format/, $title_row );                          # creates array with column titles and removes trailing spaces at the end of individual titles
    for ( @titles ) {                                                        # removes leading and trailing whitspace from column titles
        s/^\s+//g;
        s/\s+$//g;
    }
    for ( @rows ) {                                                          # converts each row into an array of cells, and creates an array of arrays containing cells of rows
        push @row_cells, [ split ( /$format/, $_ ) ];
        for ( @{ $row_cells[ -1 ] } )  {
            s/^\s+//g;                                                        # removes leading and trailing whitspace from all cells
            s/\s+$//g;
        }
    }
    return ( $format, scalar @titles, scalar @rows, \@titles, \@row_cells, \@header );   # returns the format of the file, number of columns, number of rows, array of column titles and array of rows
}


###################################################################################################################
sub find_scores {                                                           # identifies first column with scoring data in each table

    my $file = shift @_;                                                   # = name of file
    my @titles = @{ shift @_ };                                            # = array of column titles
    my @row_cells = @{ shift @_ };                                         # = array of arrays of cells of rows
    my ( $scol1,                                                            # = number of first column with scores
         $i,                                                                # = looping index for columns
         $j,                                                                # = looping index for rows
         $found,                                                            # = "non-score" once the first cell from the right end of the table with a non-score has been found
         $where,                                                            # = number of row in last column where a non-valid score entry was found
         $unsure,                                                           # if = "n" then user can define first score column
         $to_print );                                                       # = number modifier for printing

    for ( $i = @titles - 1; $i >= 0 ; $i-- ) {                             # searches cell values of columns, starting from the right end
        for $j ( 0 .. @row_cells - 1 ) {
            unless ( ${ $row_cells[ $j ] }[ $i ] =~ /^[01ABCDHX\-]$/i ) {  # checks whether a particular cell contains a score
                $found = "yes";                                              # indicates that a non-score value has been found
                $where = $j + 1;
            }
        }

        if ( $found ) {                                                     # decides what to do if once the first non-score from the right has been found
            if ( $i == @titles - 1 ) {
                if ( $where == 1 ) {
                    $to_print = "st";
                } elsif ( $where == 2 ) {
                    $to_print = "nd";
                } elsif ( $where == 3 ) {
                    $to_print = "rd";
                } else {
                    $to_print = "th";
                }
                print "\n-----------------------------\n\n",
                         "-> Program terminated: The ". $where ."$to_print data row of the scoring table in\n",
                         "   '$file' contains at least one non-valid score entry (valid\n",
                         "   entries are: 0,1,A,a,B,b,C,c,D,d,H,h,-,X or x).\n\n",
                         "   Please revise this file and try again. Press 'Enter' to exit...";
                         <STDIN>;
                         exit;
            } else {
                $scol1 = $i + 2;
                print "\n > It looks like as if '$titles[ $scol1 - 1 ]' (column no. $scol1) is the first \n",       # asks user whether to accept first column with scores
                         "   column with scores. Type 'n' if unsure: ";
                chomp ( $unsure = <STDIN> );

                if ( $unsure =~ /\bn\b/i ) {                                # allows user to modify first-score column selection
                    $scol1 = 1;
                    print "\n > Here's a list of column titles...\n\n";
                    for ( @titles ) {                                       # prints column titles on the screen
                        printf "%3d: %s", $scol1, $_;
                        if ( $scol1 == $i + 1 ) {
                            print "\t\t<- last column with marker features..?\n";
                        } elsif ( $scol1 == $i + 2 ) {
                            print "\t\t<- first column with scores..?\n";
                        } else {
                            print "\n";
                        }
                        $scol1++;
                    }
                    $scol1 = 1;
                    print "\n > Please select the number of the first column that contains scores: ";
                    chomp ( $scol1 = <STDIN> );
                    while ( ( $scol1 > @titles ) || ( $scol1 < 2 ) ) {
                        print "\n > This is outside the valid range of columns. Try again: ";     # rejects too large and too small column numbers
                        chomp ( $scol1 = <STDIN> );
                    }
                    if ( $scol1 <= $i + 1 ) {
                        print "\n-----------------------------\n\n",                              # rejects lower column numbers than that which has been recognized as the first column with scores
                                 "-> Program terminated: there is at least one non-valid score entry in the\n",
                                 "  '$titles[ $i ]' column";
                        print " (and possibly more in previous columns)" unless ( $scol1 == $i + 1 );
                        print ".\n   Please check your file and try again. Press 'Enter' to exit...";
                        <STDIN>;
                        exit;
                    }
                }
                return $scol1;
            }
        }
    }
    print "\n-> Program terminated: '$file' appears to contain only scores \n",                 # terminates if all cells contain scores
             "   but no marker information. Press 'Enter' to exit...";
    <STDIN>;
    exit;
}


###################################################################################################################
sub find_marker_names {                                                     # finds column containing marker names

    my $file = shift @_;                                                   # = name of file
    my $scol1 = shift @_;                                                  # = number of first column with scores
    my @titles = @{ shift @_ };                                            # = array of column titles
    my @row_cells = @{ shift @_ };                                         # = array of arrays containing cells of rows
    my $i = 0;                                                              # = looping index
    my $j = 0;                                                              # = looping index
    my $accept = "?";                                                       # = 'n' if user doesn't accept the marker name column offered by the program
    my $markercol;                                                          # = number of column with marker names

    do {
        for $j ( 0 .. $scol1 - 2 ) {
            if ( ${ $row_cells[ $i ] }[ $j ] =~ /^[a-z]{1,2}[A-Z][A-Za-z]{1,3}-\d{4}[AB]?$/ ) {           # searches for DArT marker names
                $markercol = $j + 1;
                print "\n > Does the '$titles[ $j ]' column (no. ", $j + 1, ") contain the marker names? (y/n): ";
                chomp ( $accept = <STDIN> );
                unless ( $accept =~ /\bn\b/i ) {
                    return $markercol;
                }
            }
        }
        $i++;
    } until ( $i == $#row_cells || $accept =~ /\bn\b/i );

    for ( @titles[ 0 .. $scol1 - 2 ] ) {                                                                  # searches for a titles of a column with marker features that contains the string "marker"
        if ( /markers*/i ) {
            unless ( ( $markercol ) && ( $_ eq $titles[ $markercol - 1 ] ) ) {
                print "\n > Does the '$_' column contain the marker names? (y/n): ";
                chomp ( $accept = <STDIN> );
                unless ( $accept =~ /\bn\b/i ) {
                    return ( $markercol = $j + 1 );
                }
            }
        }
    }

    $i = 0;
    do {
        for $j ( 0 .. $scol1 - 2 ) {
            if ( ${ $row_cells[ $i ] }[ $j ] =~ /^\d{12}_[A-P]_\d{1,2}$/i ) {                             # searches for DArT clone names as an alternative to marker names
            print "\n > Do you want to use DArT clone names in the '$titles[ $j ]' column as\n",
                     "   unique identifiers? (y/n): ";
                chomp ( $accept = <STDIN> );
                unless ( $accept =~ /\bn\b/i ) {
                    return ( $markercol = $j + 1 );
                }
            }
        }
        $i++;
    } until ( $i == $#row_cells || $accept =~ /\bn\b/i );

    if ( $scol1 == 2 ) {
        print "\n ==> Assumed that marker names are in column no. 1.\n";
        return ( $markercol = 1 );
    }

    print "\n > Here's a list of the titles of columns that contain marker features...\n\n";                # asks user to identify column with marker names or an alternative unique identifier
    for $i ( 1 .. $scol1 - 1 ) {                                                                            # prints column titles on the screen
        if ( $titles[ $i - 1 ] ) {
            printf "%3d: %s\n", $i, $titles[ $i - 1 ];
        } else {
            printf "%3d: %s\n", $i, 'empty';
        }
    }
    print "\n > Please select the number of the column that contains marker names or any\n",
             "   other unique identifier you wish to use: ";
    chomp ( $markercol = <STDIN> );
    while ( ( $markercol >= $scol1 ) || ( $markercol < 1 ) ) {                                         # rejects too big and too small column numbers
        print "\n > This is outside the valid range of columns. Try again: ";
        chomp ( $markercol = <STDIN> );
    }
    return $markercol;
}


###################################################################################################################
sub remove_red_markers {                                                    # removes groups of redundant marker entries into a separate file, retaining one entry per group with the consensus scores

    my $file = shift @_;                                                    # = file name
    my $score_type = shift @_;                                              # = type of scores (0/1) vs. (A/B/C/D/H)
    my $markercol = shift @_;                                               # = number of column with marker names
    my $scol1 = shift @_;                                                   # = number of first column containing scores
    my @titles = @{ shift @_ };                                             # = array of column titles
    my @row_cells = @{ shift @_ };                                          # = array of arrays of cells of rows
    my $i = 0;                                                               # = looping index for processing of individual rows
    my $j = 0;                                                               # = nested looping index for second row to be compared to first row ($i)
    my $discordant = 0;                                                      # = counts number of discordant calls in a comparison of two or more score lists
    my $missing = 0;                                                         # = counts number of missing calls in a comparison of two or more score lists
    my $entry = "new";                                                       # = indicates whether or not a particular marker has already been compared against
    my $n_markers = @row_cells;                                              # = number of markers (= rows)
    my $nu_markers = $n_markers;                                             # = number of unique markers (= rows) (starting value = total number)
    my ( $new_file,                                                          # = name of new file containing redundant marker entries
         @red_row,                                                           # = array of cells of a row belonging to a redundant marker entry
         @consensus,                                                         # = running consensus scores for the currently processed group of redundant marker entries
         %score_consensus );                                                 # = hash of scoring consensus of all markers with multiple entries in % ( = 100 - % of scores that are discordant in at least one pair of score lists in a group of score lists for a redundant entry)

    for ( @row_cells ) {                                                                                     # loops through all rows, starting at row 0
        @consensus = @{ $_ }[ $scol1 - 1 .. $#titles ];
        for ( $j = $#row_cells; $j >= $i + 1; $j-- ) {                                                      # loops, for each row, through all other rows with higher indices
            if ( ${ $row_cells[ $i ] }[ $markercol - 1 ] eq ${ $row_cells[ $j ] }[ $markercol - 1 ] ) {    # checks whether two rows contain data for the same entry (marker)
                if ( $nu_markers == $n_markers ) {
                    $file =~ /^(.+)\..*$/;
                    $new_file = "$1_red$titles[ $markercol - 1 ]s.csv";
                    open ( RED_ROWS, ">$new_file" ) or die "\n-> Program terminated: can't create '$new_file' to output\n   groups of redundant markers: $!\n";
                    print RED_ROWS ",Consensus(%),@titles\n";
                }
                print RED_ROWS ">>>>>>>>,>>>>>>>>\n" unless ( ( $entry eq "rep" ) || ( $nu_markers == $n_markers ) );
                print RED_ROWS ",,@{ $row_cells[ $i ] }\n" unless ( $entry eq "rep" );                      # writes first copy of redundant entry into new file
                @red_row = @{ splice ( @row_cells, $j, 1 ) };                                               # removes row with redundant entry
                print RED_ROWS ",,@red_row\n";                                                               # writes next copy of redundant entry into new file
                @_ = &merge_score_lists ( $score_type, ${ $row_cells[ $i ] }[ $markercol - 1 ], $red_row[ $markercol - 1 ], \@consensus, [ @red_row[ $scol1 - 1 .. $#titles ] ] );        # builds the consensus scores for a marker with redundant entries
                    @consensus = @{ $_[ 4 ] };
                for ( @consensus ) {
                    s/X/discordant/;                                         # assigns "discordant" label to a pair of discordant scores so that it is remembered over several loops of merging pairs of redundant lists of scores
                }
                $nu_markers--;
                $entry = "rep";
            }
        }

        if ( $entry eq "rep" ) {
            for ( @consensus ) {
                $discordant ++ if ( $_ eq "discordant" );
                $missing ++ if ( $_ eq "-" );
                s/discordant/X/;
            }
            $score_consensus{ ${ $row_cells[ $i ] }[ $markercol - 1 ] } = 100 * ( @consensus - $discordant - $missing ) / ( @consensus - $missing );
            $discordant = $missing = 0;
            @{ $row_cells[ $i ] }[ $scol1 - 1 .. $#titles ] = @consensus;   # overwrites the single remaining entry of a marker with (originally) multiple entries with the consensus scores
            print RED_ROWS "Consensus ->,$score_consensus{ ${ $row_cells[ $i ] }[ $markercol - 1 ] },@{ $row_cells[ $i ] }\n";         # writes the consensus scores for a marker into the separate file containing reduandant markers
        }
        $entry = "new";
        $i++;
    }

    unless ( $nu_markers == $n_markers ) {
        close RED_ROWS or die "\n-> Program terminated: can't close '$new_file'\n\n";
    }
    return ( \@row_cells, \%score_consensus );
}


###################################################################################################################
sub remove_red_samples {                                                    # removes groups of redundant samples (columns) into a separate file, retaining one column per group with the consensus scores
    my $file = shift @_;                                                   # = file name
    my $score_type = shift @_;                                             # = type of scores (0/1) vs. (A/B/C/D/H)
    my $scol1 = shift @_;                                                  # = number of first column containing scores
    my @titles = @{ shift @_ };                                            # = array of column titles
    my @row_cells = @{ shift @_ };                                         # = array of arrays of cells of rows (excluding first row with column titles)
    my $n_samples = @titles - $scol1 + 1;                                   # = number of samples (columns with scores)
    my $nu_samples = $n_samples;                                            # = number of unique samples
    my @red_titles = @titles[0 .. $scol1 - 2 ];                            # = array of titles of redundant columns (and the leading columns containing marker features)
    my $status = "new";                                                     # = indicates whether a particular sample (column) has already been found to be redundant
    my $n = 1;                                                              # = array index indicating the number of columns of a particluar sample with redundant entries
    my $discordant = 0;                                                      # = counts number of discordant calls in a comparison of two or more score lists
    my $missing = 0;                                                         # = counts number of missing calls in a comparison of two or more score lists
    my ( $new_file,                                                         # = name of new file containing redundant sample entries
         $i,                                                                # = looping index
         $j,                                                                # = looping index
         $sample,                                                           # = name of currently processed sample
         %red_data,                                                         # = hash of an array of arrays containing scores of redundant entries of individual samples
         @consensus,                                                        # = array of consensus scores for a group of replicates of a particular sample
         @separator,                                                        # = array of empty entries (number of entries = number of rows)
         @red_samples,                                                      # = array of names of redundant samples
         @new_col,                                                          # = new column with redundant scores
         @to_print,                                                         # = array of empty of spacer cells to print into file
         %score_consensus );                                                # = hash of scoring consensus of all markers with multiple entries in % ( = 100 - % of scores that are discordant in at least one pair of score lists in a group of score lists for a redundant entry)

    for $i ( $scol1 - 1 .. $#titles ) {                                    # loops through all score columns, starting at the first column containing scores
        for ( $j = $#titles; $j > $i; $j-- ) {                             # loops, for each score column, through all other score columns with higher indices
            if ( $titles[ $i ] eq $titles[ $j ] ) {                        # checks whether two columns contain scores for the same sample
                if ( $status eq "new" ) {
                    @{ $red_data{ $titles[ $i ] } }[ 0 ] = [ ( ) ];
                    for ( @row_cells ) {
                        push @{ @{ $red_data{ $titles[ $i ] } }[ 0 ] }, ${ $_ }[ $i ];      # saves the scores of the first entry of a particular sample
                        push @consensus, ${ $_ }[ $i ];                                      # creates an array containing the running-consensus scores
                    }
                }
                @{ $red_data{ $titles[ $i ] } }[ $n ] = [ ( ) ];
                for ( @row_cells ) {                                        # removes scores from redundant column and transfers them into separate array
                    push @{ @{ $red_data{ $titles[ $i ] } }[ $n ] }, splice ( @{ $_ }, $j, 1 );
                }
                $nu_samples--;
                @_ = &merge_score_lists ( $score_type, $titles[ $i ], $titles[ $j ], \@{ @{ $red_data{ $titles[ $i ] } }[ $n ] }, \@consensus );      # builds the consensus scores for a sample represented by redundant columns
                    @consensus = @{ $_[ 4 ] };
                for ( @consensus ) {
                    s/X/discordant/;                                         # assigns "discordant" label to a pair of discordant scores so that it is remembered over several loops of merging pairs of redundant lists of scores
                }
            splice ( @titles, $j, 1 );
            $status = "rep";
            $n++;
            }
        }

        if ( $status eq "rep" ) {
            for ( @consensus ) {                                             # converts "discordant" label into "X" for output into file
                $discordant ++ if ( $_ eq "discordant" );
                $missing ++ if ( $_ eq "-" );
                s/discordant/X/;
            }
            $score_consensus{ $titles[ $i ] } = 100 * ( @consensus - $discordant - $missing ) / ( @consensus - $missing );
            $discordant = $missing = 0;
            @{ $red_data{ $titles[ $i ] } }[ $n ] = [ ( ) ];
            for ( @consensus ) {
                push @{ @{ $red_data{ $titles[ $i ] } }[ $n ] }, $_;       # writes the consensus scores (and spacer) into the array containing groups of redundant samples
            }
            for ( @row_cells ) {
                push @separator, "";
            }
            ${ $red_data{ $titles[ $i ] } }[ $n + 1 ] = \@separator;
            push @red_samples, $titles[ $i ];
            for ( @row_cells ) {
                ${ $_ }[ $i ] = shift @consensus;                           # overwrites the single remaining column representing a sample with originally multiple entries with the consensus scores
            }
        }
        $status = "new";
        $n = 1;
    }

    unless ( $n_samples == $nu_samples ) {                                  # outputs redudant sample entries plus the consensus scores into a separate file
        @red_samples = sort ( @red_samples );                                   # creates column titles for redundant sample entries
        for ( @red_samples ) {
            push @red_titles, ( $_, $_, "Consensus", "||" );
        }
        pop @red_titles;
        $file =~ /^(.+)\..*$/;
        $new_file = "$1_redSamples.csv";
        open ( RED_COLS, ">$new_file" ) or die "\n-> Program terminated: can't create '$new_file' to output\n   groups of redundant samples: $!\n";
        for ( 1 .. $scol1 - 2 ) {
            print RED_COLS ",";
        }
        print RED_COLS "Consensus(%) ->";
        $i = "first sample";
        for $sample ( sort keys %red_data ) {
            for ( 1 .. $#{ $red_data{ $sample } } - 1 ) {
                push @to_print, "-" ;
            }
            print RED_COLS ",||" if ( $i eq "subsequent sample" );
            print RED_COLS ",@to_print,$score_consensus{ $sample }";
            @to_print = ( );
            $i = "subsequent sample";
        }
        print RED_COLS "\n";
        print RED_COLS "@red_titles\n";
        for $i ( 0 .. $#row_cells ) {
            print RED_COLS "@{ $row_cells[ $i ] }[ 0 .. $scol1 - 2 ],";
            for $sample ( sort keys ( %red_data ) ) {
                for ( @{ $red_data{ $sample } } ) {
                    print RED_COLS "${ $_ }[ $i ],";
                }
            }
            print RED_COLS "\n";
        }
    close RED_COLS or die "\n-> Program terminated: can't close '$new_file': $!\n\n";
    }
    return ( $nu_samples, \@titles, \@row_cells, \%score_consensus );
}


###################################################################################################################
sub filter_callrate {                                                   # removes items (markers or samples with a call rate below a user-defined threshold and replaces "X" entries denoting discordant scores for redundant markers or samples with '-'

    my $file = shift @_;                                               # = name of file containing the data set
    my $items = shift @_;                                              # = "markers" or "samples" depending on which type of item shall be filtered for callrate
    my $replace = shift @_;                                            # = 'yes' if 'X' to be replaced by '-'
    my $threshold = shift @_;                                          # = user-defined call rate threshold
    my @samples = @{ shift @_ };                                       # = array of (unique) samples names
    my @markers = @{ shift @_ };                                       # = array of (unique) marker names
    my %scores = %{ shift @_ };                                        # = hash of hashes: samples => markers => scores
    my %callrate;                                                       # = hash: items (marker or samples) => call rate

    if ( $_[ 0 ] ) {
        %callrate = %{ shift @_ };
    }

    my ( $sample,                                                       # = currently processed sample
         $marker,                                                       # = currently processed marker
         $unknown,                                                      # = number of unknown scores in a list of scores associated with an item (marker or sample)
         $n_items_discarded,                                            # = number of items (markers or samples) removed
         @good_items );                                                 # = array of above-threshold items (markers or samples)

    if ( $items eq "markers" ) {                                        # computes the call rate (in %) for each marker and removes markers with a call rate below a user-defined threshold
        for $marker ( @markers ) {
            unless ( exists $callrate{ $marker } ) {
                $unknown = 0;
                for $sample ( keys %scores ) {
                    if ( exists ${ $scores{ $sample } }{ $marker } ) {
                        $unknown ++ if ( ${ $scores{ $sample } }{ $marker } =~ /[X\-]/i );
                        ${ $scores{ $sample } }{ $marker } =~ s/X/-/i if ( $replace eq 'yes');
                    } else {
                        $unknown ++;
                    }
                }
                $callrate{ $marker } = 100 * ( @samples - $unknown ) / @samples;
            }
            if ( $callrate{ $marker } < $threshold ) {
                for $sample ( keys %scores ) {
                    delete ${ $scores{ $sample } }{ $marker };
                }
                $n_items_discarded++;
            } else {
                push @good_items, $marker;
            }
        }
    } elsif ( $items eq "samples" ) {                                    # computes the call rate (in %) for each sample and removes sample with a call rate below a user-defined threshold
        for $sample ( @samples ) {
            unless ( exists $callrate{ $sample } ) {
                $unknown = 0;
                for $marker ( @markers ) {
                    if ( exists ${ $scores{ $sample } }{ $marker } ) {
                        $unknown ++ if ( ${ $scores{ $sample } }{ $marker } =~ /[X\-]/i );
                        ${ $scores{ $sample } }{ $marker } =~ s/X/-/i if ( $replace eq 'yes');
                    } else {
                        $unknown ++;
                    }
                }
                $callrate{ $sample } = 100 * ( @markers - $unknown ) / @markers;
            }
            if ( ( $callrate{ $sample } < $threshold ) || ( ( $callrate{ $sample } == 0 ) ) ) {
                delete $scores{ $sample };
                $n_items_discarded ++;
            } else {
                push @good_items, $sample;
            }
        }
    } else {
        print "\n-----------------------------\n",
               "\n-> Program terminated. Unknown item to filter for call rate. Press 'Enter' to exit...\n";
        <STDIN>;
        exit;
    }

    if ( $n_items_discarded ) {
        $items =~ s/s$// if ( $n_items_discarded == 1);
        if ( $threshold == 0 ) {
            print "\n ==> Discarded $n_items_discarded $items with a call rate of 0 %.\n";
        } else {
            print "\n ==> Discarded $n_items_discarded $items with a call rate of less than $threshold %.\n";
        }
    } else {
        print "\n ==> There were no $items with a call rate below $threshold %.\n" if ( $threshold != 0 );
        $n_items_discarded = 0;
    }

    @good_items = sort @good_items;
    return ( $n_items_discarded, \@good_items, \%callrate, \%scores );
}


###################################################################################################################
sub print_qua_file {                                                     # prints csv file with scores of unique and quality-filtered markers and samples

    my ( $file, $n_markers, $n_u_markers, $n_g_markers, $mcallrate_threshold ) = splice ( @_, 0, 5 );       # = name of original file, number of markers, number of unique markers, number of unique and good markers (passed quality filtering), marker callrate threshold
    my @markers = @{ shift @_ };                                                                             # = array with good markers (unique & passed quality filtering)
    my %marker_callrate = %{ shift @_ };                                                                     # = hash: markers => marker callrate (before removing samples based on quality filtering)
    my %marker_features = %{ shift @_ };                                                                     # = hash: markers => marker features
    my $marker_name = shift @_;                                                                              # = name of column (marker feature) that contains the marker names
    my %cons_red_markers = %{ shift @_ };                                                                    # = consistency of scores of markers for which groups of redundant entries were collapsed into singe entries
    my ( $n_samples, $n_u_samples, $n_g_samples, $scallrate_threshold ) = splice ( @_, 0, 4 );              # = number of markers, number of unique markers, number of unique and good markers (passed quality filtering), marker callrate threshold
    my @samples = @{ shift @_ };                                                                             # = array of good samples unique & passed quality filtering)
    my %sample_callrate = %{ shift @_ };                                                                     # = hash: samples => sample call rate
    my %cons_red_samples = %{ shift @_ };                                                                    # = consistency of scores of samples for which groups of redundant entries were collapsed into singe entries
    my %scores = %{ shift @_ };                                                                              # = hash of hashes: samples => markers => scores

    my ( $marker,                                                                                             # = currently processed marker
         $sample,                                                                                              # = currently processed sample
         $new_file,                                                                                            # = name of file containing scores filtered for marker/sample uniquness and marker/sample quality
         $unknown );                                                                                           # = number of unknown calls for the currently processed marker

    $file =~ /^(.+)\..*$/;
    $new_file = "$1.qua";

    unless ( $n_g_samples ) {                                                                   # calculates sample call rates if no call rate threshold was applied to samples
        for $sample ( @samples ) {
            $unknown = 0;
            for $marker ( @markers ) {
                $unknown ++ if ( ${ $scores{ $sample } }{ $marker } =~ /[X\-]/i );
            }
            $sample_callrate{ $sample } = 100 * ( @markers - $unknown ) / @markers;
        }
    }

    unless ( !$n_g_samples || $n_u_samples == $n_g_samples ) {                                  # recalculates marker call rates if samples with low call rates have been removed
        for $marker ( @markers ) {
            $unknown = 0;
            for $sample ( @samples ) {
                $unknown ++ if ( ${ $scores{ $sample } }{ $marker } =~ /[X\-]/i );
            }
            $marker_callrate{ $marker } = 100 * ( @samples - $unknown ) / @samples;
        }
    }

    open ( QUA, ">$new_file" ) or die "\n-> Program terminated: can't create '$new_file' to output\n   the scoring table with unique and quality-filtered entries: $!\n";
    print QUA "Scoring table from file '$file' with redundant sample and marker entries collapsed into consensus entries\n",
               "Markers and samples filtered for quality (in this order)\n\n";

    if ( $n_markers != $n_u_markers ) {                                   # outputs information on redundant entries found
        print QUA "  -> There where $n_u_markers unique markers among a total of $n_markers markers\n";
    } else {
        print QUA "  -> There where no redundant markers\n";
    }

    if ( $n_samples != $n_u_samples ) {
        print QUA "  -> There where $n_u_samples unique samples among a total of $n_samples samples\n";
    } else {
        print QUA "  -> There where no redundant samples\n";
    }

    if ( $mcallrate_threshold == 0 && $scallrate_threshold == 0 ) {      # outputs information on quality-filtered entries
        print QUA "  -> No call-rate thresholds were applied to either marker or sample entries\n";
        if ( $n_u_markers > $n_g_markers ) {
            print QUA "     ... however ", $n_u_markers - $n_g_markers, " marker";
            if ( $n_u_markers - $n_g_markers == 1 ) {
                print QUA " was ";
            } else {
                print QUA "s were ";
            }
            print QUA " discarded (call rate = 0 %)\n\n";
        } elsif ( $n_u_samples > $n_g_samples ) {
            print QUA "  ... however ", $n_u_samples - $n_g_samples, " sample";
            if ( $n_u_samples - $n_g_samples == 1 ) {
                print QUA " was ";
            } else {
                print QUA "s were ";
            }
            print QUA " discarded (call rate = 0 %)\n\n";
        } else {
            print QUA "\n";
        }
    } else {
        if ( $mcallrate_threshold != 0 ) {
            if ( $n_u_markers != $n_g_markers ) {
                print QUA "  -> $n_g_markers of the $n_u_markers unique markers had a call rate of at least $mcallrate_threshold %\n";
            } else {
                print QUA "  -> There where no markers with a call rate below $mcallrate_threshold %\n";
            }
        } else {
            print QUA "  -> No call-rate threshold was applied to markers\n";
            if ( $n_u_markers > $n_g_markers ) {
                print QUA "     ... however ", $n_u_markers - $n_g_markers, " marker";
                if ( $n_u_markers - $n_g_markers == 1 ) {
                    print QUA " was ";
                } else {
                    print QUA "s were ";
                }
                print QUA " discarded (call rate = 0 %)\n";
            } else {
                print QUA "\n";
            }
        }
        if ( $scallrate_threshold != 0 ) {
            if ( $n_u_samples != $n_g_samples ) {
                print QUA "  -> $n_g_samples of the $n_u_samples unique samples had a call rate of at least $mcallrate_threshold %\n\n";
            } else {
                print QUA "  -> There where no samples with a call rate below $scallrate_threshold %\n\n";
            }
        } else {
            print QUA "  -> No call-rate threshold was applied to samples\n";
            if ( $n_u_samples > $n_g_samples ) {
                print QUA "     ... however ", $n_u_samples - $n_g_samples, " sample";
                if ( $n_u_samples - $n_g_samples == 1 ) {
                    print QUA " was ";
                } else {
                    print QUA "s were ";
                }
                print QUA " discarded (call rate = 0 %)\n\n";
            } else {
                print QUA "\n";
            }
        }
    }

    print QUA "Here's the redundancy- and quality-filtered scoring table with $n_g_samples sample";
    print QUA "s" if ( $n_g_samples > 1 );
    print QUA " and $n_g_markers marker";
    print QUA "s" if ( $n_g_markers > 1 );
    print QUA ":\n\n";

    if ( $n_samples != $n_u_samples ) {                                        # prints a row containing % score-consensus values for redundant sample entries
        if ( $n_markers != $n_u_markers ) {
            print QUA ",";
        }
        for ( sort keys %{ $marker_features{ $markers[ 0 ] } } ) {
            print QUA ",";
        }
        print QUA ",Consensus(%) ->";
        for ( sort keys %scores ) {
            if ( $cons_red_samples{ $_ } ) {
                print QUA ",$cons_red_samples{ $_ }";
            } else {
                print QUA ",-";
            }
        }
        print QUA "\n";
    }

    print QUA "," if ( $n_markers != $n_u_markers );                           # prints row with sample call rate values
    for ( keys %{ $marker_features{ $markers[ 0 ] } } ) {
        print QUA ",";
    }
    print QUA ",SampleCallRate(%) ->,";
    for $sample ( sort @samples ) {
        print QUA "$sample_callrate{ $sample },";
    }
    print QUA "\n";

    if ( $n_markers != $n_u_markers ) {                                         # prints row containing column titles
        print QUA "Consensus(%),";
    }
    print QUA "MarkerCallRate(%),$marker_name";
    for ( sort keys %{ $marker_features{ $markers[ 0 ] } } ) {
        print QUA ",$_";
    }
    print QUA ",";
    print QUA "@samples\n";

    for $marker ( sort @markers ) {                                            # prints rows containing marker features and scores
        if ( $n_markers != $n_u_markers ) {
            if ( $cons_red_markers{ $marker } ) {
                print QUA "$cons_red_markers{ $marker },";
            } else {
                print QUA "-,";
            }
        }
        print QUA "$marker_callrate{ $marker },";
        print QUA "$marker";
        for ( sort keys %{ $marker_features{ $marker } } )  {
            print QUA ",${ $marker_features{ $marker } }{ $_ }";
        }
        for $sample ( sort @samples ) {
            print QUA ",${ $scores{ $sample } }{ $marker }";
        }
        print QUA "\n";
    }

    close QUA or die "\n-> Program terminated: can't close '$new_file'.\n\n";
    print "\n ==> The call rate-filtered data set with $n_g_samples sample";
    print "s" if ( $n_g_samples > 1 );
    print " and $n_g_markers marker";
    print "s" if ( $n_g_markers > 1 );
    print " was\n",
           "     saved as '$new_file'.\n";
    return $new_file;
}


###################################################################################################################
sub merge_tables {                                                          # merges two tables (data sets) into a single strict-consensus data set

    my $score_type = shift @_;                                             # = type of scores (0/1) or (A/B/C/D/H)
    my @previous_files = @{ shift @_ };                                    # = list of previous files contained in current consensus table
    my $new_file = shift @_;                                               # = name of new file to be merged with current consensus data set
    my %cons_scores = %{ shift @_ };                                       # = hash of hashes: samples => markers => scores (in the current consensus table)
    my %scores = %{ shift @_ };                                            # = hash of hashes: samples => markers => scores (in the next table to be merged with the current consensus table)

    my ( $marker,                                                           # = currently processed marker
         $sample,                                                           # = currently processed sample
         $overlap );                                                        # = number of genotype calls (scores) overlapping between the two data sets
    my   $discordant = 0;                                                   # = number of discordant genotype call overlaps

    for $sample ( keys %scores ) {                                         # adds scores for sample x marker pairs from the new table to the consensus table in case there're no values for these sample x marker pairs in the consensus table
        for $marker ( keys %{ $scores{ $sample } } ) {
            if ( exists ${ $cons_scores{ $sample } }{ $marker } ) {
                $overlap ++;
                @_ = &merge_scores ( $score_type, ${ $cons_scores{ $sample } }{ $marker }, ${ $scores{ $sample } }{ $marker } );
                if ( $_[ 0 ] =~ /^X$/i ) {
                    ${ $cons_scores{ $sample } }{ $marker } = 'discordant';
                    $discordant ++;
                } else {
                    ${ $cons_scores{ $sample } }{ $marker } = $_[ 0 ];
                }
            } else {
                ${ $cons_scores{ $sample } }{ $marker } = ${ $scores{ $sample } }{ $marker };
            }
        }
    }
    return \%cons_scores, $overlap, $discordant;
}


###################################################################################################################
sub merge_score_lists {                                                     # merges scores from two 1-dimensional lists (eg one marker scored for many samples) containing replicate scores

    my $score_type = shift @_;                                             # = type of scores
    my @lists = @_[ 0 .. 1 ];                                              # = array of names of the two lists of scores
    my @scores = @_[ 2 .. 3 ];                                             # = array of two arrays of scores
    my $concord = 0;                                                        # = number of concordant genotype calls
    my $discord = 0;                                                        # = number of discordant genotype calls
    my $single = 0;                                                         # = number of genotype calls that are unknown in one table but defined in the other
    my $missing = 0;                                                        # = number of genotype calls that are unknown in both tables
    my $j = 0;                                                              # = looping index
    my ( $i,                                                                # = looping index
         @data,                                                             # = hash of types of scores ("numbers" or "letters")
         @con_scores );                                                     # = list of consensus scores (merged scores)

    unless ( scalar @{ $scores[ 0 ] } == scalar @{ $scores[ 1 ] } ) {   # checks whether lengths of the two lists are identical
        print "\n-----------------------------\n\n",
                 "-> Program terminated: there was an unequal number of scores in two lists\n",
                 "   of scores to be merged. Press 'Enter' to exit...\n";
        <STDIN>;
        exit;
    }

    for $i ( 0 .. $#{ $scores[ 0 ] } ) {                                    # merges the two lists of scores
        @_ = &merge_scores ( $score_type, ${ $scores[ 0 ] }[ $i ], ${ $scores[ 1 ] }[ $i ] );
        push @con_scores, shift @_;
    }

    for ( @con_scores ) {                                                    # converts "discordant" label of score pairs highlighted to be discordant in a previous round of merging into "X"
        s/discordant/X/;
    }
    return ( $concord, $discord, $single, $missing, \@con_scores );
}


###################################################################################################################
sub merge_scores {                                                          # merges a pair of scores into a consensus score

    my $score_type = shift @_;                                             # = type of scores (0/1) or (A/B/C/D/H)
    my $scoreA = shift @_;                                                 # = replicate score no. 1
    my $scoreB = shift @_;                                                 # = replicate score no. 2

    my $consensus;                                                          # = consensus score

    if ( !$score_type || ( $score_type ne 'numbers' && $score_type ne 'letters' ) ) {     # tries to identify the type of scores in cases it is not known yet
        $score_type = &score_type ( 'A pair of scores', $scoreA, $scoreB );
    }

    if ( $score_type eq 'numbers' ) {                                       # checks scoring consistency for a pair of lists with 0/1 scores
        if ( !( $scoreA =~ /[01X\-]/i ) && !( $scoreB =~ /[01X\-]/i ) ) {
            print "\n-----------------------------\n\n",
                     "-> Program terminated: one of your data sets appears to contain non-valid\n",
                     "   scores (instead of the 0/1 scores that were expected). Press 'Enter' to exit...";
            <STDIN>;
            exit;
        } elsif ( ( $scoreA eq "discordant" ) || ( $scoreB eq "discordant" ) ) {
            $consensus = "X";
        } else {
            if ( $scoreA =~ /^[X\-]$/i && $scoreB =~ /^[X\-]$/i ) {
                $consensus = "-";
            } else {
                if ( $scoreA eq $scoreB ) {
                    $consensus = uc ( $scoreA );
                } elsif ( $scoreA =~ /^[X\-]$/i ) {
                    $consensus = uc ( $scoreB );
                } elsif ( $scoreB =~ /^[X\-]$/i ) {
                    $consensus = uc ( $scoreA );
                } else {
                    $consensus = "X";
                }
            }
        }
    } elsif ( $score_type eq 'letters' ) {                                       # checks scoring consistency for table pairs with A/B/C/D/H type of scores
        if ( !( $scoreA =~ /[ABCDHX\-]/i ) && !( $scoreB =~ /[ABCDHX\-]/i ) ) {
            print "\n-----------------------------\n\n",
                     "-> Program terminated: one of your data sets appears to contain non-valid\n",
                     "   scores (instead of the A/B/C/D/H scores that were expected).\n",
                     "   Press 'Enter' to exit...";
            <STDIN>;
            exit;
        } elsif ( ( $scoreA eq "discordant" ) || ( $scoreA eq "discordant" ) ) {
            $consensus = "X";
        } else {
            if ( $scoreA =~ /^[X\-]$/i && $scoreB =~ /^[X\-]$/i ) {
                $consensus = "-";
            } else {
                if ( uc ( $scoreA ) eq uc ( $scoreB ) ) {
                    $consensus = uc ( $scoreA );
                } elsif ( $scoreA =~ /^[\-X]$/i ) {
                    $consensus = uc ( $scoreB );
                } elsif ( $scoreB =~ /^[X\-]$/i ) {
                    $consensus = uc( $scoreA );
                } elsif ( ( $scoreA =~ /^H$/i ) || ( $scoreB =~ /^H$/i ) ) {
                    if ( ( $scoreA =~ /^[AB]$/i) || ( $scoreB =~ /^[AB]$/i ) ) {
                        $consensus = "X";
                    } else {
                        $consensus = "H";
                    }
                } elsif ( $scoreA =~ /^C$/i ) {
                    if ( $scoreB =~ /^B$/i ) {
                        $consensus = "B";
                    } else {
                        $consensus = "X";
                    }
                } elsif ( $scoreA =~ /^D$/i ) {
                    if ( $scoreB =~ /^A$/i ) {
                        $consensus = "A";
                    } else {
                        $consensus = "X";
                    }
                } elsif ( $scoreB =~ /^C$/i ) {
                    if ( $scoreA =~ /^B$/i ) {
                        $consensus = "B";
                    } else {
                        $consensus = "X";
                    }
                } elsif ( $scoreB =~ /^D$/i ) {
                    if ( $scoreA =~ /^A$/i ) {
                        $consensus = "A";
                    } else {
                        $consensus = "X";
                    }
                } else {
                    $consensus = "X";
                }
            }
        }
    }
    return $consensus;
}


###################################################################################################################
sub score_type {                                                          # identifies type of scores

    my $source = shift @_;                                               # = name of source (eg, file) from which the list of scores are coming from
    my @scores = @_;                                                      # = list of scores of supposedly the same type

    my $score_type;                                                       # = type of scores

    for ( @scores ) {
        if ( /[01]/ ) {
            $score_type = 'numbers';
            last;
        } elsif ( /[ABCDH]/i ) {
            $score_type = 'letters';
            last;
        } elsif ( /[X\-]/i ) {
            $score_type = 'unknown';
        } else {
            print "\n-----------------------------\n\n",
                     "-> Program terminated: 'source' appears to contain non-valid scores\n",
                     "   (scores other then 0/1 or A/B/C/D/H). Press 'Enter' to exit...";
            <STDIN>;
            exit;
        }
    }
    return $score_type;
}


###################################################################################################################
sub print_con_file {                                                    # prints csv file with consensus table derived from merging individual data sets of unique and quality-filtered markers and samples

    my $consensus_file = shift @_;                                     # = name of file into which consensus table shall be written
    my @file_list = @{ shift @_ };                                     # = list of individual files (data sets) from which the consensus data set was produced
    my $min_marker_callrate = shift @_;                                # = call rate threshold for markers
    my $min_sample_callrate = shift @_;                                # = call rate threshold for samples
    my %n_g_markers = %{ shift @_ };                                   # = array of numbers of good (= quality-filtered) markers in each of the data sets
    my %n_g_samples = %{ shift @_ };                                   # = array of numbers of good (= quality-filtered) samples in each of the data sets
    my %typed_in_table = %{ shift @_ };                                # = hash of arrays: sample => list of files in which sample was typed
    my %scored_in_table = %{ shift @_ };                               # = hash of arrays: marker => list of files in which marker was scored
    my %cons_sample_callrate = %{ shift @_ };                          # = hash: sample => call rate (denominated by total number of samples in consensus table)
    my %cons_marker_callrate = %{ shift @_ };                          # = hash: marker => call rate (denominated by total number of markers in consensus table)
    my %sample_consensus = %{ shift @_ };                              # = hash: sample => consensus ("consistency") value: defined scores (0,1,A,B,C,D,H) as % of existing scores (= defined or discordant) (denominator excludes missing scores!)
    my %marker_consensus = %{ shift @_ };                              # = hash: marker => consensus ("consistency") value: defined scores (0,1,A,B,C,D,H) as % of existing scores (= defined or discordant) (denominator excludes missing scores!)
    my %global_marker_features = %{ shift @_ };                        # = hash of hashes of hashes: files (data sets) => markers => marker features => values of marker features in file
    my %cons_scores = %{ shift @_ };                                   # = hash of hashes: samples => markers => scores of consensus table

    my ( $i,                                                            # = looping variable
         $marker,                                                       # = currently processed marker
         $sample,                                                       # = currently processed sample
         $file,                                                         # = currently looped-through file name
         $found,                                                        # = + or - depending on wether a particular sample or marker was present in a particular data set (file)
         %n_features,                                                   # = hash file => number of columns with marker features in each of the files
         $tot_n_features,                                               # = total number of marker features in all files
         $feature,                                                      # = name of currently processed marker feature
         @table );                                                      # = array of arrays of rows of cells

    my $global_callrate = 0;                                            # = overall call rate of consensus table

    for $sample ( keys %cons_sample_callrate )  {                                       # computes the global call rate for the enire consensus score table
        $global_callrate = $global_callrate + $cons_sample_callrate{ $sample };
    }
    $global_callrate = $global_callrate / scalar ( keys %cons_sample_callrate );


    for $file ( @file_list ) {                                                           # computes the total number of columns derived from all individual files that contain marker features
        $n_features{ $file } = 0;
        for ( keys %{ $global_marker_features{ $file } } ) {
            for ( sort keys %{ ${ $global_marker_features{ $file } }{ $_ } } ) {
                $n_features{ $file } ++;
                $tot_n_features ++;
            }
            last;
        }
    }

    open ( CON, ">$consensus_file" ) or die "\n-> Program terminated: can't create '$consensus_file' to output\n   the consensus score table: $!\n";
    print CON "Consensus data set (";
    print CON scalar keys %cons_scores, " sample";
    print CON "s" if ( scalar keys %cons_scores > 1 );
    print CON " x ", scalar keys %scored_in_table, " marker";
    print CON "s" if ( scalar keys %scored_in_table > 1 );
    print CON ") produced by merging the data sets from the following files:\n";

    for ( 0 .. $#file_list ) {
        print CON " - '$file_list[ $_ ]' ($n_g_samples{ $file_list[ $_ ] } sample";
        print CON "s" if ( $n_g_samples{ $file_list[ $_ ] } > 1 );
        print CON " x $n_g_markers{ $file_list[ $_ ] } marker";
        print CON "s" if ( $n_g_markers{ $file_list[ $_ ] } > 1 );
        print CON ")\n";
    }

    print CON "\n (The 'qua' files contain the individual data sets pre-filtered for redundancy and call rate: marker threshold = $min_marker_callrate % & sample threshold = $min_sample_callrate %.)\n\n";
    printf CON " => The global call rate in the consensus table is %2.2f ", $global_callrate;
    print CON "%.\n\n";
    print CON "The sample and marker consensus values are the % of successfully scored calls divided by the number of successful plus discordant calls.\n\n";


    for $file ( @file_list ) {                                          # prints information on which data sets contained each of the samples
        for ( 0 .. @file_list + $tot_n_features + 1 ) {
            print CON ",";
        }
        print CON "$file:";
        $found = 'n';
        for $sample ( sort keys %typed_in_table ) {
            for ( @{ $typed_in_table{ $sample } } ) {
                if ( $_ eq $file ) {
                    $found = "y";
                    last;
                }
            }
            print CON ",$found";
            $found = 'n';
        }
        print CON "\n";
    }

    for ( 0 .. @file_list + $tot_n_features + 1 ) {                       # prints row with sample consensus values
        print CON ",";
    }
    print CON "SampleConsensus(%) =>";
    for $sample ( sort keys %typed_in_table ) {
        print CON ",$sample_consensus{ $sample }";
    }
    print CON "\n";

    for ( 0 .. @file_list + $tot_n_features + 1 ) {                          # prints row with sample call rate values
        print CON ",";
    }
    print CON "SampleCallRate(%) =>";
    for $sample ( sort keys %typed_in_table ) {
        print CON ",$cons_sample_callrate{ $sample }";
    }
    print CON "\n";

    for ( 0 .. @file_list + 2 ) {                                           # prints row with info from which files the individual marker features are derived
        print CON ",";
    }
    for $file ( @file_list ) {
        $found = '';
        until ( $found ) {                                                  # searches for a marker scored in the currently processed file
            for $marker ( sort keys %scored_in_table ) {
                for ( @{ $scored_in_table{ $marker } } ) {
                    if ( $_ eq $file ) {
                        $found = $marker;
                    }
                }
            }
        }
        print CON "|| '$file'=>," if ( scalar ( keys %{ ${ $global_marker_features{ $file } }{ $found } } ) > 0 );      # checks whether marker features exist in a particular file
        for ( keys %{ $global_marker_features{ $file } } ) {
            for ( 1 .. ( scalar keys %{ ${ $global_marker_features{ $file } }{ $_ } } ) - 1 ) {
                print CON "*,";
            }
            last;
        }
    }
    print CON "|";
    for ( 1 .. ( keys %typed_in_table ) - 1 ) {
        print CON ",|";
    }
    print CON "\n";

    for $file ( @file_list ) {                                              # prints row with names of marker features and sample
        print CON "$file,";
    }
    print CON "MarkerConsensus(%),MarkerCallRate(%),Marker";

    for $file ( @file_list ) {
        for ( keys %{ $global_marker_features{ $file } } ) {
            for ( sort keys %{ ${ $global_marker_features{ $file } }{ $_ } } ) {
            print CON ",$_";
            }
            last;
        }
    }

    for $sample ( sort keys %typed_in_table ) {
        print CON ",$sample";
    }
    print CON "\n";

    for $marker ( sort keys %scored_in_table ) {                       # prints rows with marker features and scores
        $found = 'n';
        for $file ( @file_list ) {
            for ( @{ $scored_in_table{ $marker } } ) {
                if ( $_ eq $file ) {
                    $found = 'y';
                    last;
                }
            }
            print CON "$found,";
            $found = 'n';
        }
        print CON "$marker_consensus{ $marker },$cons_marker_callrate{ $marker },$marker";

        for $file ( @file_list ) {                                      # prints values of marker features from individual files
                $found = 'n';
                for ( @{ $scored_in_table{ $marker } } ) {
                    if ( $_ eq $file ) {
                        $found = 'y';
                        last;
                    }
                }
                if ( $found eq 'y' ) {
                    for $feature ( sort keys %{ ${ $global_marker_features{ $file } }{ $marker } } ) {
                        print CON ",${ ${ $global_marker_features{ $file } }{ $marker } }{ $feature }";
                    }
                } else {
                    for ( 1 .. $n_features{ $file } ) {
                        print CON ",-";
                    }
                }
        }

        for $sample ( sort keys %typed_in_table ) {
            if ( exists ${ $cons_scores{ $sample } }{ $marker } ) {
                print CON ",${ $cons_scores{ $sample } }{ $marker }";
            } else {
                print CON ",-";
            }
        }
        print CON "\n";
    }

    close "CON";
    print "\n =====> The consensus data set with ", scalar keys %cons_scores, " sample";
    print "s" if ( scalar keys %cons_scores > 1 );
    print " and ", scalar keys %scored_in_table, " marker";
    print "s" if ( scalar keys %scored_in_table > 1 );
    print " was saved\n";
    print "        under '$consensus_file'.\n";
    return;
}


###################################################################################################################
sub bin_markers {

    my $file = shift @_;                                                # = name of data set (file)
    my $score_type = shift @_;                                          # = type of scores (0/1 or A/B/C/D/H)
    my $min_overlap = shift @_;                                         # = minimum overlap in % of total number of markers
    my $bin_type = shift @_;                                            # = 'marker' or 'consensus' depending on whether bin signature is the score pattern of the marker with the highest call rate or the consensus of all markers in the bin
    my %callrate = %{ shift @_ };                                       # = hash marker => call rate
    my @markers = @{ shift @_ };                                        # = array of markers
    my %scores = %{ shift @_ };                                         # = hash of hashes: sample => markers => scores

    my ( $i,                                                             # = looping index
         $j,                                                             # = looping index
         $sample,                                                        # = currently processed sample
         $score,                                                         # = currently processed individual score
         $same,                                                          # = 'yes' or 'no' depending on whether two markers have the same score signature
         $overlap,                                                       # = % of scores overlapping between two markers
         $to_bin,                                                        # = 'yes' or 'no' depending on whether a marker with a lower call rate is going to be binned with a higher call rate
         @bins,                                                          # = array of bins represented by markers
         %bin_members,                                                   # = hash: bins (representative markers) => other bin members
         %bin_signatures,                                                # = hash: sample => bin (representative markers) => consensus score
         %consensus );                                                   # = hash: sample => bin => consensus score between bin signature and signature of a currently processed marker

    my $tot_n_markers = @markers;                                        # = total number of markers

    @markers = @markers[ sort{ $callrate{ $markers[ $b ] } <=> $callrate{ $markers[ $a ] } } 0 .. $#markers ];     # re-orders markers in descending order of call rate

    for $i ( 0 .. $#markers - 1 ) {
        push @bins, $markers[ $i ];
        for $sample ( sort keys %scores ) {
            if ( exists ${ $scores{ $sample } }{ $markers[ $i ] } ) {
                ${ $bin_signatures{ $sample } }{ $markers[ $i ] } = ${ $scores{ $sample } }{ $markers[ $i ] };
            } else {
                ${ $bin_signatures{ $sample } }{ $markers[ $i ] } = '-';
            }
        }
        for ( $j = $#markers; $j > $i; $j -- ) {
            %consensus =( );
            $same = 'no';
            $overlap = 0;

            for $sample ( sort keys %scores ) {                                # checks whether the first and the second marker have identical score patterns
                if ( exists ${ $scores{ $sample } }{ $markers[ $j ] } ) {
                    unless ( ${ $bin_signatures{ $sample } }{ $markers[ $i ] } =~ /[X\-]/i || ${ $scores{ $sample } }{ $markers[ $j ] } =~ /[X\-]/i ) {
                        $overlap ++;
                    }
                    $score = &merge_scores ( $score_type, ${ $bin_signatures{ $sample } }{ $markers[ $i ] }, ${ $scores{ $sample } }{ $markers[ $j ] } );
                    unless ( $score =~ /X/i || $score eq 'discordant' ) {
                        $same = 'yes';
                        ${ $consensus{ $sample } }{ $markers[ $i ] } = $score;
                    } else {
                        $same = 'no';
                        last;
                    }
                }
            }
            $overlap = 100 * $overlap / ( scalar keys %scores );

            if ( $same eq 'yes' && $overlap >= $min_overlap ) {
                push @{ $bin_members{ $markers[ $i ] } }, splice ( @markers, $j, 1 );
                for $sample ( sort keys %bin_signatures ) {
                    ${ $bin_signatures{ $sample} }{ $markers[ $i ]} = ${ $consensus{ $sample } }{ $markers[ $i ] };
                }
            }
        }
        last if ( $i >= $#markers - 1 );
    }

    print "\n ==> Distributed ", $tot_n_markers, " markers from '$file' into ", scalar @bins, " bin";
    print "s" if ( @bins > 1);
    print ".\n";
    if ( $bin_type eq 'consensus' ) {
        return ( \@bins, \%bin_members, \%bin_signatures );
    } else {
        return ( \@bins, \%bin_members );
    }
}


###################################################################################################################
sub bin {                                                               # checks whether the first and the second marker have identical score patterns

    my %scores = %{ shift @_ };                                        # = hash of hashes: sample => marker => score
    my $markerA = shift @_;                                            # = first marker to be compared against second
    my $markerB = shift @_;                                            # = second marker
    my $score_type = shift @_;                                         # = type of scores (0/1 or A/B/C/D/H)

    my ( $sample,                                                       # = currently processed sample
         $score,                                                        # = currently processed score
         $overlap,                                                      # = number of overlapping scores
         @consensus,                                                    # = list of consensus scores
         $same );                                                       # = decision whether or not to bin

    $same = '?';                                                        # = assigns 'unknown'

    for $sample ( sort keys %scores ) {                                # checks whether the first and the second marker have identical score patterns
        if ( exists ${ $scores{ $sample } }{ $markerA } && exists ${ $scores{ $sample } }{ $markerB } ) {
            unless ( ${ $scores{ $sample } }{ $markerA } =~ /[X\-]/i || ${ $scores{ $sample } }{ $markerB } =~ /[X\-]/i ) {
                $overlap ++;
            }
            $score = &merge_scores ( $score_type, ${ $scores{ $sample } }{ $markerA }, ${ $scores{ $sample } }{ $markerB } );
            push @consensus, $score;
            if ( $score =~ /X/i || $score eq 'discordant' ) {
                $same = 'no';
                last;
            } else {
                $same = 'yes';
            }
        }
    }

    return $same, 100 * $overlap / ( scalar keys %scores, \@consensus );       # returns decision whether to bin and % of overlap of scores between the two markers
}
